# Supplementary material for: The novel anti-phage system Shield co-opts an RmuC domain to mediate phage defense across Pseudomonas species
Source: PLoS Genet. 2023 Jun 5;19(6):e1010784. doi: 10.1371/journal.pgen.1010784 (PMC10270631; doi:10.1371/journal.pgen.1010784)
Supplement: S1 Table — (XLSX) [file pgen.1010784.s001.xlsx]

## Sheet: S1_Table
S1 Table: Known anti-phage systems in Pseudomonas species predicted by defense-finder
GCF_000145685.1_ASM14568v1_protein.faa_res/_results
sys_id	type	subtype	sys_beg	sys_end	protein_in_syst	genes_count	name_of_profiles_in_sys
UserReplicon_Gabija_2	Gabija	Gabija	WP_005730123.1	WP_005730124.1	WP_005730123.1,WP_005730124.1	2	GajA,GajB_2
UserReplicon_AbiH_1	AbiH	AbiH	WP_005730269.1	WP_005730269.1	WP_005730269.1	1	AbiH
UserReplicon_Gabija_3	Gabija	Gabija	WP_005731520.1	WP_005731521.1	WP_005731520.1,WP_005731521.1	2	GajA,GajB_1
UserReplicon_Shango_1	Shango	Shango	WP_005731890.1	WP_005731892.1	WP_005731890.1,WP_005731892.1	2	Shango_SngC,Shango_SngA
UserReplicon_RM_Type_II_1	RM	RM_Type_II	WP_005734775.1	WP_005734776.1	WP_005734775.1,WP_005734776.1	2	Type_II_MTases,Type_II_REases
UserReplicon_RM_Type_IV_2	RM	RM_Type_IV	WP_005734879.1	WP_005734879.1	WP_005734879.1	1	Type_IV_REases
UserReplicon_Dsr_II_1	Dsr	Dsr_II	WP_005733578.1	WP_005733578.1	WP_005733578.1	1	Dsr2
UserReplicon_Retron_I_C_1	Retron	Retron_I_C	WP_032701803.1	WP_032701803.1	WP_032701803.1	1	RT_1_C1
GCF_000145745.1_ASM14574v1_protein.faa_res/_results
sys_id	type	subtype	sys_beg	sys_end	protein_in_syst	genes_count	name_of_profiles_in_sys
UserReplicon_Shedu_4	Shedu	Shedu	WP_005740021.1	WP_005740021.1	WP_005740021.1	1	SduA
UserReplicon_Abi2_1	Abi2	Abi2	WP_005740025.1	WP_005740025.1	WP_005740025.1	1	Abi_2
UserReplicon_Lamassu-Fam_3	Lamassu-Fam	Lamassu-Fam	WP_005740296.1	WP_005740304.1	WP_005740296.1,WP_005740299.1,WP_005740300.1,WP_005740304.1	4	LmuB_SMC_Cap4_nuclease_II,LmuC_acc_Cap4_nuclease,LmuA_effector_Cap4_nuclease_II,LmuB_SMC_Cap4_nuclease_II
UserReplicon_Kiwa_2	Kiwa	Kiwa	WP_005740455.1	WP_005740456.1	WP_005740455.1,WP_005740456.1	2	KwaB_2,KwaA
UserReplicon_RosmerTA_1	RosmerTA	RosmerTA	WP_005737896.1	WP_005737903.1	WP_005737896.1,WP_005737902.1,WP_005737903.1	3	RosmerTA_RmrA_2664250653,RosmerTA_RmrA_2585209417,RosmerTA_RmrT_2585209417
UserReplicon_Shango_2	Shango	Shango	WP_005738157.1	WP_005738158.1	WP_005738157.1,WP_005738158.1	2	Shango_SngC,Shango_SngA
UserReplicon_RM_Type_I_1	RM	RM_Type_I	WP_005737320.1	WP_005737325.1	WP_005737320.1,WP_005737321.1,WP_005737325.1	3	Type_I_MTases,Type_I_S,Type_I_REases
UserReplicon_RM_Type_II_3	RM	RM_Type_II	WP_005740017.1	WP_005740024.1	WP_005740017.1,WP_005740021.1,WP_005740024.1	3	Type_II_MTases,Type_II_REases,Type_II_MTases
UserReplicon_RM_Type_IIG_4	RM	RM_Type_IIG	WP_005740049.1	WP_005740049.1	WP_005740049.1	1	Type_IIG
UserReplicon_RM_Type_I_2	RM	RM_Type_I	WP_005740433.1	WP_005740435.1	WP_005740433.1,WP_005740434.1,WP_005740435.1	3	Type_I_REases,Type_I_MTases,Type_I_S
UserReplicon_AVAST_III_1	AVAST	AVAST_III	WP_005735238.1	WP_005735239.1	WP_005735238.1,WP_005735239.1	2	Avs3A,Avs3B
GCF_000145865.1_ASM14586v1_protein.faa_res/_results
sys_id	type	subtype	sys_beg	sys_end	protein_in_syst	genes_count	name_of_profiles_in_sys
UserReplicon_Shedu_1	Shedu	Shedu	WP_003379990.1	WP_003379990.1	WP_003379990.1	1	SduA
UserReplicon_RM_Type_IIG_2	RM	RM_Type_IIG	WP_003379631.1	WP_003379631.1	WP_003379631.1	1	Type_IIG
UserReplicon_RM_Type_II_1	RM	RM_Type_II	WP_003380659.1	WP_003380660.1	WP_003380659.1,WP_003380660.1	2	Type_II_MTases,Type_II_REases
UserReplicon_DarTG_1	DarTG	DarTG	WP_003379113.1	WP_003379115.1	WP_003379113.1,WP_003379114.1,WP_003379115.1	3	DarT,DarT,DarG
UserReplicon_Dsr_I_2	Dsr	Dsr_I	WP_099982833.1	WP_099982833.1	WP_099982833.1	1	Dsr1
UserReplicon_Septu_4	Septu	Septu	WP_241229272.1	WP_241229274.1	WP_241229272.1,WP_241229274.1	2	PtuA,PtuB
UserReplicon_Dsr_I_3	Dsr	Dsr_I	WP_241229302.1	WP_241229302.1	WP_241229302.1	1	Dsr1
UserReplicon_Retron_I_C_1	Retron	Retron_I_C	WP_003377393.1	WP_003377393.1	WP_003377393.1	1	RT_1_C1
UserReplicon_Retron_I_C_2	Retron	Retron_I_C	WP_003379986.1	WP_003379986.1	WP_003379986.1	1	RT_1_C1
GCF_000145885.1_ASM14588v1_protein.faa_res/_results
sys_id	type	subtype	sys_beg	sys_end	protein_in_syst	genes_count	name_of_profiles_in_sys
UserReplicon_SspBCDE_1	SspBCDE	SspBCDE	WP_005763350.1	WP_005763354.1	WP_005763350.1,WP_005763352.1,WP_005763354.1	3	SspB,SspC,SspD
UserReplicon_RM_Type_IIG_1	RM	RM_Type_IIG	WP_005768900.1	WP_005768900.1	WP_005768900.1	1	Type_IIG
UserReplicon_Septu_1	Septu	Septu	WP_005764478.1	WP_005764482.1	WP_005764478.1,WP_005764482.1	2	PtuA,PtuB
UserReplicon_CBASS_III_3	CBASS	CBASS_III	WP_005764367.1	WP_005764375.1	WP_005764367.1,WP_005764369.1,WP_005764371.1,WP_005764375.1	4	TRIP13,bacHORMA_1,Cyclase_II,Sensing_TPALS
GCF_000145925.1_ASM14592v1_protein.faa_res/_results
sys_id	type	subtype	sys_beg	sys_end	protein_in_syst	genes_count	name_of_profiles_in_sys
UserReplicon_Gabija_1	Gabija	Gabija	WP_003406449.1	WP_003406452.1	WP_003406449.1,WP_003406452.1	2	GajA,GajB_1
UserReplicon_PARIS_II_merge_1	Rst_PARIS	PARIS_II_merge	WP_138947809.1	WP_138947809.1	WP_138947809.1	1	AAA_21_DUF4435
UserReplicon_RM_Type_IV_2	RM	RM_Type_IV	WP_003400125.1	WP_003400125.1	WP_003400125.1	1	Type_IV_REases
UserReplicon_RM_Type_IV_3	RM	RM_Type_IV	WP_003402579.1	WP_003402581.1	WP_003402579.1,WP_003402581.1	2	Type_IV_REases,Type_IV_REases
UserReplicon_RM_Type_IV_4	RM	RM_Type_IV	WP_003406448.1	WP_003406448.1	WP_003406448.1	1	Type_IV_REases
UserReplicon_RM_Type_IV_5	RM	RM_Type_IV	WP_004407912.1	WP_004407912.1	WP_004407912.1	1	Type_IV_REases
UserReplicon_RM_Type_I_1	RM	RM_Type_I	WP_004407914.1	WP_004407922.1	WP_004407914.1,WP_004407916.1,WP_004407918.1,WP_004407920.1,WP_004407922.1	5	Type_I_REases,Type_I_S,Type_I_S,Type_I_MTases,Type_I_MTases
UserReplicon_Septu_2	Septu	Septu	WP_003404997.1	WP_003404998.1	WP_003404997.1,WP_003404998.1	2	PtuB,PtuA
UserReplicon_AVAST_II_1	AVAST	AVAST_II	WP_032620454.1	WP_032620454.1	WP_032620454.1	1	Avs2A
UserReplicon_CBASS_II_3	CBASS	CBASS_II	WP_003404057.1	WP_003404059.1	WP_003404057.1,WP_003404058.1,WP_003404059.1	3	Phospholipase,Cyclase_II,AG_E2_Prok-E2_B
UserReplicon_Retron_I_C_4	Retron	Retron_I_C	WP_032619807.1	WP_032619807.1	WP_032619807.1	1	RT_1_C1
GCF_000152545.1_ASM15254v1_protein.faa_res/_results
sys_id	type	subtype	sys_beg	sys_end	protein_in_syst	genes_count	name_of_profiles_in_sys
UserReplicon_CAS_Class1-Subtype-I-E_1	Cas	CAS_Class1-Subtype-I-E	WP_004348741.1	WP_004348749.1	WP_004348741.1,WP_004348743.1,WP_004348745.1,WP_004348746.1,WP_004348749.1	5	cas8e_I-E_2,cse2gr11_I-E_2,cas7_I-E_16,cas5_I-E_2,cas6e_I_II_III_IV_V_VI_2
UserReplicon_CAS_Class1-Subtype-I-F_2	Cas	CAS_Class1-Subtype-I-F	WP_004349917.1	WP_004349921.1	WP_004349917.1,WP_004349918.1,WP_004349919.1,WP_004349920.1,WP_004349921.1	5	cas1_I-F_1,cas3f_I-F_1,cas8f_I-F_4,cas7f_I-F_2,cas6f_I_II_III_IV_V_VI_3
GCF_000163255.1_ASM16325v1_protein.faa_res/_results
sys_id	type	subtype	sys_beg	sys_end	protein_in_syst	genes_count	name_of_profiles_in_sys
UserReplicon_Gabija_2	Gabija	Gabija	WP_005730123.1	WP_005730124.1	WP_005730123.1,WP_005730124.1	2	GajA,GajB_2
UserReplicon_AbiH_1	AbiH	AbiH	WP_005730269.1	WP_005730269.1	WP_005730269.1	1	AbiH
UserReplicon_Gabija_3	Gabija	Gabija	WP_005731520.1	WP_005731521.1	WP_005731520.1,WP_005731521.1	2	GajA,GajB_1
UserReplicon_Shango_2	Shango	Shango	WP_005731890.1	WP_005731892.1	WP_005731890.1,WP_005731892.1	2	Shango_SngC,Shango_SngA
UserReplicon_Hachiman_1	Hachiman	Hachiman	WP_232289812.1	WP_232289814.1	WP_232289812.1,WP_232289814.1	2	HamB,HamA_1
UserReplicon_RM_Type_II_1	RM	RM_Type_II	WP_005734775.1	WP_005734776.1	WP_005734775.1,WP_005734776.1	2	Type_II_MTases,Type_II_REases
UserReplicon_RM_Type_IV_2	RM	RM_Type_IV	WP_005734879.1	WP_005734879.1	WP_005734879.1	1	Type_IV_REases
UserReplicon_Dsr_II_1	Dsr	Dsr_II	WP_005733578.1	WP_005733578.1	WP_005733578.1	1	Dsr2
UserReplicon_Retron_I_C_1	Retron	Retron_I_C	WP_032701803.1	WP_032701803.1	WP_032701803.1	1	RT_1_C1
GCF_000163275.1_ASM16327v1_protein.faa_res/_results
sys_id	type	subtype	sys_beg	sys_end	protein_in_syst	genes_count	name_of_profiles_in_sys
UserReplicon_Abi2_1	Abi2	Abi2	WP_005740025.1	WP_005740025.1	WP_005740025.1	1	Abi_2
UserReplicon_SspBCDE_2	SspBCDE	SspBCDE	WP_010213266.1	WP_010213273.1	WP_010213266.1,WP_010213268.1,WP_010213270.1,WP_010213272.1,WP_010213273.1	5	SspG,SspH,SspD,SspC,SspB
UserReplicon_Shango_1	Shango	Shango	WP_010214280.1	WP_010214281.1	WP_010214280.1,WP_010214281.1	2	Shango_SngC,Shango_SngA
UserReplicon_PrrC_1	PrrC	PrrC	WP_010212482.1	WP_010212486.1	WP_010212482.1,WP_010212484.1,WP_010212486.1	3	EcoprrI,PrrC,Type_I_REases
UserReplicon_RM_Type_IIG_3	RM	RM_Type_IIG	WP_010217778.1	WP_010217778.1	WP_010217778.1	1	Type_IIG
GCF_000190455.2_ASM19045v3_protein.faa_res/_results
sys_id	type	subtype	sys_beg	sys_end	protein_in_syst	genes_count	name_of_profiles_in_sys
UserReplicon_Mokosh_TypeI_1	Mokosh	Mokosh_TypeI	WP_009681705.1	WP_009681706.1	WP_009681705.1,WP_009681706.1	2	Mokosh_TypeI_MkoA2,Mokosh_TypeI_MkoB2
UserReplicon_Shango_2	Shango	Shango	WP_009681866.1	WP_009681867.1	WP_009681866.1,WP_009681867.1	2	Shango_SngB,Shango_SngA
GCF_000217955.3_PfluHK442.0_protein.faa_res/_results
sys_id	type	subtype	sys_beg	sys_end	protein_in_syst	genes_count	name_of_profiles_in_sys
UserReplicon_Shedu_1	Shedu	Shedu	WP_141651684.1	WP_141651684.1	WP_141651684.1	1	SduA
UserReplicon_Hachiman_1	Hachiman	Hachiman	WP_019691272.1	WP_019691273.1	WP_019691272.1,WP_019691273.1	2	HamB,HamA_1
UserReplicon_RM_Type_IIG_1	RM	RM_Type_IIG	WP_019694410.1	WP_019694410.1	WP_019694410.1	1	Type_IIG
UserReplicon_DRT_2_1	DRT	DRT_2	WP_242031552.1	WP_242031552.1	WP_242031552.1	1	drt2
GCF_000225805.1_ASM22580v1_protein.faa_res/_results
sys_id	type	subtype	sys_beg	sys_end	protein_in_syst	genes_count	name_of_profiles_in_sys
UserReplicon_Gabija_1	Gabija	Gabija	WP_019740743.1	WP_019740744.1	WP_019740743.1,WP_019740744.1	2	GajB_1,GajA
UserReplicon_RM_Type_IIG_4	RM	RM_Type_IIG	WP_019740126.1	WP_019740126.1	WP_019740126.1	1	Type_IIG
UserReplicon_RM_Type_II_2	RM	RM_Type_II	WP_019740500.1	WP_019740501.1	WP_019740500.1,WP_019740501.1	2	Type_II_MTases,Type_II_REases
UserReplicon_RM_Type_IV_5	RM	RM_Type_IV	WP_019740761.1	WP_019740761.1	WP_019740761.1	1	Type_IV_REases
UserReplicon_RM_Type_I_1	RM	RM_Type_I	WP_019741237.1	WP_019741239.1	WP_019741237.1,WP_019741238.1,WP_019741239.1	3	Type_I_REases,Type_I_MTases,Type_I_S
UserReplicon_RM_Type_II_3	RM	RM_Type_II	WP_019742100.1	WP_019742101.1	WP_019742100.1,WP_019742101.1	2	Type_II_MTases,Type_II_REases
UserReplicon_Retron_XI_1	Retron	Retron_XI	WP_019742565.1	WP_019742565.1	WP_019742565.1	1	RT_11
GCF_000233495.1_Pseudomonas_sp_2_1_26_V1_protein.faa_res/_results
sys_id	type	subtype	sys_beg	sys_end	protein_in_syst	genes_count	name_of_profiles_in_sys
UserReplicon_Shedu_1	Shedu	Shedu	WP_009313951.1	WP_009313951.1	WP_009313951.1	1	SduA
UserReplicon_Shango_1	Shango	Shango	WP_009313953.1	WP_009313954.1	WP_009313953.1,WP_009313954.1	2	Shango_SngA,Shango_SngB
UserReplicon_RM_Type_IV_2	RM	RM_Type_IV	WP_009315179.1	WP_009315179.1	WP_009315179.1	1	Type_IV_REases
UserReplicon_RM_Type_II_1	RM	RM_Type_II	WP_009315228.1	WP_009315229.1	WP_009315228.1,WP_009315229.1	2	Type_II_REases,Type_II_MTases
UserReplicon_RM_Type_IV_3	RM	RM_Type_IV	WP_083842323.1	WP_083842323.1	WP_083842323.1	1	Type_IV_REases
GCF_000245395.1_ASM24539v1_protein.faa_res/_results
sys_id	type	subtype	sys_beg	sys_end	protein_in_syst	genes_count	name_of_profiles_in_sys
UserReplicon_Lamassu-Fam_1	Lamassu-Fam	Lamassu-Fam	WP_019331276.1	WP_019331277.1	WP_019331276.1,WP_019331277.1	2	LmuB_SMC_Mrr,LmuA_effector_Mrr
UserReplicon_Lamassu-Fam_2	Lamassu-Fam	Lamassu-Fam	WP_019333077.1	WP_019333080.1	WP_019333077.1,WP_019333078.1,WP_019333079.1,WP_019333080.1	4	LmuB_SMC_Cap4_nuclease_II,LmuB_SMC_Cap4_nuclease_II,LmuC_acc_Cap4_nuclease,LmuA_effector_Cap4_nuclease_II
UserReplicon_Mokosh_TypeI_1	Mokosh	Mokosh_TypeI	WP_017682564.1	WP_017682603.1	WP_017682564.1,WP_017682603.1	2	Mokosh_TypeI_MkoB,Mokosh_TypeI_MkoA
UserReplicon_RM_Type_I_2	RM	RM_Type_I	WP_019331319.1	WP_019331321.1	WP_019331319.1,WP_019331321.1	2	Type_I_REases,Type_I_MTases
UserReplicon_RM_Type_I_3	RM	RM_Type_I	WP_019331335.1	WP_019331337.1	WP_019331335.1,WP_019331337.1	2	Type_I_MTases,Type_I_REases
UserReplicon_PrrC_1	PrrC	PrrC	WP_019332038.1	WP_019332040.1	WP_019332038.1,WP_019332039.1,WP_019332040.1	3	Type_I_MTases,PrrC,Type_I_S
UserReplicon_DarTG_1	DarTG	DarTG	WP_019331333.1	WP_019331334.1	WP_019331333.1,WP_019331334.1	2	DarT,DarG
GCF_000245415.1_ASM24541v1_protein.faa_res/_results
sys_id	type	subtype	sys_beg	sys_end	protein_in_syst	genes_count	name_of_profiles_in_sys
UserReplicon_Gabija_1	Gabija	Gabija	WP_017683861.1	WP_017683862.1	WP_017683861.1,WP_017683862.1	2	GajA,GajB_2
UserReplicon_Lamassu-Fam_3	Lamassu-Fam	Lamassu-Fam	WP_017684801.1	WP_017684803.1	WP_017684801.1,WP_017684803.1	2	LmuA_effector_FMO,LmuB_SMC_FMO
UserReplicon_Gabija_2	Gabija	Gabija	WP_017684984.1	WP_017684990.1	WP_017684984.1,WP_017684985.1,WP_017684990.1	3	GajB_2,GajA,GajA
UserReplicon_Gao_Qat_1	Gao_Qat	Gao_Qat	WP_017684653.1	WP_017684656.1	WP_017684653.1,WP_017684654.1,WP_017684655.1,WP_017684656.1	4	QatA,QatB,QatC,QatD
UserReplicon_RM_Type_I_1	RM	RM_Type_I	WP_017684557.1	WP_017684559.1	WP_017684557.1,WP_017684558.1,WP_017684559.1	3	Type_I_MTases,Type_I_S,Type_I_REases
UserReplicon_RM_Type_IIG_2	RM	RM_Type_IIG	WP_017699610.1	WP_017699610.1	WP_017699610.1	1	Type_IIG
UserReplicon_DarTG_1	DarTG	DarTG	WP_003379114.1	WP_003379115.1	WP_003379114.1,WP_003379115.1	2	DarT,DarG
UserReplicon_Wadjet_III_3	Wadjet	Wadjet_III	WP_017684212.1	WP_017684214.1	WP_017684212.1,WP_017684213.1,WP_017684214.1	3	JetC_III,JetB_III,JetA_III
UserReplicon_Retron_XII_2	Retron	Retron_XII	WP_017683806.1	WP_017683806.1	WP_017683806.1	1	RT_12
UserReplicon_Olokun_1	Olokun	Olokun	WP_017684739.1	WP_017684740.1	WP_017684739.1,WP_017684740.1	2	Olokun_OloB,Olokun_OloA
GCF_000245435.1_ASM24543v1_protein.faa_res/_results
sys_id	type	subtype	sys_beg	sys_end	protein_in_syst	genes_count	name_of_profiles_in_sys
UserReplicon_Shedu_1	Shedu	Shedu	WP_019334145.1	WP_019334145.1	WP_019334145.1	1	SduA
UserReplicon_RM_Type_IIG_2	RM	RM_Type_IIG	WP_003379631.1	WP_003379631.1	WP_003379631.1	1	Type_IIG
UserReplicon_RM_Type_II_1	RM	RM_Type_II	WP_003380659.1	WP_003380660.1	WP_003380659.1,WP_003380660.1	2	Type_II_MTases,Type_II_REases
UserReplicon_DarTG_1	DarTG	DarTG	WP_003379113.1	WP_003379115.1	WP_003379113.1,WP_003379114.1,WP_003379115.1	3	DarT,DarT,DarG
UserReplicon_Retron_I_C_1	Retron	Retron_I_C	WP_003379986.1	WP_003379986.1	WP_003379986.1	1	RT_1_C1
GCF_000245455.1_ASM24545v1_protein.faa_res/_results
sys_id	type	subtype	sys_beg	sys_end	protein_in_syst	genes_count	name_of_profiles_in_sys
UserReplicon_Shedu_2	Shedu	Shedu	WP_019334586.1	WP_019334586.1	WP_019334586.1	1	SduA
UserReplicon_Abi2_1	Abi2	Abi2	WP_019335136.1	WP_019335136.1	WP_019335136.1	1	Abi_2
UserReplicon_RM_Type_IIG_1	RM	RM_Type_IIG	WP_003379631.1	WP_003379631.1	WP_003379631.1	1	Type_IIG
UserReplicon_DarTG_2	DarTG	DarTG	WP_003379113.1	WP_003379115.1	WP_003379113.1,WP_003379114.1,WP_003379115.1	3	DarT,DarT,DarG
UserReplicon_DRT_4_1	DRT	DRT_4	WP_019334466.1	WP_019334466.1	WP_019334466.1	1	drt4
UserReplicon_Dsr_I_3	Dsr	Dsr_I	WP_019334490.1	WP_019334490.1	WP_019334490.1	1	Dsr1
UserReplicon_CBASS_II_3	CBASS	CBASS_II	WP_019334501.1	WP_019334504.1	WP_019334501.1,WP_019334502.1,WP_019334504.1	3	Sensing_SAVED,Cyclase_II,Jab
GCF_000245475.1_ASM24547v1_protein.faa_res/_results
sys_id	type	subtype	sys_beg	sys_end	protein_in_syst	genes_count	name_of_profiles_in_sys
UserReplicon_Gabija_1	Gabija	Gabija	WP_017683861.1	WP_017683862.1	WP_017683861.1,WP_017683862.1	2	GajA,GajB_2
UserReplicon_Lamassu-Fam_3	Lamassu-Fam	Lamassu-Fam	WP_017684801.1	WP_017684803.1	WP_017684801.1,WP_017684803.1	2	LmuA_effector_FMO,LmuB_SMC_FMO
UserReplicon_Gabija_2	Gabija	Gabija	WP_017684984.1	WP_017684990.1	WP_017684984.1,WP_017684985.1,WP_017684990.1	3	GajB_2,GajA,GajA
UserReplicon_Gao_Qat_1	Gao_Qat	Gao_Qat	WP_017684653.1	WP_017684656.1	WP_017684653.1,WP_017684654.1,WP_017684655.1,WP_017684656.1	4	QatA,QatB,QatC,QatD
UserReplicon_RM_Type_I_1	RM	RM_Type_I	WP_017684557.1	WP_017684559.1	WP_017684557.1,WP_017684558.1,WP_017684559.1	3	Type_I_MTases,Type_I_S,Type_I_REases
UserReplicon_RM_Type_IIG_2	RM	RM_Type_IIG	WP_017699610.1	WP_017699610.1	WP_017699610.1	1	Type_IIG
UserReplicon_DarTG_1	DarTG	DarTG	WP_003379114.1	WP_003379115.1	WP_003379114.1,WP_003379115.1	2	DarT,DarG
UserReplicon_Wadjet_III_3	Wadjet	Wadjet_III	WP_017684212.1	WP_017684214.1	WP_017684212.1,WP_017684213.1,WP_017684214.1	3	JetC_III,JetB_III,JetA_III
UserReplicon_Retron_XII_2	Retron	Retron_XII	WP_017683806.1	WP_017683806.1	WP_017683806.1	1	RT_12
UserReplicon_Olokun_1	Olokun	Olokun	WP_017684739.1	WP_017684740.1	WP_017684739.1,WP_017684740.1	2	Olokun_OloB,Olokun_OloA
GCF_000250595.1_ASM25059v1_protein.faa_res/_results
sys_id	type	subtype	sys_beg	sys_end	protein_in_syst	genes_count	name_of_profiles_in_sys
UserReplicon_Gabija_1	Gabija	Gabija	WP_010655490.1	WP_010655491.1	WP_010655490.1,WP_010655491.1	2	GajB_2,GajA
UserReplicon_RM_Type_IIG_2	RM	RM_Type_IIG	WP_010655629.1	WP_010655629.1	WP_010655629.1	1	Type_IIG
UserReplicon_RM_Type_I_1	RM	RM_Type_I	WP_010656659.1	WP_010656660.1	WP_010656659.1,WP_010656660.1	2	Type_I_REases,Type_I_MTases
UserReplicon_Borvo_3	Borvo	Borvo	WP_010655525.1	WP_010655526.1	WP_010655525.1,WP_010655526.1	2	Borvo_BovA_addition,Borvo_BovA_addition
UserReplicon_BREX_I_2	BREX	BREX_I	WP_010656373.1	WP_010656380.1	WP_010656373.1,WP_010656374.1,WP_010656375.1,WP_010656376.1,WP_010656379.1,WP_010656380.1	6	brxA_DUF1819,brxB_DUF1788,brxC,pglX1,pglZA,brxL
UserReplicon_Dynamins_4	Dynamins	Dynamins	WP_010656377.1	WP_010656378.1	WP_010656377.1,WP_010656378.1	2	Dynamins_LeoBC,Dynamins_LeoA
GCF_000250615.1_ASM25061v1_protein.faa_res/_results
sys_id	type	subtype	sys_beg	sys_end	protein_in_syst	genes_count	name_of_profiles_in_sys
UserReplicon_Shedu_1	Shedu	Shedu	WP_016782979.1	WP_016782979.1	WP_016782979.1	1	SduA
GCF_000251185.1_ASM25118v1_protein.faa_res/_results
sys_id	type	subtype	sys_beg	sys_end	protein_in_syst	genes_count	name_of_profiles_in_sys
UserReplicon_Lamassu-Fam_2	Lamassu-Fam	Lamassu-Fam	WP_010445680.1	WP_010445684.1	WP_010445680.1,WP_010445684.1	2	LmuA_effector_Cap4_nuclease_II,LmuB_SMC_Cap4_nuclease_II
UserReplicon_dCTPdeaminase_3	dCTPdeaminase	dCTPdeaminase	WP_010448571.1	WP_010448571.1	WP_010448571.1	1	dCTPdeaminase
UserReplicon_AbiEii_1	AbiEii	AbiEii	WP_010449418.1	WP_010449420.1	WP_010449418.1,WP_010449420.1	2	AbiEii,AbiEi_4
UserReplicon_dCTPdeaminase_4	dCTPdeaminase	dCTPdeaminase	WP_157581251.1	WP_157581251.1	WP_157581251.1	1	dCTPdeaminase
UserReplicon_AVAST_II_1	AVAST	AVAST_II	WP_010445070.1	WP_010445070.1	WP_010445070.1	1	Avs2A
UserReplicon_AVAST_II_2	AVAST	AVAST_II	WP_157581129.1	WP_157581129.1	WP_157581129.1	1	Avs2A
UserReplicon_BREX_I_2	BREX	BREX_I	WP_010445521.1	WP_010445527.1	WP_010445521.1,WP_010445522.1,WP_010445525.1,WP_010445526.1,WP_010445527.1	5	brxL,pglZA,pglX1,brxC,brxB_DUF1788
UserReplicon_Dynamins_3	Dynamins	Dynamins	WP_010445523.1	WP_010445524.1	WP_010445523.1,WP_010445524.1	2	Dynamins_LeoA,Dynamins_LeoBC
GCF_000257605.1_ASM25760v1_protein.faa_res/_results
sys_id	type	subtype	sys_beg	sys_end	protein_in_syst	genes_count	name_of_profiles_in_sys
UserReplicon_Lamassu-Fam_2	Lamassu-Fam	Lamassu-Fam	WP_016771179.1	WP_016771181.1	WP_016771179.1,WP_016771180.1,WP_016771181.1	3	LmuB_SMC_Cap4_nuclease_II,LmuC_acc_Cap4_nuclease,LmuA_effector_Cap4_nuclease_II
UserReplicon_Gabija_1	Gabija	Gabija	WP_016774192.1	WP_016774193.1	WP_016774192.1,WP_016774193.1	2	GajB_2,GajA
UserReplicon_Mokosh_TypeII_1	Mokosh	Mokosh_TypeII	WP_016772259.1	WP_016772259.1	WP_016772259.1	1	Mokosh_TypeII_MkoC
UserReplicon_Retron_III_2	Retron	Retron_III	WP_016771168.1	WP_016771170.1	WP_016771168.1,WP_016771170.1	2	PRTase_WH,RT_Tot
UserReplicon_Olokun_1	Olokun	Olokun	WP_038861516.1	WP_038861519.1	WP_038861516.1,WP_038861518.1,WP_038861519.1	3	Olokun_OloB,Olokun_OloA,Olokun_OloA
GCF_000257625.1_ASM25762v1_protein.faa_res/_results
sys_id	type	subtype	sys_beg	sys_end	protein_in_syst	genes_count	name_of_profiles_in_sys
UserReplicon_Lamassu-Fam_1	Lamassu-Fam	Lamassu-Fam	WP_010214007.1	WP_010214013.1	WP_010214007.1,WP_010214011.1,WP_010214013.1	3	LmuA_effector_Cap4_nuclease_II,LmuC_acc_Cap4_nuclease,LmuB_SMC_Cap4_nuclease_II
UserReplicon_CBASS_II_3	CBASS	CBASS_II	WP_010212555.1	WP_010212560.1	WP_010212555.1,WP_010212557.1,WP_010212558.1,WP_010212560.1	4	Jab,AG_E1_ThiF,Cyclase_II,Effector_2TM_S_2TMBeta
GCF_000259195.1_LF10417_PSEudwD_protein.faa_res/_results
sys_id	type	subtype	sys_beg	sys_end	protein_in_syst	genes_count	name_of_profiles_in_sys
UserReplicon_Gao_Ppl_1	Gao_Ppl	Gao_Ppl	WP_010222576.1	WP_010222576.1	WP_010222576.1	1	PplA
UserReplicon_Nhi_2	Nhi	Nhi	WP_010223479.1	WP_010223479.1	WP_010223479.1	1	Nhi
UserReplicon_RosmerTA_1	RosmerTA	RosmerTA	WP_010226690.1	WP_010226708.1	WP_010226690.1,WP_010226708.1	2	RosmerTA_RmrT_2634932349,RosmerTA_RmrA_2664250653
UserReplicon_Druantia_III_1	Druantia	Druantia_III	WP_010220502.1	WP_010220503.1	WP_010220502.1,WP_010220503.1	2	DruH,DruE_3
UserReplicon_Gao_Her_DUF_2	Gao_Her	Gao_Her_DUF	WP_010223480.1	WP_010223481.1	WP_010223480.1,WP_010223481.1	2	HerA_DUF,DUF4297
UserReplicon_RM_Type_II_1	RM	RM_Type_II	WP_010222400.1	WP_010222407.1	WP_010222400.1,WP_010222406.1,WP_010222407.1	3	Type_II_REases,Type_II_MTases,Type_II_REases
UserReplicon_Borvo_1	Borvo	Borvo	WP_010222753.1	WP_010222753.1	WP_010222753.1	1	Borvo_BovA_addition
GCF_000262065.2_KF707_a1_protein.faa_res/_results
GCF_000280765.1_ASM28076v1_protein.faa_res/_results
sys_id	type	subtype	sys_beg	sys_end	protein_in_syst	genes_count	name_of_profiles_in_sys
UserReplicon_Zorya_TypeI_1	Zorya	Zorya_TypeI	WP_017126778.1	WP_017126781.1	WP_017126778.1,WP_017126779.1,WP_017126780.1,WP_017126781.1	4	ZorA,ZorB,ZorC,ZorD
UserReplicon_RM_Type_I_1	RM	RM_Type_I	WP_017126782.1	WP_017126786.1	WP_017126782.1,WP_017126783.1,WP_017126786.1	3	Type_I_MTases,Type_I_S,Type_I_REases
UserReplicon_RM_Type_IV_2	RM	RM_Type_IV	WP_083875363.1	WP_083875363.1	WP_083875363.1	1	Type_IV_REases
UserReplicon_Septu_1	Septu	Septu	WP_017124365.1	WP_017124366.1	WP_017124365.1,WP_017124366.1	2	PtuA,PtuB
UserReplicon_Dynamins_1	Dynamins	Dynamins	WP_017126774.1	WP_017126776.1	WP_017126774.1,WP_017126775.1,WP_017126776.1	3	Dynamins_LeoC,Dynamins_LeoB,Dynamins_LeoA2
GCF_000280785.1_ASM28078v1_protein.faa_res/_results
sys_id	type	subtype	sys_beg	sys_end	protein_in_syst	genes_count	name_of_profiles_in_sys
UserReplicon_Gabija_1	Gabija	Gabija	WP_017131367.1	WP_017131368.1	WP_017131367.1,WP_017131368.1	2	GajA,GajB_1
UserReplicon_RM_Type_IIG_1	RM	RM_Type_IIG	WP_017130385.1	WP_017130385.1	WP_017130385.1	1	Type_IIG
UserReplicon_RM_Type_IV_2	RM	RM_Type_IV	WP_017133122.1	WP_017133122.1	WP_017133122.1	1	Type_IV_REases
UserReplicon_DRT_2_1	DRT	DRT_2	WP_017132207.1	WP_017132207.1	WP_017132207.1	1	drt2
UserReplicon_Wadjet_I_3	Wadjet	Wadjet_I	WP_017132210.1	WP_017132213.1	WP_017132210.1,WP_017132211.1,WP_017132212.1,WP_017132213.1	4	JetD_I,JetC_I,JetB_I,JetA_I
UserReplicon_Retron_XII_1	Retron	Retron_XII	WP_248672841.1	WP_248672841.1	WP_248672841.1	1	RT_12
GCF_000280805.1_ASM28080v1_protein.faa_res/_results
sys_id	type	subtype	sys_beg	sys_end	protein_in_syst	genes_count	name_of_profiles_in_sys
UserReplicon_Gabija_1	Gabija	Gabija	WP_017135685.1	WP_017135686.1	WP_017135685.1,WP_017135686.1	2	GajB_1,GajA
UserReplicon_Shango_1	Shango	Shango	WP_017135672.1	WP_017135673.1	WP_017135672.1,WP_017135673.1	2	Shango_SngB,Shango_SngA
UserReplicon_RM_Type_III_1	RM	RM_Type_III	WP_017139278.1	WP_017139279.1	WP_017139278.1,WP_017139279.1	2	Type_III_REases,Type_III_MTases
GCF_000282235.1_Pseudomonas.strGM24_v1.0_protein.faa_res/_results
sys_id	type	subtype	sys_beg	sys_end	protein_in_syst	genes_count	name_of_profiles_in_sys
UserReplicon_Shedu_3	Shedu	Shedu	WP_007909145.1	WP_007909145.1	WP_007909145.1	1	SduA
UserReplicon_Lamassu-Fam_2	Lamassu-Fam	Lamassu-Fam	WP_007915160.1	WP_007915179.1	WP_007915160.1,WP_007915175.1,WP_007915179.1	3	LmuB_SMC_Cap4_nuclease_II,LmuB_SMC_Cap4_nuclease_II,LmuA_effector_Mrr
UserReplicon_Gabija_1	Gabija	Gabija	WP_007915634.1	WP_007915635.1	WP_007915634.1,WP_007915635.1	2	GajB_2,GajA
UserReplicon_Dnd_ABCDE_1	Dnd	Dnd_ABCDE	WP_007915160.1	WP_007915173.1	WP_007915160.1,WP_007915167.1,WP_007915169.1,WP_007915171.1,WP_007915173.1	5	DndD,DndE,DndD,DndC,DndB
UserReplicon_RM_Type_IV_2	RM	RM_Type_IV	WP_007910903.1	WP_007910903.1	WP_007910903.1	1	Type_IV_REases
UserReplicon_RM_Type_II_1	RM	RM_Type_II	WP_007912686.1	WP_007912688.1	WP_007912686.1,WP_007912688.1	2	Type_II_MTases,Type_II_REases
UserReplicon_RM_Type_IV_3	RM	RM_Type_IV	WP_007915179.1	WP_007915179.1	WP_007915179.1	1	Type_IV_REases
UserReplicon_DRT_3_1	DRT	DRT_3	WP_007919061.1	WP_007919062.1	WP_007919061.1,WP_007919062.1	2	drt3a,drt3b
UserReplicon_Dsr_II_2	Dsr	Dsr_II	WP_238539553.1	WP_238539553.1	WP_238539553.1	1	Dsr2
GCF_000290555.2_ASM29055v2_protein.faa_res/_results
sys_id	type	subtype	sys_beg	sys_end	protein_in_syst	genes_count	name_of_profiles_in_sys
UserReplicon_AbiEii_1	AbiEii	AbiEii	WP_019486754.1	WP_019486756.1	WP_019486754.1,WP_019486755.1,WP_019486756.1	3	AbiEi_4,AbiEi_3,AbiEii
UserReplicon_RM_Type_IIG_2	RM	RM_Type_IIG	WP_003137453.1	WP_003137453.1	WP_003137453.1	1	Type_IIG
UserReplicon_RM_Type_II_1	RM	RM_Type_II	WP_019484545.1	WP_019484547.1	WP_019484545.1,WP_019484546.1,WP_019484547.1	3	Type_II_REases,Type_II_REases,Type_II_MTases
UserReplicon_RM_Type_IIG_3	RM	RM_Type_IIG	WP_199865580.1	WP_199865580.1	WP_199865580.1	1	Type_IIG
UserReplicon_BREX_1	BREX	BREX	WP_019485326.1	WP_019485333.1	WP_019485326.1,WP_019485332.1,WP_019485333.1	3	pglZA,pglX1,brxC
GCF_000291745.1_ASM29174v1_protein.faa_res/_results
sys_id	type	subtype	sys_beg	sys_end	protein_in_syst	genes_count	name_of_profiles_in_sys
UserReplicon_CAS_Class1-Subtype-I-E_1	Cas	CAS_Class1-Subtype-I-E	WP_003159827.1	WP_003159837.1	WP_003159827.1,WP_003159828.1,WP_003159829.1,WP_003159830.1,WP_003159832.1,WP_003159834.1,WP_003159835.1,WP_003159837.1	8	cas3_I_2,cas8e_I-E_2,cse2gr11_I-E_2,cas7_I-E_16,cas5_I-E_2,cas6e_I_II_III_IV_V_VI_2,cas1_I-E_1,cas2_I-E_2
UserReplicon_Gabija_1	Gabija	Gabija	WP_003125302.1	WP_003125303.1	WP_003125302.1,WP_003125303.1	2	GajB_3,GajA
UserReplicon_RM_Type_I_1	RM	RM_Type_I	WP_003160511.1	WP_003160512.1	WP_003160511.1,WP_003160512.1	2	Type_I_MTases,Type_I_REases
UserReplicon_RM_Type_IV_3	RM	RM_Type_IV	WP_003160811.1	WP_003160811.1	WP_003160811.1	1	Type_IV_REases
UserReplicon_RM_Type_IIG_2	RM	RM_Type_IIG	WP_003161385.1	WP_003161385.1	WP_003161385.1	1	Type_IIG
UserReplicon_Retron_VI_3	Retron	Retron_VI	WP_023102177.1	WP_023102178.1	WP_023102177.1,WP_023102178.1	2	RT_Tot,HTH
UserReplicon_CBASS_I_2	CBASS	CBASS_I	WP_023102647.1	WP_023102648.1	WP_023102647.1,WP_023102648.1	2	Cyclase_II,Phospholipase
GCF_000302795.1_Pav013_1.0_protein.faa_res/_results
sys_id	type	subtype	sys_beg	sys_end	protein_in_syst	genes_count	name_of_profiles_in_sys
UserReplicon_Gabija_1	Gabija	Gabija	WP_003413098.1	WP_003413100.1	WP_003413098.1,WP_003413100.1	2	GajB_1,GajA
UserReplicon_Gabija_2	Gabija	Gabija	WP_032697487.1	WP_032697489.1	WP_032697487.1,WP_032697489.1	2	GajA,GajB_2
UserReplicon_Shango_1	Shango	Shango	WP_003411607.1	WP_003411614.1	WP_003411607.1,WP_003411610.1,WP_003411614.1	3	Shango_SngA,Shango_SngB,Shango_SngC
UserReplicon_RM_Type_II_1	RM	RM_Type_II	WP_004411295.1	WP_004411298.1	WP_004411295.1,WP_004411298.1	2	Type_II_MTases,Type_II_REases
UserReplicon_RM_Type_IV_3	RM	RM_Type_IV	WP_004411301.1	WP_004411303.1	WP_004411301.1,WP_004411303.1	2	Type_IV_REases,Type_IV_REases
UserReplicon_RM_Type_IIG_2	RM	RM_Type_IIG	WP_238558442.1	WP_238558442.1	WP_238558442.1	1	Type_IIG
UserReplicon_DRT_3_1	DRT	DRT_3	WP_003409982.1	WP_003409983.1	WP_003409982.1,WP_003409983.1	2	drt3b,drt3a
GCF_000302815.1_Pav037_1.0_protein.faa_res/_results
sys_id	type	subtype	sys_beg	sys_end	protein_in_syst	genes_count	name_of_profiles_in_sys
UserReplicon_Lamassu-Fam_2	Lamassu-Fam	Lamassu-Fam	WP_003418366.1	WP_003418369.1	WP_003418366.1,WP_003418369.1	2	LmuB_SMC_Mrr,LmuA_effector_Mrr
UserReplicon_Abi2_1	Abi2	Abi2	WP_003419227.1	WP_003419227.1	WP_003419227.1	1	Abi_2
UserReplicon_Shango_1	Shango	Shango	WP_003417574.1	WP_003417576.1	WP_003417574.1,WP_003417575.1,WP_003417576.1	3	Shango_SngA,Shango_SngB,Shango_SngC
UserReplicon_DarTG_1	DarTG	DarTG	WP_003414558.1	WP_003414561.1	WP_003414558.1,WP_003414561.1	2	DarG,DarT
UserReplicon_CBASS_I_2	CBASS	CBASS_I	WP_003418355.1	WP_003418358.1	WP_003418355.1,WP_003418358.1	2	2TM_Gros,Cyclase_SMODS
GCF_000302915.1_Pav631_1.0_protein.faa_res/_results
sys_id	type	subtype	sys_beg	sys_end	protein_in_syst	genes_count	name_of_profiles_in_sys
UserReplicon_Lamassu-Fam_2	Lamassu-Fam	Lamassu-Fam	WP_005622284.1	WP_005622288.1	WP_005622284.1,WP_005622286.1,WP_005622288.1	3	LmuB_SMC_Mrr,LmuC_acc_Mrr,LmuA_effector_Mrr
UserReplicon_Gabija_1	Gabija	Gabija	WP_237742265.1	WP_237742266.1	WP_237742265.1,WP_237742266.1	2	GajA,GajB_2
UserReplicon_Thoeris_I_1	Thoeris	Thoeris_I	WP_005622304.1	WP_005622306.1	WP_005622304.1,WP_005622306.1	2	ThsB_Global,ThsA_new_grand
UserReplicon_RM_Type_IIG_1	RM	RM_Type_IIG	WP_081591430.1	WP_081591430.1	WP_081591430.1	1	Type_IIG
UserReplicon_Septu_1	Septu	Septu	WP_005619354.1	WP_005619356.1	WP_005619354.1,WP_005619356.1	2	PtuA,HNH_TIGR02646
UserReplicon_CBASS_I_2	CBASS	CBASS_I	WP_081591350.1	WP_081591351.1	WP_081591350.1,WP_081591351.1	2	Cyclase_new,Effector_2TM_S_2TMBeta
GCF_000307775.2_PseStu2.0_protein.faa_res/_results
sys_id	type	subtype	sys_beg	sys_end	protein_in_syst	genes_count	name_of_profiles_in_sys
UserReplicon_CAS_Class1-Subtype-I-E_1	Cas	CAS_Class1-Subtype-I-E	WP_003297103.1	WP_003297111.1	WP_003297103.1,WP_003297104.1,WP_003297106.1,WP_003297107.1,WP_003297108.1,WP_003297110.1,WP_003297111.1	7	cas2_I-E_2,cas1_I-E_1,cas6e_I_II_III_IV_V_VI_2,cas5_I-E_13,cas7_I-E_16,cse2gr11_I-E_8,cas8e_I-E_2
UserReplicon_Rst_TIR-NLR_2	Rst_TIR-NLR	Rst_TIR-NLR	WP_011805432.1	WP_011805432.1	WP_011805432.1	1	TIR
UserReplicon_Gabija_1	Gabija	Gabija	WP_024162513.1	WP_024162514.1	WP_024162513.1,WP_024162514.1	2	GajB_3,GajA
UserReplicon_Zorya_TypeI_1	Zorya	Zorya_TypeI	WP_003296178.1	WP_003296184.1	WP_003296178.1,WP_003296180.1,WP_003296184.1	3	ZorD,ZorC,ZorB
UserReplicon_RM_Type_IIG_3	RM	RM_Type_IIG	WP_003292121.1	WP_003292121.1	WP_003292121.1	1	Type_IIG
UserReplicon_RM_Type_I_1	RM	RM_Type_I	WP_003292738.1	WP_003292740.1	WP_003292738.1,WP_003292739.1,WP_003292740.1	3	Type_I_S,Type_I_MTases,Type_I_REases
UserReplicon_RM_Type_I_2	RM	RM_Type_I	WP_003296176.1	WP_003296192.1	WP_003296176.1,WP_003296192.1	2	Type_I_REases,Type_I_MTases
UserReplicon_RM_Type_IV_4	RM	RM_Type_IV	WP_003296186.1	WP_003296186.1	WP_003296186.1	1	Type_IV_REases
UserReplicon_RM_Type_IV_5	RM	RM_Type_IV	WP_024161954.1	WP_024161954.1	WP_024161954.1	1	Type_IV_REases
GCF_000333995.1_BRIP39023v2.0_protein.faa_res/_results
sys_id	type	subtype	sys_beg	sys_end	protein_in_syst	genes_count	name_of_profiles_in_sys
UserReplicon_Gabija_1	Gabija	Gabija	WP_003435243.1	WP_003435245.1	WP_003435243.1,WP_003435245.1	2	GajA,GajB_2
UserReplicon_RM_Type_II_1	RM	RM_Type_II	WP_003432642.1	WP_003432644.1	WP_003432642.1,WP_003432644.1	2	Type_II_MTases,Type_II_REases
UserReplicon_RM_Type_IV_2	RM	RM_Type_IV	WP_003434334.1	WP_003434336.1	WP_003434334.1,WP_003434336.1	2	Type_IV_REases,Type_IV_REases
UserReplicon_DRT_3_1	DRT	DRT_3	WP_003431803.1	WP_003431804.1	WP_003431803.1,WP_003431804.1	2	drt3b,drt3a
UserReplicon_Dazbog_1	Dazbog	Dazbog	WP_157163718.1	WP_157163719.1	WP_157163718.1,WP_157163719.1	2	Dazbog_DzbB,Dazbog_DzbA
GCF_000334015.1_BRIP34879v2.0_protein.faa_res/_results
sys_id	type	subtype	sys_beg	sys_end	protein_in_syst	genes_count	name_of_profiles_in_sys
UserReplicon_Gabija_1	Gabija	Gabija	WP_003235099.1	WP_003235101.1	WP_003235099.1,WP_003235101.1	2	GajB_2,GajA
UserReplicon_RM_Type_I_1	RM	RM_Type_I	WP_003235102.1	WP_003235105.1	WP_003235102.1,WP_003235104.1,WP_003235105.1	3	Type_I_S,Type_I_MTases,Type_I_REases
UserReplicon_Septu_1	Septu	Septu	WP_032870535.1	WP_032870574.1	WP_032870535.1,WP_032870538.1,WP_032870572.1,WP_032870574.1	4	PtuA,PtuB,PtuA,PtuB
GCF_000334035.1_34876_v2.0_protein.faa_res/_results
sys_id	type	subtype	sys_beg	sys_end	protein_in_syst	genes_count	name_of_profiles_in_sys
UserReplicon_Lamassu-Fam_2	Lamassu-Fam	Lamassu-Fam	WP_003423392.1	WP_003423404.1	WP_003423392.1,WP_003423399.1,WP_003423402.1,WP_003423404.1	4	LmuB_SMC_Cap4_nuclease_II,LmuA_effector_Cap4_nuclease_II,LmuC_acc_Cap4_nuclease,LmuB_SMC_Cap4_nuclease_II
UserReplicon_Gabija_1	Gabija	Gabija	WP_003423489.1	WP_003423490.1	WP_003423489.1,WP_003423490.1	2	GajA,GajB_1
UserReplicon_Lamassu-Fam_3	Lamassu-Fam	Lamassu-Fam	WP_003424703.1	WP_003424705.1	WP_003424703.1,WP_003424704.1,WP_003424705.1	3	LmuB_SMC_Cap4_nuclease_II,LmuC_acc_Cap4_nuclease,LmuA_effector_Cap4_nuclease_II
UserReplicon_Mokosh_TypeI_1	Mokosh	Mokosh_TypeI	WP_003425885.1	WP_003425888.1	WP_003425885.1,WP_003425888.1	2	Mokosh_TypeI_MkoA2,Mokosh_TypeI_MkoB2
UserReplicon_Druantia_II_1	Druantia	Druantia_II	WP_003426793.1	WP_003426800.1	WP_003426793.1,WP_003426794.1,WP_003426799.1,WP_003426800.1	4	DruM,DruF,DruG,DruE_2
UserReplicon_RM_Type_I_2	RM	RM_Type_I	WP_003424585.1	WP_003424590.1	WP_003424585.1,WP_003424587.1,WP_003424590.1	3	Type_I_REases,Type_I_MTases,Type_I_S
UserReplicon_RM_Type_IV_4	RM	RM_Type_IV	WP_003425373.1	WP_003425375.1	WP_003425373.1,WP_003425375.1	2	Type_IV_REases,Type_IV_REases
UserReplicon_PrrC_1	PrrC	PrrC	WP_003425695.1	WP_003425700.1	WP_003425695.1,WP_003425696.1,WP_003425699.1,WP_003425700.1	4	Type_I_REases,Type_I_S,PrrC,Type_I_MTases
UserReplicon_DRT_2_1	DRT	DRT_2	WP_003425510.1	WP_003425510.1	WP_003425510.1	1	drt2
UserReplicon_Septu_3	Septu	Septu	WP_003426440.1	WP_003426441.1	WP_003426440.1,WP_003426441.1	2	PtuB,PtuA
UserReplicon_Dsr_I_2	Dsr	Dsr_I	WP_003426818.1	WP_003426818.1	WP_003426818.1	1	Dsr1
UserReplicon_CBASS_II_3	CBASS	CBASS_II	WP_003426604.1	WP_003426611.1	WP_003426604.1,WP_003426609.1,WP_003426611.1	3	Phospholipase,Cyclase_II,Jab
GCF_000334055.1_34881_v2.0_protein.faa_res/_results
sys_id	type	subtype	sys_beg	sys_end	protein_in_syst	genes_count	name_of_profiles_in_sys
UserReplicon_Lamassu-Fam_2	Lamassu-Fam	Lamassu-Fam	WP_003423392.1	WP_003423404.1	WP_003423392.1,WP_003423399.1,WP_003423402.1,WP_003423404.1	4	LmuB_SMC_Cap4_nuclease_II,LmuA_effector_Cap4_nuclease_II,LmuC_acc_Cap4_nuclease,LmuB_SMC_Cap4_nuclease_II
UserReplicon_Gabija_1	Gabija	Gabija	WP_003423489.1	WP_003423490.1	WP_003423489.1,WP_003423490.1	2	GajA,GajB_1
UserReplicon_Lamassu-Fam_3	Lamassu-Fam	Lamassu-Fam	WP_003424703.1	WP_003424705.1	WP_003424703.1,WP_003424704.1,WP_003424705.1	3	LmuB_SMC_Cap4_nuclease_II,LmuC_acc_Cap4_nuclease,LmuA_effector_Cap4_nuclease_II
UserReplicon_Mokosh_TypeI_1	Mokosh	Mokosh_TypeI	WP_003425885.1	WP_003425888.1	WP_003425885.1,WP_003425888.1	2	Mokosh_TypeI_MkoA2,Mokosh_TypeI_MkoB2
UserReplicon_Druantia_II_1	Druantia	Druantia_II	WP_003426793.1	WP_003426800.1	WP_003426793.1,WP_003426794.1,WP_003426799.1,WP_003426800.1	4	DruM,DruF,DruG,DruE_2
UserReplicon_RM_Type_I_2	RM	RM_Type_I	WP_003424585.1	WP_003424590.1	WP_003424585.1,WP_003424587.1,WP_003424590.1	3	Type_I_REases,Type_I_MTases,Type_I_S
UserReplicon_RM_Type_IV_4	RM	RM_Type_IV	WP_003425373.1	WP_003425375.1	WP_003425373.1,WP_003425375.1	2	Type_IV_REases,Type_IV_REases
UserReplicon_PrrC_1	PrrC	PrrC	WP_003425695.1	WP_003425700.1	WP_003425695.1,WP_003425696.1,WP_003425699.1,WP_003425700.1	4	Type_I_REases,Type_I_S,PrrC,Type_I_MTases
UserReplicon_DRT_2_1	DRT	DRT_2	WP_003425510.1	WP_003425510.1	WP_003425510.1	1	drt2
UserReplicon_Septu_3	Septu	Septu	WP_003426440.1	WP_003426441.1	WP_003426440.1,WP_003426441.1	2	PtuB,PtuA
UserReplicon_Dsr_I_2	Dsr	Dsr_I	WP_003426818.1	WP_003426818.1	WP_003426818.1	1	Dsr1
UserReplicon_CBASS_II_3	CBASS	CBASS_II	WP_003426604.1	WP_003426611.1	WP_003426604.1,WP_003426609.1,WP_003426611.1	3	Phospholipase,Cyclase_II,Jab
GCF_000346775.1_Pf29Arp_v1_protein.faa_res/_results
sys_id	type	subtype	sys_beg	sys_end	protein_in_syst	genes_count	name_of_profiles_in_sys
UserReplicon_Gao_Ppl_1	Gao_Ppl	Gao_Ppl	WP_080628531.1	WP_080628531.1	WP_080628531.1	1	PplA
GCF_000364625.1_ASM36462v1_protein.faa_res/_results
sys_id	type	subtype	sys_beg	sys_end	protein_in_syst	genes_count	name_of_profiles_in_sys
UserReplicon_CAS_Class1-Subtype-I-E_1	Cas	CAS_Class1-Subtype-I-E	WP_017938162.1	WP_017938167.1	WP_017938162.1,WP_017938163.1,WP_017938164.1,WP_017938165.1,WP_017938167.1	5	cas1_I-E_1,cas5_I-E_13,cas7_I-E_2,cas6e_I_II_III_IV_V_VI_2,cas8e_I-E_2
UserReplicon_Druantia_III_1	Druantia	Druantia_III	WP_017940170.1	WP_017940171.1	WP_017940170.1,WP_017940171.1	2	DruE_3,DruH
UserReplicon_RM_Type_III_1	RM	RM_Type_III	WP_017936941.1	WP_017936942.1	WP_017936941.1,WP_017936942.1	2	Type_III_MTases,Type_III_REases
GCF_000377725.1_ASM37772v1_protein.faa_res/_results
sys_id	type	subtype	sys_beg	sys_end	protein_in_syst	genes_count	name_of_profiles_in_sys
UserReplicon_Gao_Ppl_1	Gao_Ppl	Gao_Ppl	WP_018925714.1	WP_018925714.1	WP_018925714.1	1	PplA
UserReplicon_RM_Type_II_1	RM	RM_Type_II	WP_018925711.1	WP_018925712.1	WP_018925711.1,WP_018925712.1	2	Type_II_MTases,Type_II_REases
UserReplicon_RM_Type_IV_2	RM	RM_Type_IV	WP_018929460.1	WP_018929460.1	WP_018929460.1	1	Type_IV_REases
UserReplicon_RM_Type_IV_3	RM	RM_Type_IV	WP_245220367.1	WP_245220367.1	WP_245220367.1	1	Type_IV_REases
UserReplicon_DarTG_1	DarTG	DarTG	WP_018925707.1	WP_018925709.1	WP_018925707.1,WP_018925708.1,WP_018925709.1	3	DarG,DarT,DarT
GCF_000381285.1_ASM38128v1_protein.faa_res/_results
sys_id	type	subtype	sys_beg	sys_end	protein_in_syst	genes_count	name_of_profiles_in_sys
UserReplicon_Lamassu-Fam_1	Lamassu-Fam	Lamassu-Fam	WP_019579112.1	WP_019579114.1	WP_019579112.1,WP_019579113.1,WP_019579114.1	3	LmuA_effector_Cap4_nuclease_II,LmuC_acc_Cap4_nuclease,LmuB_SMC_Cap4_nuclease_II
UserReplicon_Lit_2	Lit	Lit	WP_019579133.1	WP_019579133.1	WP_019579133.1	1	Lit
UserReplicon_Shedu_3	Shedu	Shedu	WP_019581778.1	WP_019581778.1	WP_019581778.1	1	SduA
UserReplicon_Shango_1	Shango	Shango	WP_019579196.1	WP_019579197.1	WP_019579196.1,WP_019579197.1	2	Shango_SngA,Shango_SngB
GCF_000390005.2_ASM39000v2_protein.faa_res/_results
sys_id	type	subtype	sys_beg	sys_end	protein_in_syst	genes_count	name_of_profiles_in_sys
UserReplicon_Septu_1	Septu	Septu	WP_021784540.1	WP_021784541.1	WP_021784540.1,WP_021784541.1	2	PtuA,PtuB
UserReplicon_Borvo_1	Borvo	Borvo	WP_021781995.1	WP_021781995.1	WP_021781995.1	1	Borvo_BovA_addition
UserReplicon_CBASS_II_4	CBASS	CBASS_II	WP_021781996.1	WP_021781999.1	WP_021781996.1,WP_021781997.1,WP_021781999.1	3	Effector_2TM_S_2TMBeta,Cyclase_II,Jab
GCF_000404265.1_Pseu_aeru_PA14_V1_protein.faa_res/_results
sys_id	type	subtype	sys_beg	sys_end	protein_in_syst	genes_count	name_of_profiles_in_sys
UserReplicon_CAS_Class1-Subtype-I-F_1	Cas	CAS_Class1-Subtype-I-F	WP_003139222.1	WP_003139228.1	WP_003139222.1,WP_003139224.1,WP_003139227.1,WP_003139228.1	4	cas7f_I-F_2,cas8f_I-F_4,cas3f_I-F_1,cas1_I-F_1
UserReplicon_Shedu_2	Shedu	Shedu	WP_003138845.1	WP_003138845.1	WP_003138845.1	1	SduA
UserReplicon_Gabija_1	Gabija	Gabija	WP_003141533.1	WP_003141535.1	WP_003141533.1,WP_003141535.1	2	GajA,GajB_1
UserReplicon_Shango_1	Shango	Shango	WP_003138849.1	WP_003138851.1	WP_003138849.1,WP_003138850.1,WP_003138851.1	3	Shango_SngA,Shango_SngB,Shango_SngC
UserReplicon_RM_Type_IIG_1	RM	RM_Type_IIG	WP_011666576.1	WP_011666576.1	WP_011666576.1	1	Type_IIG
GCF_000407905.1_Pseu_aeru_MSH-10_V1_protein.faa_res/_results
sys_id	type	subtype	sys_beg	sys_end	protein_in_syst	genes_count	name_of_profiles_in_sys
UserReplicon_CAS_Class1-Subtype-I-F_1	Cas	CAS_Class1-Subtype-I-F	WP_016263450.1	WP_016263452.1	WP_016263450.1,WP_016263451.1,WP_016263452.1	3	cas6f_I_II_III_IV_V_VI_3,cas3f_I-F_1,cas1_I-F_1
UserReplicon_RM_Type_IV_1	RM	RM_Type_IV	WP_016264165.1	WP_016264165.1	WP_016264165.1	1	Type_IV_REases
GCF_000408865.1_Pseu_aeru_PAK_V1_protein.faa_res/_results
sys_id	type	subtype	sys_beg	sys_end	protein_in_syst	genes_count	name_of_profiles_in_sys
UserReplicon_RM_Type_I_1	RM	RM_Type_I	WP_016253783.1	WP_016253786.1	WP_016253783.1,WP_016253784.1,WP_016253786.1	3	Type_I_S,Type_I_MTases,Type_I_REases
GCF_000412715.1_ASM41271v1_protein.faa_res/_results
sys_id	type	subtype	sys_beg	sys_end	protein_in_syst	genes_count	name_of_profiles_in_sys
UserReplicon_dCTPdeaminase_1	dCTPdeaminase	dCTPdeaminase	WP_100933386.1	WP_100933386.1	WP_100933386.1	1	dCTPdeaminase
UserReplicon_RM_Type_IV_2	RM	RM_Type_IV	WP_016392249.1	WP_016392249.1	WP_016392249.1	1	Type_IV_REases
UserReplicon_RM_Type_IV_3	RM	RM_Type_IV	WP_016393529.1	WP_016393529.1	WP_016393529.1	1	Type_IV_REases
UserReplicon_RM_Type_II_1	RM	RM_Type_II	WP_016394520.1	WP_016394523.1	WP_016394520.1,WP_016394523.1	2	Type_II_REases,Type_II_MTases
UserReplicon_RM_Type_IV_4	RM	RM_Type_IV	WP_043172829.1	WP_043172829.1	WP_043172829.1	1	Type_IV_REases
UserReplicon_DarTG_1	DarTG	DarTG	WP_016393331.1	WP_016393333.1	WP_016393331.1,WP_016393333.1	2	DarT,DarG
UserReplicon_PsyrTA_2	PsyrTA	PsyrTA	WP_016393522.1	WP_016393523.1	WP_016393522.1,WP_016393523.1	2	PsyrTA_PsyrT,PsyrTA_PsyrA
GCF_000416175.1_ASM41617v1_protein.faa_res/_results
sys_id	type	subtype	sys_beg	sys_end	protein_in_syst	genes_count	name_of_profiles_in_sys
UserReplicon_Menshen_1	Menshen	Menshen	WP_020302199.1	WP_020302201.1	WP_020302199.1,WP_020302200.1,WP_020302201.1	3	Menshen_NsnA,Menshen_NsnB,Menshen_NsnC_2670026569
UserReplicon_RM_Type_IV_1	RM	RM_Type_IV	WP_020301767.1	WP_020301767.1	WP_020301767.1	1	Type_IV_REases
UserReplicon_AVAST_I_1	AVAST	AVAST_I	WP_019819732.1	WP_019819738.1	WP_019819732.1,WP_019819734.1,WP_019819735.1,WP_019819738.1	4	Avs1A,Avs1C,Avs1B,Avs1A
GCF_000416215.1_ASM41621v1_protein.faa_res/_results
sys_id	type	subtype	sys_beg	sys_end	protein_in_syst	genes_count	name_of_profiles_in_sys
UserReplicon_Gabija_1	Gabija	Gabija	WP_020294726.1	WP_020294727.1	WP_020294726.1,WP_020294727.1	2	GajA,GajB_3
UserReplicon_RM_Type_IIG_1	RM	RM_Type_IIG	WP_020294949.1	WP_020294949.1	WP_020294949.1	1	Type_IIG
UserReplicon_RM_Type_IIG_2	RM	RM_Type_IIG	WP_020295247.1	WP_020295247.1	WP_020295247.1	1	Type_IIG
GCF_000416465.2_ASM41646v2_protein.faa_res/_results
sys_id	type	subtype	sys_beg	sys_end	protein_in_syst	genes_count	name_of_profiles_in_sys
UserReplicon_Lamassu-Fam_1	Lamassu-Fam	Lamassu-Fam	WP_019331276.1	WP_019331277.1	WP_019331276.1,WP_019331277.1	2	LmuB_SMC_Mrr,LmuA_effector_Mrr
UserReplicon_Lamassu-Fam_2	Lamassu-Fam	Lamassu-Fam	WP_019333077.1	WP_019333080.1	WP_019333077.1,WP_019333078.1,WP_019333079.1,WP_019333080.1	4	LmuB_SMC_Cap4_nuclease_II,LmuB_SMC_Cap4_nuclease_II,LmuC_acc_Cap4_nuclease,LmuA_effector_Cap4_nuclease_II
UserReplicon_RM_Type_I_2	RM	RM_Type_I	WP_019331335.1	WP_019331337.1	WP_019331335.1,WP_019331337.1	2	Type_I_MTases,Type_I_REases
UserReplicon_PrrC_1	PrrC	PrrC	WP_019332038.1	WP_019332040.1	WP_019332038.1,WP_019332039.1,WP_019332040.1	3	Type_I_MTases,PrrC,Type_I_S
UserReplicon_DarTG_1	DarTG	DarTG	WP_019331333.1	WP_019331334.1	WP_019331333.1,WP_019331334.1	2	DarT,DarG
GCF_000416485.1_ASM41648v1_protein.faa_res/_results
sys_id	type	subtype	sys_beg	sys_end	protein_in_syst	genes_count	name_of_profiles_in_sys
UserReplicon_RM_Type_II_2	RM	RM_Type_II	WP_020312144.1	WP_020312145.1	WP_020312144.1,WP_020312145.1	2	Type_II_MTases,Type_II_REases
UserReplicon_RM_Type_IIG_3	RM	RM_Type_IIG	WP_020312235.1	WP_020312235.1	WP_020312235.1	1	Type_IIG
UserReplicon_PrrC_1	PrrC	PrrC	WP_020313381.1	WP_020313383.1	WP_020313381.1,WP_020313383.1	2	Type_I_MTases,PrrC
UserReplicon_DarTG_2	DarTG	DarTG	WP_003379113.1	WP_003379115.1	WP_003379113.1,WP_003379114.1,WP_003379115.1	3	DarT,DarT,DarG
UserReplicon_Septu_3	Septu	Septu	WP_017684599.1	WP_017684600.1	WP_017684599.1,WP_017684600.1	2	PtuB,PtuA
UserReplicon_Septu_4	Septu	Septu	WP_020312393.1	WP_020312394.1	WP_020312393.1,WP_020312394.1	2	PtuB,PtuA
UserReplicon_DRT_2_1	DRT	DRT_2	WP_032686239.1	WP_032686239.1	WP_032686239.1	1	drt2
GCF_000416505.1_ASM41650v1_protein.faa_res/_results
sys_id	type	subtype	sys_beg	sys_end	protein_in_syst	genes_count	name_of_profiles_in_sys
UserReplicon_Lamassu-Fam_2	Lamassu-Fam	Lamassu-Fam	WP_020304808.1	WP_020304810.1	WP_020304808.1,WP_020304810.1	2	LmuB_SMC_FMO,LmuA_effector_FMO
UserReplicon_Gabija_1	Gabija	Gabija	WP_020306756.1	WP_020306758.1	WP_020306756.1,WP_020306758.1	2	GajB_1,GajA
UserReplicon_Lamassu-Fam_3	Lamassu-Fam	Lamassu-Fam	WP_020309395.1	WP_020309397.1	WP_020309395.1,WP_020309396.1,WP_020309397.1	3	LmuA_effector_Mrr,LmuC_acc_Mrr,LmuB_SMC_Mrr
UserReplicon_Lamassu-Fam_4	Lamassu-Fam	Lamassu-Fam	WP_229621689.1	WP_229621690.1	WP_229621689.1,WP_229621690.1	2	LmuA_effector_Cap4_nuclease_II,LmuB_SMC_Cap4_nuclease_II
UserReplicon_RM_Type_IIG_1	RM	RM_Type_IIG	WP_020308060.1	WP_020308060.1	WP_020308060.1	1	Type_IIG
UserReplicon_DarTG_2	DarTG	DarTG	WP_003379113.1	WP_003379115.1	WP_003379113.1,WP_003379114.1,WP_003379115.1	3	DarT,DarT,DarG
UserReplicon_Septu_3	Septu	Septu	WP_017684599.1	WP_017684600.1	WP_017684599.1,WP_017684600.1	2	PtuB,PtuA
UserReplicon_Septu_4	Septu	Septu	WP_020307153.1	WP_020307154.1	WP_020307153.1,WP_020307154.1	2	PtuA,PtuB
UserReplicon_DRT_2_1	DRT	DRT_2	WP_032673431.1	WP_032673431.1	WP_032673431.1	1	drt2
GCF_000416585.1_ASM41658v1_protein.faa_res/_results
sys_id	type	subtype	sys_beg	sys_end	protein_in_syst	genes_count	name_of_profiles_in_sys
UserReplicon_Gabija_1	Gabija	Gabija	WP_017683861.1	WP_017683862.1	WP_017683861.1,WP_017683862.1	2	GajA,GajB_2
UserReplicon_Lamassu-Fam_3	Lamassu-Fam	Lamassu-Fam	WP_017684790.1	WP_017684801.1	WP_017684790.1,WP_017684801.1	2	LmuB_SMC_Hydrolase_protease,LmuA_effector_FMO
UserReplicon_Gabija_2	Gabija	Gabija	WP_017684984.1	WP_017684990.1	WP_017684984.1,WP_017684985.1,WP_017684990.1	3	GajB_2,GajA,GajA
UserReplicon_Gao_Qat_1	Gao_Qat	Gao_Qat	WP_017684653.1	WP_017684656.1	WP_017684653.1,WP_017684654.1,WP_017684655.1,WP_017684656.1	4	QatA,QatB,QatC,QatD
UserReplicon_RM_Type_I_1	RM	RM_Type_I	WP_017684557.1	WP_017684559.1	WP_017684557.1,WP_017684558.1,WP_017684559.1	3	Type_I_MTases,Type_I_S,Type_I_REases
UserReplicon_RM_Type_IIG_2	RM	RM_Type_IIG	WP_225877670.1	WP_225877670.1	WP_225877670.1	1	Type_IIG
UserReplicon_RM_Type_IIG_3	RM	RM_Type_IIG	WP_229611663.1	WP_229611663.1	WP_229611663.1	1	Type_IIG
UserReplicon_DarTG_1	DarTG	DarTG	WP_003379114.1	WP_003379115.1	WP_003379114.1,WP_003379115.1	2	DarT,DarG
UserReplicon_Wadjet_III_4	Wadjet	Wadjet_III	WP_017684212.1	WP_017684214.1	WP_017684212.1,WP_017684213.1,WP_017684214.1	3	JetC_III,JetB_III,JetA_III
UserReplicon_Septu_2	Septu	Septu	WP_017684599.1	WP_017684600.1	WP_017684599.1,WP_017684600.1	2	PtuB,PtuA
UserReplicon_Retron_XII_2	Retron	Retron_XII	WP_017683806.1	WP_017683806.1	WP_017683806.1	1	RT_12
UserReplicon_Olokun_1	Olokun	Olokun	WP_017684739.1	WP_017684740.1	WP_017684739.1,WP_017684740.1	2	Olokun_OloB,Olokun_OloA
GCF_000416665.1_ASM41666v1_protein.faa_res/_results
sys_id	type	subtype	sys_beg	sys_end	protein_in_syst	genes_count	name_of_profiles_in_sys
UserReplicon_Shedu_1	Shedu	Shedu	WP_020340731.1	WP_020340731.1	WP_020340731.1	1	SduA
UserReplicon_RM_Type_IIG_2	RM	RM_Type_IIG	WP_003379631.1	WP_003379631.1	WP_003379631.1	1	Type_IIG
UserReplicon_RM_Type_II_1	RM	RM_Type_II	WP_003380659.1	WP_003380660.1	WP_003380659.1,WP_003380660.1	2	Type_II_MTases,Type_II_REases
UserReplicon_DarTG_1	DarTG	DarTG	WP_003379113.1	WP_003379115.1	WP_003379113.1,WP_003379114.1,WP_003379115.1	3	DarT,DarT,DarG
UserReplicon_Dsr_I_2	Dsr	Dsr_I	WP_017699267.1	WP_017699267.1	WP_017699267.1	1	Dsr1
UserReplicon_Retron_I_C_1	Retron	Retron_I_C	WP_003379986.1	WP_003379986.1	WP_003379986.1	1	RT_1_C1
GCF_000416705.1_ASM41670v1_protein.faa_res/_results
sys_id	type	subtype	sys_beg	sys_end	protein_in_syst	genes_count	name_of_profiles_in_sys
UserReplicon_Shedu_1	Shedu	Shedu	WP_020304117.1	WP_020304117.1	WP_020304117.1	1	SduA
UserReplicon_RM_Type_IIG_2	RM	RM_Type_IIG	WP_003379631.1	WP_003379631.1	WP_003379631.1	1	Type_IIG
UserReplicon_RM_Type_II_1	RM	RM_Type_II	WP_003380659.1	WP_003380660.1	WP_003380659.1,WP_003380660.1	2	Type_II_MTases,Type_II_REases
UserReplicon_DarTG_1	DarTG	DarTG	WP_003379113.1	WP_003379115.1	WP_003379113.1,WP_003379114.1,WP_003379115.1	3	DarT,DarT,DarG
UserReplicon_Dsr_I_2	Dsr	Dsr_I	WP_017699267.1	WP_017699267.1	WP_017699267.1	1	Dsr1
UserReplicon_Retron_I_C_1	Retron	Retron_I_C	WP_003379986.1	WP_003379986.1	WP_003379986.1	1	RT_1_C1
GCF_000416725.1_ASM41672v1_protein.faa_res/_results
sys_id	type	subtype	sys_beg	sys_end	protein_in_syst	genes_count	name_of_profiles_in_sys
UserReplicon_Gabija_1	Gabija	Gabija	WP_017683861.1	WP_017683862.1	WP_017683861.1,WP_017683862.1	2	GajA,GajB_2
UserReplicon_Lamassu-Fam_3	Lamassu-Fam	Lamassu-Fam	WP_017684790.1	WP_017684801.1	WP_017684790.1,WP_017684801.1	2	LmuB_SMC_Hydrolase_protease,LmuA_effector_FMO
UserReplicon_Gabija_2	Gabija	Gabija	WP_017684984.1	WP_017684990.1	WP_017684984.1,WP_017684985.1,WP_017684990.1	3	GajB_2,GajA,GajA
UserReplicon_Gao_Qat_1	Gao_Qat	Gao_Qat	WP_017684653.1	WP_017684656.1	WP_017684653.1,WP_017684654.1,WP_017684655.1,WP_017684656.1	4	QatA,QatB,QatC,QatD
UserReplicon_RM_Type_IIG_1	RM	RM_Type_IIG	WP_029529761.1	WP_029529761.1	WP_029529761.1	1	Type_IIG
UserReplicon_RM_Type_IIG_2	RM	RM_Type_IIG	WP_225877670.1	WP_225877670.1	WP_225877670.1	1	Type_IIG
UserReplicon_DarTG_1	DarTG	DarTG	WP_003379114.1	WP_003379115.1	WP_003379114.1,WP_003379115.1	2	DarT,DarG
UserReplicon_Wadjet_III_4	Wadjet	Wadjet_III	WP_017684212.1	WP_017684214.1	WP_017684212.1,WP_017684213.1,WP_017684214.1	3	JetC_III,JetB_III,JetA_III
UserReplicon_Septu_2	Septu	Septu	WP_017684599.1	WP_017684600.1	WP_017684599.1,WP_017684600.1	2	PtuB,PtuA
UserReplicon_Retron_XII_2	Retron	Retron_XII	WP_017683806.1	WP_017683806.1	WP_017683806.1	1	RT_12
UserReplicon_Olokun_1	Olokun	Olokun	WP_017684739.1	WP_017684740.1	WP_017684739.1,WP_017684740.1	2	Olokun_OloB,Olokun_OloA
GCF_000416745.1_ASM41674v1_protein.faa_res/_results
sys_id	type	subtype	sys_beg	sys_end	protein_in_syst	genes_count	name_of_profiles_in_sys
UserReplicon_Gabija_2	Gabija	Gabija	WP_017702320.1	WP_017702321.1	WP_017702320.1,WP_017702321.1	2	GajB_3,GajA
UserReplicon_Gabija_3	Gabija	Gabija	WP_017702585.1	WP_017702586.1	WP_017702585.1,WP_017702586.1	2	GajA,GajB_2
UserReplicon_BstA_1	BstA	BstA	WP_025992612.1	WP_025992612.1	WP_025992612.1	1	BstA
UserReplicon_Hachiman_1	Hachiman	Hachiman	WP_017700599.1	WP_017700600.1	WP_017700599.1,WP_017700600.1	2	HamB,HamA_1
UserReplicon_RosmerTA_2	RosmerTA	RosmerTA	WP_017700692.1	WP_017700697.1	WP_017700692.1,WP_017700693.1,WP_017700697.1	3	RosmerTA_RmrA_2585209417,RosmerTA_RmrT_2585209417,RosmerTA_RmrA_2662548665
UserReplicon_RM_Type_I_1	RM	RM_Type_I	WP_017700070.1	WP_017700073.1	WP_017700070.1,WP_017700071.1,WP_017700073.1	3	Type_I_MTases,Type_I_S,Type_I_REases
UserReplicon_RM_Type_IV_2	RM	RM_Type_IV	WP_017700075.1	WP_017700076.1	WP_017700075.1,WP_017700076.1	2	Type_IV_REases,Type_IV_REases
UserReplicon_RM_Type_IV_3	RM	RM_Type_IV	WP_017701171.1	WP_017701172.1	WP_017701171.1,WP_017701172.1	2	Type_IV_REases,Type_IV_REases
UserReplicon_RM_Type_IV_4	RM	RM_Type_IV	WP_017702793.1	WP_017702793.1	WP_017702793.1	1	Type_IV_REases
UserReplicon_Septu_2	Septu	Septu	WP_017702128.1	WP_017702129.1	WP_017702128.1,WP_017702129.1	2	PtuA,PtuB
UserReplicon_DRT_4_1	DRT	DRT_4	WP_020317511.1	WP_020317511.1	WP_020317511.1	1	drt4
UserReplicon_Retron_III_1	Retron	Retron_III	WP_017702483.1	WP_017702484.1	WP_017702483.1,WP_017702484.1	2	PRTase_WH,RT_Tot
GCF_000416765.1_ASM41676v1_protein.faa_res/_results
sys_id	type	subtype	sys_beg	sys_end	protein_in_syst	genes_count	name_of_profiles_in_sys
UserReplicon_Gabija_2	Gabija	Gabija	WP_017702320.1	WP_017702321.1	WP_017702320.1,WP_017702321.1	2	GajB_3,GajA
UserReplicon_Gabija_3	Gabija	Gabija	WP_017702585.1	WP_017702586.1	WP_017702585.1,WP_017702586.1	2	GajA,GajB_2
UserReplicon_BstA_1	BstA	BstA	WP_025992612.1	WP_025992612.1	WP_025992612.1	1	BstA
UserReplicon_Hachiman_1	Hachiman	Hachiman	WP_017700599.1	WP_017700600.1	WP_017700599.1,WP_017700600.1	2	HamB,HamA_1
UserReplicon_RosmerTA_2	RosmerTA	RosmerTA	WP_017700692.1	WP_017700697.1	WP_017700692.1,WP_017700693.1,WP_017700697.1	3	RosmerTA_RmrA_2585209417,RosmerTA_RmrT_2585209417,RosmerTA_RmrA_2662548665
UserReplicon_RM_Type_I_1	RM	RM_Type_I	WP_017700070.1	WP_017700073.1	WP_017700070.1,WP_017700071.1,WP_017700073.1	3	Type_I_MTases,Type_I_S,Type_I_REases
UserReplicon_RM_Type_IV_2	RM	RM_Type_IV	WP_017700075.1	WP_017700076.1	WP_017700075.1,WP_017700076.1	2	Type_IV_REases,Type_IV_REases
UserReplicon_RM_Type_IV_3	RM	RM_Type_IV	WP_017701171.1	WP_017701172.1	WP_017701171.1,WP_017701172.1	2	Type_IV_REases,Type_IV_REases
UserReplicon_RM_Type_IV_4	RM	RM_Type_IV	WP_017702793.1	WP_017702793.1	WP_017702793.1	1	Type_IV_REases
UserReplicon_Septu_2	Septu	Septu	WP_017702128.1	WP_017702129.1	WP_017702128.1,WP_017702129.1	2	PtuA,PtuB
UserReplicon_DRT_4_1	DRT	DRT_4	WP_020317511.1	WP_020317511.1	WP_020317511.1	1	drt4
UserReplicon_Retron_III_1	Retron	Retron_III	WP_017702483.1	WP_017702484.1	WP_017702483.1,WP_017702484.1	2	PRTase_WH,RT_Tot
GCF_000416785.2_ASM41678v2_protein.faa_res/_results
sys_id	type	subtype	sys_beg	sys_end	protein_in_syst	genes_count	name_of_profiles_in_sys
UserReplicon_Gabija_2	Gabija	Gabija	WP_017702320.1	WP_017702321.1	WP_017702320.1,WP_017702321.1	2	GajB_3,GajA
UserReplicon_Gabija_3	Gabija	Gabija	WP_017702585.1	WP_017702586.1	WP_017702585.1,WP_017702586.1	2	GajA,GajB_2
UserReplicon_BstA_1	BstA	BstA	WP_025992612.1	WP_025992612.1	WP_025992612.1	1	BstA
UserReplicon_Hachiman_1	Hachiman	Hachiman	WP_017700599.1	WP_017700600.1	WP_017700599.1,WP_017700600.1	2	HamB,HamA_1
UserReplicon_RosmerTA_2	RosmerTA	RosmerTA	WP_017700692.1	WP_017700697.1	WP_017700692.1,WP_017700693.1,WP_017700697.1	3	RosmerTA_RmrA_2585209417,RosmerTA_RmrT_2585209417,RosmerTA_RmrA_2662548665
UserReplicon_RM_Type_I_1	RM	RM_Type_I	WP_017700070.1	WP_017700073.1	WP_017700070.1,WP_017700071.1,WP_017700073.1	3	Type_I_MTases,Type_I_S,Type_I_REases
UserReplicon_RM_Type_IV_2	RM	RM_Type_IV	WP_017700075.1	WP_017700076.1	WP_017700075.1,WP_017700076.1	2	Type_IV_REases,Type_IV_REases
UserReplicon_RM_Type_IV_3	RM	RM_Type_IV	WP_017701171.1	WP_017701172.1	WP_017701171.1,WP_017701172.1	2	Type_IV_REases,Type_IV_REases
UserReplicon_RM_Type_IV_4	RM	RM_Type_IV	WP_017702793.1	WP_017702793.1	WP_017702793.1	1	Type_IV_REases
UserReplicon_Septu_2	Septu	Septu	WP_017702128.1	WP_017702129.1	WP_017702128.1,WP_017702129.1	2	PtuA,PtuB
UserReplicon_DRT_4_1	DRT	DRT_4	WP_020317511.1	WP_020317511.1	WP_020317511.1	1	drt4
UserReplicon_Retron_III_1	Retron	Retron_III	WP_017702483.1	WP_017702484.1	WP_017702483.1,WP_017702484.1	2	PRTase_WH,RT_Tot
GCF_000416805.1_ASM41680v1_protein.faa_res/_results
sys_id	type	subtype	sys_beg	sys_end	protein_in_syst	genes_count	name_of_profiles_in_sys
UserReplicon_Gabija_2	Gabija	Gabija	WP_017702320.1	WP_017702321.1	WP_017702320.1,WP_017702321.1	2	GajB_3,GajA
UserReplicon_Gabija_3	Gabija	Gabija	WP_017702585.1	WP_017702586.1	WP_017702585.1,WP_017702586.1	2	GajA,GajB_2
UserReplicon_BstA_1	BstA	BstA	WP_025992612.1	WP_025992612.1	WP_025992612.1	1	BstA
UserReplicon_Hachiman_1	Hachiman	Hachiman	WP_017700599.1	WP_017700600.1	WP_017700599.1,WP_017700600.1	2	HamB,HamA_1
UserReplicon_RosmerTA_2	RosmerTA	RosmerTA	WP_017700692.1	WP_017700697.1	WP_017700692.1,WP_017700693.1,WP_017700697.1	3	RosmerTA_RmrA_2585209417,RosmerTA_RmrT_2585209417,RosmerTA_RmrA_2662548665
UserReplicon_RM_Type_I_1	RM	RM_Type_I	WP_017700070.1	WP_017700073.1	WP_017700070.1,WP_017700071.1,WP_017700073.1	3	Type_I_MTases,Type_I_S,Type_I_REases
UserReplicon_RM_Type_IV_2	RM	RM_Type_IV	WP_017700075.1	WP_017700076.1	WP_017700075.1,WP_017700076.1	2	Type_IV_REases,Type_IV_REases
UserReplicon_RM_Type_IV_3	RM	RM_Type_IV	WP_017701171.1	WP_017701172.1	WP_017701171.1,WP_017701172.1	2	Type_IV_REases,Type_IV_REases
UserReplicon_RM_Type_IV_4	RM	RM_Type_IV	WP_017702793.1	WP_017702793.1	WP_017702793.1	1	Type_IV_REases
UserReplicon_Septu_2	Septu	Septu	WP_017702128.1	WP_017702129.1	WP_017702128.1,WP_017702129.1	2	PtuA,PtuB
UserReplicon_DRT_4_1	DRT	DRT_4	WP_020317511.1	WP_020317511.1	WP_020317511.1	1	drt4
UserReplicon_Retron_III_1	Retron	Retron_III	WP_017702483.1	WP_017702484.1	WP_017702483.1,WP_017702484.1	2	PRTase_WH,RT_Tot
GCF_000416825.2_ASM41682v2_protein.faa_res/_results
sys_id	type	subtype	sys_beg	sys_end	protein_in_syst	genes_count	name_of_profiles_in_sys
UserReplicon_Gabija_2	Gabija	Gabija	WP_017702320.1	WP_017702321.1	WP_017702320.1,WP_017702321.1	2	GajB_3,GajA
UserReplicon_Gabija_3	Gabija	Gabija	WP_017702585.1	WP_017702586.1	WP_017702585.1,WP_017702586.1	2	GajA,GajB_2
UserReplicon_BstA_1	BstA	BstA	WP_025992612.1	WP_025992612.1	WP_025992612.1	1	BstA
UserReplicon_Hachiman_1	Hachiman	Hachiman	WP_017700599.1	WP_017700600.1	WP_017700599.1,WP_017700600.1	2	HamB,HamA_1
UserReplicon_RosmerTA_2	RosmerTA	RosmerTA	WP_017700692.1	WP_017700697.1	WP_017700692.1,WP_017700693.1,WP_017700697.1	3	RosmerTA_RmrA_2585209417,RosmerTA_RmrT_2585209417,RosmerTA_RmrA_2662548665
UserReplicon_RM_Type_I_1	RM	RM_Type_I	WP_017700070.1	WP_017700073.1	WP_017700070.1,WP_017700071.1,WP_017700073.1	3	Type_I_MTases,Type_I_S,Type_I_REases
UserReplicon_RM_Type_IV_2	RM	RM_Type_IV	WP_017700075.1	WP_017700076.1	WP_017700075.1,WP_017700076.1	2	Type_IV_REases,Type_IV_REases
UserReplicon_RM_Type_IV_3	RM	RM_Type_IV	WP_017701171.1	WP_017701172.1	WP_017701171.1,WP_017701172.1	2	Type_IV_REases,Type_IV_REases
UserReplicon_RM_Type_IV_4	RM	RM_Type_IV	WP_017702793.1	WP_017702793.1	WP_017702793.1	1	Type_IV_REases
UserReplicon_Septu_2	Septu	Septu	WP_017702128.1	WP_017702129.1	WP_017702128.1,WP_017702129.1	2	PtuA,PtuB
UserReplicon_DRT_4_1	DRT	DRT_4	WP_020317511.1	WP_020317511.1	WP_020317511.1	1	drt4
UserReplicon_Retron_III_1	Retron	Retron_III	WP_017702483.1	WP_017702484.1	WP_017702483.1,WP_017702484.1	2	PRTase_WH,RT_Tot
GCF_000416845.2_ASM41684v2_protein.faa_res/_results
sys_id	type	subtype	sys_beg	sys_end	protein_in_syst	genes_count	name_of_profiles_in_sys
UserReplicon_Shedu_1	Shedu	Shedu	WP_020340059.1	WP_020340059.1	WP_020340059.1	1	SduA
UserReplicon_RM_Type_IIG_3	RM	RM_Type_IIG	WP_003379631.1	WP_003379631.1	WP_003379631.1	1	Type_IIG
UserReplicon_RM_Type_II_1	RM	RM_Type_II	WP_003380659.1	WP_003380660.1	WP_003380659.1,WP_003380660.1	2	Type_II_MTases,Type_II_REases
UserReplicon_RM_Type_II_2	RM	RM_Type_II	WP_020304263.1	WP_020304264.1	WP_020304263.1,WP_020304264.1	2	Type_II_MTases,Type_II_REases
UserReplicon_DarTG_1	DarTG	DarTG	WP_003379113.1	WP_003379115.1	WP_003379113.1,WP_003379114.1,WP_003379115.1	3	DarT,DarT,DarG
UserReplicon_Dsr_I_2	Dsr	Dsr_I	WP_020340554.1	WP_020340554.1	WP_020340554.1	1	Dsr1
UserReplicon_Dsr_I_3	Dsr	Dsr_I	WP_032675848.1	WP_032675848.1	WP_032675848.1	1	Dsr1
UserReplicon_Retron_I_C_1	Retron	Retron_I_C	WP_003379986.1	WP_003379986.1	WP_003379986.1	1	RT_1_C1
GCF_000416925.1_ASM41692v1_protein.faa_res/_results
sys_id	type	subtype	sys_beg	sys_end	protein_in_syst	genes_count	name_of_profiles_in_sys
UserReplicon_Gabija_1	Gabija	Gabija	WP_017683861.1	WP_017683862.1	WP_017683861.1,WP_017683862.1	2	GajA,GajB_2
UserReplicon_Gabija_2	Gabija	Gabija	WP_017684984.1	WP_017684985.1	WP_017684984.1,WP_017684985.1	2	GajB_2,GajA
UserReplicon_Gao_Qat_1	Gao_Qat	Gao_Qat	WP_017684653.1	WP_017684656.1	WP_017684653.1,WP_017684654.1,WP_017684655.1,WP_017684656.1	4	QatA,QatB,QatC,QatD
UserReplicon_RM_Type_I_1	RM	RM_Type_I	WP_017684557.1	WP_017684559.1	WP_017684557.1,WP_017684558.1,WP_017684559.1	3	Type_I_MTases,Type_I_S,Type_I_REases
UserReplicon_RM_Type_IIG_2	RM	RM_Type_IIG	WP_225877670.1	WP_225877670.1	WP_225877670.1	1	Type_IIG
UserReplicon_RM_Type_IIG_3	RM	RM_Type_IIG	WP_229614640.1	WP_229614640.1	WP_229614640.1	1	Type_IIG
UserReplicon_DarTG_1	DarTG	DarTG	WP_003379114.1	WP_003379115.1	WP_003379114.1,WP_003379115.1	2	DarT,DarG
UserReplicon_Wadjet_III_4	Wadjet	Wadjet_III	WP_017684212.1	WP_017684214.1	WP_017684212.1,WP_017684213.1,WP_017684214.1	3	JetC_III,JetB_III,JetA_III
UserReplicon_Septu_2	Septu	Septu	WP_017684599.1	WP_017684600.1	WP_017684599.1,WP_017684600.1	2	PtuB,PtuA
UserReplicon_Retron_XII_2	Retron	Retron_XII	WP_017683806.1	WP_017683806.1	WP_017683806.1	1	RT_12
UserReplicon_Olokun_1	Olokun	Olokun	WP_017684739.1	WP_017684740.1	WP_017684739.1,WP_017684740.1	2	Olokun_OloB,Olokun_OloA
GCF_000416945.1_ASM41694v1_protein.faa_res/_results
GCF_000423545.1_ASM42354v1_protein.faa_res/_results
sys_id	type	subtype	sys_beg	sys_end	protein_in_syst	genes_count	name_of_profiles_in_sys
UserReplicon_RM_Type_IV_1	RM	RM_Type_IV	WP_028630552.1	WP_028630552.1	WP_028630552.1	1	Type_IV_REases
GCF_000425625.1_ASM42562v1_protein.faa_res/_results
sys_id	type	subtype	sys_beg	sys_end	protein_in_syst	genes_count	name_of_profiles_in_sys
UserReplicon_CAS_Class1-Subtype-I-C_1	Cas	CAS_Class1-Subtype-I-C	WP_028239957.1	WP_028239961.1	WP_028239957.1,WP_028239958.1,WP_028239959.1,WP_028239960.1,WP_028239961.1	5	cas2_I_II_III_IV_V_VI_3,cas1_I_II_III_IV_V_VI_6,cas4_I_II_III_IV_V_VI_1,cas7_I-C_7,cas8c_I-C_2
UserReplicon_CAS_Class1-Subtype-I-E_2	Cas	CAS_Class1-Subtype-I-E	WP_028241746.1	WP_028241755.1	WP_028241746.1,WP_028241747.1,WP_028241750.1,WP_028241751.1,WP_028241752.1,WP_028241755.1	6	cas3_I_2,cas3_I_5,cas8e_I-E_2,cas7_I-E_16,cas6e_I_II_III_IV_V_VI_3,cas2_I-E_2
UserReplicon_RM_Type_IIG_1	RM	RM_Type_IIG	WP_028241648.1	WP_028241648.1	WP_028241648.1	1	Type_IIG
GCF_000425745.1_ASM42574v1_protein.faa_res/_results
sys_id	type	subtype	sys_beg	sys_end	protein_in_syst	genes_count	name_of_profiles_in_sys
UserReplicon_Gabija_1	Gabija	Gabija	WP_028695430.1	WP_028695433.1	WP_028695430.1,WP_028695431.1,WP_028695433.1	3	GajA,GajB_1,GajB_2
UserReplicon_Lit_2	Lit	Lit	WP_028696788.1	WP_028696788.1	WP_028696788.1	1	Lit
UserReplicon_Shedu_3	Shedu	Shedu	WP_081673739.1	WP_081673739.1	WP_081673739.1	1	SduA
UserReplicon_RM_Type_IIG_1	RM	RM_Type_IIG	WP_028695099.1	WP_028695099.1	WP_028695099.1	1	Type_IIG
UserReplicon_RM_Type_IV_2	RM	RM_Type_IV	WP_033727716.1	WP_033727716.1	WP_033727716.1	1	Type_IV_REases
GCF_000425765.1_ASM42576v1_protein.faa_res/_results
sys_id	type	subtype	sys_beg	sys_end	protein_in_syst	genes_count	name_of_profiles_in_sys
UserReplicon_Shedu_1	Shedu	Shedu	WP_028632296.1	WP_028632296.1	WP_028632296.1	1	SduA
UserReplicon_dCTPdeaminase_3	dCTPdeaminase	dCTPdeaminase	WP_028635323.1	WP_028635323.1	WP_028635323.1	1	dCTPdeaminase
UserReplicon_Shedu_2	Shedu	Shedu	WP_080667893.1	WP_080667893.1	WP_080667893.1	1	SduA
UserReplicon_DRT_2_1	DRT	DRT_2	WP_028633194.1	WP_028633194.1	WP_028633194.1	1	drt2
UserReplicon_DRT_4_2	DRT	DRT_4	WP_050577097.1	WP_050577097.1	WP_050577097.1	1	drt4
GCF_000425785.1_ASM42578v1_protein.faa_res/_results
sys_id	type	subtype	sys_beg	sys_end	protein_in_syst	genes_count	name_of_profiles_in_sys
GCF_000425805.1_ASM42580v1_protein.faa_res/_results
sys_id	type	subtype	sys_beg	sys_end	protein_in_syst	genes_count	name_of_profiles_in_sys
UserReplicon_Gabija_1	Gabija	Gabija	WP_028944927.1	WP_028944933.1	WP_028944927.1,WP_028944932.1,WP_028944933.1	3	GajB_2,GajB_3,GajA
UserReplicon_RM_Type_I_1	RM	RM_Type_I	WP_028944555.1	WP_028944558.1	WP_028944555.1,WP_028944556.1,WP_028944558.1	3	Type_I_S,Type_I_MTases,Type_I_REases
UserReplicon_RM_Type_IV_2	RM	RM_Type_IV	WP_028944561.1	WP_028944561.1	WP_028944561.1	1	Type_IV_REases
GCF_000439855.1_SOAPdenovo_protein.faa_res/_results
sys_id	type	subtype	sys_beg	sys_end	protein_in_syst	genes_count	name_of_profiles_in_sys
UserReplicon_AbiEii_1	AbiEii	AbiEii	WP_016851972.1	WP_016851973.1	WP_016851972.1,WP_016851973.1	2	AbiEii,AbiEi_3
UserReplicon_Mokosh_TypeI_1	Mokosh	Mokosh_TypeI	WP_004342954.1	WP_004343467.1	WP_004342954.1,WP_004343467.1	2	Mokosh_TypeI_MkoA,Mokosh_TypeI_MkoB
UserReplicon_RM_Type_IV_4	RM	RM_Type_IV	WP_003158574.1	WP_003158574.1	WP_003158574.1	1	Type_IV_REases
UserReplicon_RM_Type_IIG_2	RM	RM_Type_IIG	WP_003161385.1	WP_003161385.1	WP_003161385.1	1	Type_IIG
UserReplicon_RM_Type_I_1	RM	RM_Type_I	WP_016851948.1	WP_016851951.1	WP_016851948.1,WP_016851951.1	2	Type_I_MTases,Type_I_REases
UserReplicon_RM_Type_III_3	RM	RM_Type_III	WP_016851985.1	WP_016851986.1	WP_016851985.1,WP_016851986.1	2	Type_III_MTases,Type_III_REases
UserReplicon_DRT_2_1	DRT	DRT_2	WP_016851804.1	WP_016851804.1	WP_016851804.1	1	drt2
GCF_000439875.1_SOAPdenovo_protein.faa_res/_results
sys_id	type	subtype	sys_beg	sys_end	protein_in_syst	genes_count	name_of_profiles_in_sys
UserReplicon_AbiEii_1	AbiEii	AbiEii	WP_016851972.1	WP_016851973.1	WP_016851972.1,WP_016851973.1	2	AbiEii,AbiEi_3
UserReplicon_Mokosh_TypeI_1	Mokosh	Mokosh_TypeI	WP_004342954.1	WP_004343467.1	WP_004342954.1,WP_004343467.1	2	Mokosh_TypeI_MkoA,Mokosh_TypeI_MkoB
UserReplicon_RM_Type_IV_4	RM	RM_Type_IV	WP_003158574.1	WP_003158574.1	WP_003158574.1	1	Type_IV_REases
UserReplicon_RM_Type_IIG_2	RM	RM_Type_IIG	WP_003161385.1	WP_003161385.1	WP_003161385.1	1	Type_IIG
UserReplicon_RM_Type_I_1	RM	RM_Type_I	WP_016851948.1	WP_016851951.1	WP_016851948.1,WP_016851951.1	2	Type_I_MTases,Type_I_REases
UserReplicon_RM_Type_III_3	RM	RM_Type_III	WP_016851985.1	WP_016851986.1	WP_016851985.1,WP_016851986.1	2	Type_III_MTases,Type_III_REases
UserReplicon_DRT_2_1	DRT	DRT_2	WP_016851804.1	WP_016851804.1	WP_016851804.1	1	drt2
GCF_000452485.1_TA043_042011_1.0_protein.faa_res/_results
sys_id	type	subtype	sys_beg	sys_end	protein_in_syst	genes_count	name_of_profiles_in_sys
UserReplicon_Dnd_ABCDE_1	Dnd	Dnd_ABCDE	WP_029242067.1	WP_029242070.1	WP_029242067.1,WP_029242068.1,WP_029242069.1,WP_029242070.1	4	DndE,DndD,DndC,DndB
UserReplicon_RM_Type_IV_1	RM	RM_Type_IV	WP_029242453.1	WP_029242454.1	WP_029242453.1,WP_029242454.1	2	Type_IV_REases,Type_IV_REases
UserReplicon_CBASS_II_3	CBASS	CBASS_II	WP_029243648.1	WP_029243651.1	WP_029243648.1,WP_029243649.1,WP_029243650.1,WP_029243651.1	4	Phospholipase,Cyclase_II,AG_E1_ThiF,Jab
GCF_000452505.1_CC1582_042011_1.0_protein.faa_res/_results
sys_id	type	subtype	sys_beg	sys_end	protein_in_syst	genes_count	name_of_profiles_in_sys
UserReplicon_dCTPdeaminase_3	dCTPdeaminase	dCTPdeaminase	WP_025992999.1	WP_025992999.1	WP_025992999.1	1	dCTPdeaminase
UserReplicon_Shedu_2	Shedu	Shedu	WP_025994275.1	WP_025994275.1	WP_025994275.1	1	SduA
UserReplicon_Gao_Upx_1	Gao_Upx	Gao_Upx	WP_200864926.1	WP_200864926.1	WP_200864926.1	1	UpxA
UserReplicon_RM_Type_IV_1	RM	RM_Type_IV	WP_025994729.1	WP_025994730.1	WP_025994729.1,WP_025994730.1	2	Type_IV_REases,Type_IV_REases
UserReplicon_Septu_1	Septu	Septu	WP_025994885.1	WP_025994886.1	WP_025994885.1,WP_025994886.1	2	PtuA,PtuB
GCF_000452865.1_UB246_042011_1.0_protein.faa_res/_results
sys_id	type	subtype	sys_beg	sys_end	protein_in_syst	genes_count	name_of_profiles_in_sys
UserReplicon_Abi2_1	Abi2	Abi2	WP_027898630.1	WP_027898630.1	WP_027898630.1	1	Abi_2
UserReplicon_Mokosh_TypeII_1	Mokosh	Mokosh_TypeII	WP_027899011.1	WP_027899011.1	WP_027899011.1	1	Mokosh_TypeII_MkoC
UserReplicon_RM_Type_I_1	RM	RM_Type_I	WP_027898629.1	WP_027898631.1	WP_027898629.1,WP_027898631.1	2	Type_I_REases,Type_I_MTases
UserReplicon_RM_Type_IV_2	RM	RM_Type_IV	WP_027898633.1	WP_027898633.1	WP_027898633.1	1	Type_IV_REases
UserReplicon_Retron_XI_1	Retron	Retron_XI	WP_049826838.1	WP_049826838.1	WP_049826838.1	1	RT_11
GCF_000455405.1_B3-208_protein.faa_res/_results
sys_id	type	subtype	sys_beg	sys_end	protein_in_syst	genes_count	name_of_profiles_in_sys
UserReplicon_CAS_Class1-Subtype-I-F_1	Cas	CAS_Class1-Subtype-I-F	WP_023087476.1	WP_023087478.1	WP_023087476.1,WP_023087477.1,WP_023087478.1	3	cas6f_I_II_III_IV_V_VI_3,cas5f_I-F_3,cas8f_I-F_4
UserReplicon_Abi2_1	Abi2	Abi2	WP_017001537.1	WP_017001537.1	WP_017001537.1	1	Abi_2
UserReplicon_Gabija_2	Gabija	Gabija	WP_023087413.1	WP_023087414.1	WP_023087413.1,WP_023087414.1	2	GajB_1,GajA
UserReplicon_dCTPdeaminase_3	dCTPdeaminase	dCTPdeaminase	WP_023087829.1	WP_023087829.1	WP_023087829.1	1	dCTPdeaminase
UserReplicon_RM_Type_IV_1	RM	RM_Type_IV	WP_023087223.1	WP_023087223.1	WP_023087223.1	1	Type_IV_REases
UserReplicon_DarTG_1	DarTG	DarTG	WP_023087224.1	WP_023087225.1	WP_023087224.1,WP_023087225.1	2	DarT,DarG
UserReplicon_CBASS_III_3	CBASS	CBASS_III	WP_023087301.1	WP_023087304.1	WP_023087301.1,WP_023087302.1,WP_023087303.1,WP_023087304.1	4	TRIP13,HORMA,Cyclase_II,Endonuc_small
GCF_000455505.1_B3-20M_protein.faa_res/_results
sys_id	type	subtype	sys_beg	sys_end	protein_in_syst	genes_count	name_of_profiles_in_sys
UserReplicon_CAS_Class1-Subtype-I-F_1	Cas	CAS_Class1-Subtype-I-F	WP_023087476.1	WP_023087478.1	WP_023087476.1,WP_023087477.1,WP_023087478.1	3	cas6f_I_II_III_IV_V_VI_3,cas5f_I-F_3,cas8f_I-F_4
UserReplicon_Abi2_1	Abi2	Abi2	WP_017001537.1	WP_017001537.1	WP_017001537.1	1	Abi_2
UserReplicon_Gabija_2	Gabija	Gabija	WP_023087413.1	WP_023087414.1	WP_023087413.1,WP_023087414.1	2	GajB_1,GajA
UserReplicon_dCTPdeaminase_3	dCTPdeaminase	dCTPdeaminase	WP_023087829.1	WP_023087829.1	WP_023087829.1	1	dCTPdeaminase
UserReplicon_Druantia_III_1	Druantia	Druantia_III	WP_023086885.1	WP_023086886.1	WP_023086885.1,WP_023086886.1	2	DruE_3,DruH
UserReplicon_RM_Type_IV_1	RM	RM_Type_IV	WP_023087223.1	WP_023087223.1	WP_023087223.1	1	Type_IV_REases
UserReplicon_DarTG_1	DarTG	DarTG	WP_023087224.1	WP_023087225.1	WP_023087224.1,WP_023087225.1	2	DarT,DarG
UserReplicon_CBASS_III_5	CBASS	CBASS_III	WP_023087301.1	WP_023087304.1	WP_023087301.1,WP_023087302.1,WP_023087303.1,WP_023087304.1	4	TRIP13,HORMA,Cyclase_II,Endonuc_small
UserReplicon_CBASS_I_4	CBASS	CBASS_I	WP_033872801.1	WP_033872807.1	WP_033872801.1,WP_033872807.1	2	AG_cyclase,Phospholipase
GCF_000455545.1_B3-1811_protein.faa_res/_results
sys_id	type	subtype	sys_beg	sys_end	protein_in_syst	genes_count	name_of_profiles_in_sys
UserReplicon_CAS_Class1-Subtype-I-F_1	Cas	CAS_Class1-Subtype-I-F	WP_023087476.1	WP_023087478.1	WP_023087476.1,WP_023087477.1,WP_023087478.1	3	cas6f_I_II_III_IV_V_VI_3,cas5f_I-F_3,cas8f_I-F_4
UserReplicon_Abi2_1	Abi2	Abi2	WP_017001537.1	WP_017001537.1	WP_017001537.1	1	Abi_2
UserReplicon_Gabija_2	Gabija	Gabija	WP_023087413.1	WP_023087414.1	WP_023087413.1,WP_023087414.1	2	GajB_1,GajA
UserReplicon_dCTPdeaminase_3	dCTPdeaminase	dCTPdeaminase	WP_023087829.1	WP_023087829.1	WP_023087829.1	1	dCTPdeaminase
UserReplicon_Druantia_III_1	Druantia	Druantia_III	WP_023086885.1	WP_023086886.1	WP_023086885.1,WP_023086886.1	2	DruE_3,DruH
UserReplicon_RM_Type_IV_1	RM	RM_Type_IV	WP_023087223.1	WP_023087223.1	WP_023087223.1	1	Type_IV_REases
UserReplicon_DarTG_1	DarTG	DarTG	WP_023087224.1	WP_023087225.1	WP_023087224.1,WP_023087225.1	2	DarT,DarG
UserReplicon_CBASS_III_3	CBASS	CBASS_III	WP_023087301.1	WP_023087304.1	WP_023087301.1,WP_023087302.1,WP_023087303.1,WP_023087304.1	4	TRIP13,HORMA,Cyclase_II,Endonuc_small
GCF_000478465.2_Pseu_aeru_Stone_130_V1_protein.faa_res/_results
sys_id	type	subtype	sys_beg	sys_end	protein_in_syst	genes_count	name_of_profiles_in_sys
UserReplicon_Shedu_2	Shedu	Shedu	WP_010791718.1	WP_010791718.1	WP_010791718.1	1	SduA
UserReplicon_Lamassu-Fam_1	Lamassu-Fam	Lamassu-Fam	WP_010792630.1	WP_010792632.1	WP_010792630.1,WP_010792631.1,WP_010792632.1	3	LmuA_effector_Mrr,LmuC_acc_Mrr,LmuB_SMC_Mrr
UserReplicon_RM_Type_II_1	RM	RM_Type_II	WP_003121258.1	WP_003121259.1	WP_003121258.1,WP_003121259.1	2	Type_II_MTases,Type_II_REases
UserReplicon_RM_Type_IIG_2	RM	RM_Type_IIG	WP_010792140.1	WP_010792140.1	WP_010792140.1	1	Type_IIG
UserReplicon_Wadjet_I_2	Wadjet	Wadjet_I	WP_010792131.1	WP_010792134.1	WP_010792131.1,WP_010792132.1,WP_010792133.1,WP_010792134.1	4	JetD_I,JetC_I,JetB_I,JetA_I
UserReplicon_CBASS_II_3	CBASS	CBASS_II	WP_010792146.1	WP_010792148.1	WP_010792146.1,WP_010792147.1,WP_010792148.1	3	AG_E1_ThiF,Cyclase_II,Phospholipase
GCF_000478485.2_Pseu_sp_P179_V1_protein.faa_res/_results
sys_id	type	subtype	sys_beg	sys_end	protein_in_syst	genes_count	name_of_profiles_in_sys
UserReplicon_CAS_Class1-Subtype-I-F_1	Cas	CAS_Class1-Subtype-I-F	WP_010793035.1	WP_010793036.1	WP_010793035.1,WP_010793036.1	2	cas1_I-F_1,cas3f_I-F_1
UserReplicon_RM_Type_I_1	RM	RM_Type_I	WP_010793760.1	WP_010793763.1	WP_010793760.1,WP_010793762.1,WP_010793763.1	3	Type_I_REases,Type_I_S,Type_I_MTases
GCF_000478505.2_Pseu_sp_HPB0071_V1_protein.faa_res/_results
sys_id	type	subtype	sys_beg	sys_end	protein_in_syst	genes_count	name_of_profiles_in_sys
UserReplicon_Gao_Hhe_1	Gao_Hhe	Gao_Hhe	WP_010795927.1	WP_010795927.1	WP_010795927.1	1	HheA
UserReplicon_Kiwa_2	Kiwa	Kiwa	WP_010799738.1	WP_010799739.1	WP_010799738.1,WP_010799739.1	2	KwaA,KwaB
UserReplicon_Mokosh_TypeII_1	Mokosh	Mokosh_TypeII	WP_010796494.1	WP_010796494.1	WP_010796494.1	1	Mokosh_TypeII_MkoC
UserReplicon_Druantia_III_1	Druantia	Druantia_III	WP_010799252.1	WP_010799253.1	WP_010799252.1,WP_010799253.1	2	DruH,DruE_3
UserReplicon_RM_Type_I_1	RM	RM_Type_I	WP_010796783.1	WP_010796786.1	WP_010796783.1,WP_010796785.1,WP_010796786.1	3	Type_I_REases,Type_I_MTases,Type_I_S
UserReplicon_RM_Type_I_2	RM	RM_Type_I	WP_010799244.1	WP_010799246.1	WP_010799244.1,WP_010799245.1,WP_010799246.1	3	Type_I_REases,Type_I_MTases,Type_I_S
UserReplicon_RM_Type_I_3	RM	RM_Type_I	WP_010799733.1	WP_010799736.1	WP_010799733.1,WP_010799734.1,WP_010799736.1	3	Type_I_S,Type_I_MTases,Type_I_REases
UserReplicon_RM_Type_II_4	RM	RM_Type_II	WP_010799773.1	WP_010799777.1	WP_010799773.1,WP_010799774.1,WP_010799777.1	3	Type_II_MTases,Type_II_REases,Type_II_MTases
UserReplicon_BREX_II_2	BREX	BREX_II	WP_010794550.1	WP_010794556.1	WP_010794550.1,WP_010794552.1,WP_010794553.1,WP_010794554.1,WP_010794555.1,WP_010794556.1	6	pglW,brxD,pglZ2,pglY,pglX2,pglW
GCF_000480355.1_Pseu_aeru_CF614_V1_protein.faa_res/_results
sys_id	type	subtype	sys_beg	sys_end	protein_in_syst	genes_count	name_of_profiles_in_sys
UserReplicon_Lamassu-Fam_1	Lamassu-Fam	Lamassu-Fam	WP_019726256.1	WP_019726258.1	WP_019726256.1,WP_019726257.1,WP_019726258.1	3	LmuA_effector_Cap4_nuclease_II,LmuC_acc_Cap4_nuclease,LmuB_SMC_Cap4_nuclease_II
UserReplicon_dCTPdeaminase_2	dCTPdeaminase	dCTPdeaminase	WP_023082018.1	WP_023082018.1	WP_023082018.1	1	dCTPdeaminase
UserReplicon_Wadjet_I_1	Wadjet	Wadjet_I	WP_023082125.1	WP_023082127.1	WP_023082125.1,WP_023082126.1,WP_023082127.1	3	JetD_I,JetC_I,JetB_I
UserReplicon_CBASS_I_2	CBASS	CBASS_I	WP_023082129.1	WP_023082130.1	WP_023082129.1,WP_023082130.1	2	Sensing_SAVED,Cyclase_II
GCF_000480375.1_Pseu_aeru_CF77_V1_protein.faa_res/_results
sys_id	type	subtype	sys_beg	sys_end	protein_in_syst	genes_count	name_of_profiles_in_sys
UserReplicon_Gabija_2	Gabija	Gabija	WP_023082314.1	WP_023082315.1	WP_023082314.1,WP_023082315.1	2	GajA,GajB_2
UserReplicon_Gabija_3	Gabija	Gabija	WP_023082715.1	WP_023082716.1	WP_023082715.1,WP_023082716.1	2	GajB_2,GajA
UserReplicon_BstA_1	BstA	BstA	WP_023910165.1	WP_023910165.1	WP_023910165.1	1	BstA
UserReplicon_Mokosh_TypeI_1	Mokosh	Mokosh_TypeI	WP_009681705.1	WP_009681706.1	WP_009681705.1,WP_009681706.1	2	Mokosh_TypeI_MkoA2,Mokosh_TypeI_MkoB2
UserReplicon_RM_Type_IV_3	RM	RM_Type_IV	WP_003158574.1	WP_003158574.1	WP_003158574.1	1	Type_IV_REases
UserReplicon_RM_Type_IIG_2	RM	RM_Type_IIG	WP_003161385.1	WP_003161385.1	WP_003161385.1	1	Type_IIG
UserReplicon_RM_Type_I_1	RM	RM_Type_I	WP_016851948.1	WP_016851951.1	WP_016851948.1,WP_016851951.1	2	Type_I_MTases,Type_I_REases
UserReplicon_DRT_2_1	DRT	DRT_2	WP_016851804.1	WP_016851804.1	WP_016851804.1	1	drt2
GCF_000480395.1_Pseu_aeru_3572_V1_protein.faa_res/_results
sys_id	type	subtype	sys_beg	sys_end	protein_in_syst	genes_count	name_of_profiles_in_sys
UserReplicon_Mokosh_TypeI_1	Mokosh	Mokosh_TypeI	WP_023083515.1	WP_023083517.1	WP_023083515.1,WP_023083516.1,WP_023083517.1	3	Mokosh_TypeI_MkoB,Mokosh_TypeI_MkoA,Mokosh_TypeI_MkoA
UserReplicon_RM_Type_IIG_2	RM	RM_Type_IIG	WP_003161385.1	WP_003161385.1	WP_003161385.1	1	Type_IIG
UserReplicon_RM_Type_II_1	RM	RM_Type_II	WP_019484545.1	WP_019484547.1	WP_019484545.1,WP_019484546.1,WP_019484547.1	3	Type_II_REases,Type_II_REases,Type_II_MTases
UserReplicon_RM_Type_IIG_3	RM	RM_Type_IIG	WP_023083093.1	WP_023083093.1	WP_023083093.1	1	Type_IIG
UserReplicon_RM_Type_IV_4	RM	RM_Type_IV	WP_108697062.1	WP_108697062.1	WP_108697062.1	1	Type_IV_REases
GCF_000480415.1_Pseu_aeru_3571_V1_protein.faa_res/_results
sys_id	type	subtype	sys_beg	sys_end	protein_in_syst	genes_count	name_of_profiles_in_sys
UserReplicon_RM_Type_IV_4	RM	RM_Type_IV	WP_003158574.1	WP_003158574.1	WP_003158574.1	1	Type_IV_REases
UserReplicon_RM_Type_IIG_3	RM	RM_Type_IIG	WP_003161385.1	WP_003161385.1	WP_003161385.1	1	Type_IIG
UserReplicon_RM_Type_II_1	RM	RM_Type_II	WP_019484545.1	WP_019484547.1	WP_019484545.1,WP_019484546.1,WP_019484547.1	3	Type_II_REases,Type_II_REases,Type_II_MTases
UserReplicon_RM_Type_II_2	RM	RM_Type_II	WP_023083683.1	WP_023083684.1	WP_023083683.1,WP_023083684.1	2	Type_II_MTases,Type_II_REases
UserReplicon_RM_Type_IV_5	RM	RM_Type_IV	WP_023083686.1	WP_023083686.1	WP_023083686.1	1	Type_IV_REases
GCF_000480435.1_Pseu_aeru_3570_V1_protein.faa_res/_results
sys_id	type	subtype	sys_beg	sys_end	protein_in_syst	genes_count	name_of_profiles_in_sys
UserReplicon_CAS_Class1-Subtype-I-E_1	Cas	CAS_Class1-Subtype-I-E	WP_004348746.1	WP_004348749.1	WP_004348746.1,WP_004348749.1	2	cas5_I-E_2,cas6e_I_II_III_IV_V_VI_2
UserReplicon_CAS_Class1-Subtype-I-E_2	Cas	CAS_Class1-Subtype-I-E	WP_023084477.1	WP_023084480.1	WP_023084477.1,WP_023084478.1,WP_023084479.1,WP_023084480.1	4	cas7_I-E_16,cse2gr11_I-E_2,cas8e_I-E_2,cas3_I_2
UserReplicon_Lamassu-Fam_2	Lamassu-Fam	Lamassu-Fam	WP_023083934.1	WP_023083935.1	WP_023083934.1,WP_023083935.1	2	LmuB_SMC_Lipase,LmuA_effector_Lipase
UserReplicon_Gabija_1	Gabija	Gabija	WP_023083938.1	WP_023083939.1	WP_023083938.1,WP_023083939.1	2	GajA,GajB_2
UserReplicon_dCTPdeaminase_3	dCTPdeaminase	dCTPdeaminase	WP_023084604.1	WP_023084604.1	WP_023084604.1	1	dCTPdeaminase
UserReplicon_Mokosh_TypeI_1	Mokosh	Mokosh_TypeI	WP_003131308.1	WP_003132149.1	WP_003131308.1,WP_003132149.1	2	Mokosh_TypeI_MkoA,Mokosh_TypeI_MkoB
GCF_000480455.1_Pseu_aeru_3569_V1_protein.faa_res/_results
sys_id	type	subtype	sys_beg	sys_end	protein_in_syst	genes_count	name_of_profiles_in_sys
UserReplicon_AbiEii_1	AbiEii	AbiEii	WP_013721903.1	WP_013721904.1	WP_013721903.1,WP_013721904.1	2	AbiEi_3,AbiEii
UserReplicon_Rst_DUF4238_2	Rst_DUF4238	Rst_DUF4238	WP_023084894.1	WP_023084894.1	WP_023084894.1	1	DUF4238_Pers
UserReplicon_RM_Type_IIG_1	RM	RM_Type_IIG	WP_023085344.1	WP_023085344.1	WP_023085344.1	1	Type_IIG
UserReplicon_RM_Type_IIG_2	RM	RM_Type_IIG	WP_199865580.1	WP_199865580.1	WP_199865580.1	1	Type_IIG
UserReplicon_RM_Type_IV_3	RM	RM_Type_IV	WP_223865688.1	WP_223865688.1	WP_223865688.1	1	Type_IV_REases
UserReplicon_BREX_1	BREX	BREX	WP_019485326.1	WP_019485333.1	WP_019485326.1,WP_019485332.1,WP_019485333.1	3	pglZA,pglX1,brxC
GCF_000480475.1_Pseu_aeru_3568_V1_protein.faa_res/_results
sys_id	type	subtype	sys_beg	sys_end	protein_in_syst	genes_count	name_of_profiles_in_sys
UserReplicon_SspBCDE_1	SspBCDE	SspBCDE	WP_023086095.1	WP_023086097.1	WP_023086095.1,WP_023086096.1,WP_023086097.1	3	SspB,SspC,SspD
UserReplicon_RM_Type_II_1	RM	RM_Type_II	WP_023086564.1	WP_023086565.1	WP_023086564.1,WP_023086565.1	2	Type_II_REases,Type_II_MTases
UserReplicon_Retron_IV_1	Retron	Retron_IV	WP_023086598.1	WP_023086599.1	WP_023086598.1,WP_023086599.1	2	2TM,RT_Tot
GCF_000480495.1_Pseu_aeru_3567_V1_protein.faa_res/_results
sys_id	type	subtype	sys_beg	sys_end	protein_in_syst	genes_count	name_of_profiles_in_sys
UserReplicon_CAS_Class1-Subtype-I-F_1	Cas	CAS_Class1-Subtype-I-F	WP_003143949.1	WP_003143954.1	WP_003143949.1,WP_003143954.1	2	cas7f_I-F_2,cas3f_I-F_1
UserReplicon_CAS_Class1-Subtype-I-F_2	Cas	CAS_Class1-Subtype-I-F	WP_023087476.1	WP_023087478.1	WP_023087476.1,WP_023087477.1,WP_023087478.1	3	cas6f_I_II_III_IV_V_VI_3,cas5f_I-F_3,cas8f_I-F_4
UserReplicon_Abi2_1	Abi2	Abi2	WP_017001537.1	WP_017001537.1	WP_017001537.1	1	Abi_2
UserReplicon_Gabija_2	Gabija	Gabija	WP_023087413.1	WP_023087414.1	WP_023087413.1,WP_023087414.1	2	GajB_1,GajA
UserReplicon_dCTPdeaminase_3	dCTPdeaminase	dCTPdeaminase	WP_023087829.1	WP_023087829.1	WP_023087829.1	1	dCTPdeaminase
UserReplicon_Druantia_III_1	Druantia	Druantia_III	WP_023086885.1	WP_023086886.1	WP_023086885.1,WP_023086886.1	2	DruE_3,DruH
UserReplicon_RM_Type_IV_1	RM	RM_Type_IV	WP_023087223.1	WP_023087223.1	WP_023087223.1	1	Type_IV_REases
UserReplicon_DarTG_1	DarTG	DarTG	WP_023087224.1	WP_023087225.1	WP_023087224.1,WP_023087225.1	2	DarT,DarG
UserReplicon_CBASS_III_3	CBASS	CBASS_III	WP_023087301.1	WP_023087304.1	WP_023087301.1,WP_023087302.1,WP_023087303.1,WP_023087304.1	4	TRIP13,HORMA,Cyclase_II,Endonuc_small
GCF_000480515.1_Pseu_aeru_3566_V1_protein.faa_res/_results
sys_id	type	subtype	sys_beg	sys_end	protein_in_syst	genes_count	name_of_profiles_in_sys
UserReplicon_CAS_Class1-Subtype-I-F_1	Cas	CAS_Class1-Subtype-I-F	WP_003143949.1	WP_003143954.1	WP_003143949.1,WP_003143954.1	2	cas7f_I-F_2,cas3f_I-F_1
UserReplicon_CAS_Class1-Subtype-I-F_2	Cas	CAS_Class1-Subtype-I-F	WP_023087476.1	WP_023087478.1	WP_023087476.1,WP_023087477.1,WP_023087478.1	3	cas6f_I_II_III_IV_V_VI_3,cas5f_I-F_3,cas8f_I-F_4
UserReplicon_Abi2_1	Abi2	Abi2	WP_017001537.1	WP_017001537.1	WP_017001537.1	1	Abi_2
UserReplicon_Gabija_2	Gabija	Gabija	WP_023087413.1	WP_023087414.1	WP_023087413.1,WP_023087414.1	2	GajB_1,GajA
UserReplicon_dCTPdeaminase_3	dCTPdeaminase	dCTPdeaminase	WP_023087829.1	WP_023087829.1	WP_023087829.1	1	dCTPdeaminase
UserReplicon_Druantia_III_1	Druantia	Druantia_III	WP_023086885.1	WP_023086886.1	WP_023086885.1,WP_023086886.1	2	DruE_3,DruH
UserReplicon_RM_Type_IV_1	RM	RM_Type_IV	WP_023087223.1	WP_023087223.1	WP_023087223.1	1	Type_IV_REases
UserReplicon_DarTG_1	DarTG	DarTG	WP_023087224.1	WP_023087225.1	WP_023087224.1,WP_023087225.1	2	DarT,DarG
UserReplicon_CBASS_III_3	CBASS	CBASS_III	WP_023087301.1	WP_023087304.1	WP_023087301.1,WP_023087302.1,WP_023087303.1,WP_023087304.1	4	TRIP13,HORMA,Cyclase_II,Endonuc_small
GCF_000480535.1_Pseu_aeru_3098_V1_protein.faa_res/_results
sys_id	type	subtype	sys_beg	sys_end	protein_in_syst	genes_count	name_of_profiles_in_sys
UserReplicon_CAS_Class1-Subtype-I-E_1	Cas	CAS_Class1-Subtype-I-E	WP_004348746.1	WP_004348749.1	WP_004348746.1,WP_004348749.1	2	cas5_I-E_2,cas6e_I_II_III_IV_V_VI_2
UserReplicon_CAS_Class1-Subtype-I-E_2	Cas	CAS_Class1-Subtype-I-E	WP_023084478.1	WP_023084480.1	WP_023084478.1,WP_023084479.1,WP_023084480.1	3	cse2gr11_I-E_2,cas8e_I-E_2,cas3_I_2
UserReplicon_RM_Type_II_1	RM	RM_Type_II	WP_023088230.1	WP_023088231.1	WP_023088230.1,WP_023088231.1	2	Type_II_REases,Type_II_MTases
GCF_000480555.1_Pseu_aeru_3097_V1_protein.faa_res/_results
sys_id	type	subtype	sys_beg	sys_end	protein_in_syst	genes_count	name_of_profiles_in_sys
UserReplicon_CAS_Class1-Subtype-I-E_1	Cas	CAS_Class1-Subtype-I-E	WP_003159829.1	WP_003159837.1	WP_003159829.1,WP_003159830.1,WP_003159837.1	3	cse2gr11_I-E_2,cas7_I-E_16,cas2_I-E_2
UserReplicon_CAS_Class1-Subtype-I-E_2	Cas	CAS_Class1-Subtype-I-E	WP_023088945.1	WP_023088947.1	WP_023088945.1,WP_023088946.1,WP_023088947.1	3	cas3_I_2,cas8e_I-E_2,cas5_I-E_2
UserReplicon_Rst_DUF4238_1	Rst_DUF4238	Rst_DUF4238	WP_079279376.1	WP_079279376.1	WP_079279376.1	1	DUF4238_Pers
UserReplicon_RosmerTA_2	RosmerTA	RosmerTA	WP_023089193.1	WP_023089194.1	WP_023089193.1,WP_023089194.1	2	RosmerTA_RmrT_2634932349,RosmerTA_RmrA_2634932349
UserReplicon_Menshen_1	Menshen	Menshen	WP_023089656.1	WP_023089658.1	WP_023089656.1,WP_023089657.1,WP_023089658.1	3	Menshen_NsnC_2723509649,Menshen_NsnB,Menshen_NsnA
GCF_000480575.1_Pseu_aeru_3096_V1_protein.faa_res/_results
sys_id	type	subtype	sys_beg	sys_end	protein_in_syst	genes_count	name_of_profiles_in_sys
UserReplicon_CAS_Class1-Subtype-I-E_1	Cas	CAS_Class1-Subtype-I-E	WP_004348746.1	WP_004348749.1	WP_004348746.1,WP_004348749.1	2	cas5_I-E_2,cas6e_I_II_III_IV_V_VI_2
UserReplicon_CAS_Class1-Subtype-I-E_2	Cas	CAS_Class1-Subtype-I-E	WP_023084477.1	WP_023084480.1	WP_023084477.1,WP_023084478.1,WP_023084479.1,WP_023084480.1	4	cas7_I-E_16,cse2gr11_I-E_2,cas8e_I-E_2,cas3_I_2
UserReplicon_RM_Type_I_1	RM	RM_Type_I	WP_023090490.1	WP_023090492.1	WP_023090490.1,WP_023090491.1,WP_023090492.1	3	Type_I_REases,Type_I_MTases,Type_I_S
UserReplicon_Dsr_I_1	Dsr	Dsr_I	WP_023090281.1	WP_023090281.1	WP_023090281.1	1	Dsr1
GCF_000480595.1_Pseu_aeru_3095_V1_protein.faa_res/_results
sys_id	type	subtype	sys_beg	sys_end	protein_in_syst	genes_count	name_of_profiles_in_sys
UserReplicon_CAS_Class1-Subtype-I-E_1	Cas	CAS_Class1-Subtype-I-E	WP_004348746.1	WP_004348749.1	WP_004348746.1,WP_004348749.1	2	cas5_I-E_2,cas6e_I_II_III_IV_V_VI_2
UserReplicon_CAS_Class1-Subtype-I-E_2	Cas	CAS_Class1-Subtype-I-E	WP_023084477.1	WP_023084480.1	WP_023084477.1,WP_023084478.1,WP_023084479.1,WP_023084480.1	4	cas7_I-E_16,cse2gr11_I-E_2,cas8e_I-E_2,cas3_I_2
UserReplicon_RM_Type_I_1	RM	RM_Type_I	WP_023090490.1	WP_023090492.1	WP_023090490.1,WP_023090491.1,WP_023090492.1	3	Type_I_REases,Type_I_MTases,Type_I_S
UserReplicon_Dsr_I_1	Dsr	Dsr_I	WP_023090281.1	WP_023090281.1	WP_023090281.1	1	Dsr1
GCF_000480615.1_Pseu_aeru_3094_V1_protein.faa_res/_results
sys_id	type	subtype	sys_beg	sys_end	protein_in_syst	genes_count	name_of_profiles_in_sys
UserReplicon_CAS_Class1-Subtype-I-F_1	Cas	CAS_Class1-Subtype-I-F	WP_023091295.1	WP_023091298.1	WP_023091295.1,WP_023091296.1,WP_023091297.1,WP_023091298.1	4	cas6f_I_II_III_IV_V_VI_3,cas8f_I-F_4,cas3f_I-F_1,cas1_I-F_1
UserReplicon_Abi2_1	Abi2	Abi2	WP_023090947.1	WP_023090947.1	WP_023090947.1	1	Abi_2
UserReplicon_Hachiman_1	Hachiman	Hachiman	WP_023090674.1	WP_023090675.1	WP_023090674.1,WP_023090675.1	2	HamB,HamA_1
UserReplicon_RM_Type_IIG_1	RM	RM_Type_IIG	WP_194720389.1	WP_194720389.1	WP_194720389.1	1	Type_IIG
UserReplicon_BREX_II_1	BREX	BREX_II	WP_023091208.1	WP_023091212.1	WP_023091208.1,WP_023091210.1,WP_023091211.1,WP_023091212.1	4	pglW,pglY,pglZ2,brxD
GCF_000480645.1_Pseu_aeru_BL25_V1_protein.faa_res/_results
sys_id	type	subtype	sys_beg	sys_end	protein_in_syst	genes_count	name_of_profiles_in_sys
UserReplicon_Lamassu-Fam_1	Lamassu-Fam	Lamassu-Fam	WP_023091908.1	WP_023091910.1	WP_023091908.1,WP_023091909.1,WP_023091910.1	3	LmuA_effector_Cap4_nuclease_II,LmuC_acc_Cap4_nuclease,LmuB_SMC_Cap4_nuclease_II
UserReplicon_Lamassu-Fam_2	Lamassu-Fam	Lamassu-Fam	WP_023092910.1	WP_023092912.1	WP_023092910.1,WP_023092912.1	2	LmuB_SMC_Cap4_nuclease_II,LmuA_effector_Cap4_nuclease_II
UserReplicon_RM_Type_II_1	RM	RM_Type_II	WP_023091638.1	WP_023091641.1	WP_023091638.1,WP_023091641.1	2	Type_II_REases,Type_II_MTases
GCF_000480665.1_Pseu_aeru_BL24_V1_protein.faa_res/_results
sys_id	type	subtype	sys_beg	sys_end	protein_in_syst	genes_count	name_of_profiles_in_sys
UserReplicon_Gabija_1	Gabija	Gabija	WP_023092993.1	WP_023092994.1	WP_023092993.1,WP_023092994.1	2	GajB_2,GajA
UserReplicon_RM_Type_IV_2	RM	RM_Type_IV	WP_003158574.1	WP_003158574.1	WP_003158574.1	1	Type_IV_REases
UserReplicon_RM_Type_IIG_1	RM	RM_Type_IIG	WP_003161385.1	WP_003161385.1	WP_003161385.1	1	Type_IIG
UserReplicon_DRT_2_1	DRT	DRT_2	WP_016851804.1	WP_016851804.1	WP_016851804.1	1	drt2
UserReplicon_CBASS_II_3	CBASS	CBASS_II	WP_023093132.1	WP_023093134.1	WP_023093132.1,WP_023093133.1,WP_023093134.1	3	AG_E1_ThiF,Cyclase_II,Phospholipase
GCF_000480685.1_Pseu_aeru_BL23_V1_protein.faa_res/_results
sys_id	type	subtype	sys_beg	sys_end	protein_in_syst	genes_count	name_of_profiles_in_sys
GCF_000480705.1_Pseu_aeru_BL22_V1_protein.faa_res/_results
sys_id	type	subtype	sys_beg	sys_end	protein_in_syst	genes_count	name_of_profiles_in_sys
UserReplicon_Lamassu-Fam_1	Lamassu-Fam	Lamassu-Fam	WP_023092910.1	WP_023092912.1	WP_023092910.1,WP_023092912.1	2	LmuB_SMC_Cap4_nuclease_II,LmuA_effector_Cap4_nuclease_II
UserReplicon_RM_Type_IIG_2	RM	RM_Type_IIG	WP_003137453.1	WP_003137453.1	WP_003137453.1	1	Type_IIG
UserReplicon_RM_Type_I_1	RM	RM_Type_I	WP_012077895.1	WP_012077898.1	WP_012077895.1,WP_012077896.1,WP_012077898.1	3	Type_I_S,Type_I_MTases,Type_I_REases
UserReplicon_RM_Type_IIG_3	RM	RM_Type_IIG	WP_023094204.1	WP_023094204.1	WP_023094204.1	1	Type_IIG
UserReplicon_Wadjet_I_1	Wadjet	Wadjet_I	WP_023094198.1	WP_023094200.1	WP_023094198.1,WP_023094199.1,WP_023094200.1	3	JetD_I,JetC_I,JetB_I
UserReplicon_CBASS_I_2	CBASS	CBASS_I	WP_023094209.1	WP_023094210.1	WP_023094209.1,WP_023094210.1	2	Cyclase_II,Phospholipase
GCF_000480725.1_Pseu_aeru_BL21_V1_protein.faa_res/_results
sys_id	type	subtype	sys_beg	sys_end	protein_in_syst	genes_count	name_of_profiles_in_sys
UserReplicon_ShosTA_1	ShosTA	ShosTA	WP_023094532.1	WP_023094533.1	WP_023094532.1,WP_023094533.1	2	ShosTA_ShosA,ShosTA_ShosT
GCF_000480745.1_Pseu_aeru_BL20_V1_protein.faa_res/_results
sys_id	type	subtype	sys_beg	sys_end	protein_in_syst	genes_count	name_of_profiles_in_sys
UserReplicon_DISARM_1_1	DISARM	DISARM_1	WP_023095067.1	WP_023095071.1	WP_023095067.1,WP_023095068.1,WP_023095069.1,WP_023095070.1,WP_023095071.1	5	drmC,drmB,drmA,drmMI,drmD
UserReplicon_Shedu_2	Shedu	Shedu	WP_023095497.1	WP_023095497.1	WP_023095497.1	1	SduA
UserReplicon_Mokosh_TypeI_1	Mokosh	Mokosh_TypeI	WP_023095091.1	WP_023095093.1	WP_023095091.1,WP_023095092.1,WP_023095093.1	3	Mokosh_TypeI_MkoA,Mokosh_TypeI_MkoA,Mokosh_TypeI_MkoB
UserReplicon_RM_Type_I_1	RM	RM_Type_I	WP_012077895.1	WP_012077898.1	WP_012077895.1,WP_012077896.1,WP_012077898.1	3	Type_I_S,Type_I_MTases,Type_I_REases
UserReplicon_RM_Type_I_2	RM	RM_Type_I	WP_023095082.1	WP_023095085.1	WP_023095082.1,WP_023095084.1,WP_023095085.1	3	Type_I_REases,Type_I_MTases,Type_I_S
UserReplicon_RM_Type_IV_6	RM	RM_Type_IV	WP_023095094.1	WP_023095094.1	WP_023095094.1	1	Type_IV_REases
UserReplicon_RM_Type_III_5	RM	RM_Type_III	WP_023095495.1	WP_023095496.1	WP_023095495.1,WP_023095496.1	2	Type_III_MTases,Type_III_REases
UserReplicon_RM_Type_I_3	RM	RM_Type_I	WP_023096037.1	WP_023096041.1	WP_023096037.1,WP_023096040.1,WP_023096041.1	3	Type_I_REases,Type_I_S,Type_I_MTases
UserReplicon_RM_Type_II_4	RM	RM_Type_II	WP_223865783.1	WP_225546712.1	WP_223865783.1,WP_225546712.1	2	Type_II_REases,Type_II_MTases
GCF_000480765.1_Pseu_aeru_BL19_V1_protein.faa_res/_results
sys_id	type	subtype	sys_beg	sys_end	protein_in_syst	genes_count	name_of_profiles_in_sys
UserReplicon_Shedu_1	Shedu	Shedu	WP_010791718.1	WP_010791718.1	WP_010791718.1	1	SduA
GCF_000480785.1_Pseu_aeru_BL18_V1_protein.faa_res/_results
sys_id	type	subtype	sys_beg	sys_end	protein_in_syst	genes_count	name_of_profiles_in_sys
UserReplicon_CAS_Class1-Subtype-I-E_1	Cas	CAS_Class1-Subtype-I-E	WP_004348746.1	WP_004348749.1	WP_004348746.1,WP_004348749.1	2	cas5_I-E_2,cas6e_I_II_III_IV_V_VI_2
UserReplicon_CAS_Class1-Subtype-I-E_2	Cas	CAS_Class1-Subtype-I-E	WP_023084478.1	WP_023084480.1	WP_023084478.1,WP_023084479.1,WP_023084480.1	3	cse2gr11_I-E_2,cas8e_I-E_2,cas3_I_2
UserReplicon_SspBCDE_1	SspBCDE	SspBCDE	WP_023097464.1	WP_023097466.1	WP_023097464.1,WP_023097465.1,WP_023097466.1	3	SspB,SspC,SspD
UserReplicon_RM_Type_IV_1	RM	RM_Type_IV	WP_023098121.1	WP_023098121.1	WP_023098121.1	1	Type_IV_REases
GCF_000480805.1_Pseu_aeru_BL17_V1_protein.faa_res/_results
sys_id	type	subtype	sys_beg	sys_end	protein_in_syst	genes_count	name_of_profiles_in_sys
UserReplicon_AbiEii_1	AbiEii	AbiEii	WP_023098590.1	WP_023098591.1	WP_023098590.1,WP_023098591.1	2	AbiEii,AbiEi_3
UserReplicon_RM_Type_IIG_1	RM	RM_Type_IIG	WP_023098846.1	WP_023098846.1	WP_023098846.1	1	Type_IIG
GCF_000480825.1_Pseu_aeru_BL16_V1_protein.faa_res/_results
sys_id	type	subtype	sys_beg	sys_end	protein_in_syst	genes_count	name_of_profiles_in_sys
UserReplicon_CAS_Class1-Subtype-I-F_1	Cas	CAS_Class1-Subtype-I-F	WP_003139222.1	WP_003139228.1	WP_003139222.1,WP_003139224.1,WP_003139227.1,WP_003139228.1	4	cas7f_I-F_2,cas8f_I-F_4,cas3f_I-F_1,cas1_I-F_1
UserReplicon_Shedu_1	Shedu	Shedu	WP_003138845.1	WP_003138845.1	WP_003138845.1	1	SduA
UserReplicon_Shango_1	Shango	Shango	WP_003138849.1	WP_003138851.1	WP_003138849.1,WP_003138850.1,WP_003138851.1	3	Shango_SngA,Shango_SngB,Shango_SngC
UserReplicon_RM_Type_IIG_1	RM	RM_Type_IIG	WP_011666576.1	WP_011666576.1	WP_011666576.1	1	Type_IIG
UserReplicon_RM_Type_IV_2	RM	RM_Type_IV	WP_223865688.1	WP_223865688.1	WP_223865688.1	1	Type_IV_REases
UserReplicon_CBASS_III_3	CBASS	CBASS_III	WP_003139489.1	WP_003139496.1	WP_003139489.1,WP_003139492.1,WP_003139496.1	3	TRIP13,Cyclase_II,Sensing_TPALS
GCF_000480845.1_Pseu_aeru_BL15_V1_protein.faa_res/_results
GCF_000480865.1_Pseu_aeru_BL14_V1_protein.faa_res/_results
sys_id	type	subtype	sys_beg	sys_end	protein_in_syst	genes_count	name_of_profiles_in_sys
UserReplicon_CAS_Class1-Subtype-IV-A_1	Cas	CAS_Class1-Subtype-IV-A	WP_023100583.1	WP_023100586.1	WP_023100583.1,WP_023100584.1,WP_023100585.1,WP_023100586.1	4	DinG_IV-A_1,csf5gr6_IV-A_1,csf1gr8_IV-A_2,csf2gr7_IV-A_1
UserReplicon_Lamassu-Fam_1	Lamassu-Fam	Lamassu-Fam	WP_023100400.1	WP_023100401.1	WP_023100400.1,WP_023100401.1	2	LmuB_SMC_Mrr,LmuA_effector_Mrr
UserReplicon_RM_Type_IIG_1	RM	RM_Type_IIG	WP_023098846.1	WP_023098846.1	WP_023098846.1	1	Type_IIG
GCF_000480885.1_Pseu_aeru_BL13_V1_protein.faa_res/_results
sys_id	type	subtype	sys_beg	sys_end	protein_in_syst	genes_count	name_of_profiles_in_sys
UserReplicon_Abi2_1	Abi2	Abi2	WP_021263697.1	WP_021263697.1	WP_021263697.1	1	Abi_2
UserReplicon_Mokosh_TypeI_1	Mokosh	Mokosh_TypeI	WP_023095091.1	WP_023095093.1	WP_023095091.1,WP_023095092.1,WP_023095093.1	3	Mokosh_TypeI_MkoA,Mokosh_TypeI_MkoA,Mokosh_TypeI_MkoB
UserReplicon_RosmerTA_2	RosmerTA	RosmerTA	WP_023101114.1	WP_023101115.1	WP_023101114.1,WP_023101115.1	2	RosmerTA_RmrA_2662548665,RosmerTA_RmrT_2662548665
UserReplicon_RM_Type_IV_2	RM	RM_Type_IV	WP_023095094.1	WP_023095094.1	WP_023095094.1	1	Type_IV_REases
UserReplicon_RM_Type_I_1	RM	RM_Type_I	WP_023101154.1	WP_023101158.1	WP_023101154.1,WP_023101158.1	2	Type_I_MTases,Type_I_REases
UserReplicon_CBASS_II_4	CBASS	CBASS_II	WP_003050273.1	WP_228383531.1	WP_003050273.1,WP_003081984.1,WP_228383531.1	3	Endonuc_small,E2_II,A_Cyclase_AGS_C
UserReplicon_CBASS_I_3	CBASS	CBASS_I	WP_023101605.1	WP_023101606.1	WP_023101605.1,WP_023101606.1	2	Cyclase_SMODS,2TM_Gros
GCF_000480905.1_Pseu_aeru_BL12_V1_protein.faa_res/_results
sys_id	type	subtype	sys_beg	sys_end	protein_in_syst	genes_count	name_of_profiles_in_sys
UserReplicon_CAS_Class1-Subtype-I-E_1	Cas	CAS_Class1-Subtype-I-E	WP_003159827.1	WP_003159837.1	WP_003159827.1,WP_003159828.1,WP_003159829.1,WP_003159830.1,WP_003159832.1,WP_003159834.1,WP_003159837.1	7	cas3_I_2,cas8e_I-E_2,cse2gr11_I-E_2,cas7_I-E_16,cas5_I-E_2,cas6e_I_II_III_IV_V_VI_2,cas2_I-E_2
UserReplicon_Gabija_1	Gabija	Gabija	WP_003125302.1	WP_003125303.1	WP_003125302.1,WP_003125303.1	2	GajB_3,GajA
UserReplicon_Kiwa_2	Kiwa	Kiwa	WP_004577536.1	WP_004577537.1	WP_004577536.1,WP_004577537.1	2	KwaA,KwaB_2
UserReplicon_Mokosh_TypeI_1	Mokosh	Mokosh_TypeI	WP_023095091.1	WP_023095093.1	WP_023095091.1,WP_023095092.1,WP_023095093.1	3	Mokosh_TypeI_MkoA,Mokosh_TypeI_MkoA,Mokosh_TypeI_MkoB
UserReplicon_RM_Type_I_1	RM	RM_Type_I	WP_003160511.1	WP_003160512.1	WP_003160511.1,WP_003160512.1	2	Type_I_MTases,Type_I_REases
UserReplicon_RM_Type_IV_3	RM	RM_Type_IV	WP_023095094.1	WP_023095094.1	WP_023095094.1	1	Type_IV_REases
UserReplicon_RM_Type_I_2	RM	RM_Type_I	WP_023102017.1	WP_023102026.1	WP_023102017.1,WP_023102021.1,WP_023102022.1,WP_023102024.1,WP_023102026.1	5	Type_I_REases,Type_I_REases,Type_I_S,Type_I_MTases,Type_I_MTases
UserReplicon_Wadjet_I_2	Wadjet	Wadjet_I	WP_023102063.1	WP_023102065.1	WP_023102063.1,WP_023102064.1,WP_023102065.1	3	JetD_I,JetC_I,JetA_I
UserReplicon_Retron_VI_1	Retron	Retron_VI	WP_023102177.1	WP_023102178.1	WP_023102177.1,WP_023102178.1	2	RT_Tot,HTH
GCF_000480925.1_Pseu_aeru_BL11_V1_protein.faa_res/_results
sys_id	type	subtype	sys_beg	sys_end	protein_in_syst	genes_count	name_of_profiles_in_sys
UserReplicon_Lamassu-Fam_2	Lamassu-Fam	Lamassu-Fam	WP_019726256.1	WP_019726258.1	WP_019726256.1,WP_019726257.1,WP_019726258.1	3	LmuA_effector_Cap4_nuclease_II,LmuC_acc_Cap4_nuclease,LmuB_SMC_Cap4_nuclease_II
UserReplicon_Gao_Iet_1	Gao_Iet	Gao_Iet	WP_023081601.1	WP_023081602.1	WP_023081601.1,WP_023081602.1	2	IetS,IetA
UserReplicon_dCTPdeaminase_3	dCTPdeaminase	dCTPdeaminase	WP_130562466.1	WP_130562466.1	WP_130562466.1	1	dCTPdeaminase
UserReplicon_Wadjet_I_1	Wadjet	Wadjet_I	WP_023082125.1	WP_023082127.1	WP_023082125.1,WP_023082126.1,WP_023082127.1	3	JetD_I,JetC_I,JetB_I
UserReplicon_CBASS_I_3	CBASS	CBASS_I	WP_023082129.1	WP_023082130.1	WP_023082129.1,WP_023082130.1	2	Sensing_SAVED,Cyclase_II
UserReplicon_CBASS_I_4	CBASS	CBASS_I	WP_023102647.1	WP_023102648.1	WP_023102647.1,WP_023102648.1	2	Cyclase_II,Phospholipase
GCF_000480945.1_Pseu_aeru_BL10_V1_protein.faa_res/_results
sys_id	type	subtype	sys_beg	sys_end	protein_in_syst	genes_count	name_of_profiles_in_sys
UserReplicon_CAS_Class1-Subtype-I-F_2	Cas	CAS_Class1-Subtype-I-F	WP_023103131.1	WP_023103134.1	WP_023103131.1,WP_023103132.1,WP_023103133.1,WP_023103134.1	4	cas5f_I-F_3,cas8f_I-F_4,cas3f_I-F_1,cas1_I-F_1
UserReplicon_CAS_Class1-Subtype-I-C_1	Cas	CAS_Class1-Subtype-I-C	WP_023103410.1	WP_023103416.1	WP_023103410.1,WP_023103412.1,WP_023103413.1,WP_023103414.1,WP_023103415.1,WP_023103416.1	6	cas2_I_II_III_IV_V_VI_3,cas4_I_II_III_IV_V_VI_1,cas7_I-C_7,cas8c_I-C_2,cas5_I-C_11,cas3_I_5
UserReplicon_RM_Type_II_1	RM	RM_Type_II	WP_023103032.1	WP_023103034.1	WP_023103032.1,WP_023103034.1	2	Type_II_REases,Type_II_MTases
GCF_000480965.1_Pseu_aeru_BL09_V1_protein.faa_res/_results
sys_id	type	subtype	sys_beg	sys_end	protein_in_syst	genes_count	name_of_profiles_in_sys
UserReplicon_Lamassu-Fam_2	Lamassu-Fam	Lamassu-Fam	WP_023092910.1	WP_023092912.1	WP_023092910.1,WP_023092912.1	2	LmuB_SMC_Cap4_nuclease_II,LmuA_effector_Cap4_nuclease_II
UserReplicon_DISARM_1_1	DISARM	DISARM_1	WP_023095067.1	WP_023095071.1	WP_023095067.1,WP_023095068.1,WP_023095069.1,WP_023095070.1,WP_023095071.1	5	drmC,drmB,drmA,drmMI,drmD
UserReplicon_Mokosh_TypeI_1	Mokosh	Mokosh_TypeI	WP_023095091.1	WP_023095093.1	WP_023095091.1,WP_023095092.1,WP_023095093.1	3	Mokosh_TypeI_MkoA,Mokosh_TypeI_MkoA,Mokosh_TypeI_MkoB
UserReplicon_RM_Type_I_1	RM	RM_Type_I	WP_012077895.1	WP_012077898.1	WP_012077895.1,WP_012077896.1,WP_012077898.1	3	Type_I_S,Type_I_MTases,Type_I_REases
UserReplicon_RM_Type_I_2	RM	RM_Type_I	WP_023095082.1	WP_023095085.1	WP_023095082.1,WP_023095084.1,WP_023095085.1	3	Type_I_REases,Type_I_MTases,Type_I_S
UserReplicon_RM_Type_IV_4	RM	RM_Type_IV	WP_023095094.1	WP_023095094.1	WP_023095094.1	1	Type_IV_REases
UserReplicon_RM_Type_I_3	RM	RM_Type_I	WP_023096037.1	WP_023096041.1	WP_023096037.1,WP_023096041.1	2	Type_I_REases,Type_I_MTases
GCF_000480985.1_Pseu_aeru_BL08_V1_protein.faa_res/_results
sys_id	type	subtype	sys_beg	sys_end	protein_in_syst	genes_count	name_of_profiles_in_sys
UserReplicon_RM_Type_I_1	RM	RM_Type_I	WP_003084148.1	WP_003084161.1	WP_003084148.1,WP_003084161.1	2	Type_I_REases,Type_I_MTases
GCF_000481005.1_Pseu_aeru_BL07_V1_protein.faa_res/_results
sys_id	type	subtype	sys_beg	sys_end	protein_in_syst	genes_count	name_of_profiles_in_sys
UserReplicon_CAS_Cluster_3	Cas	CAS_Cluster	WP_019726852.1	WP_019726853.1	WP_019726852.1,WP_019726853.1	2	cas2_I_II_III_IV_V_VI_3,cas1_I_II_III_IV_V_VI_6
UserReplicon_CAS_Class1-Subtype-I-C_1	Cas	CAS_Class1-Subtype-I-C	WP_023104934.1	WP_023104938.1	WP_023104934.1,WP_023104935.1,WP_023104936.1,WP_023104937.1,WP_023104938.1	5	cas4_I_II_III_IV_V_VI_6,cas7_I-C_7,cas8c_I-C_2,cas5_I-C_11,cas3_I_5
GCF_000481025.1_Pseu_aeru_BL06_V1_protein.faa_res/_results
sys_id	type	subtype	sys_beg	sys_end	protein_in_syst	genes_count	name_of_profiles_in_sys
UserReplicon_Lamassu-Fam_2	Lamassu-Fam	Lamassu-Fam	WP_019726256.1	WP_019726258.1	WP_019726256.1,WP_019726257.1,WP_019726258.1	3	LmuA_effector_Cap4_nuclease_II,LmuC_acc_Cap4_nuclease,LmuB_SMC_Cap4_nuclease_II
UserReplicon_Gao_Iet_1	Gao_Iet	Gao_Iet	WP_023081601.1	WP_023081602.1	WP_023081601.1,WP_023081602.1	2	IetS,IetA
UserReplicon_dCTPdeaminase_3	dCTPdeaminase	dCTPdeaminase	WP_130562466.1	WP_130562466.1	WP_130562466.1	1	dCTPdeaminase
UserReplicon_Wadjet_I_1	Wadjet	Wadjet_I	WP_023082125.1	WP_023082127.1	WP_023082125.1,WP_023082126.1,WP_023082127.1	3	JetD_I,JetC_I,JetB_I
UserReplicon_CBASS_I_3	CBASS	CBASS_I	WP_023082129.1	WP_023082130.1	WP_023082129.1,WP_023082130.1	2	Sensing_SAVED,Cyclase_II
UserReplicon_CBASS_I_4	CBASS	CBASS_I	WP_023102647.1	WP_023102648.1	WP_023102647.1,WP_023102648.1	2	Cyclase_II,Phospholipase
GCF_000481045.1_Pseu_aeru_BL05_V1_protein.faa_res/_results
sys_id	type	subtype	sys_beg	sys_end	protein_in_syst	genes_count	name_of_profiles_in_sys
UserReplicon_Gabija_1	Gabija	Gabija	WP_023105257.1	WP_023105258.1	WP_023105257.1,WP_023105258.1	2	GajA,GajB_1
UserReplicon_Gao_Upx_2	Gao_Upx	Gao_Upx	WP_023105259.1	WP_023105259.1	WP_023105259.1	1	UpxA
UserReplicon_Lamassu-Fam_3	Lamassu-Fam	Lamassu-Fam	WP_023105264.1	WP_023105266.1	WP_023105264.1,WP_023105265.1,WP_023105266.1	3	LmuB_SMC_Cap4_nuclease_II,LmuC_acc_Cap4_nuclease,LmuA_effector_Cap4_nuclease_II
UserReplicon_RM_Type_II_1	RM	RM_Type_II	WP_023105228.1	WP_023105231.1	WP_023105228.1,WP_023105229.1,WP_023105230.1,WP_023105231.1	4	Type_II_MTases,Type_II_REases,Type_II_REases,Type_II_REases
GCF_000481065.1_Pseu_aeru_BL04_V1_protein.faa_res/_results
sys_id	type	subtype	sys_beg	sys_end	protein_in_syst	genes_count	name_of_profiles_in_sys
UserReplicon_CAS_Class1-Subtype-I-E_1	Cas	CAS_Class1-Subtype-I-E	WP_004348746.1	WP_004348749.1	WP_004348746.1,WP_004348749.1	2	cas5_I-E_2,cas6e_I_II_III_IV_V_VI_2
UserReplicon_CAS_Class1-Subtype-I-E_2	Cas	CAS_Class1-Subtype-I-E	WP_023106944.1	WP_023106947.1	WP_023106944.1,WP_023106945.1,WP_023106946.1,WP_023106947.1	4	cas7_I-E_16,cse2gr11_I-E_2,cas8e_I-E_2,cas3_I_2
UserReplicon_AbiH_1	AbiH	AbiH	WP_017514686.1	WP_017514686.1	WP_017514686.1	1	AbiH
UserReplicon_Lit_2	Lit	Lit	WP_023106687.1	WP_023106687.1	WP_023106687.1	1	Lit
UserReplicon_Hachiman_1	Hachiman	Hachiman	WP_023107080.1	WP_023107081.1	WP_023107080.1,WP_023107081.1	2	HamB,HamA_1
UserReplicon_RM_Type_IIG_3	RM	RM_Type_IIG	WP_003108594.1	WP_003108594.1	WP_003108594.1	1	Type_IIG
UserReplicon_RM_Type_I_1	RM	RM_Type_I	WP_023107193.1	WP_023107197.1	WP_023107193.1,WP_023107196.1,WP_023107197.1	3	Type_I_REases,Type_I_S,Type_I_MTases
UserReplicon_RM_Type_IV_4	RM	RM_Type_IV	WP_023107194.1	WP_023107195.1	WP_023107194.1,WP_023107195.1	2	Type_IV_REases,Type_IV_REases
UserReplicon_RM_Type_II_2	RM	RM_Type_II	WP_023107898.1	WP_023107899.1	WP_023107898.1,WP_023107899.1	2	Type_II_REases,Type_II_MTases
UserReplicon_Wadjet_I_1	Wadjet	Wadjet_I	WP_023106887.1	WP_023106889.1	WP_023106887.1,WP_023106888.1,WP_023106889.1	3	JetD_I,JetC_I,JetB_I
GCF_000481085.1_Pseu_aeru_BL03_V1_protein.faa_res/_results
sys_id	type	subtype	sys_beg	sys_end	protein_in_syst	genes_count	name_of_profiles_in_sys
UserReplicon_Mokosh_TypeI_1	Mokosh	Mokosh_TypeI	WP_009681705.1	WP_009681706.1	WP_009681705.1,WP_009681706.1	2	Mokosh_TypeI_MkoA2,Mokosh_TypeI_MkoB2
UserReplicon_RM_Type_IIG_2	RM	RM_Type_IIG	WP_003109152.1	WP_003109152.1	WP_003109152.1	1	Type_IIG
UserReplicon_RM_Type_IIG_3	RM	RM_Type_IIG	WP_003137453.1	WP_003137453.1	WP_003137453.1	1	Type_IIG
UserReplicon_RM_Type_II_1	RM	RM_Type_II	WP_020751055.1	WP_020751056.1	WP_020751055.1,WP_020751056.1	2	Type_II_REases,Type_II_MTases
UserReplicon_RM_Type_IIG_4	RM	RM_Type_IIG	WP_023109107.1	WP_023109107.1	WP_023109107.1	1	Type_IIG
GCF_000481105.1_Pseu_aeru_BL02_V1_protein.faa_res/_results
sys_id	type	subtype	sys_beg	sys_end	protein_in_syst	genes_count	name_of_profiles_in_sys
UserReplicon_CAS_Class1-Subtype-I-F_1	Cas	CAS_Class1-Subtype-I-F	WP_003143949.1	WP_003143954.1	WP_003143949.1,WP_003143954.1	2	cas7f_I-F_2,cas3f_I-F_1
UserReplicon_CAS_Class1-Subtype-I-F_2	Cas	CAS_Class1-Subtype-I-F	WP_023087476.1	WP_023087478.1	WP_023087476.1,WP_023087477.1,WP_023087478.1	3	cas6f_I_II_III_IV_V_VI_3,cas5f_I-F_3,cas8f_I-F_4
UserReplicon_Abi2_1	Abi2	Abi2	WP_017001537.1	WP_017001537.1	WP_017001537.1	1	Abi_2
UserReplicon_Gabija_2	Gabija	Gabija	WP_023087413.1	WP_023087414.1	WP_023087413.1,WP_023087414.1	2	GajB_1,GajA
UserReplicon_dCTPdeaminase_3	dCTPdeaminase	dCTPdeaminase	WP_023087829.1	WP_023087829.1	WP_023087829.1	1	dCTPdeaminase
UserReplicon_Druantia_III_1	Druantia	Druantia_III	WP_023086885.1	WP_023086886.1	WP_023086885.1,WP_023086886.1	2	DruE_3,DruH
UserReplicon_RM_Type_IV_4	RM	RM_Type_IV	WP_023087223.1	WP_023087223.1	WP_023087223.1	1	Type_IV_REases
UserReplicon_PrrC_1	PrrC	PrrC	WP_023109359.1	WP_023109364.1	WP_023109359.1,WP_023109360.1,WP_023109361.1,WP_023109364.1	4	Type_I_MTases,PrrC,Type_I_S,Type_I_REases
UserReplicon_RM_Type_I_3	RM	RM_Type_I	WP_023109447.1	WP_023109452.1	WP_023109447.1,WP_023109450.1,WP_023109451.1,WP_023109452.1	4	Type_I_REases,Type_I_REases,Type_I_S,Type_I_MTases
UserReplicon_DarTG_1	DarTG	DarTG	WP_023087224.1	WP_023087225.1	WP_023087224.1,WP_023087225.1	2	DarT,DarG
UserReplicon_CBASS_III_3	CBASS	CBASS_III	WP_023087301.1	WP_023087304.1	WP_023087301.1,WP_023087302.1,WP_023087303.1,WP_023087304.1	4	TRIP13,HORMA,Cyclase_II,Endonuc_small
GCF_000481125.1_Pseu_aeru_BL01_V1_protein.faa_res/_results
sys_id	type	subtype	sys_beg	sys_end	protein_in_syst	genes_count	name_of_profiles_in_sys
UserReplicon_CAS_Class1-Subtype-I-E_1	Cas	CAS_Class1-Subtype-I-E	WP_004348746.1	WP_004348749.1	WP_004348746.1,WP_004348749.1	2	cas5_I-E_2,cas6e_I_II_III_IV_V_VI_2
UserReplicon_CAS_Class1-Subtype-I-E_2	Cas	CAS_Class1-Subtype-I-E	WP_023110255.1	WP_023110258.1	WP_023110255.1,WP_023110256.1,WP_023110258.1	3	cas7_I-E_16,cas8e_I-E_2,cas3_I_2
UserReplicon_Shedu_2	Shedu	Shedu	WP_023109920.1	WP_023109920.1	WP_023109920.1	1	SduA
UserReplicon_Gao_Upx_1	Gao_Upx	Gao_Upx	WP_023109927.1	WP_023109927.1	WP_023109927.1	1	UpxA
GCF_000481145.1_Pseu_aeru_BWH028_V1_protein.faa_res/_results
sys_id	type	subtype	sys_beg	sys_end	protein_in_syst	genes_count	name_of_profiles_in_sys
UserReplicon_CAS_Class1-Subtype-I-E_1	Cas	CAS_Class1-Subtype-I-E	WP_004348741.1	WP_004348749.1	WP_004348741.1,WP_004348745.1,WP_004348746.1,WP_004348749.1	4	cas8e_I-E_2,cas7_I-E_16,cas5_I-E_2,cas6e_I_II_III_IV_V_VI_2
UserReplicon_CAS_Class1-Subtype-I-F_2	Cas	CAS_Class1-Subtype-I-F	WP_004349917.1	WP_004349921.1	WP_004349917.1,WP_004349920.1,WP_004349921.1	3	cas1_I-F_1,cas7f_I-F_2,cas6f_I_II_III_IV_V_VI_3
UserReplicon_CAS_Class1-Subtype-I-F_3	Cas	CAS_Class1-Subtype-I-F	WP_021205340.1	WP_021205341.1	WP_021205340.1,WP_021205341.1	2	cas8f_I-F_4,cas3f_I-F_1
UserReplicon_CAS_Class1-Subtype-IV-A_4	Cas	CAS_Class1-Subtype-IV-A	WP_023100583.1	WP_023100586.1	WP_023100583.1,WP_023100584.1,WP_023100585.1,WP_023100586.1	4	DinG_IV-A_1,csf5gr6_IV-A_1,csf1gr8_IV-A_2,csf2gr7_IV-A_1
UserReplicon_Mokosh_TypeI_1	Mokosh	Mokosh_TypeI	WP_023095091.1	WP_023095093.1	WP_023095091.1,WP_023095092.1,WP_023095093.1	3	Mokosh_TypeI_MkoA,Mokosh_TypeI_MkoA,Mokosh_TypeI_MkoB
UserReplicon_RM_Type_IV_1	RM	RM_Type_IV	WP_021204869.1	WP_021204869.1	WP_021204869.1	1	Type_IV_REases
UserReplicon_RM_Type_IV_2	RM	RM_Type_IV	WP_023095094.1	WP_023095094.1	WP_023095094.1	1	Type_IV_REases
UserReplicon_Tiamat_1	Tiamat	Tiamat	WP_227280436.1	WP_227280436.1	WP_227280436.1	1	Tiamat_TmtA_2731770353
GCF_000481165.1_Pseu_aeru_BWH027_V1_protein.faa_res/_results
sys_id	type	subtype	sys_beg	sys_end	protein_in_syst	genes_count	name_of_profiles_in_sys
UserReplicon_CAS_Class1-Subtype-I-F_1	Cas	CAS_Class1-Subtype-I-F	WP_003139222.1	WP_003139228.1	WP_003139222.1,WP_003139224.1,WP_003139227.1,WP_003139228.1	4	cas7f_I-F_2,cas8f_I-F_4,cas3f_I-F_1,cas1_I-F_1
UserReplicon_Shedu_2	Shedu	Shedu	WP_003138845.1	WP_003138845.1	WP_003138845.1	1	SduA
UserReplicon_Gabija_1	Gabija	Gabija	WP_003141533.1	WP_003141535.1	WP_003141533.1,WP_003141535.1	2	GajA,GajB_1
UserReplicon_Shango_1	Shango	Shango	WP_003138849.1	WP_003138851.1	WP_003138849.1,WP_003138850.1,WP_003138851.1	3	Shango_SngA,Shango_SngB,Shango_SngC
UserReplicon_RM_Type_IIG_1	RM	RM_Type_IIG	WP_011666576.1	WP_011666576.1	WP_011666576.1	1	Type_IIG
UserReplicon_RM_Type_IV_2	RM	RM_Type_IV	WP_228382020.1	WP_228382020.1	WP_228382020.1	1	Type_IV_REases
UserReplicon_CBASS_III_3	CBASS	CBASS_III	WP_003139489.1	WP_003139496.1	WP_003139489.1,WP_003139492.1,WP_003139496.1	3	TRIP13,Cyclase_II,Sensing_TPALS
GCF_000481185.1_Pseu_aeru_BWH026_V1_protein.faa_res/_results
sys_id	type	subtype	sys_beg	sys_end	protein_in_syst	genes_count	name_of_profiles_in_sys
UserReplicon_Mokosh_TypeI_1	Mokosh	Mokosh_TypeI	WP_009681705.1	WP_009681706.1	WP_009681705.1,WP_009681706.1	2	Mokosh_TypeI_MkoA2,Mokosh_TypeI_MkoB2
UserReplicon_Mokosh_TypeI_2	Mokosh	Mokosh_TypeI	WP_073646989.1	WP_073651552.1	WP_073646989.1,WP_073651552.1	2	Mokosh_TypeI_MkoB,Mokosh_TypeI_MkoA
UserReplicon_RM_Type_IIG_3	RM	RM_Type_IIG	WP_003108594.1	WP_003108594.1	WP_003108594.1	1	Type_IIG
UserReplicon_RM_Type_IIG_4	RM	RM_Type_IIG	WP_023111878.1	WP_023111878.1	WP_023111878.1	1	Type_IIG
UserReplicon_RM_Type_I_1	RM	RM_Type_I	WP_023112046.1	WP_023112056.1	WP_023112046.1,WP_023112050.1,WP_023112055.1,WP_023112056.1	4	Type_I_REases,Type_I_REases,Type_I_S,Type_I_MTases
UserReplicon_RM_Type_IIG_5	RM	RM_Type_IIG	WP_023112701.1	WP_023112701.1	WP_023112701.1	1	Type_IIG
UserReplicon_RM_Type_II_2	RM	RM_Type_II	WP_223224654.1	WP_226342857.1	WP_223224654.1,WP_223723579.1,WP_226342857.1	3	Type_II_MTases,Type_II_MTases,Type_II_REases
UserReplicon_BREX_III_1	BREX	BREX_III	WP_023112380.1	WP_023112388.1	WP_023112380.1,WP_023112381.1,WP_023112388.1	3	pglZ3,brxHII,brxF
UserReplicon_Retron_XII_2	Retron	Retron_XII	WP_023112706.1	WP_023112706.1	WP_023112706.1	1	RT_12
GCF_000481205.1_Pseu_aeru_BWH025_V1_protein.faa_res/_results
sys_id	type	subtype	sys_beg	sys_end	protein_in_syst	genes_count	name_of_profiles_in_sys
UserReplicon_Shedu_2	Shedu	Shedu	WP_020750495.1	WP_020750495.1	WP_020750495.1	1	SduA
UserReplicon_Gabija_1	Gabija	Gabija	WP_023112998.1	WP_023112999.1	WP_023112998.1,WP_023112999.1	2	GajB_2,GajA
UserReplicon_RM_Type_II_1	RM	RM_Type_II	WP_023105228.1	WP_023105231.1	WP_023105228.1,WP_023105229.1,WP_023105230.1,WP_023105231.1	4	Type_II_MTases,Type_II_REases,Type_II_REases,Type_II_REases
GCF_000481225.1_Pseu_aeru_BWH024_V1_protein.faa_res/_results
sys_id	type	subtype	sys_beg	sys_end	protein_in_syst	genes_count	name_of_profiles_in_sys
UserReplicon_CAS_Class1-Subtype-I-F_1	Cas	CAS_Class1-Subtype-I-F	WP_003143949.1	WP_003143954.1	WP_003143949.1,WP_003143954.1	2	cas7f_I-F_2,cas3f_I-F_1
UserReplicon_CAS_Class1-Subtype-I-F_2	Cas	CAS_Class1-Subtype-I-F	WP_023087476.1	WP_023087478.1	WP_023087476.1,WP_023087477.1,WP_023087478.1	3	cas6f_I_II_III_IV_V_VI_3,cas5f_I-F_3,cas8f_I-F_4
UserReplicon_Abi2_1	Abi2	Abi2	WP_017001537.1	WP_017001537.1	WP_017001537.1	1	Abi_2
UserReplicon_dCTPdeaminase_4	dCTPdeaminase	dCTPdeaminase	WP_023087829.1	WP_023087829.1	WP_023087829.1	1	dCTPdeaminase
UserReplicon_Lamassu-Fam_3	Lamassu-Fam	Lamassu-Fam	WP_023092910.1	WP_023094350.1	WP_023092910.1,WP_023092912.1,WP_023094350.1	3	LmuB_SMC_Cap4_nuclease_II,LmuA_effector_Cap4_nuclease_II,LmuC_acc_Cap4_nuclease
UserReplicon_Gabija_2	Gabija	Gabija	WP_023113868.1	WP_023113869.1	WP_023113868.1,WP_023113869.1	2	GajA,GajB_2
UserReplicon_RM_Type_IV_2	RM	RM_Type_IV	WP_023087223.1	WP_023087223.1	WP_023087223.1	1	Type_IV_REases
UserReplicon_RM_Type_IIG_1	RM	RM_Type_IIG	WP_023113859.1	WP_023113859.1	WP_023113859.1	1	Type_IIG
UserReplicon_DarTG_1	DarTG	DarTG	WP_023087224.1	WP_023087225.1	WP_023087224.1,WP_023087225.1	2	DarT,DarG
GCF_000481245.1_Pseu_aeru_BWH023_V1_protein.faa_res/_results
sys_id	type	subtype	sys_beg	sys_end	protein_in_syst	genes_count	name_of_profiles_in_sys
UserReplicon_CAS_Class1-Subtype-I-F_1	Cas	CAS_Class1-Subtype-I-F	WP_003143949.1	WP_003143954.1	WP_003143949.1,WP_003143954.1	2	cas7f_I-F_2,cas3f_I-F_1
UserReplicon_CAS_Class1-Subtype-I-F_2	Cas	CAS_Class1-Subtype-I-F	WP_023087476.1	WP_023087478.1	WP_023087476.1,WP_023087477.1,WP_023087478.1	3	cas6f_I_II_III_IV_V_VI_3,cas5f_I-F_3,cas8f_I-F_4
UserReplicon_Abi2_1	Abi2	Abi2	WP_017001537.1	WP_017001537.1	WP_017001537.1	1	Abi_2
UserReplicon_Gabija_2	Gabija	Gabija	WP_023087413.1	WP_023087414.1	WP_023087413.1,WP_023087414.1	2	GajB_1,GajA
UserReplicon_dCTPdeaminase_3	dCTPdeaminase	dCTPdeaminase	WP_023087829.1	WP_023087829.1	WP_023087829.1	1	dCTPdeaminase
UserReplicon_Druantia_III_1	Druantia	Druantia_III	WP_023086885.1	WP_023086886.1	WP_023086885.1,WP_023086886.1	2	DruE_3,DruH
UserReplicon_RM_Type_IV_3	RM	RM_Type_IV	WP_023087223.1	WP_023087223.1	WP_023087223.1	1	Type_IV_REases
UserReplicon_PrrC_1	PrrC	PrrC	WP_023109359.1	WP_023109364.1	WP_023109359.1,WP_023109360.1,WP_023109361.1,WP_023109364.1	4	Type_I_MTases,PrrC,Type_I_S,Type_I_REases
UserReplicon_DarTG_1	DarTG	DarTG	WP_023087224.1	WP_023087225.1	WP_023087224.1,WP_023087225.1	2	DarT,DarG
UserReplicon_PsyrTA_2	PsyrTA	PsyrTA	WP_023113971.1	WP_023113972.1	WP_023113971.1,WP_023113972.1	2	PsyrTA_PsyrA,PsyrTA_PsyrT
UserReplicon_BREX_I_2	BREX	BREX_I	WP_023113964.1	WP_023113969.1	WP_023113964.1,WP_023113965.1,WP_023113967.1,WP_023113968.1,WP_023113969.1	5	brxL,pglZB,pglX1,brxC,brxB_DUF1788
GCF_000481265.1_Pseu_aeru_BWH022_V1_protein.faa_res/_results
sys_id	type	subtype	sys_beg	sys_end	protein_in_syst	genes_count	name_of_profiles_in_sys
UserReplicon_RosmerTA_1	RosmerTA	RosmerTA	WP_023114934.1	WP_023114935.1	WP_023114934.1,WP_023114935.1	2	RosmerTA_RmrT_2662548665,RosmerTA_RmrA_2662548665
UserReplicon_RM_Type_IIG_1	RM	RM_Type_IIG	WP_023114637.1	WP_023114637.1	WP_023114637.1	1	Type_IIG
UserReplicon_RM_Type_IIG_2	RM	RM_Type_IIG	WP_023115027.1	WP_023115027.1	WP_023115027.1	1	Type_IIG
UserReplicon_CBASS_II_3	CBASS	CBASS_II	WP_023093132.1	WP_023093134.1	WP_023093132.1,WP_023093133.1,WP_023093134.1	3	AG_E1_ThiF,Cyclase_II,Phospholipase
UserReplicon_Tiamat_4	Tiamat	Tiamat	WP_023114482.1	WP_023114482.1	WP_023114482.1	1	Tiamat_TmtA_2731770353
GCF_000481285.1_Pseu_aeru_BWH021_V1_protein.faa_res/_results
sys_id	type	subtype	sys_beg	sys_end	protein_in_syst	genes_count	name_of_profiles_in_sys
UserReplicon_CAS_Class1-Subtype-I-F_1	Cas	CAS_Class1-Subtype-I-F	WP_023103131.1	WP_023103134.1	WP_023103131.1,WP_023103132.1,WP_023103133.1,WP_023103134.1	4	cas5f_I-F_3,cas8f_I-F_4,cas3f_I-F_1,cas1_I-F_1
UserReplicon_Lamassu-Fam_1	Lamassu-Fam	Lamassu-Fam	WP_023115176.1	WP_023115177.1	WP_023115176.1,WP_023115177.1	2	LmuB_SMC_Cap4_nuclease_II,LmuA_effector_Cap4_nuclease_II
UserReplicon_RM_Type_IIG_1	RM	RM_Type_IIG	WP_031633116.1	WP_031633116.1	WP_031633116.1	1	Type_IIG
UserReplicon_BREX_I_1	BREX	BREX_I	WP_023115268.1	WP_023115275.1	WP_023115268.1,WP_023115274.1,WP_023115275.1	3	brxC,pglZB,brxL
UserReplicon_Borvo_2	Borvo	Borvo	WP_124121133.1	WP_124121133.1	WP_124121133.1	1	Borvo_BovA
GCF_000481305.1_Pseu_aeru_BWH020_V1_protein.faa_res/_results
sys_id	type	subtype	sys_beg	sys_end	protein_in_syst	genes_count	name_of_profiles_in_sys
UserReplicon_CAS_Class1-Subtype-I-F_1	Cas	CAS_Class1-Subtype-I-F	WP_023116493.1	WP_023116496.1	WP_023116493.1,WP_023116494.1,WP_023116495.1,WP_023116496.1	4	cas6f_I_II_III_IV_V_VI_3,cas7f_I-F_2,cas5f_I-F_3,cas3f_I-F_1
UserReplicon_RM_Type_III_1	RM	RM_Type_III	WP_023115911.1	WP_023115912.1	WP_023115911.1,WP_023115912.1	2	Type_III_REases,Type_III_MTases
UserReplicon_SoFic_1	SoFIC	SoFic	WP_216868477.1	WP_216868477.1	WP_216868477.1	1	SoFic
GCF_000481325.1_Pseu_aeru_BWH019_V1_protein.faa_res/_results
sys_id	type	subtype	sys_beg	sys_end	protein_in_syst	genes_count	name_of_profiles_in_sys
UserReplicon_BREX_III_1	BREX	BREX_III	WP_023116935.1	WP_023116942.1	WP_023116935.1,WP_023116936.1,WP_023116942.1	3	pglZ3,brxHII,brxF
GCF_000481345.1_Pseu_aeru_BWH018_V1_protein.faa_res/_results
sys_id	type	subtype	sys_beg	sys_end	protein_in_syst	genes_count	name_of_profiles_in_sys
UserReplicon_Gabija_1	Gabija	Gabija	WP_023117989.1	WP_023117990.1	WP_023117989.1,WP_023117990.1	2	GajB_2,GajA
UserReplicon_Shedu_2	Shedu	Shedu	WP_023118045.1	WP_023118045.1	WP_023118045.1	1	SduA
UserReplicon_RM_Type_III_1	RM	RM_Type_III	WP_023118023.1	WP_023118024.1	WP_023118023.1,WP_023118024.1	2	Type_III_MTases,Type_III_REases
GCF_000481365.1_Pseu_aeru_BWH017_V1_protein.faa_res/_results
sys_id	type	subtype	sys_beg	sys_end	protein_in_syst	genes_count	name_of_profiles_in_sys
UserReplicon_Gabija_1	Gabija	Gabija	WP_023092993.1	WP_023092994.1	WP_023092993.1,WP_023092994.1	2	GajB_2,GajA
UserReplicon_RM_Type_IV_2	RM	RM_Type_IV	WP_003158574.1	WP_003158574.1	WP_003158574.1	1	Type_IV_REases
UserReplicon_RM_Type_IIG_1	RM	RM_Type_IIG	WP_003161385.1	WP_003161385.1	WP_003161385.1	1	Type_IIG
UserReplicon_DRT_2_1	DRT	DRT_2	WP_016851804.1	WP_016851804.1	WP_016851804.1	1	drt2
UserReplicon_CBASS_II_3	CBASS	CBASS_II	WP_023093132.1	WP_023093134.1	WP_023093132.1,WP_023093133.1,WP_023093134.1	3	AG_E1_ThiF,Cyclase_II,Phospholipase
GCF_000481385.1_Pseu_aeru_BWH016_V1_protein.faa_res/_results
sys_id	type	subtype	sys_beg	sys_end	protein_in_syst	genes_count	name_of_profiles_in_sys
UserReplicon_DRT_2_1	DRT	DRT_2	WP_016851804.1	WP_016851804.1	WP_016851804.1	1	drt2
UserReplicon_Retron_II_1	Retron	Retron_II	WP_023119071.1	WP_023119072.1	WP_023119071.1,WP_023119072.1	2	RT_Tot,NDT
GCF_000481405.1_Pseu_aeru_BWH015_V1_protein.faa_res/_results
sys_id	type	subtype	sys_beg	sys_end	protein_in_syst	genes_count	name_of_profiles_in_sys
UserReplicon_CAS_Class1-Subtype-I-C_1	Cas	CAS_Class1-Subtype-I-C	WP_023103410.1	WP_023103416.1	WP_023103410.1,WP_023103412.1,WP_023103413.1,WP_023103415.1,WP_023103416.1	5	cas2_I_II_III_IV_V_VI_3,cas4_I_II_III_IV_V_VI_1,cas7_I-C_7,cas5_I-C_11,cas3_I_5
GCF_000481425.1_Pseu_aeru_BWH014_V1_protein.faa_res/_results
sys_id	type	subtype	sys_beg	sys_end	protein_in_syst	genes_count	name_of_profiles_in_sys
UserReplicon_CAS_Class1-Subtype-I-F_1	Cas	CAS_Class1-Subtype-I-F	WP_023103131.1	WP_023103134.1	WP_023103131.1,WP_023103132.1,WP_023103133.1,WP_023103134.1	4	cas5f_I-F_3,cas8f_I-F_4,cas3f_I-F_1,cas1_I-F_1
UserReplicon_Thoeris_I_1	Thoeris	Thoeris_I	WP_023119976.1	WP_023119977.1	WP_023119976.1,WP_023119977.1	2	ThsA_new_grand,ThsB_Global
UserReplicon_Retron_I_C_1	Retron	Retron_I_C	WP_023119933.1	WP_023119933.1	WP_023119933.1	1	RT_1_C1
GCF_000481445.1_Pseu_aeru_BWH013_V1_protein.faa_res/_results
sys_id	type	subtype	sys_beg	sys_end	protein_in_syst	genes_count	name_of_profiles_in_sys
UserReplicon_Gao_Iet_1	Gao_Iet	Gao_Iet	WP_023120431.1	WP_023120432.1	WP_023120431.1,WP_023120432.1	2	IetA,IetS
UserReplicon_SspBCDE_1	SspBCDE	SspBCDE	WP_023120465.1	WP_023120467.1	WP_023120465.1,WP_023120466.1,WP_023120467.1	3	SspD,SspC,SspB
UserReplicon_RM_Type_IV_2	RM	RM_Type_IV	WP_023120580.1	WP_023120581.1	WP_023120580.1,WP_023120581.1	2	Type_IV_REases,Type_IV_REases
UserReplicon_RM_Type_I_1	RM	RM_Type_I	WP_023120583.1	WP_023120585.1	WP_023120583.1,WP_023120584.1,WP_023120585.1	3	Type_I_REases,Type_I_S,Type_I_MTases
UserReplicon_PsyrTA_2	PsyrTA	PsyrTA	WP_023120586.1	WP_023120587.1	WP_023120586.1,WP_023120587.1	2	PsyrTA_PsyrA,PsyrTA_PsyrT
UserReplicon_AVAST_V_1	AVAST	AVAST_V	WP_023120782.1	WP_023120782.1	WP_023120782.1	1	Avs5A
GCF_000481465.1_Pseu_aeru_BWH012_V1_protein.faa_res/_results
sys_id	type	subtype	sys_beg	sys_end	protein_in_syst	genes_count	name_of_profiles_in_sys
UserReplicon_CAS_Class1-Subtype-I-F_1	Cas	CAS_Class1-Subtype-I-F	WP_023103131.1	WP_023103134.1	WP_023103131.1,WP_023103132.1,WP_023103133.1,WP_023103134.1	4	cas5f_I-F_3,cas8f_I-F_4,cas3f_I-F_1,cas1_I-F_1
UserReplicon_Lamassu-Fam_1	Lamassu-Fam	Lamassu-Fam	WP_023115176.1	WP_023115177.1	WP_023115176.1,WP_023115177.1	2	LmuB_SMC_Cap4_nuclease_II,LmuA_effector_Cap4_nuclease_II
UserReplicon_RM_Type_IIG_1	RM	RM_Type_IIG	WP_031633116.1	WP_031633116.1	WP_031633116.1	1	Type_IIG
UserReplicon_BREX_I_1	BREX	BREX_I	WP_023115268.1	WP_023115275.1	WP_023115268.1,WP_023115274.1,WP_023115275.1	3	brxC,pglZB,brxL
UserReplicon_Borvo_2	Borvo	Borvo	WP_124121133.1	WP_124121133.1	WP_124121133.1	1	Borvo_BovA
GCF_000481485.1_Pseu_aeru_BWH011_V1_protein.faa_res/_results
sys_id	type	subtype	sys_beg	sys_end	protein_in_syst	genes_count	name_of_profiles_in_sys
UserReplicon_RosmerTA_1	RosmerTA	RosmerTA	WP_023114934.1	WP_023114935.1	WP_023114934.1,WP_023114935.1	2	RosmerTA_RmrT_2662548665,RosmerTA_RmrA_2662548665
UserReplicon_RM_Type_IIG_1	RM	RM_Type_IIG	WP_023121022.1	WP_023121022.1	WP_023121022.1	1	Type_IIG
UserReplicon_RM_Type_IV_2	RM	RM_Type_IV	WP_023121075.1	WP_023121075.1	WP_023121075.1	1	Type_IV_REases
UserReplicon_Tiamat_4	Tiamat	Tiamat	WP_023121076.1	WP_023121076.1	WP_023121076.1	1	Tiamat_TmtA_2731770353
UserReplicon_CBASS_II_3	CBASS	CBASS_II	WP_023121144.1	WP_023121146.1	WP_023121144.1,WP_023121145.1,WP_023121146.1	3	AG_E1_ThiF,Cyclase_II,Phospholipase
GCF_000481505.1_Pseu_aeru_BWH010_V1_protein.faa_res/_results
sys_id	type	subtype	sys_beg	sys_end	protein_in_syst	genes_count	name_of_profiles_in_sys
UserReplicon_CAS_Class1-Subtype-I-F_1	Cas	CAS_Class1-Subtype-I-F	WP_003116908.1	WP_003116913.1	WP_003116908.1,WP_003116909.1,WP_003116913.1	3	cas6f_I_II_III_IV_V_VI_3,cas7f_I-F_2,cas1_I-F_1
UserReplicon_CAS_Class1-Subtype-I-F_2	Cas	CAS_Class1-Subtype-I-F	WP_014833996.1	WP_014833997.1	WP_014833996.1,WP_014833997.1	2	cas8f_I-F_4,cas3f_I-F_1
UserReplicon_Gabija_1	Gabija	Gabija	WP_020750449.1	WP_020750919.1	WP_020750449.1,WP_020750919.1	2	GajB_3,GajA
GCF_000481525.1_Pseu_aeru_BWH009_V1_protein.faa_res/_results
sys_id	type	subtype	sys_beg	sys_end	protein_in_syst	genes_count	name_of_profiles_in_sys
UserReplicon_CAS_Class1-Subtype-I-F_1	Cas	CAS_Class1-Subtype-I-F	WP_009876497.1	WP_009876500.1	WP_009876497.1,WP_009876498.1,WP_009876500.1	3	cas8f_I-F_4,cas5f_I-F_3,cas6f_I_II_III_IV_V_VI_3
UserReplicon_Gabija_1	Gabija	Gabija	WP_023122328.1	WP_023122329.1	WP_023122328.1,WP_023122329.1	2	GajA,GajB_1
UserReplicon_RM_Type_IV_1	RM	RM_Type_IV	WP_023122375.1	WP_023122375.1	WP_023122375.1	1	Type_IV_REases
UserReplicon_ShosTA_1	ShosTA	ShosTA	WP_023122376.1	WP_023122377.1	WP_023122376.1,WP_023122377.1	2	ShosTA_ShosA,ShosTA_ShosT
UserReplicon_CBASS_I_2	CBASS	CBASS_I	WP_023122296.1	WP_023122297.1	WP_023122296.1,WP_023122297.1	2	Phospholipase,Cyclase_new
UserReplicon_Tiamat_3	Tiamat	Tiamat	WP_031652007.1	WP_031652007.1	WP_031652007.1	1	Tiamat_TmtA_2660206627
GCF_000481545.1_Pseu_aeru_BWH008_V1_protein.faa_res/_results
sys_id	type	subtype	sys_beg	sys_end	protein_in_syst	genes_count	name_of_profiles_in_sys
UserReplicon_CAS_Class1-Subtype-I-F_1	Cas	CAS_Class1-Subtype-I-F	WP_023122498.1	WP_023122500.1	WP_023122498.1,WP_023122499.1,WP_023122500.1	3	cas7f_I-F_2,cas8f_I-F_4,cas3f_I-F_1
UserReplicon_RM_Type_IV_1	RM	RM_Type_IV	WP_023123159.1	WP_023123159.1	WP_023123159.1	1	Type_IV_REases
UserReplicon_SEFIR_1	SEFIR	SEFIR	WP_023122926.1	WP_023122926.1	WP_023122926.1	1	bSEFIR
GCF_000481565.1_Pseu_aeru_BWH007_V1_protein.faa_res/_results
sys_id	type	subtype	sys_beg	sys_end	protein_in_syst	genes_count	name_of_profiles_in_sys
UserReplicon_Gao_Iet_1	Gao_Iet	Gao_Iet	WP_023081601.1	WP_023081602.1	WP_023081601.1,WP_023081602.1	2	IetS,IetA
UserReplicon_ShosTA_1	ShosTA	ShosTA	WP_023094532.1	WP_023094533.1	WP_023094532.1,WP_023094533.1	2	ShosTA_ShosA,ShosTA_ShosT
GCF_000481585.1_Pseu_aeru_BWH006_V1_protein.faa_res/_results
sys_id	type	subtype	sys_beg	sys_end	protein_in_syst	genes_count	name_of_profiles_in_sys
UserReplicon_DISARM_1_1	DISARM	DISARM_1	WP_023123786.1	WP_023123792.1	WP_023123786.1,WP_023123787.1,WP_023123791.1,WP_023123792.1	4	drmC,drmB,drmMI,drmD
UserReplicon_Shedu_2	Shedu	Shedu	WP_023123789.1	WP_023123789.1	WP_023123789.1	1	SduA
UserReplicon_PsyrTA_1	PsyrTA	PsyrTA	WP_014603868.1	WP_014603939.1	WP_014603868.1,WP_014603939.1	2	PsyrTA_PsyrA,PsyrTA_PsyrT
UserReplicon_Wadjet_I_3	Wadjet	Wadjet_I	WP_023123771.1	WP_023123773.1	WP_023123771.1,WP_023123772.1,WP_023123773.1	3	JetA_I,JetB_I,JetC_I
GCF_000481605.1_Pseu_aeru_BWH005_V1_protein.faa_res/_results
sys_id	type	subtype	sys_beg	sys_end	protein_in_syst	genes_count	name_of_profiles_in_sys
UserReplicon_CAS_Class1-Subtype-I-F_1	Cas	CAS_Class1-Subtype-I-F	WP_003143949.1	WP_003143954.1	WP_003143949.1,WP_003143954.1	2	cas7f_I-F_2,cas3f_I-F_1
UserReplicon_CAS_Class1-Subtype-I-F_2	Cas	CAS_Class1-Subtype-I-F	WP_023087476.1	WP_023087478.1	WP_023087476.1,WP_023087477.1,WP_023087478.1	3	cas6f_I_II_III_IV_V_VI_3,cas5f_I-F_3,cas8f_I-F_4
UserReplicon_Abi2_1	Abi2	Abi2	WP_017001537.1	WP_017001537.1	WP_017001537.1	1	Abi_2
UserReplicon_dCTPdeaminase_3	dCTPdeaminase	dCTPdeaminase	WP_023087829.1	WP_023087829.1	WP_023087829.1	1	dCTPdeaminase
UserReplicon_Gabija_2	Gabija	Gabija	WP_023113868.1	WP_023113869.1	WP_023113868.1,WP_023113869.1	2	GajA,GajB_2
UserReplicon_RM_Type_IV_2	RM	RM_Type_IV	WP_023087223.1	WP_023087223.1	WP_023087223.1	1	Type_IV_REases
UserReplicon_RM_Type_IIG_1	RM	RM_Type_IIG	WP_023113859.1	WP_023113859.1	WP_023113859.1	1	Type_IIG
UserReplicon_DarTG_1	DarTG	DarTG	WP_023087224.1	WP_023087225.1	WP_023087224.1,WP_023087225.1	2	DarT,DarG
GCF_000481625.1_Pseu_aeru_BWH004_V1_protein.faa_res/_results
sys_id	type	subtype	sys_beg	sys_end	protein_in_syst	genes_count	name_of_profiles_in_sys
UserReplicon_CAS_Class1-Subtype-I-F_1	Cas	CAS_Class1-Subtype-I-F	WP_023103131.1	WP_023103134.1	WP_023103131.1,WP_023103132.1,WP_023103133.1,WP_023103134.1	4	cas5f_I-F_3,cas8f_I-F_4,cas3f_I-F_1,cas1_I-F_1
UserReplicon_Thoeris_I_1	Thoeris	Thoeris_I	WP_023119976.1	WP_023119977.1	WP_023119976.1,WP_023119977.1	2	ThsA_new_grand,ThsB_Global
GCF_000481645.1_Pseu_aeru_BWH003_V1_protein.faa_res/_results
sys_id	type	subtype	sys_beg	sys_end	protein_in_syst	genes_count	name_of_profiles_in_sys
UserReplicon_Gabija_1	Gabija	Gabija	WP_023092993.1	WP_023092994.1	WP_023092993.1,WP_023092994.1	2	GajB_2,GajA
UserReplicon_RM_Type_IV_2	RM	RM_Type_IV	WP_003158574.1	WP_003158574.1	WP_003158574.1	1	Type_IV_REases
UserReplicon_RM_Type_IIG_1	RM	RM_Type_IIG	WP_003161385.1	WP_003161385.1	WP_003161385.1	1	Type_IIG
UserReplicon_DRT_2_1	DRT	DRT_2	WP_016851804.1	WP_016851804.1	WP_016851804.1	1	drt2
UserReplicon_CBASS_II_3	CBASS	CBASS_II	WP_023093132.1	WP_023093134.1	WP_023093132.1,WP_023093133.1,WP_023093134.1	3	AG_E1_ThiF,Cyclase_II,Phospholipase
GCF_000481665.1_Pseu_aeru_BWH002_V1_protein.faa_res/_results
sys_id	type	subtype	sys_beg	sys_end	protein_in_syst	genes_count	name_of_profiles_in_sys
UserReplicon_Rst_TIR-NLR_2	Rst_TIR-NLR	Rst_TIR-NLR	WP_011805432.1	WP_011805432.1	WP_011805432.1	1	TIR
UserReplicon_Kiwa_1	Kiwa	Kiwa	WP_023124337.1	WP_023124338.1	WP_023124337.1,WP_023124338.1	2	KwaA,KwaB
UserReplicon_RM_Type_IV_4	RM	RM_Type_IV	WP_003158574.1	WP_003158574.1	WP_003158574.1	1	Type_IV_REases
UserReplicon_RM_Type_IIG_1	RM	RM_Type_IIG	WP_003161385.1	WP_003161385.1	WP_003161385.1	1	Type_IIG
UserReplicon_RM_Type_IIG_2	RM	RM_Type_IIG	WP_018076246.1	WP_018076246.1	WP_018076246.1	1	Type_IIG
UserReplicon_RM_Type_III_3	RM	RM_Type_III	WP_023124339.1	WP_023124340.1	WP_023124339.1,WP_023124340.1	2	Type_III_MTases,Type_III_REases
GCF_000481685.1_Pseu_aeru_BWH001_V1_protein.faa_res/_results
sys_id	type	subtype	sys_beg	sys_end	protein_in_syst	genes_count	name_of_profiles_in_sys
UserReplicon_CAS_Class1-Subtype-I-F_1	Cas	CAS_Class1-Subtype-I-F	WP_009876496.1	WP_009876500.1	WP_009876496.1,WP_009876497.1,WP_009876498.1,WP_009876500.1	4	cas3f_I-F_1,cas8f_I-F_4,cas5f_I-F_3,cas6f_I_II_III_IV_V_VI_3
GCF_000481705.1_Pseu_aeru_X13273_V1_protein.faa_res/_results
sys_id	type	subtype	sys_beg	sys_end	protein_in_syst	genes_count	name_of_profiles_in_sys
UserReplicon_RM_Type_IV_1	RM	RM_Type_IV	WP_023124771.1	WP_023124771.1	WP_023124771.1	1	Type_IV_REases
GCF_000481725.1_Pseu_aeru_S35004_V1_protein.faa_res/_results
sys_id	type	subtype	sys_beg	sys_end	protein_in_syst	genes_count	name_of_profiles_in_sys
UserReplicon_Mokosh_TypeI_1	Mokosh	Mokosh_TypeI	WP_023083515.1	WP_023083517.1	WP_023083515.1,WP_023083516.1,WP_023083517.1	3	Mokosh_TypeI_MkoB,Mokosh_TypeI_MkoA,Mokosh_TypeI_MkoA
UserReplicon_RM_Type_IV_3	RM	RM_Type_IV	WP_003158574.1	WP_003158574.1	WP_003158574.1	1	Type_IV_REases
UserReplicon_RM_Type_IIG_2	RM	RM_Type_IIG	WP_003161385.1	WP_003161385.1	WP_003161385.1	1	Type_IIG
UserReplicon_RM_Type_II_1	RM	RM_Type_II	WP_019484545.1	WP_019484547.1	WP_019484545.1,WP_019484546.1,WP_019484547.1	3	Type_II_REases,Type_II_REases,Type_II_MTases
UserReplicon_RM_Type_IV_4	RM	RM_Type_IV	WP_108697062.1	WP_108697062.1	WP_108697062.1	1	Type_IV_REases
GCF_000481745.1_Pseu_aeru_6077_V1_protein.faa_res/_results
sys_id	type	subtype	sys_beg	sys_end	protein_in_syst	genes_count	name_of_profiles_in_sys
UserReplicon_AbiEii_1	AbiEii	AbiEii	WP_017462894.1	WP_017462895.1	WP_017462894.1,WP_017462895.1	2	AbiEii,AbiEi_3
UserReplicon_Gabija_2	Gabija	Gabija	WP_023125141.1	WP_023125142.1	WP_023125141.1,WP_023125142.1	2	GajB_2,GajA
UserReplicon_RM_Type_I_1	RM	RM_Type_I	WP_003084148.1	WP_003084161.1	WP_003084148.1,WP_003084161.1	2	Type_I_REases,Type_I_MTases
UserReplicon_RM_Type_IIG_2	RM	RM_Type_IIG	WP_016446163.1	WP_016446163.1	WP_016446163.1	1	Type_IIG
UserReplicon_RM_Type_IIG_3	RM	RM_Type_IIG	WP_023125139.1	WP_023125139.1	WP_023125139.1	1	Type_IIG
GCF_000481765.1_Pseu_aeru_19660_V1_protein.faa_res/_results
sys_id	type	subtype	sys_beg	sys_end	protein_in_syst	genes_count	name_of_profiles_in_sys
UserReplicon_Shedu_1	Shedu	Shedu	WP_170868673.1	WP_170868673.1	WP_170868673.1	1	SduA
UserReplicon_Zorya_TypeI_1	Zorya	Zorya_TypeI	WP_003145695.1	WP_003145701.1	WP_003145695.1,WP_003145699.1,WP_003145701.1	3	ZorD,ZorB,ZorA
UserReplicon_PrrC_1	PrrC	PrrC	WP_023127144.1	WP_023127147.1	WP_023127144.1,WP_023127145.1,WP_023127146.1,WP_023127147.1	4	Type_I_REases,PrrC,Type_I_S,EcoprrI
UserReplicon_RM_Type_IV_3	RM	RM_Type_IV	WP_023127156.1	WP_023127157.1	WP_023127156.1,WP_023127157.1	2	Type_IV_REases,Type_IV_REases
GCF_000481785.1_Pseu_aeru_U2504_V1_protein.faa_res/_results
sys_id	type	subtype	sys_beg	sys_end	protein_in_syst	genes_count	name_of_profiles_in_sys
UserReplicon_RM_Type_IIG_1	RM	RM_Type_IIG	WP_023098846.1	WP_023098846.1	WP_023098846.1	1	Type_IIG
GCF_000481805.1_Pseu_aeru_JJ692_V1_protein.faa_res/_results
sys_id	type	subtype	sys_beg	sys_end	protein_in_syst	genes_count	name_of_profiles_in_sys
UserReplicon_RM_Type_IIG_1	RM	RM_Type_IIG	WP_023098846.1	WP_023098846.1	WP_023098846.1	1	Type_IIG
GCF_000481825.1_Pseu_aeru_S54485_V1_protein.faa_res/_results
sys_id	type	subtype	sys_beg	sys_end	protein_in_syst	genes_count	name_of_profiles_in_sys
UserReplicon_ShosTA_1	ShosTA	ShosTA	WP_023094532.1	WP_023094533.1	WP_023094532.1,WP_023094533.1	2	ShosTA_ShosA,ShosTA_ShosT
UserReplicon_BREX_1	BREX	BREX	WP_023127677.1	WP_023127684.1	WP_023127677.1,WP_023127678.1,WP_023127679.1,WP_023127684.1	4	brxB_DUF1788,brxC,pglX1,pglZB
GCF_000481845.1_Pseu_aeru_UDL_V1_protein.faa_res/_results
sys_id	type	subtype	sys_beg	sys_end	protein_in_syst	genes_count	name_of_profiles_in_sys
UserReplicon_CAS_Class1-Subtype-I-F_3	Cas	CAS_Class1-Subtype-I-F	WP_003143949.1	WP_003143954.1	WP_003143949.1,WP_003143954.1	2	cas7f_I-F_2,cas3f_I-F_1
UserReplicon_CAS_Class1-Subtype-I-E_1	Cas	CAS_Class1-Subtype-I-E	WP_003159829.1	WP_003159837.1	WP_003159829.1,WP_003159837.1	2	cse2gr11_I-E_2,cas2_I-E_2
UserReplicon_CAS_Class1-Subtype-I-F_4	Cas	CAS_Class1-Subtype-I-F	WP_023087476.1	WP_023087478.1	WP_023087476.1,WP_023087477.1,WP_023087478.1	3	cas6f_I_II_III_IV_V_VI_3,cas5f_I-F_3,cas8f_I-F_4
UserReplicon_CAS_Class1-Subtype-I-E_2	Cas	CAS_Class1-Subtype-I-E	WP_023127959.1	WP_023127961.1	WP_023127959.1,WP_023127960.1,WP_023127961.1	3	cas8e_I-E_2,cas7_I-E_16,cas6e_I_II_III_IV_V_VI_2
GCF_000481865.1_Pseu_aeru_X24509_V1_protein.faa_res/_results
sys_id	type	subtype	sys_beg	sys_end	protein_in_syst	genes_count	name_of_profiles_in_sys
UserReplicon_Gabija_1	Gabija	Gabija	WP_023128791.1	WP_023128792.1	WP_023128791.1,WP_023128792.1	2	GajB_3,GajA
UserReplicon_Gabija_2	Gabija	Gabija	WP_023128893.1	WP_023128894.1	WP_023128893.1,WP_023128894.1	2	GajA,GajB_3
UserReplicon_Mokosh_TypeI_1	Mokosh	Mokosh_TypeI	WP_023128942.1	WP_023128943.1	WP_023128942.1,WP_023128943.1	2	Mokosh_TypeI_MkoA2,Mokosh_TypeI_MkoB2
UserReplicon_RM_Type_IV_1	RM	RM_Type_IV	WP_049873962.1	WP_049873962.1	WP_049873962.1	1	Type_IV_REases
GCF_000481885.1_Pseu_aeru_CF5_V1_protein.faa_res/_results
sys_id	type	subtype	sys_beg	sys_end	protein_in_syst	genes_count	name_of_profiles_in_sys
UserReplicon_CAS_Class1-Subtype-I-F_1	Cas	CAS_Class1-Subtype-I-F	WP_003143949.1	WP_003143954.1	WP_003143949.1,WP_003143954.1	2	cas7f_I-F_2,cas3f_I-F_1
UserReplicon_CAS_Class1-Subtype-I-F_2	Cas	CAS_Class1-Subtype-I-F	WP_023087477.1	WP_023087478.1	WP_023087477.1,WP_023087478.1	2	cas5f_I-F_3,cas8f_I-F_4
UserReplicon_Lit_1	Lit	Lit	WP_003454806.1	WP_003454806.1	WP_003454806.1	1	Lit
UserReplicon_RM_Type_III_1	RM	RM_Type_III	WP_023130301.1	WP_023130302.1	WP_023130301.1,WP_023130302.1	2	Type_III_MTases,Type_III_REases
UserReplicon_CBASS_II_3	CBASS	CBASS_II	WP_003454794.1	WP_003454800.1	WP_003454794.1,WP_003454796.1,WP_003454798.1,WP_003454800.1	4	Jab,AG_E1_ThiF,Cyclase_II,Phospholipase
GCF_000481905.1_Pseu_aeru_CF27_V1_protein.faa_res/_results
sys_id	type	subtype	sys_beg	sys_end	protein_in_syst	genes_count	name_of_profiles_in_sys
UserReplicon_Shedu_3	Shedu	Shedu	WP_009313951.1	WP_009313951.1	WP_009313951.1	1	SduA
UserReplicon_DISARM_1_1	DISARM	DISARM_1	WP_023130987.1	WP_023130993.1	WP_023130987.1,WP_023130988.1,WP_023130992.1,WP_023130993.1	4	drmD,drmMI,drmB,drmC
UserReplicon_Shedu_4	Shedu	Shedu	WP_023130990.1	WP_023130990.1	WP_023130990.1	1	SduA
UserReplicon_Shedu_5	Shedu	Shedu	WP_023131182.1	WP_023131182.1	WP_023131182.1	1	SduA
UserReplicon_Gao_Ppl_2	Gao_Ppl	Gao_Ppl	WP_023131321.1	WP_023131321.1	WP_023131321.1	1	PplA
UserReplicon_Mokosh_TypeI_1	Mokosh	Mokosh_TypeI	WP_023131275.1	WP_023131276.1	WP_023131275.1,WP_023131276.1	2	Mokosh_TypeI_MkoB,Mokosh_TypeI_MkoA
UserReplicon_RM_Type_IV_1	RM	RM_Type_IV	WP_031675158.1	WP_031675158.1	WP_031675158.1	1	Type_IV_REases
GCF_000481925.1_Pseu_aeru_CF18_V1_protein.faa_res/_results
sys_id	type	subtype	sys_beg	sys_end	protein_in_syst	genes_count	name_of_profiles_in_sys
UserReplicon_CAS_Class1-Subtype-I-F_1	Cas	CAS_Class1-Subtype-I-F	WP_009876496.1	WP_009876500.1	WP_009876496.1,WP_009876497.1,WP_009876498.1,WP_009876500.1	4	cas3f_I-F_1,cas8f_I-F_4,cas5f_I-F_3,cas6f_I_II_III_IV_V_VI_3
UserReplicon_Abi2_1	Abi2	Abi2	WP_017001537.1	WP_017001537.1	WP_017001537.1	1	Abi_2
UserReplicon_AbiH_2	AbiH	AbiH	WP_017514686.1	WP_017514686.1	WP_017514686.1	1	AbiH
UserReplicon_RM_Type_IV_1	RM	RM_Type_IV	WP_023087223.1	WP_023087223.1	WP_023087223.1	1	Type_IV_REases
UserReplicon_DarTG_1	DarTG	DarTG	WP_023087224.1	WP_023087225.1	WP_023087224.1,WP_023087225.1	2	DarT,DarG
GCF_000481945.1_Pseu_aeru_CF127_V1_protein.faa_res/_results
sys_id	type	subtype	sys_beg	sys_end	protein_in_syst	genes_count	name_of_profiles_in_sys
UserReplicon_Mokosh_TypeI_1	Mokosh	Mokosh_TypeI	WP_023083515.1	WP_023083517.1	WP_023083515.1,WP_023083516.1,WP_023083517.1	3	Mokosh_TypeI_MkoB,Mokosh_TypeI_MkoA,Mokosh_TypeI_MkoA
UserReplicon_RM_Type_IV_4	RM	RM_Type_IV	WP_003158574.1	WP_003158574.1	WP_003158574.1	1	Type_IV_REases
UserReplicon_RM_Type_IIG_3	RM	RM_Type_IIG	WP_003161385.1	WP_003161385.1	WP_003161385.1	1	Type_IIG
UserReplicon_RM_Type_I_1	RM	RM_Type_I	WP_016851948.1	WP_016851951.1	WP_016851948.1,WP_016851951.1	2	Type_I_MTases,Type_I_REases
UserReplicon_RM_Type_II_2	RM	RM_Type_II	WP_019484545.1	WP_019484547.1	WP_019484545.1,WP_019484546.1,WP_019484547.1	3	Type_II_REases,Type_II_REases,Type_II_MTases
UserReplicon_RM_Type_IV_5	RM	RM_Type_IV	WP_108697062.1	WP_108697062.1	WP_108697062.1	1	Type_IV_REases
UserReplicon_BREX_I_1	BREX	BREX_I	WP_021219088.1	WP_021219098.1	WP_021219088.1,WP_021219089.1,WP_021219093.1,WP_021219097.1,WP_021219098.1	5	brxL,pglZA,pglX1,brxB_DUF1788,brxA_DUF1819
GCF_000481965.1_Pseu_aeru_MSH10_V1_protein.faa_res/_results
sys_id	type	subtype	sys_beg	sys_end	protein_in_syst	genes_count	name_of_profiles_in_sys
UserReplicon_CAS_Class1-Subtype-I-F_1	Cas	CAS_Class1-Subtype-I-F	WP_016263450.1	WP_016263452.1	WP_016263450.1,WP_016263451.1,WP_016263452.1	3	cas6f_I_II_III_IV_V_VI_3,cas3f_I-F_1,cas1_I-F_1
UserReplicon_RM_Type_IV_1	RM	RM_Type_IV	WP_049873962.1	WP_049873962.1	WP_049873962.1	1	Type_IV_REases
GCF_000481985.1_Pseu_aeru_MSH3_V1_protein.faa_res/_results
sys_id	type	subtype	sys_beg	sys_end	protein_in_syst	genes_count	name_of_profiles_in_sys
UserReplicon_CAS_Class1-Subtype-I-F_1	Cas	CAS_Class1-Subtype-I-F	WP_016263450.1	WP_016263452.1	WP_016263450.1,WP_016263451.1,WP_016263452.1	3	cas6f_I_II_III_IV_V_VI_3,cas3f_I-F_1,cas1_I-F_1
UserReplicon_Lamassu_1	Lamassu	Lamassu	WP_016264162.1	WP_016264163.1	WP_016264162.1,WP_016264163.1	2	LmuA,LmuB
UserReplicon_RM_Type_IV_1	RM	RM_Type_IV	WP_049873962.1	WP_049873962.1	WP_049873962.1	1	Type_IV_REases
GCF_000482005.1_Pseu_aeru_E2_V1_protein.faa_res/_results
sys_id	type	subtype	sys_beg	sys_end	protein_in_syst	genes_count	name_of_profiles_in_sys
UserReplicon_CAS_Class1-Subtype-I-F_1	Cas	CAS_Class1-Subtype-I-F	WP_003143949.1	WP_003143954.1	WP_003143949.1,WP_003143952.1,WP_003143954.1	3	cas7f_I-F_2,cas8f_I-F_4,cas3f_I-F_1
UserReplicon_Zorya_TypeI_1	Zorya	Zorya_TypeI	WP_003145695.1	WP_003145701.1	WP_003145695.1,WP_003145699.1,WP_003145701.1	3	ZorD,ZorB,ZorA
UserReplicon_RM_Type_IV_3	RM	RM_Type_IV	WP_003145705.1	WP_003145705.1	WP_003145705.1	1	Type_IV_REases
UserReplicon_RM_Type_III_2	RM	RM_Type_III	WP_003146072.1	WP_003146074.1	WP_003146072.1,WP_003146074.1	2	Type_III_MTases,Type_III_REases
UserReplicon_RM_Type_IV_4	RM	RM_Type_IV	WP_023127156.1	WP_023127156.1	WP_023127156.1	1	Type_IV_REases
UserReplicon_RM_Type_IIG_1	RM	RM_Type_IIG	WP_023131781.1	WP_023131781.1	WP_023131781.1	1	Type_IIG
UserReplicon_CBASS_I_2	CBASS	CBASS_I	WP_023131818.1	WP_023131819.1	WP_023131818.1,WP_023131819.1	2	Cyclase_new,Effector_2TM_S_2TMBeta
GCF_000482025.1_Pseu_aeru_62_V1_protein.faa_res/_results
sys_id	type	subtype	sys_beg	sys_end	protein_in_syst	genes_count	name_of_profiles_in_sys
UserReplicon_CAS_Class1-Subtype-I-E_1	Cas	CAS_Class1-Subtype-I-E	WP_003159827.1	WP_003159837.1	WP_003159827.1,WP_003159829.1,WP_003159830.1,WP_003159834.1,WP_003159837.1	5	cas3_I_2,cse2gr11_I-E_2,cas7_I-E_16,cas6e_I_II_III_IV_V_VI_2,cas2_I-E_2
UserReplicon_Gabija_1	Gabija	Gabija	WP_023122328.1	WP_023122329.1	WP_023122328.1,WP_023122329.1	2	GajA,GajB_1
UserReplicon_Lit_2	Lit	Lit	WP_023132163.1	WP_023132163.1	WP_023132163.1	1	Lit
UserReplicon_SspBCDE_1	SspBCDE	SspBCDE	WP_023132160.1	WP_023132162.1	WP_023132160.1,WP_023132161.1,WP_023132162.1	3	SspD,SspC,SspB
UserReplicon_RM_Type_IV_2	RM	RM_Type_IV	WP_023132313.1	WP_023132313.1	WP_023132313.1	1	Type_IV_REases
UserReplicon_RM_Type_I_1	RM	RM_Type_I	WP_023132646.1	WP_023132649.1	WP_023132646.1,WP_023132647.1,WP_023132649.1	3	Type_I_REases,Type_I_S,Type_I_MTases
GCF_000483105.1_ASM48310v1_protein.faa_res/_results
sys_id	type	subtype	sys_beg	sys_end	protein_in_syst	genes_count	name_of_profiles_in_sys
UserReplicon_RM_Type_II_1	RM	RM_Type_II	WP_033693093.1	WP_033693101.1	WP_033693093.1,WP_033693101.1	2	Type_II_MTases,Type_II_REases
UserReplicon_CBASS_I_2	CBASS	CBASS_I	WP_027609779.1	WP_027609780.1	WP_027609779.1,WP_027609780.1	2	Effector_2TM_S_2TMBeta,Cyclase_new
GCF_000483465.1_ASM48346v1_protein.faa_res/_results
sys_id	type	subtype	sys_beg	sys_end	protein_in_syst	genes_count	name_of_profiles_in_sys
UserReplicon_Zorya_TypeI_2	Zorya	Zorya_TypeI	WP_027595055.1	WP_027595057.1	WP_027595055.1,WP_027595056.1,WP_027595057.1	3	ZorD,ZorC,ZorA
UserReplicon_Mokosh_TypeII_1	Mokosh	Mokosh_TypeII	WP_218186934.1	WP_218186934.1	WP_218186934.1	1	Mokosh_TypeII_MkoC
UserReplicon_RM_Type_IV_2	RM	RM_Type_IV	WP_027594552.1	WP_027594552.1	WP_027594552.1	1	Type_IV_REases
UserReplicon_RM_Type_I_1	RM	RM_Type_I	WP_027595059.1	WP_027595062.1	WP_027595059.1,WP_027595060.1,WP_027595062.1	3	Type_I_S,Type_I_MTases,Type_I_REases
UserReplicon_DarTG_1	DarTG	DarTG	WP_027594925.1	WP_027594927.1	WP_027594925.1,WP_027594926.1,WP_027594927.1	3	DarG,DarT,DarT
UserReplicon_Retron_III_1	Retron	Retron_III	WP_027595096.1	WP_027595097.1	WP_027595096.1,WP_027595097.1	2	PRTase_WH,RT_Tot
GCF_000503215.1_Pseudomonas_sp_2-92_R01_protein.faa_res/_results
sys_id	type	subtype	sys_beg	sys_end	protein_in_syst	genes_count	name_of_profiles_in_sys
UserReplicon_Hachiman_1	Hachiman	Hachiman	WP_028617404.1	WP_028617405.1	WP_028617404.1,WP_028617405.1	2	HamB,HamA_2
UserReplicon_RM_Type_II_1	RM	RM_Type_II	WP_028617222.1	WP_028617224.1	WP_028617222.1,WP_028617223.1,WP_028617224.1	3	Type_II_REases,Type_II_REases,Type_II_MTases
GCF_000506385.1_PcsubspaPBSt2-2.0_protein.faa_res/_results
sys_id	type	subtype	sys_beg	sys_end	protein_in_syst	genes_count	name_of_profiles_in_sys
UserReplicon_RM_Type_I_1	RM	RM_Type_I	WP_023968921.1	WP_023968922.1	WP_023968921.1,WP_023968922.1	2	Type_I_REases,Type_I_MTases
UserReplicon_AVAST_II_1	AVAST	AVAST_II	WP_031286254.1	WP_031286254.1	WP_031286254.1	1	Avs2A
GCF_000510705.1_ASM51070v1_protein.faa_res/_results
sys_id	type	subtype	sys_beg	sys_end	protein_in_syst	genes_count	name_of_profiles_in_sys
UserReplicon_RM_Type_I_1	RM	RM_Type_I	WP_027601523.1	WP_027601524.1	WP_027601523.1,WP_027601524.1	2	Type_I_REases,Type_I_MTases
UserReplicon_Olokun_2	Olokun	Olokun	WP_027601763.1	WP_027601764.1	WP_027601763.1,WP_027601764.1	2	Olokun_OloA,Olokun_OloB
UserReplicon_Borvo_1	Borvo	Borvo	WP_155951377.1	WP_155951379.1	WP_155951377.1,WP_155951378.1,WP_155951379.1	3	Borvo_BovA,Borvo_BovA,Borvo_BovA
GCF_000510745.1_ASM51074v1_protein.faa_res/_results
sys_id	type	subtype	sys_beg	sys_end	protein_in_syst	genes_count	name_of_profiles_in_sys
UserReplicon_Abi2_1	Abi2	Abi2	WP_027598099.1	WP_027598099.1	WP_027598099.1	1	Abi_2
UserReplicon_Rst_TIR-NLR_2	Rst_TIR-NLR	Rst_TIR-NLR	WP_177324669.1	WP_177324669.1	WP_177324669.1	1	TIR
UserReplicon_RM_Type_I_1	RM	RM_Type_I	WP_027598289.1	WP_027598292.1	WP_027598289.1,WP_027598292.1	2	Type_I_REases,Type_I_MTases
UserReplicon_Wadjet_II_1	Wadjet	Wadjet_II	WP_027596895.1	WP_027596897.1	WP_027596895.1,WP_027596896.1,WP_027596897.1	3	JetB_II,JetC_II,JetD_II
GCF_000510765.1_ASM51076v1_protein.faa_res/_results
sys_id	type	subtype	sys_beg	sys_end	protein_in_syst	genes_count	name_of_profiles_in_sys
UserReplicon_RM_Type_I_1	RM	RM_Type_I	WP_027601523.1	WP_027601524.1	WP_027601523.1,WP_027601524.1	2	Type_I_REases,Type_I_MTases
UserReplicon_Olokun_2	Olokun	Olokun	WP_027601763.1	WP_027601764.1	WP_027601763.1,WP_027601764.1	2	Olokun_OloA,Olokun_OloB
UserReplicon_Borvo_1	Borvo	Borvo	WP_155951377.1	WP_155951379.1	WP_155951377.1,WP_155951378.1,WP_155951379.1	3	Borvo_BovA,Borvo_BovA,Borvo_BovA
GCF_000510785.1_ASM51078v1_protein.faa_res/_results
sys_id	type	subtype	sys_beg	sys_end	protein_in_syst	genes_count	name_of_profiles_in_sys
UserReplicon_Abi2_1	Abi2	Abi2	WP_003196783.1	WP_003196783.1	WP_003196783.1	1	Abi_2
GCF_000512485.1_PCYL_1_protein.faa_res/_results
sys_id	type	subtype	sys_beg	sys_end	protein_in_syst	genes_count	name_of_profiles_in_sys
GCF_000512695.2_ASM51269v2_protein.faa_res/_results
sys_id	type	subtype	sys_beg	sys_end	protein_in_syst	genes_count	name_of_profiles_in_sys
UserReplicon_Kiwa_1	Kiwa	Kiwa	WP_030132136.1	WP_030132137.1	WP_030132136.1,WP_030132137.1	2	KwaA,KwaB_2
UserReplicon_RosmerTA_1	RosmerTA	RosmerTA	WP_030128219.1	WP_030128220.1	WP_030128219.1,WP_030128220.1	2	RosmerTA_RmrA_2662548665,RosmerTA_RmrT_2662548665
UserReplicon_RM_Type_I_1	RM	RM_Type_I	WP_030131316.1	WP_030131320.1	WP_030131316.1,WP_030131320.1	2	Type_I_REases,Type_I_MTases
UserReplicon_RM_Type_IV_2	RM	RM_Type_IV	WP_030132575.1	WP_030132575.1	WP_030132575.1	1	Type_IV_REases
GCF_000513835.1_ASM51383v1_protein.faa_res/_results
sys_id	type	subtype	sys_beg	sys_end	protein_in_syst	genes_count	name_of_profiles_in_sys
UserReplicon_CAS_Class1-Subtype-I-F_1	Cas	CAS_Class1-Subtype-I-F	WP_027896698.1	WP_027896699.1	WP_027896698.1,WP_027896699.1	2	cas1_I-F_1,cas3f_I-F_1
UserReplicon_Gabija_1	Gabija	Gabija	WP_081730594.1	WP_081730595.1	WP_081730594.1,WP_081730595.1	2	GajA,GajB_3
UserReplicon_PrrC_1	PrrC	PrrC	WP_027895930.1	WP_027895932.1	WP_027895930.1,WP_027895931.1,WP_027895932.1	3	Type_I_S,PrrC,Type_I_MTases
UserReplicon_RM_Type_I_2	RM	RM_Type_I	WP_027896254.1	WP_027896258.1	WP_027896254.1,WP_027896258.1	2	Type_I_REases,Type_I_MTases
UserReplicon_RM_Type_IV_3	RM	RM_Type_IV	WP_027897330.1	WP_027897330.1	WP_027897330.1	1	Type_IV_REases
UserReplicon_RM_Type_IV_4	RM	RM_Type_IV	WP_051414748.1	WP_051414748.1	WP_051414748.1	1	Type_IV_REases
GCF_000514195.1_ASM51419v1_protein.faa_res/_results
sys_id	type	subtype	sys_beg	sys_end	protein_in_syst	genes_count	name_of_profiles_in_sys
UserReplicon_CAS_Cluster_1	Cas	CAS_Cluster	WP_027614293.1	WP_027614294.1	WP_027614293.1,WP_027614294.1	2	cas2_I_II_III_IV_V_VI_3,cas1_I_II_III_IV_V_VI_7
UserReplicon_CAS_Cluster_2	Cas	CAS_Cluster	WP_027614322.1	WP_027614323.1	WP_027614322.1,WP_027614323.1	2	cas1_I_II_III_IV_V_VI_7,cas2_I_II_III_IV_V_VI_3
UserReplicon_Gabija_1	Gabija	Gabija	WP_027612953.1	WP_027612954.1	WP_027612953.1,WP_027612954.1	2	GajB_1,GajA
UserReplicon_Lamassu-Fam_2	Lamassu-Fam	Lamassu-Fam	WP_027613473.1	WP_027613475.1	WP_027613473.1,WP_027613474.1,WP_027613475.1	3	LmuA_effector_Cap4_nuclease_II,LmuC_acc_Cap4_nuclease,LmuB_SMC_Cap4_nuclease_II
UserReplicon_Shedu_3	Shedu	Shedu	WP_081730216.1	WP_081730216.1	WP_081730216.1	1	SduA
UserReplicon_RM_Type_II_1	RM	RM_Type_II	WP_027612626.1	WP_027612628.1	WP_027612626.1,WP_027612627.1,WP_027612628.1	3	Type_II_REases,Type_II_MTases,Type_II_REases
UserReplicon_RM_Type_IV_2	RM	RM_Type_IV	WP_049827894.1	WP_049827894.1	WP_049827894.1	1	Type_IV_REases
UserReplicon_Septu_1	Septu	Septu	WP_027611822.1	WP_027611823.1	WP_027611822.1,WP_027611823.1	2	PtuB,PtuA
UserReplicon_Retron_XII_1	Retron	Retron_XII	WP_027613112.1	WP_027613112.1	WP_027613112.1	1	RT_12
GCF_000514215.1_ASM51421v1_protein.faa_res/_results
sys_id	type	subtype	sys_beg	sys_end	protein_in_syst	genes_count	name_of_profiles_in_sys
UserReplicon_Abi2_1	Abi2	Abi2	WP_027909898.1	WP_027909898.1	WP_027909898.1	1	Abi_2
UserReplicon_Zorya_TypeI_1	Zorya	Zorya_TypeI	WP_027909346.1	WP_027909349.1	WP_027909346.1,WP_027909347.1,WP_027909348.1,WP_027909349.1	4	ZorD,ZorC,ZorB,ZorA
UserReplicon_RM_Type_I_1	RM	RM_Type_I	WP_027908388.1	WP_027908390.1	WP_027908388.1,WP_027908390.1	2	Type_I_MTases,Type_I_REases
UserReplicon_RM_Type_I_2	RM	RM_Type_I	WP_027908929.1	WP_027908931.1	WP_027908929.1,WP_027908931.1	2	Type_I_REases,Type_I_MTases
UserReplicon_RM_Type_IV_4	RM	RM_Type_IV	WP_027909345.1	WP_027909345.1	WP_027909345.1	1	Type_IV_REases
UserReplicon_RM_Type_I_3	RM	RM_Type_I	WP_027909897.1	WP_027909900.1	WP_027909897.1,WP_027909899.1,WP_027909900.1	3	Type_I_REases,Type_I_MTases,Type_I_S
UserReplicon_RM_Type_IV_5	RM	RM_Type_IV	WP_081729176.1	WP_081729176.1	WP_081729176.1	1	Type_IV_REases
UserReplicon_DRT_3_1	DRT	DRT_3	WP_081729229.1	WP_081729230.1	WP_081729229.1,WP_081729230.1	2	drt3a,drt3b
GCF_000514235.1_ASM51423v1_protein.faa_res/_results
sys_id	type	subtype	sys_beg	sys_end	protein_in_syst	genes_count	name_of_profiles_in_sys
GCF_000514255.1_ASM51425v1_protein.faa_res/_results
sys_id	type	subtype	sys_beg	sys_end	protein_in_syst	genes_count	name_of_profiles_in_sys
UserReplicon_Rst_DUF4238_1	Rst_DUF4238	Rst_DUF4238	WP_027904499.1	WP_027904499.1	WP_027904499.1	1	DUF4238_Pers
GCF_000514275.1_ASM51427v1_protein.faa_res/_results
sys_id	type	subtype	sys_beg	sys_end	protein_in_syst	genes_count	name_of_profiles_in_sys
UserReplicon_Lamassu-Fam_1	Lamassu-Fam	Lamassu-Fam	WP_027911656.1	WP_027911658.1	WP_027911656.1,WP_027911657.1,WP_027911658.1	3	LmuB_SMC_Mrr,LmuC_acc_Mrr,LmuA_effector_Mrr
UserReplicon_Lamassu-Fam_2	Lamassu-Fam	Lamassu-Fam	WP_027912539.1	WP_027912541.1	WP_027912539.1,WP_027912541.1	2	LmuA_effector_FMO,LmuB_SMC_FMO
UserReplicon_Lit_3	Lit	Lit	WP_027912542.1	WP_027912542.1	WP_027912542.1	1	Lit
UserReplicon_Hachiman_1	Hachiman	Hachiman	WP_027911628.1	WP_027911629.1	WP_027911628.1,WP_027911629.1	2	HamB,HamA_1
UserReplicon_RM_Type_IV_2	RM	RM_Type_IV	WP_027912051.1	WP_027912051.1	WP_027912051.1	1	Type_IV_REases
UserReplicon_RM_Type_IIG_1	RM	RM_Type_IIG	WP_027912052.1	WP_027912052.1	WP_027912052.1	1	Type_IIG
UserReplicon_Dsr_II_1	Dsr	Dsr_II	WP_027912792.1	WP_027912792.1	WP_027912792.1	1	Dsr2
UserReplicon_Olokun_1	Olokun	Olokun	WP_027911636.1	WP_027911637.1	WP_027911636.1,WP_027911637.1	2	Olokun_OloA,Olokun_OloB
GCF_000514295.1_ASM51429v1_protein.faa_res/_results
sys_id	type	subtype	sys_beg	sys_end	protein_in_syst	genes_count	name_of_profiles_in_sys
UserReplicon_RM_Type_IV_1	RM	RM_Type_IV	WP_177325472.1	WP_177325473.1	WP_177325472.1,WP_177325473.1	2	Type_IV_REases,Type_IV_REases
UserReplicon_Septu_1	Septu	Septu	WP_025753746.1	WP_025753747.1	WP_025753746.1,WP_025753747.1	2	PtuA,PtuB
UserReplicon_Retron_I_C_1	Retron	Retron_I_C	WP_025755022.1	WP_025755022.1	WP_025755022.1	1	RT_1_C1
GCF_000514315.1_ASM51431v1_protein.faa_res/_results
sys_id	type	subtype	sys_beg	sys_end	protein_in_syst	genes_count	name_of_profiles_in_sys
UserReplicon_Gabija_1	Gabija	Gabija	WP_027615669.1	WP_027615670.1	WP_027615669.1,WP_027615670.1	2	GajA,GajB_2
UserReplicon_Zorya_TypeI_1	Zorya	Zorya_TypeI	WP_027614906.1	WP_027614909.1	WP_027614906.1,WP_027614907.1,WP_027614908.1,WP_027614909.1	4	ZorA,ZorB,ZorC,ZorD
UserReplicon_RM_Type_I_1	RM	RM_Type_I	WP_027614910.1	WP_027614912.1	WP_027614910.1,WP_027614911.1,WP_027614912.1	3	Type_I_MTases,Type_I_S,Type_I_REases
UserReplicon_RM_Type_IV_2	RM	RM_Type_IV	WP_027614913.1	WP_027614913.1	WP_027614913.1	1	Type_IV_REases
UserReplicon_CBASS_I_2	CBASS	CBASS_I	WP_027615945.1	WP_027615946.1	WP_027615945.1,WP_027615946.1	2	2TM_Gros,Cyclase_SMODS
GCF_000514335.1_ASM51433v1_protein.faa_res/_results
sys_id	type	subtype	sys_beg	sys_end	protein_in_syst	genes_count	name_of_profiles_in_sys
UserReplicon_Rst_TIR-NLR_1	Rst_TIR-NLR	Rst_TIR-NLR	WP_028614424.1	WP_028614424.1	WP_028614424.1	1	TIR
GCF_000514355.1_ASM51435v1_protein.faa_res/_results
sys_id	type	subtype	sys_beg	sys_end	protein_in_syst	genes_count	name_of_profiles_in_sys
UserReplicon_RM_Type_IV_1	RM	RM_Type_IV	WP_177325472.1	WP_177325473.1	WP_177325472.1,WP_177325473.1	2	Type_IV_REases,Type_IV_REases
UserReplicon_Septu_1	Septu	Septu	WP_025753746.1	WP_025753747.1	WP_025753746.1,WP_025753747.1	2	PtuA,PtuB
UserReplicon_Retron_I_C_1	Retron	Retron_I_C	WP_025755022.1	WP_025755022.1	WP_025755022.1	1	RT_1_C1
GCF_000514375.1_ASM51437v1_protein.faa_res/_results
sys_id	type	subtype	sys_beg	sys_end	protein_in_syst	genes_count	name_of_profiles_in_sys
UserReplicon_RM_Type_II_1	RM	RM_Type_II	WP_027605337.1	WP_027605338.1	WP_027605337.1,WP_027605338.1	2	Type_II_MTases,Type_II_REases
UserReplicon_RM_Type_II_2	RM	RM_Type_II	WP_081744428.1	WP_081744431.1	WP_081744428.1,WP_081744431.1	2	Type_II_REases,Type_II_MTases
UserReplicon_Septu_1	Septu	Septu	WP_027606567.1	WP_027606568.1	WP_027606567.1,WP_027606568.1	2	PtuB,PtuA
UserReplicon_Septu_2	Septu	Septu	WP_051429350.1	WP_051429351.1	WP_051429350.1,WP_051429351.1	2	PtuB,PtuA
UserReplicon_Bunzi_1	Bunzi	Bunzi	WP_027605747.1	WP_027605749.1	WP_027605747.1,WP_027605748.1,WP_027605749.1	3	Bunzi_BnzA,Bunzi_BnzB,Bunzi_BnzA
UserReplicon_CBASS_II_4	CBASS	CBASS_II	WP_027605759.1	WP_027605762.1	WP_027605759.1,WP_027605760.1,WP_027605761.1,WP_027605762.1	4	Cyclase_II,AG_E1_ThiF,Jab,Sensing_SAVED
GCF_000514395.1_ASM51439v1_protein.faa_res/_results
sys_id	type	subtype	sys_beg	sys_end	protein_in_syst	genes_count	name_of_profiles_in_sys
UserReplicon_Gabija_1	Gabija	Gabija	WP_027923162.1	WP_027923163.1	WP_027923162.1,WP_027923163.1	2	GajA,GajB_2
UserReplicon_Septu_1	Septu	Septu	WP_027923154.1	WP_027923162.1	WP_027923154.1,WP_027923155.1,WP_027923162.1	3	PtuA,PtuB,PtuA
UserReplicon_Olokun_1	Olokun	Olokun	WP_027921755.1	WP_027921756.1	WP_027921755.1,WP_027921756.1	2	Olokun_OloB,Olokun_OloA
GCF_000520175.1_Pseu_aeru_PS50_V1_protein.faa_res/_results
sys_id	type	subtype	sys_beg	sys_end	protein_in_syst	genes_count	name_of_profiles_in_sys
UserReplicon_Mokosh_TypeI_1	Mokosh	Mokosh_TypeI	WP_073646989.1	WP_073651552.1	WP_073646989.1,WP_073651552.1	2	Mokosh_TypeI_MkoB,Mokosh_TypeI_MkoA
UserReplicon_RM_Type_I_1	RM	RM_Type_I	WP_023112046.1	WP_023112056.1	WP_023112046.1,WP_023112050.1,WP_023112055.1,WP_023112056.1	4	Type_I_REases,Type_I_REases,Type_I_S,Type_I_MTases
UserReplicon_RM_Type_IIG_2	RM	RM_Type_IIG	WP_023112701.1	WP_023112701.1	WP_023112701.1	1	Type_IIG
UserReplicon_RM_Type_IIG_3	RM	RM_Type_IIG	WP_031760945.1	WP_031760945.1	WP_031760945.1	1	Type_IIG
UserReplicon_RM_Type_IIG_4	RM	RM_Type_IIG	WP_031761171.1	WP_031761171.1	WP_031761171.1	1	Type_IIG
UserReplicon_Retron_XII_1	Retron	Retron_XII	WP_023112706.1	WP_023112706.1	WP_023112706.1	1	RT_12
GCF_000520195.1_Pseu_aeru_PS42_V1_protein.faa_res/_results
sys_id	type	subtype	sys_beg	sys_end	protein_in_syst	genes_count	name_of_profiles_in_sys
UserReplicon_CAS_Class1-Subtype-IV-A_1	Cas	CAS_Class1-Subtype-IV-A	WP_023100583.1	WP_023100586.1	WP_023100583.1,WP_023100584.1,WP_023100585.1,WP_023100586.1	4	DinG_IV-A_1,csf5gr6_IV-A_1,csf1gr8_IV-A_2,csf2gr7_IV-A_1
UserReplicon_Gabija_1	Gabija	Gabija	WP_033988180.1	WP_033988183.1	WP_033988180.1,WP_033988183.1	2	GajA,GajB_1
UserReplicon_Mokosh_TypeI_1	Mokosh	Mokosh_TypeI	WP_009681705.1	WP_009681706.1	WP_009681705.1,WP_009681706.1	2	Mokosh_TypeI_MkoA2,Mokosh_TypeI_MkoB2
UserReplicon_RM_Type_I_1	RM	RM_Type_I	WP_012077895.1	WP_012077898.1	WP_012077895.1,WP_012077896.1,WP_012077898.1	3	Type_I_S,Type_I_MTases,Type_I_REases
UserReplicon_RM_Type_I_2	RM	RM_Type_I	WP_033988186.1	WP_033988197.1	WP_033988186.1,WP_033988191.1,WP_033988197.1	3	Type_I_MTases,Type_I_REases,Type_I_REases
UserReplicon_RM_Type_I_3	RM	RM_Type_I	WP_042929258.1	WP_042929263.1	WP_042929258.1,WP_042929263.1	2	Type_I_MTases,Type_I_REases
UserReplicon_RM_Type_IIG_4	RM	RM_Type_IIG	WP_042929542.1	WP_042929542.1	WP_042929542.1	1	Type_IIG
UserReplicon_Dsr_I_1	Dsr	Dsr_I	WP_034064733.1	WP_034064733.1	WP_034064733.1	1	Dsr1
UserReplicon_Borvo_1	Borvo	Borvo	WP_145923928.1	WP_145923928.1	WP_145923928.1	1	Borvo_BovA
GCF_000520215.1_Pseu_aeru_Z61_V1_protein.faa_res/_results
sys_id	type	subtype	sys_beg	sys_end	protein_in_syst	genes_count	name_of_profiles_in_sys
UserReplicon_CAS_Class1-Subtype-I-F_1	Cas	CAS_Class1-Subtype-I-F	WP_010793035.1	WP_010793036.1	WP_010793035.1,WP_010793036.1	2	cas1_I-F_1,cas3f_I-F_1
UserReplicon_BstA_1	BstA	BstA	WP_031754521.1	WP_031754521.1	WP_031754521.1	1	BstA
UserReplicon_Gao_Ppl_2	Gao_Ppl	Gao_Ppl	WP_031754683.1	WP_031754683.1	WP_031754683.1	1	PplA
UserReplicon_RM_Type_I_1	RM	RM_Type_I	WP_010793760.1	WP_010793763.1	WP_010793760.1,WP_010793762.1,WP_010793763.1	3	Type_I_REases,Type_I_S,Type_I_MTases
GCF_000520235.1_Pseu_aeru_BWHPSA048_V1_protein.faa_res/_results
sys_id	type	subtype	sys_beg	sys_end	protein_in_syst	genes_count	name_of_profiles_in_sys
UserReplicon_CAS_Class1-Subtype-I-F_1	Cas	CAS_Class1-Subtype-I-F	WP_003143949.1	WP_003143954.1	WP_003143949.1,WP_003143954.1	2	cas7f_I-F_2,cas3f_I-F_1
UserReplicon_CAS_Class1-Subtype-I-F_2	Cas	CAS_Class1-Subtype-I-F	WP_023087476.1	WP_023087478.1	WP_023087476.1,WP_023087477.1,WP_023087478.1	3	cas6f_I_II_III_IV_V_VI_3,cas5f_I-F_3,cas8f_I-F_4
UserReplicon_Abi2_1	Abi2	Abi2	WP_017001537.1	WP_017001537.1	WP_017001537.1	1	Abi_2
UserReplicon_RM_Type_IV_1	RM	RM_Type_IV	WP_023087223.1	WP_023087223.1	WP_023087223.1	1	Type_IV_REases
UserReplicon_DarTG_1	DarTG	DarTG	WP_023087224.1	WP_023087225.1	WP_023087224.1,WP_023087225.1	2	DarT,DarG
GCF_000520255.1_Pseu_aeru_BWHPSA047_V1_protein.faa_res/_results
sys_id	type	subtype	sys_beg	sys_end	protein_in_syst	genes_count	name_of_profiles_in_sys
UserReplicon_dCTPdeaminase_1	dCTPdeaminase	dCTPdeaminase	WP_023084604.1	WP_023084604.1	WP_023084604.1	1	dCTPdeaminase
UserReplicon_RM_Type_II_1	RM	RM_Type_II	WP_071535913.1	WP_071535914.1	WP_071535913.1,WP_071535914.1	2	Type_II_REases,Type_II_MTases
GCF_000520275.1_Pseu_aeru_BWHPSA046_V1_protein.faa_res/_results
sys_id	type	subtype	sys_beg	sys_end	protein_in_syst	genes_count	name_of_profiles_in_sys
UserReplicon_RM_Type_II_1	RM	RM_Type_II	WP_031631059.1	WP_031631063.1	WP_031631059.1,WP_031631063.1	2	Type_II_MTases,Type_II_REases
UserReplicon_Dsr_I_1	Dsr	Dsr_I	WP_031631406.1	WP_031631406.1	WP_031631406.1	1	Dsr1
UserReplicon_BREX_III_1	BREX	BREX_III	WP_031631056.1	WP_031631070.1	WP_031631056.1,WP_031631059.1,WP_031631070.1	3	brxHII,pglXI,brxF
UserReplicon_Retron_I_B_2	Retron	Retron_I_B	WP_071543139.1	WP_071543143.1	WP_071543139.1,WP_071543143.1	2	ATPase_TOPRIM_COG3593,RT_Tot
GCF_000520295.1_Pseu_aeru_BWHPSA045_V1_protein.faa_res/_results
sys_id	type	subtype	sys_beg	sys_end	protein_in_syst	genes_count	name_of_profiles_in_sys
UserReplicon_CAS_Class1-Subtype-I-E_1	Cas	CAS_Class1-Subtype-I-E	WP_003159834.1	WP_003159837.1	WP_003159834.1,WP_003159837.1	2	cas6e_I_II_III_IV_V_VI_2,cas2_I-E_2
UserReplicon_CAS_Class1-Subtype-I-E_2	Cas	CAS_Class1-Subtype-I-E	WP_023464407.1	WP_023464408.1	WP_023464407.1,WP_023464408.1	2	cas8e_I-E_2,cas7_I-E_16
UserReplicon_AbiH_1	AbiH	AbiH	WP_017514686.1	WP_017514686.1	WP_017514686.1	1	AbiH
UserReplicon_Mokosh_TypeI_1	Mokosh	Mokosh_TypeI	WP_009681705.1	WP_009681706.1	WP_009681705.1,WP_009681706.1	2	Mokosh_TypeI_MkoA2,Mokosh_TypeI_MkoB2
UserReplicon_Mokosh_TypeI_2	Mokosh	Mokosh_TypeI	WP_073662339.1	WP_073674094.1	WP_073662339.1,WP_073674094.1	2	Mokosh_TypeI_MkoB,Mokosh_TypeI_MkoA
UserReplicon_RM_Type_I_1	RM	RM_Type_I	WP_023464831.1	WP_023464835.1	WP_023464831.1,WP_023464835.1	2	Type_I_MTases,Type_I_REases
GCF_000520315.1_Pseu_aeru_BWHPSA044_V1_protein.faa_res/_results
sys_id	type	subtype	sys_beg	sys_end	protein_in_syst	genes_count	name_of_profiles_in_sys
UserReplicon_CAS_Class1-Subtype-I-F_1	Cas	CAS_Class1-Subtype-I-F	WP_003139222.1	WP_003139228.1	WP_003139222.1,WP_003139224.1,WP_003139227.1,WP_003139228.1	4	cas7f_I-F_2,cas8f_I-F_4,cas3f_I-F_1,cas1_I-F_1
UserReplicon_Shedu_3	Shedu	Shedu	WP_003138845.1	WP_003138845.1	WP_003138845.1	1	SduA
UserReplicon_Gao_Iet_2	Gao_Iet	Gao_Iet	WP_003141003.1	WP_003141004.1	WP_003141003.1,WP_003141004.1	2	IetA,IetS
UserReplicon_Gabija_1	Gabija	Gabija	WP_003141533.1	WP_003141535.1	WP_003141533.1,WP_003141535.1	2	GajA,GajB_1
UserReplicon_Shango_1	Shango	Shango	WP_003138849.1	WP_003138851.1	WP_003138849.1,WP_003138850.1,WP_003138851.1	3	Shango_SngA,Shango_SngB,Shango_SngC
UserReplicon_RM_Type_IIG_1	RM	RM_Type_IIG	WP_011666576.1	WP_011666576.1	WP_011666576.1	1	Type_IIG
UserReplicon_RM_Type_IV_2	RM	RM_Type_IV	WP_223865688.1	WP_223865688.1	WP_223865688.1	1	Type_IV_REases
UserReplicon_CBASS_III_3	CBASS	CBASS_III	WP_003139489.1	WP_003139496.1	WP_003139489.1,WP_003139492.1,WP_003139496.1	3	TRIP13,Cyclase_II,Sensing_TPALS
GCF_000520335.1_Pseu_aeru_BWHPSA043_V1_protein.faa_res/_results
sys_id	type	subtype	sys_beg	sys_end	protein_in_syst	genes_count	name_of_profiles_in_sys
UserReplicon_RM_Type_I_1	RM	RM_Type_I	WP_023112050.1	WP_023112056.1	WP_023112050.1,WP_023112056.1	2	Type_I_REases,Type_I_MTases
UserReplicon_RM_Type_IIG_2	RM	RM_Type_IIG	WP_031639841.1	WP_031639841.1	WP_031639841.1	1	Type_IIG
UserReplicon_RM_Type_IIG_3	RM	RM_Type_IIG	WP_078465020.1	WP_078465020.1	WP_078465020.1	1	Type_IIG
UserReplicon_BREX_I_2	BREX	BREX_I	WP_031639859.1	WP_031639869.1	WP_031639859.1,WP_031639860.1,WP_031639866.1,WP_031639867.1,WP_031639869.1	5	brxL,pglZA,pglX1,brxC,brxA_DUF1819
GCF_000520355.1_Pseu_aeru_BWHPSA042_V1_protein.faa_res/_results
sys_id	type	subtype	sys_beg	sys_end	protein_in_syst	genes_count	name_of_profiles_in_sys
UserReplicon_CAS_Class1-Subtype-I-E_1	Cas	CAS_Class1-Subtype-I-E	WP_004348746.1	WP_004348749.1	WP_004348746.1,WP_004348749.1	2	cas5_I-E_2,cas6e_I_II_III_IV_V_VI_2
UserReplicon_CAS_Class1-Subtype-I-E_2	Cas	CAS_Class1-Subtype-I-E	WP_031640726.1	WP_031640727.1	WP_031640726.1,WP_031640727.1	2	cse2gr11_I-E_2,cas8e_I-E_2
UserReplicon_Lit_1	Lit	Lit	WP_023132163.1	WP_023132163.1	WP_023132163.1	1	Lit
UserReplicon_Mokosh_TypeI_1	Mokosh	Mokosh_TypeI	WP_023089586.1	WP_023089841.1	WP_023089586.1,WP_023089841.1	2	Mokosh_TypeI_MkoA,Mokosh_TypeI_MkoB
UserReplicon_SspBCDE_2	SspBCDE	SspBCDE	WP_023132160.1	WP_023132162.1	WP_023132160.1,WP_023132161.1,WP_023132162.1	3	SspD,SspC,SspB
UserReplicon_RM_Type_I_1	RM	RM_Type_I	WP_023132646.1	WP_023132649.1	WP_023132646.1,WP_023132647.1,WP_023132649.1	3	Type_I_REases,Type_I_S,Type_I_MTases
GCF_000520375.1_Pseu_aeru_BWHPSA041_V1_protein.faa_res/_results
sys_id	type	subtype	sys_beg	sys_end	protein_in_syst	genes_count	name_of_profiles_in_sys
UserReplicon_Gabija_1	Gabija	Gabija	WP_019726121.1	WP_019726122.1	WP_019726121.1,WP_019726122.1	2	GajB_1,GajA
UserReplicon_Lamassu-Fam_3	Lamassu-Fam	Lamassu-Fam	WP_019726256.1	WP_019726258.1	WP_019726256.1,WP_019726257.1,WP_019726258.1	3	LmuA_effector_Cap4_nuclease_II,LmuC_acc_Cap4_nuclease,LmuB_SMC_Cap4_nuclease_II
UserReplicon_Gao_Iet_2	Gao_Iet	Gao_Iet	WP_023081601.1	WP_023081602.1	WP_023081601.1,WP_023081602.1	2	IetS,IetA
GCF_000520395.1_Pseu_aeru_BWHPSA040_V1_protein.faa_res/_results
sys_id	type	subtype	sys_beg	sys_end	protein_in_syst	genes_count	name_of_profiles_in_sys
UserReplicon_CAS_Class1-Subtype-I-F_1	Cas	CAS_Class1-Subtype-I-F	WP_023103132.1	WP_023103134.1	WP_023103132.1,WP_023103133.1,WP_023103134.1	3	cas8f_I-F_4,cas3f_I-F_1,cas1_I-F_1
UserReplicon_Shedu_1	Shedu	Shedu	WP_031232734.1	WP_031232734.1	WP_031232734.1	1	SduA
UserReplicon_RM_Type_IIG_1	RM	RM_Type_IIG	WP_031633116.1	WP_031633116.1	WP_031633116.1	1	Type_IIG
UserReplicon_RM_Type_III_2	RM	RM_Type_III	WP_031635059.1	WP_031635060.1	WP_031635059.1,WP_031635060.1	2	Type_III_MTases,Type_III_REases
UserReplicon_BREX_I_1	BREX	BREX_I	WP_023115268.1	WP_023115275.1	WP_023115268.1,WP_023115274.1,WP_023115275.1	3	brxC,pglZB,brxL
UserReplicon_Borvo_2	Borvo	Borvo	WP_124121133.1	WP_124121133.1	WP_124121133.1	1	Borvo_BovA
GCF_000520415.1_Pseu_aeru_BWHPSA039_V1_protein.faa_res/_results
sys_id	type	subtype	sys_beg	sys_end	protein_in_syst	genes_count	name_of_profiles_in_sys
UserReplicon_Mokosh_TypeI_1	Mokosh	Mokosh_TypeI	WP_023095091.1	WP_023095093.1	WP_023095091.1,WP_023095092.1,WP_023095093.1	3	Mokosh_TypeI_MkoA,Mokosh_TypeI_MkoA,Mokosh_TypeI_MkoB
UserReplicon_RM_Type_IIG_2	RM	RM_Type_IIG	WP_003161385.1	WP_003161385.1	WP_003161385.1	1	Type_IIG
UserReplicon_RM_Type_II_1	RM	RM_Type_II	WP_019484545.1	WP_019484547.1	WP_019484545.1,WP_019484546.1,WP_019484547.1	3	Type_II_REases,Type_II_REases,Type_II_MTases
UserReplicon_RM_Type_IV_3	RM	RM_Type_IV	WP_023095094.1	WP_023095094.1	WP_023095094.1	1	Type_IV_REases
GCF_000520435.1_Pseu_aeru_BWHPSA038_V1_protein.faa_res/_results
sys_id	type	subtype	sys_beg	sys_end	protein_in_syst	genes_count	name_of_profiles_in_sys
UserReplicon_CAS_Class1-Subtype-I-F_1	Cas	CAS_Class1-Subtype-I-F	WP_031636115.1	WP_031636116.1	WP_031636115.1,WP_031636116.1	2	cas3f_I-F_1,cas1_I-F_1
UserReplicon_Retron_I_C_1	Retron	Retron_I_C	WP_031636537.1	WP_031636537.1	WP_031636537.1	1	RT_1_C1
UserReplicon_Tiamat_2	Tiamat	Tiamat	WP_226342043.1	WP_226342043.1	WP_226342043.1	1	Tiamat_TmtA_2731770353
GCF_000520455.1_Pseu_aeru_BWHPSA037_V1_protein.faa_res/_results
sys_id	type	subtype	sys_beg	sys_end	protein_in_syst	genes_count	name_of_profiles_in_sys
UserReplicon_RM_Type_I_1	RM	RM_Type_I	WP_042911157.1	WP_042911163.1	WP_042911157.1,WP_042911159.1,WP_042911163.1	3	Type_I_REases,Type_I_MTases,Type_I_S
UserReplicon_RM_Type_I_2	RM	RM_Type_I	WP_042911487.1	WP_042911491.1	WP_042911487.1,WP_042911488.1,WP_042911491.1	3	Type_I_REases,Type_I_S,Type_I_MTases
GCF_000527055.1_ASM52705v1_protein.faa_res/_results
sys_id	type	subtype	sys_beg	sys_end	protein_in_syst	genes_count	name_of_profiles_in_sys
UserReplicon_RM_Type_IV_1	RM	RM_Type_IV	WP_177325472.1	WP_177325473.1	WP_177325472.1,WP_177325473.1	2	Type_IV_REases,Type_IV_REases
UserReplicon_Septu_1	Septu	Septu	WP_025753746.1	WP_025753747.1	WP_025753746.1,WP_025753747.1	2	PtuA,PtuB
UserReplicon_Retron_I_C_1	Retron	Retron_I_C	WP_025755022.1	WP_025755022.1	WP_025755022.1	1	RT_1_C1
GCF_000568215.1_ASM56821v1_protein.faa_res/_results
sys_id	type	subtype	sys_beg	sys_end	protein_in_syst	genes_count	name_of_profiles_in_sys
UserReplicon_CAS_Class1-Subtype-I-F_1	Cas	CAS_Class1-Subtype-I-F	WP_003143949.1	WP_003143954.1	WP_003143949.1,WP_003143954.1	2	cas7f_I-F_2,cas3f_I-F_1
UserReplicon_Abi2_1	Abi2	Abi2	WP_017001537.1	WP_017001537.1	WP_017001537.1	1	Abi_2
UserReplicon_Gabija_2	Gabija	Gabija	WP_023087413.1	WP_023087414.1	WP_023087413.1,WP_023087414.1	2	GajB_1,GajA
UserReplicon_Shedu_3	Shedu	Shedu	WP_031754992.1	WP_031754992.1	WP_031754992.1	1	SduA
UserReplicon_Druantia_III_1	Druantia	Druantia_III	WP_023086885.1	WP_023086886.1	WP_023086885.1,WP_023086886.1	2	DruE_3,DruH
UserReplicon_RM_Type_III_1	RM	RM_Type_III	WP_016851985.1	WP_016851986.1	WP_016851985.1,WP_016851986.1	2	Type_III_MTases,Type_III_REases
UserReplicon_RM_Type_IV_2	RM	RM_Type_IV	WP_023087223.1	WP_023087223.1	WP_023087223.1	1	Type_IV_REases
UserReplicon_DarTG_1	DarTG	DarTG	WP_023087224.1	WP_023087225.1	WP_023087224.1,WP_023087225.1	2	DarT,DarG
UserReplicon_CBASS_III_3	CBASS	CBASS_III	WP_023087301.1	WP_023087304.1	WP_023087301.1,WP_023087302.1,WP_023087303.1,WP_023087304.1	4	TRIP13,HORMA,Cyclase_II,Endonuc_small
GCF_000611975.2_PA103_1.0_protein.faa_res/_results
sys_id	type	subtype	sys_beg	sys_end	protein_in_syst	genes_count	name_of_profiles_in_sys
UserReplicon_Lamassu-Fam_1	Lamassu-Fam	Lamassu-Fam	WP_023092910.1	WP_023092912.1	WP_023092910.1,WP_023092912.1	2	LmuB_SMC_Cap4_nuclease_II,LmuA_effector_Cap4_nuclease_II
UserReplicon_RM_Type_IIG_1	RM	RM_Type_IIG	WP_228775677.1	WP_228775677.1	WP_228775677.1	1	Type_IIG
GCF_000611995.2_PA99_1.0_protein.faa_res/_results
sys_id	type	subtype	sys_beg	sys_end	protein_in_syst	genes_count	name_of_profiles_in_sys
UserReplicon_Shedu_2	Shedu	Shedu	WP_020750495.1	WP_020750495.1	WP_020750495.1	1	SduA
UserReplicon_Gabija_1	Gabija	Gabija	WP_031755456.1	WP_031755458.1	WP_031755456.1,WP_031755458.1	2	GajA,GajB_1
UserReplicon_Mokosh_TypeI_1	Mokosh	Mokosh_TypeI	WP_003158575.1	WP_003158577.1	WP_003158575.1,WP_003158577.1	2	Mokosh_TypeI_MkoB,Mokosh_TypeI_MkoA
UserReplicon_Zorya_TypeI_2	Zorya	Zorya_TypeI	WP_031755516.1	WP_031755522.1	WP_031755516.1,WP_031755518.1,WP_031755520.1,WP_031755522.1	4	ZorA,ZorB,ZorC,ZorD
UserReplicon_Druantia_III_1	Druantia	Druantia_III	WP_031756412.1	WP_031756414.1	WP_031756412.1,WP_031756414.1	2	DruH,DruE_3
UserReplicon_RM_Type_I_1	RM	RM_Type_I	WP_031755509.1	WP_031755524.1	WP_031755509.1,WP_031755511.1,WP_031755524.1	3	Type_I_MTases,Type_I_S,Type_I_REases
UserReplicon_RM_Type_IV_3	RM	RM_Type_IV	WP_031755514.1	WP_031755514.1	WP_031755514.1	1	Type_IV_REases
UserReplicon_RM_Type_IV_4	RM	RM_Type_IV	WP_031756420.1	WP_031756420.1	WP_031756420.1	1	Type_IV_REases
UserReplicon_RM_Type_I_2	RM	RM_Type_I	WP_031756783.1	WP_031756786.1	WP_031756783.1,WP_031756786.1	2	Type_I_REases,EcoprrI
UserReplicon_RM_Type_IV_5	RM	RM_Type_IV	WP_049950135.1	WP_049950135.1	WP_049950135.1	1	Type_IV_REases
GCF_000620285.1_ASM62028v1_protein.faa_res/_results
sys_id	type	subtype	sys_beg	sys_end	protein_in_syst	genes_count	name_of_profiles_in_sys
UserReplicon_Gabija_1	Gabija	Gabija	WP_028941090.1	WP_028941091.1	WP_028941090.1,WP_028941091.1	2	GajB_1,GajA
UserReplicon_Septu_1	Septu	Septu	WP_028938807.1	WP_028938808.1	WP_028938807.1,WP_028938808.1	2	PtuB_2,PtuA_2
UserReplicon_CBASS_II_3	CBASS	CBASS_II	WP_028941127.1	WP_028941130.1	WP_028941127.1,WP_028941128.1,WP_028941130.1	3	Effector_2TM_S_2TMBeta,Cyclase_II,Jab
GCF_000620365.1_ASM62036v1_protein.faa_res/_results
sys_id	type	subtype	sys_beg	sys_end	protein_in_syst	genes_count	name_of_profiles_in_sys
UserReplicon_Gabija_1	Gabija	Gabija	WP_027917588.1	WP_027917589.1	WP_027917588.1,WP_027917589.1	2	GajB_1,GajA
UserReplicon_RM_Type_I_1	RM	RM_Type_I	WP_027917715.1	WP_027917716.1	WP_027917715.1,WP_027917716.1	2	Type_I_REases,Type_I_MTases
UserReplicon_Dynamins_1	Dynamins	Dynamins	WP_027917718.1	WP_027917720.1	WP_027917718.1,WP_027917719.1,WP_027917720.1	3	Dynamins_LeoA2,Dynamins_LeoB,Dynamins_LeoC
UserReplicon_Retron_I_C_2	Retron	Retron_I_C	WP_081784242.1	WP_081784242.1	WP_081784242.1	1	RT_1_C1
GCF_000621225.1_ASM62122v1_protein.faa_res/_results
sys_id	type	subtype	sys_beg	sys_end	protein_in_syst	genes_count	name_of_profiles_in_sys
UserReplicon_Abi2_1	Abi2	Abi2	WP_023628781.1	WP_023628781.1	WP_023628781.1	1	Abi_2
UserReplicon_Mokosh_TypeI_1	Mokosh	Mokosh_TypeI	WP_155952681.1	WP_155952682.1	WP_155952681.1,WP_155952682.1	2	Mokosh_TypeI_MkoB,Mokosh_TypeI_MkoA
UserReplicon_CBASS_III_3	CBASS	CBASS_III	WP_028692343.1	WP_028692347.1	WP_028692343.1,WP_028692344.1,WP_028692345.1,WP_028692347.1	4	TRIP13,bacHORMA_1,Cyclase_II,Sensing_TPALS
GCF_000621245.1_ASM62124v1_protein.faa_res/_results
sys_id	type	subtype	sys_beg	sys_end	protein_in_syst	genes_count	name_of_profiles_in_sys
UserReplicon_Gabija_1	Gabija	Gabija	WP_004883039.1	WP_004883041.1	WP_004883039.1,WP_004883041.1	2	GajB_2,GajA
UserReplicon_Shedu_3	Shedu	Shedu	WP_004883043.1	WP_004883043.1	WP_004883043.1	1	SduA
UserReplicon_Kiwa_2	Kiwa	Kiwa	WP_028699084.1	WP_028699085.1	WP_028699084.1,WP_028699085.1	2	KwaB_2,KwaA
UserReplicon_CBASS_I_2	CBASS	CBASS_I	WP_028699724.1	WP_028699725.1	WP_028699724.1,WP_028699725.1	2	Cyclase_SMODS,Endonuc_big
GCF_000621265.1_ASM62126v1_protein.faa_res/_results
sys_id	type	subtype	sys_beg	sys_end	protein_in_syst	genes_count	name_of_profiles_in_sys
UserReplicon_Mokosh_TypeI_1	Mokosh	Mokosh_TypeI	WP_028687550.1	WP_028687551.1	WP_028687550.1,WP_028687551.1	2	Mokosh_TypeI_MkoB2,Mokosh_TypeI_MkoA2
UserReplicon_RM_Type_I_1	RM	RM_Type_I	WP_028687102.1	WP_028687105.1	WP_028687102.1,WP_028687104.1,WP_028687105.1	3	Type_I_REases,Type_I_MTases,Type_I_S
UserReplicon_RM_Type_IV_2	RM	RM_Type_IV	WP_028687106.1	WP_028687106.1	WP_028687106.1	1	Type_IV_REases
GCF_000629025.1_Pseu_aeru_BWH036_V1_protein.faa_res/_results
sys_id	type	subtype	sys_beg	sys_end	protein_in_syst	genes_count	name_of_profiles_in_sys
UserReplicon_CAS_Class1-Subtype-I-F_1	Cas	CAS_Class1-Subtype-I-F	WP_003143949.1	WP_003143954.1	WP_003143949.1,WP_003143954.1	2	cas7f_I-F_2,cas3f_I-F_1
UserReplicon_CAS_Class1-Subtype-I-F_2	Cas	CAS_Class1-Subtype-I-F	WP_023087476.1	WP_023087478.1	WP_023087476.1,WP_023087477.1,WP_023087478.1	3	cas6f_I_II_III_IV_V_VI_3,cas5f_I-F_3,cas8f_I-F_4
UserReplicon_Abi2_1	Abi2	Abi2	WP_017001537.1	WP_017001537.1	WP_017001537.1	1	Abi_2
UserReplicon_dCTPdeaminase_3	dCTPdeaminase	dCTPdeaminase	WP_023087829.1	WP_023087829.1	WP_023087829.1	1	dCTPdeaminase
UserReplicon_Gabija_2	Gabija	Gabija	WP_023113868.1	WP_023113869.1	WP_023113868.1,WP_023113869.1	2	GajA,GajB_2
UserReplicon_RM_Type_IV_2	RM	RM_Type_IV	WP_023087223.1	WP_023087223.1	WP_023087223.1	1	Type_IV_REases
UserReplicon_RM_Type_IIG_1	RM	RM_Type_IIG	WP_023113859.1	WP_023113859.1	WP_023113859.1	1	Type_IIG
UserReplicon_DarTG_1	DarTG	DarTG	WP_023087224.1	WP_023087225.1	WP_023087224.1,WP_023087225.1	2	DarT,DarG
GCF_000629045.1_Pseu_aeru_BWH035_V1_protein.faa_res/_results
sys_id	type	subtype	sys_beg	sys_end	protein_in_syst	genes_count	name_of_profiles_in_sys
UserReplicon_Lamassu-Fam_1	Lamassu-Fam	Lamassu-Fam	WP_031690548.1	WP_031690550.1	WP_031690548.1,WP_031690550.1	2	LmuA_effector_Mrr,LmuB_SMC_Mrr
UserReplicon_RM_Type_II_3	RM	RM_Type_II	WP_019484545.1	WP_019484547.1	WP_019484545.1,WP_019484546.1,WP_019484547.1	3	Type_II_REases,Type_II_REases,Type_II_MTases
UserReplicon_RM_Type_II_4	RM	RM_Type_II	WP_023088230.1	WP_023088231.1	WP_023088230.1,WP_023088231.1	2	Type_II_REases,Type_II_MTases
UserReplicon_RM_Type_I_1	RM	RM_Type_I	WP_031690340.1	WP_031690344.1	WP_031690340.1,WP_031690342.1,WP_031690344.1	3	Type_I_MTases,Type_I_S,Type_I_REases
UserReplicon_RM_Type_I_2	RM	RM_Type_I	WP_031690409.1	WP_031690411.1	WP_031690409.1,WP_031690411.1	2	Type_I_MTases,Type_I_REases
UserReplicon_RM_Type_IV_5	RM	RM_Type_IV	WP_031690412.1	WP_031690412.1	WP_031690412.1	1	Type_IV_REases
UserReplicon_RM_Type_IV_6	RM	RM_Type_IV	WP_223865688.1	WP_223865688.1	WP_223865688.1	1	Type_IV_REases
GCF_000629065.1_Pseu_aeru_BWH033_V1_protein.faa_res/_results
sys_id	type	subtype	sys_beg	sys_end	protein_in_syst	genes_count	name_of_profiles_in_sys
UserReplicon_CAS_Class1-Subtype-I-F_1	Cas	CAS_Class1-Subtype-I-F	WP_010793035.1	WP_010793036.1	WP_010793035.1,WP_010793036.1	2	cas1_I-F_1,cas3f_I-F_1
UserReplicon_Gabija_1	Gabija	Gabija	WP_031691309.1	WP_031691317.1	WP_031691309.1,WP_031691317.1	2	GajB_2,GajA
UserReplicon_Zorya_TypeI_1	Zorya	Zorya_TypeI	WP_031691251.1	WP_031691256.1	WP_031691251.1,WP_031691253.1,WP_031691254.1,WP_031691256.1	4	ZorA,ZorB,ZorC,ZorD
UserReplicon_RM_Type_I_1	RM	RM_Type_I	WP_010793760.1	WP_010793763.1	WP_010793760.1,WP_010793762.1,WP_010793763.1	3	Type_I_REases,Type_I_S,Type_I_MTases
UserReplicon_RM_Type_IV_3	RM	RM_Type_IV	WP_031690929.1	WP_031690929.1	WP_031690929.1	1	Type_IV_REases
UserReplicon_RM_Type_IIG_2	RM	RM_Type_IIG	WP_031691260.1	WP_031691260.1	WP_031691260.1	1	Type_IIG
GCF_000629085.1_Pseu_aeru_BWH032_V1_protein.faa_res/_results
sys_id	type	subtype	sys_beg	sys_end	protein_in_syst	genes_count	name_of_profiles_in_sys
UserReplicon_Gabija_1	Gabija	Gabija	WP_003121814.1	WP_003121815.1	WP_003121814.1,WP_003121815.1	2	GajB_2,GajA
UserReplicon_Shedu_2	Shedu	Shedu	WP_020750495.1	WP_020750495.1	WP_020750495.1	1	SduA
UserReplicon_RM_Type_I_1	RM	RM_Type_I	WP_003121819.1	WP_003121823.1	WP_003121819.1,WP_003121820.1,WP_003121823.1	3	Type_I_MTases,Type_I_S,Type_I_REases
UserReplicon_RM_Type_II_2	RM	RM_Type_II	WP_071547507.1	WP_071547509.1	WP_071547507.1,WP_071547509.1	2	Type_II_REases,Type_II_MTases
GCF_000629105.1_Pseu_aeru_BWH031_V1_protein.faa_res/_results
sys_id	type	subtype	sys_beg	sys_end	protein_in_syst	genes_count	name_of_profiles_in_sys
UserReplicon_CAS_Class1-Subtype-I-F_1	Cas	CAS_Class1-Subtype-I-F	WP_003143949.1	WP_003143954.1	WP_003143949.1,WP_003143954.1	2	cas7f_I-F_2,cas3f_I-F_1
UserReplicon_CAS_Class1-Subtype-I-F_2	Cas	CAS_Class1-Subtype-I-F	WP_023087476.1	WP_023087478.1	WP_023087476.1,WP_023087477.1,WP_023087478.1	3	cas6f_I_II_III_IV_V_VI_3,cas5f_I-F_3,cas8f_I-F_4
UserReplicon_Lit_4	Lit	Lit	WP_003454806.1	WP_003454806.1	WP_003454806.1	1	Lit
UserReplicon_Abi2_1	Abi2	Abi2	WP_017001537.1	WP_017001537.1	WP_017001537.1	1	Abi_2
UserReplicon_dCTPdeaminase_5	dCTPdeaminase	dCTPdeaminase	WP_023087829.1	WP_023087829.1	WP_023087829.1	1	dCTPdeaminase
UserReplicon_Lamassu-Fam_3	Lamassu-Fam	Lamassu-Fam	WP_023092910.1	WP_023094350.1	WP_023092910.1,WP_023092912.1,WP_023094350.1	3	LmuB_SMC_Cap4_nuclease_II,LmuA_effector_Cap4_nuclease_II,LmuC_acc_Cap4_nuclease
UserReplicon_Gabija_2	Gabija	Gabija	WP_023113868.1	WP_023113869.1	WP_023113868.1,WP_023113869.1	2	GajA,GajB_2
UserReplicon_RM_Type_IV_2	RM	RM_Type_IV	WP_023087223.1	WP_023087223.1	WP_023087223.1	1	Type_IV_REases
UserReplicon_RM_Type_IIG_1	RM	RM_Type_IIG	WP_023113859.1	WP_023113859.1	WP_023113859.1	1	Type_IIG
UserReplicon_DarTG_1	DarTG	DarTG	WP_023087224.1	WP_023087225.1	WP_023087224.1,WP_023087225.1	2	DarT,DarG
GCF_000629125.1_Pseu_aeru_BWH030_V1_protein.faa_res/_results
sys_id	type	subtype	sys_beg	sys_end	protein_in_syst	genes_count	name_of_profiles_in_sys
UserReplicon_PsyrTA_1	PsyrTA	PsyrTA	WP_031691595.1	WP_031691596.1	WP_031691595.1,WP_031691596.1	2	PsyrTA_PsyrA,PsyrTA_PsyrT
GCF_000629145.1_Pseu_aeru_BWH029_V1_protein.faa_res/_results
sys_id	type	subtype	sys_beg	sys_end	protein_in_syst	genes_count	name_of_profiles_in_sys
UserReplicon_CAS_Class1-Subtype-I-F_1	Cas	CAS_Class1-Subtype-I-F	WP_029610273.1	WP_029610275.1	WP_029610273.1,WP_029610274.1,WP_029610275.1	3	cas6f_I_II_III_IV_V_VI_3,cas8f_I-F_4,cas3f_I-F_1
UserReplicon_RM_Type_IIG_1	RM	RM_Type_IIG	WP_031688702.1	WP_031688702.1	WP_031688702.1	1	Type_IIG
UserReplicon_Borvo_1	Borvo	Borvo	WP_226342125.1	WP_226342125.1	WP_226342125.1	1	Borvo_BovA_addition
GCF_000629165.1_Pseu_aeru_3581_V1_protein.faa_res/_results
sys_id	type	subtype	sys_beg	sys_end	protein_in_syst	genes_count	name_of_profiles_in_sys
UserReplicon_CAS_Class1-Subtype-I-E_1	Cas	CAS_Class1-Subtype-I-E	WP_003159834.1	WP_003159837.1	WP_003159834.1,WP_003159837.1	2	cas6e_I_II_III_IV_V_VI_2,cas2_I-E_2
UserReplicon_CAS_Class1-Subtype-I-E_2	Cas	CAS_Class1-Subtype-I-E	WP_023464407.1	WP_023464408.1	WP_023464407.1,WP_023464408.1	2	cas8e_I-E_2,cas7_I-E_16
UserReplicon_Mokosh_TypeI_1	Mokosh	Mokosh_TypeI	WP_073662339.1	WP_073674094.1	WP_073662339.1,WP_073674094.1	2	Mokosh_TypeI_MkoB,Mokosh_TypeI_MkoA
UserReplicon_RM_Type_I_1	RM	RM_Type_I	WP_023464831.1	WP_023464835.1	WP_023464831.1,WP_023464834.1,WP_023464835.1	3	Type_I_MTases,Type_I_S,Type_I_REases
GCF_000629185.1_Pseu_aeru_3580_V1_protein.faa_res/_results
sys_id	type	subtype	sys_beg	sys_end	protein_in_syst	genes_count	name_of_profiles_in_sys
UserReplicon_CAS_Class1-Subtype-I-E_1	Cas	CAS_Class1-Subtype-I-E	WP_003159834.1	WP_003159837.1	WP_003159834.1,WP_003159837.1	2	cas6e_I_II_III_IV_V_VI_2,cas2_I-E_2
UserReplicon_CAS_Class1-Subtype-I-E_2	Cas	CAS_Class1-Subtype-I-E	WP_023464407.1	WP_023464408.1	WP_023464407.1,WP_023464408.1	2	cas8e_I-E_2,cas7_I-E_16
UserReplicon_Mokosh_TypeI_1	Mokosh	Mokosh_TypeI	WP_073662339.1	WP_073674094.1	WP_073662339.1,WP_073674094.1	2	Mokosh_TypeI_MkoB,Mokosh_TypeI_MkoA
UserReplicon_RM_Type_I_1	RM	RM_Type_I	WP_023464831.1	WP_023464835.1	WP_023464831.1,WP_023464834.1,WP_023464835.1	3	Type_I_MTases,Type_I_S,Type_I_REases
GCF_000629205.1_Pseu_aeru_3579_V1_protein.faa_res/_results
sys_id	type	subtype	sys_beg	sys_end	protein_in_syst	genes_count	name_of_profiles_in_sys
UserReplicon_CAS_Class1-Subtype-I-C_1	Cas	CAS_Class1-Subtype-I-C	WP_031631544.1	WP_031631556.1	WP_031631544.1,WP_031631546.1,WP_031631548.1,WP_031631550.1,WP_031631553.1,WP_031631556.1	6	cas2_I_II_III_IV_V_VI_3,cas1_I_II_III_IV_V_VI_6,cas4_I_II_III_IV_V_VI_1,cas7_I-C_7,cas8c_I-C_2,cas5_I-C_11
UserReplicon_Shedu_1	Shedu	Shedu	WP_020750495.1	WP_020750495.1	WP_020750495.1	1	SduA
UserReplicon_RM_Type_II_1	RM	RM_Type_II	WP_023105228.1	WP_023105231.1	WP_023105228.1,WP_023105229.1,WP_023105231.1	3	Type_II_MTases,Type_II_REases,Type_II_REases
UserReplicon_Dsr_I_1	Dsr	Dsr_I	WP_023090281.1	WP_023090281.1	WP_023090281.1	1	Dsr1
GCF_000629225.1_Pseu_aeru_3578_V1_protein.faa_res/_results
sys_id	type	subtype	sys_beg	sys_end	protein_in_syst	genes_count	name_of_profiles_in_sys
UserReplicon_CAS_Class1-Subtype-I-C_1	Cas	CAS_Class1-Subtype-I-C	WP_031631544.1	WP_031631556.1	WP_031631544.1,WP_031631546.1,WP_031631548.1,WP_031631550.1,WP_031631553.1,WP_031631556.1	6	cas2_I_II_III_IV_V_VI_3,cas1_I_II_III_IV_V_VI_6,cas4_I_II_III_IV_V_VI_1,cas7_I-C_7,cas8c_I-C_2,cas5_I-C_11
UserReplicon_Shedu_1	Shedu	Shedu	WP_020750495.1	WP_020750495.1	WP_020750495.1	1	SduA
UserReplicon_RM_Type_II_1	RM	RM_Type_II	WP_023105228.1	WP_023105231.1	WP_023105228.1,WP_023105229.1,WP_023105231.1	3	Type_II_MTases,Type_II_REases,Type_II_REases
UserReplicon_Dsr_I_1	Dsr	Dsr_I	WP_023090281.1	WP_023090281.1	WP_023090281.1	1	Dsr1
GCF_000629245.1_Pseu_aeru_3577_V1_protein.faa_res/_results
sys_id	type	subtype	sys_beg	sys_end	protein_in_syst	genes_count	name_of_profiles_in_sys
UserReplicon_Lamassu-Fam_2	Lamassu-Fam	Lamassu-Fam	WP_023083934.1	WP_023083935.1	WP_023083934.1,WP_023083935.1	2	LmuB_SMC_Lipase,LmuA_effector_Lipase
UserReplicon_Gabija_1	Gabija	Gabija	WP_023083938.1	WP_023083939.1	WP_023083938.1,WP_023083939.1	2	GajA,GajB_2
UserReplicon_RM_Type_II_1	RM	RM_Type_II	WP_023105228.1	WP_023105231.1	WP_023105228.1,WP_023105229.1,WP_023105231.1	3	Type_II_MTases,Type_II_REases,Type_II_REases
GCF_000629265.1_Pseu_aeru_3576_V1_protein.faa_res/_results
sys_id	type	subtype	sys_beg	sys_end	protein_in_syst	genes_count	name_of_profiles_in_sys
UserReplicon_RM_Type_II_1	RM	RM_Type_II	WP_031631059.1	WP_031631063.1	WP_031631059.1,WP_031631063.1	2	Type_II_MTases,Type_II_REases
UserReplicon_Dsr_I_1	Dsr	Dsr_I	WP_031631406.1	WP_031631406.1	WP_031631406.1	1	Dsr1
UserReplicon_BREX_III_1	BREX	BREX_III	WP_031631056.1	WP_031631070.1	WP_031631056.1,WP_031631059.1,WP_031631070.1	3	brxHII,pglXI,brxF
GCF_000629285.1_Pseu_aeru_3575_V1_protein.faa_res/_results
sys_id	type	subtype	sys_beg	sys_end	protein_in_syst	genes_count	name_of_profiles_in_sys
UserReplicon_Gabija_1	Gabija	Gabija	WP_003125302.1	WP_003125303.1	WP_003125302.1,WP_003125303.1	2	GajB_3,GajA
UserReplicon_Zorya_TypeI_2	Zorya	Zorya_TypeI	WP_031633667.1	WP_031633670.1	WP_031633667.1,WP_031633668.1,WP_031633669.1,WP_031633670.1	4	ZorA,ZorB,ZorC,ZorD
UserReplicon_Shango_1	Shango	Shango	WP_031633903.1	WP_031633905.1	WP_031633903.1,WP_031633904.1,WP_031633905.1	3	Shango_SngC,Shango_SngB,Shango_SngA
UserReplicon_RM_Type_I_1	RM	RM_Type_I	WP_031633661.1	WP_031633665.1	WP_031633661.1,WP_031633664.1,WP_031633665.1	3	Type_I_REases,Type_I_MTases,Type_I_S
UserReplicon_RM_Type_I_2	RM	RM_Type_I	WP_031633867.1	WP_031633871.1	WP_031633867.1,WP_031633870.1,WP_031633871.1	3	Type_I_REases,Type_I_S,Type_I_MTases
UserReplicon_RM_Type_IV_4	RM	RM_Type_IV	WP_031633868.1	WP_031633869.1	WP_031633868.1,WP_031633869.1	2	Type_IV_REases,Type_IV_REases
UserReplicon_RM_Type_IIG_3	RM	RM_Type_IIG	WP_031634682.1	WP_031634682.1	WP_031634682.1	1	Type_IIG
UserReplicon_Dynamins_1	Dynamins	Dynamins	WP_031633649.1	WP_031633651.1	WP_031633649.1,WP_031633651.1	2	Dynamins_LeoA,Dynamins_LeoBC
UserReplicon_Dynamins_2	Dynamins	Dynamins	WP_031634673.1	WP_031634675.1	WP_031634673.1,WP_031634674.1,WP_031634675.1	3	Dynamins_LeoC,Dynamins_LeoB,Dynamins_LeoA2
GCF_000629305.1_Pseu_aeru_3574_V1_protein.faa_res/_results
sys_id	type	subtype	sys_beg	sys_end	protein_in_syst	genes_count	name_of_profiles_in_sys
GCF_000629325.1_Pseu_aeru_3573_V1_protein.faa_res/_results
sys_id	type	subtype	sys_beg	sys_end	protein_in_syst	genes_count	name_of_profiles_in_sys
UserReplicon_CAS_Class1-Subtype-I-E_1	Cas	CAS_Class1-Subtype-I-E	WP_004348741.1	WP_004348749.1	WP_004348741.1,WP_004348745.1,WP_004348746.1,WP_004348749.1	4	cas8e_I-E_2,cas7_I-E_16,cas5_I-E_2,cas6e_I_II_III_IV_V_VI_2
UserReplicon_CAS_Class1-Subtype-I-F_2	Cas	CAS_Class1-Subtype-I-F	WP_004349917.1	WP_004349921.1	WP_004349917.1,WP_004349920.1,WP_004349921.1	3	cas1_I-F_1,cas7f_I-F_2,cas6f_I_II_III_IV_V_VI_3
UserReplicon_CAS_Class1-Subtype-I-F_3	Cas	CAS_Class1-Subtype-I-F	WP_021205340.1	WP_021205341.1	WP_021205340.1,WP_021205341.1	2	cas8f_I-F_4,cas3f_I-F_1
UserReplicon_Rst_TIR-NLR_1	Rst_TIR-NLR	Rst_TIR-NLR	WP_078452010.1	WP_078452010.1	WP_078452010.1	1	TIR
UserReplicon_RM_Type_II_1	RM	RM_Type_II	WP_023088230.1	WP_023088231.1	WP_023088230.1,WP_023088231.1	2	Type_II_REases,Type_II_MTases
UserReplicon_RM_Type_IV_2	RM	RM_Type_IV	WP_151895961.1	WP_151895961.1	WP_151895961.1	1	Type_IV_REases
GCF_000629345.1_Pseu_aeru_PAO1-GFP_V1_protein.faa_res/_results
sys_id	type	subtype	sys_beg	sys_end	protein_in_syst	genes_count	name_of_profiles_in_sys
UserReplicon_RM_Type_I_1	RM	RM_Type_I	WP_003114402.1	WP_003114406.1	WP_003114402.1,WP_003114406.1	2	Type_I_REases,Type_I_MTases
GCF_000629365.1_Pseu_aeru_PS75_V1_protein.faa_res/_results
sys_id	type	subtype	sys_beg	sys_end	protein_in_syst	genes_count	name_of_profiles_in_sys
UserReplicon_CAS_Class1-Subtype-I-F_1	Cas	CAS_Class1-Subtype-I-F	WP_031755912.1	WP_031755918.1	WP_031755912.1,WP_031755914.1,WP_031755916.1,WP_031755918.1	4	cas6f_I_II_III_IV_V_VI_3,cas8f_I-F_4,cas3f_I-F_1,cas1_I-F_1
UserReplicon_Shedu_1	Shedu	Shedu	WP_078465582.1	WP_078465582.1	WP_078465582.1	1	SduA
GCF_000629385.1_Pseu_aeru_BWH060_V1_protein.faa_res/_results
sys_id	type	subtype	sys_beg	sys_end	protein_in_syst	genes_count	name_of_profiles_in_sys
UserReplicon_RM_Type_IIG_3	RM	RM_Type_IIG	WP_003137453.1	WP_003137453.1	WP_003137453.1	1	Type_IIG
UserReplicon_RM_Type_I_1	RM	RM_Type_I	WP_012077895.1	WP_012077898.1	WP_012077895.1,WP_012077896.1,WP_012077898.1	3	Type_I_S,Type_I_MTases,Type_I_REases
UserReplicon_RM_Type_II_2	RM	RM_Type_II	WP_019484545.1	WP_019484547.1	WP_019484545.1,WP_019484546.1,WP_019484547.1	3	Type_II_REases,Type_II_REases,Type_II_MTases
GCF_000629405.1_Pseu_aeru_BWH059_V1_protein.faa_res/_results
sys_id	type	subtype	sys_beg	sys_end	protein_in_syst	genes_count	name_of_profiles_in_sys
UserReplicon_CAS_Class1-Subtype-I-E_1	Cas	CAS_Class1-Subtype-I-E	WP_003159834.1	WP_003159837.1	WP_003159834.1,WP_003159837.1	2	cas6e_I_II_III_IV_V_VI_2,cas2_I-E_2
UserReplicon_CAS_Class1-Subtype-I-E_2	Cas	CAS_Class1-Subtype-I-E	WP_023464407.1	WP_023464408.1	WP_023464407.1,WP_023464408.1	2	cas8e_I-E_2,cas7_I-E_16
UserReplicon_Mokosh_TypeI_1	Mokosh	Mokosh_TypeI	WP_073662339.1	WP_073674094.1	WP_073662339.1,WP_073674094.1	2	Mokosh_TypeI_MkoB,Mokosh_TypeI_MkoA
UserReplicon_RM_Type_I_1	RM	RM_Type_I	WP_023464831.1	WP_023464835.1	WP_023464831.1,WP_023464834.1,WP_023464835.1	3	Type_I_MTases,Type_I_S,Type_I_REases
GCF_000629425.1_Pseu_aeru_BWH058_V1_protein.faa_res/_results
sys_id	type	subtype	sys_beg	sys_end	protein_in_syst	genes_count	name_of_profiles_in_sys
UserReplicon_CAS_Class1-Subtype-I-F_1	Cas	CAS_Class1-Subtype-I-F	WP_003139222.1	WP_003139228.1	WP_003139222.1,WP_003139224.1,WP_003139227.1,WP_003139228.1	4	cas7f_I-F_2,cas8f_I-F_4,cas3f_I-F_1,cas1_I-F_1
UserReplicon_Shedu_3	Shedu	Shedu	WP_003138845.1	WP_003138845.1	WP_003138845.1	1	SduA
UserReplicon_Gabija_1	Gabija	Gabija	WP_003141533.1	WP_003141535.1	WP_003141533.1,WP_003141535.1	2	GajA,GajB_1
UserReplicon_Lamassu-Fam_2	Lamassu-Fam	Lamassu-Fam	WP_031656447.1	WP_031656449.1	WP_031656447.1,WP_031656448.1,WP_031656449.1	3	LmuB_SMC_Mrr,LmuC_acc_Mrr,LmuA_effector_Mrr
UserReplicon_Shango_1	Shango	Shango	WP_003138849.1	WP_003138851.1	WP_003138849.1,WP_003138850.1,WP_003138851.1	3	Shango_SngA,Shango_SngB,Shango_SngC
UserReplicon_RM_Type_IIG_1	RM	RM_Type_IIG	WP_011666576.1	WP_011666576.1	WP_011666576.1	1	Type_IIG
UserReplicon_CBASS_III_3	CBASS	CBASS_III	WP_003139489.1	WP_003139496.1	WP_003139489.1,WP_003139492.1,WP_003139496.1	3	TRIP13,Cyclase_II,Sensing_TPALS
GCF_000629445.1_Pseu_aeru_BWH057_V1_protein.faa_res/_results
sys_id	type	subtype	sys_beg	sys_end	protein_in_syst	genes_count	name_of_profiles_in_sys
UserReplicon_Lamassu-Fam_2	Lamassu-Fam	Lamassu-Fam	WP_031652490.1	WP_031652491.1	WP_031652490.1,WP_031652491.1	2	LmuB_SMC_Cap4_nuclease_II,LmuA_effector_Cap4_nuclease_II
UserReplicon_Gabija_1	Gabija	Gabija	WP_031653030.1	WP_031653032.1	WP_031653030.1,WP_031653032.1	2	GajA,GajB_1
UserReplicon_Mokosh_TypeI_1	Mokosh	Mokosh_TypeI	WP_021018628.1	WP_021205256.1	WP_021018628.1,WP_021205256.1	2	Mokosh_TypeI_MkoA2,Mokosh_TypeI_MkoB
UserReplicon_DRT_2_1	DRT	DRT_2	WP_016851804.1	WP_016851804.1	WP_016851804.1	1	drt2
GCF_000629465.1_Pseu_aeru_BWH056_V1_protein.faa_res/_results
sys_id	type	subtype	sys_beg	sys_end	protein_in_syst	genes_count	name_of_profiles_in_sys
UserReplicon_Gabija_1	Gabija	Gabija	WP_031653030.1	WP_031653032.1	WP_031653030.1,WP_031653032.1	2	GajA,GajB_1
UserReplicon_Mokosh_TypeI_1	Mokosh	Mokosh_TypeI	WP_021018628.1	WP_021205256.1	WP_021018628.1,WP_021205256.1	2	Mokosh_TypeI_MkoA2,Mokosh_TypeI_MkoB
UserReplicon_RosmerTA_2	RosmerTA	RosmerTA	WP_031653260.1	WP_031653271.1	WP_031653260.1,WP_031653270.1,WP_031653271.1	3	RosmerTA_RmrA_2677172838,RosmerTA_RmrT_2634932349,RosmerTA_RmrA_2634932349
UserReplicon_DRT_2_1	DRT	DRT_2	WP_016851804.1	WP_016851804.1	WP_016851804.1	1	drt2
GCF_000629485.1_Pseu_aeru_BWH055_V1_protein.faa_res/_results
sys_id	type	subtype	sys_beg	sys_end	protein_in_syst	genes_count	name_of_profiles_in_sys
UserReplicon_Shedu_2	Shedu	Shedu	WP_031684511.1	WP_031684511.1	WP_031684511.1	1	SduA
UserReplicon_Gabija_1	Gabija	Gabija	WP_031685015.1	WP_031685019.1	WP_031685015.1,WP_031685016.1,WP_031685017.1,WP_031685019.1	4	GajA,GajB_1,GajB_2,GajA
UserReplicon_RM_Type_II_1	RM	RM_Type_II	WP_023105228.1	WP_023105231.1	WP_023105228.1,WP_023105229.1,WP_023105231.1	3	Type_II_MTases,Type_II_REases,Type_II_REases
UserReplicon_RM_Type_IIG_2	RM	RM_Type_IIG	WP_196721051.1	WP_196721051.1	WP_196721051.1	1	Type_IIG
UserReplicon_BREX_I_2	BREX	BREX_I	WP_031684504.1	WP_031684515.1	WP_031684504.1,WP_031684509.1,WP_031684510.1,WP_031684514.1,WP_031684515.1	5	brxA_DUF1819,brxC,pglX1,pglZA,brxL
GCF_000629505.1_Pseu_aeru_BWH054_V1_protein.faa_res/_results
sys_id	type	subtype	sys_beg	sys_end	protein_in_syst	genes_count	name_of_profiles_in_sys
UserReplicon_Zorya_TypeI_1	Zorya	Zorya_TypeI	WP_031692744.1	WP_031692747.1	WP_031692744.1,WP_031692745.1,WP_031692746.1,WP_031692747.1	4	ZorA,ZorB,ZorC,ZorD
UserReplicon_RM_Type_I_1	RM	RM_Type_I	WP_031692739.1	WP_031692742.1	WP_031692739.1,WP_031692741.1,WP_031692742.1	3	Type_I_REases,Type_I_MTases,Type_I_S
UserReplicon_RM_Type_II_5	RM	RM_Type_II	WP_031692750.1	WP_031692751.1	WP_031692750.1,WP_031692751.1	2	Type_II_REases,Type_II_MTases
UserReplicon_RM_Type_I_2	RM	RM_Type_I	WP_031692753.1	WP_031692755.1	WP_031692753.1,WP_031692755.1	2	Type_I_MTases,Type_I_REases
UserReplicon_RM_Type_IV_7	RM	RM_Type_IV	WP_031692756.1	WP_031692756.1	WP_031692756.1	1	Type_IV_REases
UserReplicon_RM_Type_I_3	RM	RM_Type_I	WP_031693758.1	WP_031693762.1	WP_031693758.1,WP_031693761.1,WP_031693762.1	3	Type_I_REases,Type_I_S,Type_I_MTases
UserReplicon_RM_Type_IV_8	RM	RM_Type_IV	WP_031693817.1	WP_031693817.1	WP_031693817.1	1	Type_IV_REases
UserReplicon_RM_Type_I_4	RM	RM_Type_I	WP_031693818.1	WP_031693821.1	WP_031693818.1,WP_031693820.1,WP_031693821.1	3	Type_I_REases,Type_I_S,Type_I_MTases
UserReplicon_RM_Type_II_6	RM	RM_Type_II	WP_071535913.1	WP_071535914.1	WP_071535913.1,WP_071535914.1	2	Type_II_REases,Type_II_MTases
UserReplicon_Wadjet_I_1	Wadjet	Wadjet_I	WP_023106887.1	WP_023106889.1	WP_023106887.1,WP_023106888.1,WP_023106889.1	3	JetD_I,JetC_I,JetB_I
GCF_000629525.1_Pseu_aeru_BWH053_V1_protein.faa_res/_results
sys_id	type	subtype	sys_beg	sys_end	protein_in_syst	genes_count	name_of_profiles_in_sys
UserReplicon_AbiEii_1	AbiEii	AbiEii	WP_017462894.1	WP_017462895.1	WP_017462894.1,WP_017462895.1	2	AbiEii,AbiEi_3
UserReplicon_Gabija_3	Gabija	Gabija	WP_031688129.1	WP_031688130.1	WP_031688129.1,WP_031688130.1	2	GajA,GajB_2
UserReplicon_AbiEii_2	AbiEii	AbiEii	WP_031688385.1	WP_031688386.1	WP_031688385.1,WP_031688386.1	2	AbiEii,AbiEi_4
UserReplicon_RM_Type_IIG_2	RM	RM_Type_IIG	WP_003137453.1	WP_003137453.1	WP_003137453.1	1	Type_IIG
UserReplicon_RM_Type_IIG_3	RM	RM_Type_IIG	WP_031688111.1	WP_031688111.1	WP_031688111.1	1	Type_IIG
UserReplicon_RM_Type_I_1	RM	RM_Type_I	WP_031688122.1	WP_031688125.1	WP_031688122.1,WP_031688125.1	2	Type_I_MTases,Type_I_REases
GCF_000629545.1_Pseu_aeru_BWH052_V1_protein.faa_res/_results
sys_id	type	subtype	sys_beg	sys_end	protein_in_syst	genes_count	name_of_profiles_in_sys
UserReplicon_RM_Type_II_1	RM	RM_Type_II	WP_031631059.1	WP_031631063.1	WP_031631059.1,WP_031631063.1	2	Type_II_MTases,Type_II_REases
UserReplicon_Dsr_I_1	Dsr	Dsr_I	WP_031631406.1	WP_031631406.1	WP_031631406.1	1	Dsr1
UserReplicon_BREX_III_1	BREX	BREX_III	WP_031631056.1	WP_031631070.1	WP_031631056.1,WP_031631059.1,WP_031631070.1	3	brxHII,pglXI,brxF
UserReplicon_Retron_I_B_2	Retron	Retron_I_B	WP_071543139.1	WP_071543143.1	WP_071543139.1,WP_071543143.1	2	ATPase_TOPRIM_COG3593,RT_Tot
GCF_000629565.1_Pseu_aeru_BWH051_V1_protein.faa_res/_results
sys_id	type	subtype	sys_beg	sys_end	protein_in_syst	genes_count	name_of_profiles_in_sys
UserReplicon_CAS_Class1-Subtype-I-F_1	Cas	CAS_Class1-Subtype-I-F	WP_003143949.1	WP_003143954.1	WP_003143949.1,WP_003143954.1	2	cas7f_I-F_2,cas3f_I-F_1
UserReplicon_CAS_Class1-Subtype-I-F_2	Cas	CAS_Class1-Subtype-I-F	WP_023087476.1	WP_023087478.1	WP_023087476.1,WP_023087477.1,WP_023087478.1	3	cas6f_I_II_III_IV_V_VI_3,cas5f_I-F_3,cas8f_I-F_4
UserReplicon_Abi2_1	Abi2	Abi2	WP_017001537.1	WP_017001537.1	WP_017001537.1	1	Abi_2
UserReplicon_dCTPdeaminase_4	dCTPdeaminase	dCTPdeaminase	WP_023087829.1	WP_023087829.1	WP_023087829.1	1	dCTPdeaminase
UserReplicon_Lamassu-Fam_3	Lamassu-Fam	Lamassu-Fam	WP_023092910.1	WP_023094350.1	WP_023092910.1,WP_023092912.1,WP_023094350.1	3	LmuB_SMC_Cap4_nuclease_II,LmuA_effector_Cap4_nuclease_II,LmuC_acc_Cap4_nuclease
UserReplicon_Gabija_2	Gabija	Gabija	WP_023113868.1	WP_023113869.1	WP_023113868.1,WP_023113869.1	2	GajA,GajB_2
UserReplicon_RM_Type_IV_2	RM	RM_Type_IV	WP_023087223.1	WP_023087223.1	WP_023087223.1	1	Type_IV_REases
UserReplicon_RM_Type_IIG_1	RM	RM_Type_IIG	WP_023113859.1	WP_023113859.1	WP_023113859.1	1	Type_IIG
UserReplicon_DarTG_1	DarTG	DarTG	WP_023087224.1	WP_023087225.1	WP_023087224.1,WP_023087225.1	2	DarT,DarG
GCF_000629585.1_Pseu_aeru_BWH050_V1_protein.faa_res/_results
sys_id	type	subtype	sys_beg	sys_end	protein_in_syst	genes_count	name_of_profiles_in_sys
UserReplicon_Lamassu-Fam_1	Lamassu-Fam	Lamassu-Fam	WP_023091908.1	WP_023091910.1	WP_023091908.1,WP_023091909.1,WP_023091910.1	3	LmuA_effector_Cap4_nuclease_II,LmuC_acc_Cap4_nuclease,LmuB_SMC_Cap4_nuclease_II
UserReplicon_Druantia_II_1	Druantia	Druantia_II	WP_031692136.1	WP_031692138.1	WP_031692136.1,WP_031692137.1,WP_031692138.1	3	DruF,DruG,DruE_2
UserReplicon_RM_Type_II_1	RM	RM_Type_II	WP_023091638.1	WP_023091641.1	WP_023091638.1,WP_023091641.1	2	Type_II_REases,Type_II_MTases
GCF_000629605.1_Pseu_aeru_BWH049_V1_protein.faa_res/_results
sys_id	type	subtype	sys_beg	sys_end	protein_in_syst	genes_count	name_of_profiles_in_sys
UserReplicon_CAS_Class1-Subtype-I-F_1	Cas	CAS_Class1-Subtype-I-F	WP_031686739.1	WP_031686743.1	WP_031686739.1,WP_031686740.1,WP_031686741.1,WP_031686743.1	4	cas7f_I-F_2,cas8f_I-F_4,cas3f_I-F_1,cas1_I-F_1
UserReplicon_Gao_Tmn_1	Gao_Tmn	Gao_Tmn	WP_151896118.1	WP_151896118.1	WP_151896118.1	1	TmnA
GCF_000632755.1_PseOti1.0_protein.faa_res/_results
sys_id	type	subtype	sys_beg	sys_end	protein_in_syst	genes_count	name_of_profiles_in_sys
UserReplicon_Hachiman_1	Hachiman	Hachiman	WP_028680841.1	WP_028680842.1	WP_028680841.1,WP_028680842.1	2	HamA_2,HamB
UserReplicon_RM_Type_II_1	RM	RM_Type_II	WP_023088230.1	WP_023088231.1	WP_023088230.1,WP_023088231.1	2	Type_II_REases,Type_II_MTases
GCF_000633915.1_SOAPdenovo_for_version_1.05_of_Pseudomonas_monteilii_genome_protein.faa_res/_results
sys_id	type	subtype	sys_beg	sys_end	protein_in_syst	genes_count	name_of_profiles_in_sys
UserReplicon_RosmerTA_1	RosmerTA	RosmerTA	WP_028697357.1	WP_028697358.1	WP_028697357.1,WP_028697358.1	2	RosmerTA_RmrT_2662548665,RosmerTA_RmrA_2662548665
UserReplicon_RM_Type_IV_1	RM	RM_Type_IV	WP_028697621.1	WP_028697624.1	WP_028697621.1,WP_028697624.1	2	Type_IV_REases,Type_IV_REases
UserReplicon_RM_Type_IV_2	RM	RM_Type_IV	WP_080694540.1	WP_080694540.1	WP_080694540.1	1	Type_IV_REases
UserReplicon_PsyrTA_1	PsyrTA	PsyrTA	WP_028697884.1	WP_028697886.1	WP_028697884.1,WP_028697886.1	2	PsyrTA_PsyrA,PsyrTA_PsyrT
UserReplicon_CBASS_I_2	CBASS	CBASS_I	WP_028697642.1	WP_028697643.1	WP_028697642.1,WP_028697643.1	2	Effector_TIR,AG_cyclase
UserReplicon_Retron_I_C_3	Retron	Retron_I_C	WP_028698145.1	WP_028698145.1	WP_028698145.1	1	RT_1_C1
GCF_000647935.2_ASM64793v3_protein.faa_res/_results
sys_id	type	subtype	sys_beg	sys_end	protein_in_syst	genes_count	name_of_profiles_in_sys
UserReplicon_Lamassu-Fam_2	Lamassu-Fam	Lamassu-Fam	WP_030046245.1	WP_030046248.1	WP_030046245.1,WP_030046248.1	2	LmuB_SMC_Cap4_nuclease_II,LmuA_effector_Cap4_nuclease_II
UserReplicon_Gao_Upx_1	Gao_Upx	Gao_Upx	WP_145986175.1	WP_145986175.1	WP_145986175.1	1	UpxA
UserReplicon_RM_Type_I_1	RM	RM_Type_I	WP_030046094.1	WP_030046100.1	WP_030046094.1,WP_030046100.1	2	Type_I_REases,Type_I_MTases
GCF_000688275.1_ASM68827v1_protein.faa_res/_results
sys_id	type	subtype	sys_beg	sys_end	protein_in_syst	genes_count	name_of_profiles_in_sys
UserReplicon_RM_Type_IV_2	RM	RM_Type_IV	WP_016392249.1	WP_016392249.1	WP_016392249.1	1	Type_IV_REases
UserReplicon_RM_Type_I_1	RM	RM_Type_I	WP_028625825.1	WP_028625827.1	WP_028625825.1,WP_028625827.1	2	Type_I_REases,Type_I_MTases
UserReplicon_DarTG_1	DarTG	DarTG	WP_016393331.1	WP_016393333.1	WP_016393331.1,WP_016393333.1	2	DarT,DarG
UserReplicon_Septu_2	Septu	Septu	WP_028625251.1	WP_028625252.1	WP_028625251.1,WP_028625252.1	2	PtuA,PtuB
UserReplicon_Septu_3	Septu	Septu	WP_028625351.1	WP_028625352.1	WP_028625351.1,WP_028625352.1	2	HNH_TIGR02646,PtuA
UserReplicon_Retron_III_1	Retron	Retron_III	WP_028626023.1	WP_028626024.1	WP_028626023.1,WP_028626024.1	2	PRTase_WH,RT_Tot
GCF_000710625.1_MRSN18971scaf_protein.faa_res/_results
sys_id	type	subtype	sys_beg	sys_end	protein_in_syst	genes_count	name_of_profiles_in_sys
UserReplicon_CAS_Class1-Subtype-I-C_1	Cas	CAS_Class1-Subtype-I-C	WP_023103410.1	WP_023103416.1	WP_023103410.1,WP_023103412.1,WP_023103413.1,WP_023103415.1,WP_023103416.1	5	cas2_I_II_III_IV_V_VI_3,cas4_I_II_III_IV_V_VI_1,cas7_I-C_7,cas5_I-C_11,cas3_I_5
GCF_000725445.1_ASM72544v1_protein.faa_res/_results
sys_id	type	subtype	sys_beg	sys_end	protein_in_syst	genes_count	name_of_profiles_in_sys
UserReplicon_CAS_Class1-Subtype-I-F_1	Cas	CAS_Class1-Subtype-I-F	WP_043269886.1	WP_043269895.1	WP_043269886.1,WP_043269888.1,WP_043269890.1,WP_043269892.1,WP_043269893.1,WP_043269895.1	6	cas1_I-F_1,cas3f_I-F_1,cas8f_I-F_4,cas5f_I-F_4,cas7f_I-F_2,cas6f_I_II_III_IV_V_VI_3
UserReplicon_Hachiman_1	Hachiman	Hachiman	WP_043268973.1	WP_043268975.1	WP_043268973.1,WP_043268975.1	2	HamA_1,HamB
UserReplicon_Thoeris_I_1	Thoeris	Thoeris_I	WP_043267051.1	WP_043267055.1	WP_043267051.1,WP_043267053.1,WP_043267055.1	3	ThsB_Global,ThsA_new_grand,ThsB_Global
UserReplicon_Wadjet_I_2	Wadjet	Wadjet_I	WP_043272442.1	WP_043272444.1	WP_043272442.1,WP_043272443.1,WP_043272444.1	3	JetD_I,JetC_I,JetB_I
UserReplicon_DRT_3_1	DRT	DRT_3	WP_081884582.1	WP_081884583.1	WP_081884582.1,WP_081884583.1	2	drt3b,drt3a
GCF_000731675.1_ASM73167v1_protein.faa_res/_results
sys_id	type	subtype	sys_beg	sys_end	protein_in_syst	genes_count	name_of_profiles_in_sys
UserReplicon_Gao_Iet_1	Gao_Iet	Gao_Iet	WP_077068360.1	WP_077068361.1	WP_077068360.1,WP_077068361.1	2	IetS,IetA
UserReplicon_Zorya_TypeI_1	Zorya	Zorya_TypeI	WP_033701643.1	WP_033701651.1	WP_033701643.1,WP_033701648.1,WP_033701649.1,WP_033701651.1	4	ZorD,ZorC,ZorB,ZorA
UserReplicon_RM_Type_I_1	RM	RM_Type_I	WP_033701637.1	WP_033701642.1	WP_033701637.1,WP_033701640.1,WP_033701642.1	3	Type_I_S,Type_I_MTases,Type_I_REases
GCF_000737955.1_ASM73795v1_protein.faa_res/_results
sys_id	type	subtype	sys_beg	sys_end	protein_in_syst	genes_count	name_of_profiles_in_sys
UserReplicon_Shango_1	Shango	Shango	WP_032875226.1	WP_032875229.1	WP_032875226.1,WP_032875229.1	2	Shango_SngB,Shango_SngA
UserReplicon_RM_Type_IIG_1	RM	RM_Type_IIG	WP_081883322.1	WP_081883322.1	WP_081883322.1	1	Type_IIG
GCF_000738515.1_Alf3_v1_protein.faa_res/_results
sys_id	type	subtype	sys_beg	sys_end	protein_in_syst	genes_count	name_of_profiles_in_sys
UserReplicon_Rst_DUF4238_1	Rst_DUF4238	Rst_DUF4238	WP_032660907.1	WP_032660907.1	WP_032660907.1	1	DUF4238_Pers
UserReplicon_Shango_1	Shango	Shango	WP_032662366.1	WP_032662367.1	WP_032662366.1,WP_032662367.1	2	Shango_SngA,Shango_SngC
UserReplicon_RM_Type_IV_4	RM	RM_Type_IV	WP_010421730.1	WP_010421730.1	WP_010421730.1	1	Type_IV_REases
UserReplicon_RM_Type_IV_5	RM	RM_Type_IV	WP_029572048.1	WP_029572048.1	WP_029572048.1	1	Type_IV_REases
UserReplicon_PrrC_1	PrrC	PrrC	WP_032659586.1	WP_032659593.1	WP_032659586.1,WP_032659589.1,WP_032659591.1,WP_032659593.1	4	Type_I_REases,PrrC,Type_I_S,EcoprrI
UserReplicon_RM_Type_I_3	RM	RM_Type_I	WP_032662684.1	WP_032662688.1	WP_032662684.1,WP_032662686.1,WP_032662688.1	3	Type_I_S,Type_I_MTases,Type_I_REases
GCF_000743405.1_PAG_protein.faa_res/_results
sys_id	type	subtype	sys_beg	sys_end	protein_in_syst	genes_count	name_of_profiles_in_sys
UserReplicon_AbiEii_1	AbiEii	AbiEii	WP_016851972.1	WP_016851973.1	WP_016851972.1,WP_016851973.1	2	AbiEii,AbiEi_3
UserReplicon_RM_Type_IV_3	RM	RM_Type_IV	WP_003158574.1	WP_003158574.1	WP_003158574.1	1	Type_IV_REases
UserReplicon_RM_Type_IIG_1	RM	RM_Type_IIG	WP_003161385.1	WP_003161385.1	WP_003161385.1	1	Type_IIG
UserReplicon_RM_Type_III_2	RM	RM_Type_III	WP_016851985.1	WP_016851986.1	WP_016851985.1,WP_016851986.1	2	Type_III_MTases,Type_III_REases
UserReplicon_DRT_2_1	DRT	DRT_2	WP_016851804.1	WP_016851804.1	WP_016851804.1	1	drt2
GCF_000757505.1_PRTA_protein.faa_res/_results
sys_id	type	subtype	sys_beg	sys_end	protein_in_syst	genes_count	name_of_profiles_in_sys
UserReplicon_DarTG_1	DarTG	DarTG	WP_034013306.1	WP_034013308.1	WP_034013306.1,WP_034013308.1	2	DarG,DarT
GCF_000761545.1_ASM76154v1_protein.faa_res/_results
sys_id	type	subtype	sys_beg	sys_end	protein_in_syst	genes_count	name_of_profiles_in_sys
UserReplicon_Gao_Iet_1	Gao_Iet	Gao_Iet	WP_043307931.1	WP_043307932.1	WP_043307931.1,WP_043307932.1	2	IetA,IetS
UserReplicon_Thoeris_I_2	Thoeris	Thoeris_I	WP_043308338.1	WP_043308339.1	WP_043308338.1,WP_043308339.1	2	ThsB_Global,ThsA_new_grand
UserReplicon_PARIS_II_merge_1	Rst_PARIS	PARIS_II_merge	WP_081963285.1	WP_081963285.1	WP_081963285.1	1	AAA_21_DUF4435
UserReplicon_PsyrTA_1	PsyrTA	PsyrTA	WP_043308859.1	WP_043308865.1	WP_043308859.1,WP_043308865.1	2	PsyrTA_PsyrA,PsyrTA_PsyrT
GCF_000764405.1_ASM76440v1_protein.faa_res/_results
sys_id	type	subtype	sys_beg	sys_end	protein_in_syst	genes_count	name_of_profiles_in_sys
GCF_000765305.1_ASM76530v1_protein.faa_res/_results
sys_id	type	subtype	sys_beg	sys_end	protein_in_syst	genes_count	name_of_profiles_in_sys
UserReplicon_Abi2_1	Abi2	Abi2	WP_005740025.1	WP_005740025.1	WP_005740025.1	1	Abi_2
UserReplicon_AbiH_2	AbiH	AbiH	WP_007243812.1	WP_007243812.1	WP_007243812.1	1	AbiH
UserReplicon_Lamassu-Fam_4	Lamassu-Fam	Lamassu-Fam	WP_007246594.1	WP_007246596.1	WP_007246594.1,WP_007246596.1	2	LmuB_SMC_Cap4_nuclease_II,LmuA_effector_Cap4_nuclease_II
UserReplicon_Shedu_5	Shedu	Shedu	WP_010205834.1	WP_010205834.1	WP_010205834.1	1	SduA
UserReplicon_Gao_Upx_3	Gao_Upx	Gao_Upx	WP_010219779.1	WP_010219779.1	WP_010219779.1	1	UpxA
UserReplicon_Druantia_II_1	Druantia	Druantia_II	WP_007245655.1	WP_007245658.1	WP_007245655.1,WP_007245656.1,WP_007245657.1,WP_007245658.1	4	DruE_2,DruG,DruF,DruM
UserReplicon_RM_Type_IV_4	RM	RM_Type_IV	WP_007245661.1	WP_007245662.1	WP_007245661.1,WP_007245662.1	2	Type_IV_REases,Type_IV_REases
UserReplicon_PrrC_1	PrrC	PrrC	WP_007246865.1	WP_007246868.1	WP_007246865.1,WP_007246867.1,WP_007246868.1	3	Type_I_REases,PrrC,Type_I_MTases
UserReplicon_RM_Type_IIG_3	RM	RM_Type_IIG	WP_010207307.1	WP_010207307.1	WP_010207307.1	1	Type_IIG
UserReplicon_Septu_1	Septu	Septu	WP_007246065.1	WP_007246066.1	WP_007246065.1,WP_007246066.1	2	PtuA,PtuB
GCF_000774145.1_ASM77414v1_protein.faa_res/_results
sys_id	type	subtype	sys_beg	sys_end	protein_in_syst	genes_count	name_of_profiles_in_sys
UserReplicon_Shedu_2	Shedu	Shedu	WP_047704019.1	WP_047704019.1	WP_047704019.1	1	SduA
UserReplicon_Abi2_1	Abi2	Abi2	WP_052126462.1	WP_052126462.1	WP_052126462.1	1	Abi_2
UserReplicon_dCTPdeaminase_3	dCTPdeaminase	dCTPdeaminase	WP_081993291.1	WP_081993291.1	WP_081993291.1	1	dCTPdeaminase
UserReplicon_Zorya_TypeI_1	Zorya	Zorya_TypeI	WP_047699333.1	WP_047699339.1	WP_047699333.1,WP_047699335.1,WP_047699337.1,WP_047699339.1	4	ZorA,ZorB,ZorC,ZorD
UserReplicon_RM_Type_I_1	RM	RM_Type_I	WP_047699342.1	WP_047699346.1	WP_047699342.1,WP_047699346.1	2	Type_I_REases,Type_I_MTases
UserReplicon_DRT_4_1	DRT	DRT_4	WP_047699354.1	WP_047699354.1	WP_047699354.1	1	drt4
UserReplicon_Septu_2	Septu	Septu	WP_047701685.1	WP_047701686.1	WP_047701685.1,WP_047701686.1	2	PtuA,HNH_TIGR02646
UserReplicon_Olokun_6	Olokun	Olokun	WP_047699368.1	WP_047699370.1	WP_047699368.1,WP_047699370.1	2	Olokun_OloB,Olokun_OloA
UserReplicon_CBASS_I_3	CBASS	CBASS_I	WP_047703588.1	WP_047703589.1	WP_047703588.1,WP_047703589.1	2	2TM_Gros,Cyclase_SMODS
UserReplicon_CBASS_II_5	CBASS	CBASS_II	WP_047703921.1	WP_047703924.1	WP_047703921.1,WP_047703923.1,WP_047703924.1	3	Jab,Cyclase_II,Sensing_SAVED
UserReplicon_Retron_I_C_7	Retron	Retron_I_C	WP_055128796.1	WP_055128796.1	WP_055128796.1	1	RT_1_C1
GCF_000783275.1_ASM78327v1_protein.faa_res/_results
sys_id	type	subtype	sys_beg	sys_end	protein_in_syst	genes_count	name_of_profiles_in_sys
UserReplicon_CAS_Class1-Subtype-I-F_1	Cas	CAS_Class1-Subtype-I-F	WP_042170655.1	WP_042170670.1	WP_042170655.1,WP_042170659.1,WP_042170663.1,WP_042170667.1,WP_042170670.1	5	cas7f_I-F_2,cas5f_I-F_3,cas8f_I-F_4,cas3f_I-F_1,cas1_I-F_1
UserReplicon_Gabija_1	Gabija	Gabija	WP_034019963.1	WP_034019966.1	WP_034019963.1,WP_034019966.1	2	GajA,GajB_2
UserReplicon_RosmerTA_1	RosmerTA	RosmerTA	WP_034019959.1	WP_034019961.1	WP_034019959.1,WP_034019961.1	2	RosmerTA_RmrT_2585209417,RosmerTA_RmrA_2585209417
UserReplicon_RM_Type_IV_2	RM	RM_Type_IV	WP_003158912.1	WP_003158912.1	WP_003158912.1	1	Type_IV_REases
UserReplicon_RM_Type_II_1	RM	RM_Type_II	WP_023083683.1	WP_023083684.1	WP_023083683.1,WP_023083684.1	2	Type_II_MTases,Type_II_REases
UserReplicon_RM_Type_IV_3	RM	RM_Type_IV	WP_023083686.1	WP_023083686.1	WP_023083686.1	1	Type_IV_REases
GCF_000783395.1_ASM78339v1_protein.faa_res/_results
sys_id	type	subtype	sys_beg	sys_end	protein_in_syst	genes_count	name_of_profiles_in_sys
UserReplicon_AbiEii_1	AbiEii	AbiEii	WP_038359256.1	WP_038359258.1	WP_038359256.1,WP_038359258.1	2	AbiEi_2,AbiEii
UserReplicon_RM_Type_IV_2	RM	RM_Type_IV	WP_038361983.1	WP_038361983.1	WP_038361983.1	1	Type_IV_REases
UserReplicon_RM_Type_II_1	RM	RM_Type_II	WP_038369625.1	WP_038369627.1	WP_038369625.1,WP_038369627.1	2	Type_II_REases,Type_II_MTases
UserReplicon_RM_Type_IV_3	RM	RM_Type_IV	WP_152611212.1	WP_152611212.1	WP_152611212.1	1	Type_IV_REases
UserReplicon_Septu_2	Septu	Septu	WP_038364594.1	WP_038364596.1	WP_038364594.1,WP_038364596.1	2	PtuB,PtuA
UserReplicon_Dsr_I_1	Dsr	Dsr_I	WP_038368771.1	WP_038368771.1	WP_038368771.1	1	Dsr1
GCF_000785125.1_ASM78512v1_protein.faa_res/_results
sys_id	type	subtype	sys_beg	sys_end	protein_in_syst	genes_count	name_of_profiles_in_sys
UserReplicon_Gabija_1	Gabija	Gabija	WP_047544235.1	WP_047544237.1	WP_047544235.1,WP_047544237.1	2	GajB_2,GajA
UserReplicon_Gao_Hhe_2	Gao_Hhe	Gao_Hhe	WP_235364524.1	WP_235364524.1	WP_235364524.1	1	HheA
UserReplicon_Mokosh_TypeI_1	Mokosh	Mokosh_TypeI	WP_047542448.1	WP_047542451.1	WP_047542448.1,WP_047542451.1	2	Mokosh_TypeI_MkoA,Mokosh_TypeI_MkoB
UserReplicon_Gao_Qat_1	Gao_Qat	Gao_Qat	WP_047542103.1	WP_047542109.1	WP_047542103.1,WP_047542105.1,WP_047542107.1,WP_047542109.1	4	QatD,QatC,QatB,QatA
UserReplicon_RM_Type_I_1	RM	RM_Type_I	WP_047543316.1	WP_047543319.1	WP_047543316.1,WP_047543319.1	2	Type_I_REases,Type_I_MTases
UserReplicon_Septu_1	Septu	Septu	WP_047542076.1	WP_047542078.1	WP_047542076.1,WP_047542078.1	2	PtuA,PtuB
GCF_000785375.1_PseuBrassicaPP1_210F_1.0_protein.faa_res/_results
sys_id	type	subtype	sys_beg	sys_end	protein_in_syst	genes_count	name_of_profiles_in_sys
UserReplicon_Abi2_1	Abi2	Abi2	WP_003196783.1	WP_003196783.1	WP_003196783.1	1	Abi_2
UserReplicon_CBASS_I_2	CBASS	CBASS_I	WP_042956702.1	WP_042956703.1	WP_042956702.1,WP_042956703.1	2	Cyclase_II,Phospholipase
GCF_000785395.1_PseuFluoPA4C2_1.0_protein.faa_res/_results
sys_id	type	subtype	sys_beg	sys_end	protein_in_syst	genes_count	name_of_profiles_in_sys
UserReplicon_Rst_3HP_1	Rst_3HP	Rst_3HP	WP_044271309.1	WP_044271314.1	WP_044271309.1,WP_044271311.1,WP_044271314.1	3	Hp1,Hp2,Hp3
UserReplicon_AVAST_II_1	AVAST	AVAST_II	WP_047710812.1	WP_047710812.1	WP_047710812.1	1	Avs2A
UserReplicon_Tiamat_2	Tiamat	Tiamat	WP_047711806.1	WP_047711806.1	WP_047711806.1	1	Tiamat_TmtA_2734769103
UserReplicon_SoFic_1	SoFIC	SoFic	WP_047712259.1	WP_047712259.1	WP_047712259.1	1	SoFic
GCF_000789485.1_AZPAE15049_protein.faa_res/_results
sys_id	type	subtype	sys_beg	sys_end	protein_in_syst	genes_count	name_of_profiles_in_sys
UserReplicon_RM_Type_II_1	RM	RM_Type_II	WP_003125797.1	WP_003125798.1	WP_003125797.1,WP_003125798.1	2	Type_II_MTases,Type_II_REases
GCF_000789495.1_AZPAE15035_protein.faa_res/_results
sys_id	type	subtype	sys_beg	sys_end	protein_in_syst	genes_count	name_of_profiles_in_sys
UserReplicon_RM_Type_IIG_2	RM	RM_Type_IIG	WP_003108594.1	WP_003108594.1	WP_003108594.1	1	Type_IIG
UserReplicon_RM_Type_IIG_3	RM	RM_Type_IIG	WP_003109152.1	WP_003109152.1	WP_003109152.1	1	Type_IIG
UserReplicon_RM_Type_II_1	RM	RM_Type_II	WP_020751055.1	WP_020751056.1	WP_020751055.1,WP_020751056.1	2	Type_II_REases,Type_II_MTases
UserReplicon_RM_Type_IV_4	RM	RM_Type_IV	WP_034000055.1	WP_034000055.1	WP_034000055.1	1	Type_IV_REases
GCF_000789525.1_AZPAE14909_protein.faa_res/_results
sys_id	type	subtype	sys_beg	sys_end	protein_in_syst	genes_count	name_of_profiles_in_sys
UserReplicon_Shedu_1	Shedu	Shedu	WP_020750495.1	WP_020750495.1	WP_020750495.1	1	SduA
UserReplicon_Shedu_2	Shedu	Shedu	WP_171946674.1	WP_171946674.1	WP_171946674.1	1	SduA
UserReplicon_Mokosh_TypeI_1	Mokosh	Mokosh_TypeI	WP_003158575.1	WP_003158577.1	WP_003158575.1,WP_003158576.1,WP_003158577.1	3	Mokosh_TypeI_MkoB,Mokosh_TypeI_MkoA,Mokosh_TypeI_MkoA
UserReplicon_Druantia_III_1	Druantia	Druantia_III	WP_003158580.1	WP_003158581.1	WP_003158580.1,WP_003158581.1	2	DruE_3,DruH
UserReplicon_RM_Type_I_1	RM	RM_Type_I	WP_003105863.1	WP_003105870.1	WP_003105863.1,WP_003105865.1,WP_003105870.1	3	Type_I_MTases,Type_I_S,Type_I_REases
UserReplicon_RM_Type_IV_4	RM	RM_Type_IV	WP_003158574.1	WP_003158574.1	WP_003158574.1	1	Type_IV_REases
UserReplicon_RM_Type_I_2	RM	RM_Type_I	WP_003158585.1	WP_003158588.1	WP_003158585.1,WP_003158588.1	2	Type_I_MTases,Type_I_REases
UserReplicon_RM_Type_IV_5	RM	RM_Type_IV	WP_003158912.1	WP_003158912.1	WP_003158912.1	1	Type_IV_REases
UserReplicon_RM_Type_III_3	RM	RM_Type_III	WP_003158913.1	WP_003158914.1	WP_003158913.1,WP_003158914.1	2	Type_III_MTases,Type_III_REases
UserReplicon_Borvo_1	Borvo	Borvo	WP_124121133.1	WP_124121133.1	WP_124121133.1	1	Borvo_BovA
GCF_000789535.1_AZPAE14929_protein.faa_res/_results
sys_id	type	subtype	sys_beg	sys_end	protein_in_syst	genes_count	name_of_profiles_in_sys
UserReplicon_CAS_Class1-Subtype-I-F_1	Cas	CAS_Class1-Subtype-I-F	WP_029610273.1	WP_029610275.1	WP_029610273.1,WP_029610274.1,WP_029610275.1	3	cas6f_I_II_III_IV_V_VI_3,cas8f_I-F_4,cas3f_I-F_1
UserReplicon_RM_Type_IV_4	RM	RM_Type_IV	WP_003162476.1	WP_003162476.1	WP_003162476.1	1	Type_IV_REases
UserReplicon_RM_Type_I_1	RM	RM_Type_I	WP_012077895.1	WP_012077898.1	WP_012077895.1,WP_012077896.1,WP_012077898.1	3	Type_I_S,Type_I_MTases,Type_I_REases
UserReplicon_RM_Type_I_2	RM	RM_Type_I	WP_033942495.1	WP_033942504.1	WP_033942495.1,WP_033942501.1,WP_033942504.1	3	Type_I_REases,Type_I_MTases,Type_I_S
UserReplicon_RM_Type_III_3	RM	RM_Type_III	WP_033942947.1	WP_033942949.1	WP_033942947.1,WP_033942949.1	2	Type_III_REases,Type_III_MTases
GCF_000789545.1_AZPAE14918_protein.faa_res/_results
sys_id	type	subtype	sys_beg	sys_end	protein_in_syst	genes_count	name_of_profiles_in_sys
UserReplicon_RM_Type_II_1	RM	RM_Type_II	WP_034015285.1	WP_034015287.1	WP_034015285.1,WP_034015286.1,WP_034015287.1	3	Type_II_REases,Type_II_MTases,Type_II_REases
GCF_000789555.1_AZPAE14840_protein.faa_res/_results
sys_id	type	subtype	sys_beg	sys_end	protein_in_syst	genes_count	name_of_profiles_in_sys
UserReplicon_CAS_Class1-Subtype-I-F_1	Cas	CAS_Class1-Subtype-I-F	WP_042931585.1	WP_042931589.1	WP_042931585.1,WP_042931586.1,WP_042931587.1,WP_042931588.1,WP_042931589.1	5	cas3f_I-F_1,cas8f_I-F_4,cas5f_I-F_3,cas7f_I-F_2,cas6f_I_II_III_IV_V_VI_3
UserReplicon_Shedu_1	Shedu	Shedu	WP_034017320.1	WP_034017320.1	WP_034017320.1	1	SduA
UserReplicon_CBASS_I_2	CBASS	CBASS_I	WP_042931488.1	WP_042931489.1	WP_042931488.1,WP_042931489.1	2	Phospholipase,Cyclase_new
GCF_000789605.1_AZPAE14841_protein.faa_res/_results
sys_id	type	subtype	sys_beg	sys_end	protein_in_syst	genes_count	name_of_profiles_in_sys
UserReplicon_RM_Type_I_1	RM	RM_Type_I	WP_010793760.1	WP_010793763.1	WP_010793760.1,WP_010793762.1,WP_010793763.1	3	Type_I_REases,Type_I_S,Type_I_MTases
UserReplicon_Wadjet_I_1	Wadjet	Wadjet_I	WP_023082125.1	WP_023082127.1	WP_023082125.1,WP_023082126.1,WP_023082127.1	3	JetD_I,JetC_I,JetB_I
GCF_000789625.1_AZPAE14842_protein.faa_res/_results
sys_id	type	subtype	sys_beg	sys_end	protein_in_syst	genes_count	name_of_profiles_in_sys
UserReplicon_RM_Type_IIG_1	RM	RM_Type_IIG	WP_023098846.1	WP_023098846.1	WP_023098846.1	1	Type_IIG
GCF_000789635.1_AZPAE14843_protein.faa_res/_results
sys_id	type	subtype	sys_beg	sys_end	protein_in_syst	genes_count	name_of_profiles_in_sys
UserReplicon_RM_Type_IIG_1	RM	RM_Type_IIG	WP_023098846.1	WP_023098846.1	WP_023098846.1	1	Type_IIG
GCF_000789645.1_AZPAE15036_protein.faa_res/_results
sys_id	type	subtype	sys_beg	sys_end	protein_in_syst	genes_count	name_of_profiles_in_sys
UserReplicon_CAS_Class1-Subtype-I-F_1	Cas	CAS_Class1-Subtype-I-F	WP_003116909.1	WP_003116910.1	WP_003116909.1,WP_003116910.1	2	cas7f_I-F_2,cas5f_I-F_3
UserReplicon_CAS_Class1-Subtype-I-F_2	Cas	CAS_Class1-Subtype-I-F	WP_034020656.1	WP_034020660.1	WP_034020656.1,WP_034020658.1,WP_034020660.1	3	cas1_I-F_1,cas3f_I-F_1,cas8f_I-F_4
UserReplicon_RM_Type_IV_3	RM	RM_Type_IV	WP_034021008.1	WP_034021008.1	WP_034021008.1	1	Type_IV_REases
UserReplicon_RM_Type_I_1	RM	RM_Type_I	WP_034021869.1	WP_034021874.1	WP_034021869.1,WP_034021874.1	2	Type_I_REases,EcoprrI
UserReplicon_RM_Type_IIG_2	RM	RM_Type_IIG	WP_193372757.1	WP_202808184.1	WP_193372757.1,WP_202808184.1	2	Type_IIG,Type_IIG
GCF_000789685.1_AZPAE14844_protein.faa_res/_results
sys_id	type	subtype	sys_beg	sys_end	protein_in_syst	genes_count	name_of_profiles_in_sys
UserReplicon_Shedu_1	Shedu	Shedu	WP_033959598.1	WP_033959598.1	WP_033959598.1	1	SduA
UserReplicon_Mokosh_TypeI_1	Mokosh	Mokosh_TypeI	WP_023083515.1	WP_023083517.1	WP_023083515.1,WP_023083516.1,WP_023083517.1	3	Mokosh_TypeI_MkoB,Mokosh_TypeI_MkoA,Mokosh_TypeI_MkoA
UserReplicon_RosmerTA_2	RosmerTA	RosmerTA	WP_023114934.1	WP_023114935.1	WP_023114934.1,WP_023114935.1	2	RosmerTA_RmrT_2662548665,RosmerTA_RmrA_2662548665
UserReplicon_RM_Type_IIG_1	RM	RM_Type_IIG	WP_023121022.1	WP_023121022.1	WP_023121022.1	1	Type_IIG
UserReplicon_RM_Type_IV_2	RM	RM_Type_IV	WP_023121075.1	WP_023121075.1	WP_023121075.1	1	Type_IV_REases
UserReplicon_RM_Type_IV_3	RM	RM_Type_IV	WP_108697062.1	WP_108697062.1	WP_108697062.1	1	Type_IV_REases
UserReplicon_Tiamat_1	Tiamat	Tiamat	WP_023121076.1	WP_023121076.1	WP_023121076.1	1	Tiamat_TmtA_2731770353
GCF_000789705.1_AZPAE14845_protein.faa_res/_results
sys_id	type	subtype	sys_beg	sys_end	protein_in_syst	genes_count	name_of_profiles_in_sys
UserReplicon_CAS_Class1-Subtype-I-F_1	Cas	CAS_Class1-Subtype-I-F	WP_003139222.1	WP_003139228.1	WP_003139222.1,WP_003139224.1,WP_003139227.1,WP_003139228.1	4	cas7f_I-F_2,cas8f_I-F_4,cas3f_I-F_1,cas1_I-F_1
UserReplicon_Shedu_2	Shedu	Shedu	WP_003138845.1	WP_003138845.1	WP_003138845.1	1	SduA
UserReplicon_Gabija_1	Gabija	Gabija	WP_003141533.1	WP_003141535.1	WP_003141533.1,WP_003141535.1	2	GajA,GajB_1
UserReplicon_Shango_1	Shango	Shango	WP_003138849.1	WP_003138851.1	WP_003138849.1,WP_003138850.1,WP_003138851.1	3	Shango_SngA,Shango_SngB,Shango_SngC
UserReplicon_RM_Type_IIG_1	RM	RM_Type_IIG	WP_011666576.1	WP_011666576.1	WP_011666576.1	1	Type_IIG
UserReplicon_CBASS_III_3	CBASS	CBASS_III	WP_003139489.1	WP_003139496.1	WP_003139489.1,WP_003139492.1,WP_003139496.1	3	TRIP13,Cyclase_II,Sensing_TPALS
GCF_000789725.1_AZPAE14941_protein.faa_res/_results
sys_id	type	subtype	sys_beg	sys_end	protein_in_syst	genes_count	name_of_profiles_in_sys
UserReplicon_Shedu_2	Shedu	Shedu	WP_023095497.1	WP_023095497.1	WP_023095497.1	1	SduA
UserReplicon_Gabija_1	Gabija	Gabija	WP_153570577.1	WP_153570578.1	WP_153570577.1,WP_153570578.1	2	GajB_1,GajA
UserReplicon_Mokosh_TypeI_1	Mokosh	Mokosh_TypeI	WP_009681705.1	WP_009681706.1	WP_009681705.1,WP_009681706.1	2	Mokosh_TypeI_MkoA2,Mokosh_TypeI_MkoB2
UserReplicon_RM_Type_IIG_1	RM	RM_Type_IIG	WP_003108594.1	WP_003108594.1	WP_003108594.1	1	Type_IIG
UserReplicon_RM_Type_IIG_2	RM	RM_Type_IIG	WP_009408476.1	WP_009408476.1	WP_009408476.1	1	Type_IIG
UserReplicon_RM_Type_III_3	RM	RM_Type_III	WP_023095495.1	WP_023095496.1	WP_023095495.1,WP_023095496.1	2	Type_III_MTases,Type_III_REases
GCF_000789745.1_AZPAE14846_protein.faa_res/_results
sys_id	type	subtype	sys_beg	sys_end	protein_in_syst	genes_count	name_of_profiles_in_sys
UserReplicon_RM_Type_I_1	RM	RM_Type_I	WP_012077895.1	WP_012077898.1	WP_012077895.1,WP_012077896.1,WP_012077898.1	3	Type_I_S,Type_I_MTases,Type_I_REases
UserReplicon_RM_Type_IV_4	RM	RM_Type_IV	WP_033895419.1	WP_033895419.1	WP_033895419.1	1	Type_IV_REases
UserReplicon_RM_Type_IIG_2	RM	RM_Type_IIG	WP_033975864.1	WP_033975864.1	WP_033975864.1	1	Type_IIG
UserReplicon_RM_Type_IV_5	RM	RM_Type_IV	WP_045175673.1	WP_045175673.1	WP_045175673.1	1	Type_IV_REases
UserReplicon_RM_Type_IIG_3	RM	RM_Type_IIG	WP_124141263.1	WP_124141263.1	WP_124141263.1	1	Type_IIG
GCF_000789755.1_AZPAE14847_protein.faa_res/_results
sys_id	type	subtype	sys_beg	sys_end	protein_in_syst	genes_count	name_of_profiles_in_sys
UserReplicon_Gabija_1	Gabija	Gabija	WP_033944593.1	WP_033944594.1	WP_033944593.1,WP_033944594.1	2	GajB_2,GajA
UserReplicon_Hachiman_1	Hachiman	Hachiman	WP_023090674.1	WP_023090675.1	WP_023090674.1,WP_023090675.1	2	HamB,HamA_1
UserReplicon_Mokosh_TypeI_2	Mokosh	Mokosh_TypeI	WP_033944623.1	WP_033944636.1	WP_033944623.1,WP_033944636.1	2	Mokosh_TypeI_MkoB,Mokosh_TypeI_MkoA
UserReplicon_RM_Type_IIG_1	RM	RM_Type_IIG	WP_196616965.1	WP_196616965.1	WP_196616965.1	1	Type_IIG
UserReplicon_Retron_I_C_1	Retron	Retron_I_C	WP_033945496.1	WP_033945496.1	WP_033945496.1	1	RT_1_C1
GCF_000789785.1_AZPAE14850_protein.faa_res/_results
sys_id	type	subtype	sys_beg	sys_end	protein_in_syst	genes_count	name_of_profiles_in_sys
UserReplicon_CAS_Class1-Subtype-I-F_1	Cas	CAS_Class1-Subtype-I-F	WP_003139222.1	WP_003139228.1	WP_003139222.1,WP_003139224.1,WP_003139227.1,WP_003139228.1	4	cas7f_I-F_2,cas8f_I-F_4,cas3f_I-F_1,cas1_I-F_1
UserReplicon_Shedu_2	Shedu	Shedu	WP_003138845.1	WP_003138845.1	WP_003138845.1	1	SduA
UserReplicon_Gabija_1	Gabija	Gabija	WP_003141533.1	WP_003141535.1	WP_003141533.1,WP_003141535.1	2	GajA,GajB_1
UserReplicon_Shango_1	Shango	Shango	WP_003138849.1	WP_003138851.1	WP_003138849.1,WP_003138850.1,WP_003138851.1	3	Shango_SngA,Shango_SngB,Shango_SngC
UserReplicon_RM_Type_IIG_1	RM	RM_Type_IIG	WP_011666576.1	WP_011666576.1	WP_011666576.1	1	Type_IIG
UserReplicon_RM_Type_IV_2	RM	RM_Type_IV	WP_237751736.1	WP_237751736.1	WP_237751736.1	1	Type_IV_REases
GCF_000789805.1_AZPAE14848_protein.faa_res/_results
sys_id	type	subtype	sys_beg	sys_end	protein_in_syst	genes_count	name_of_profiles_in_sys
UserReplicon_Shedu_1	Shedu	Shedu	WP_020750495.1	WP_020750495.1	WP_020750495.1	1	SduA
UserReplicon_PsyrTA_1	PsyrTA	PsyrTA	WP_033983013.1	WP_033983015.1	WP_033983013.1,WP_033983015.1	2	PsyrTA_PsyrT,PsyrTA_PsyrA
GCF_000789815.1_AZPAE14919_protein.faa_res/_results
sys_id	type	subtype	sys_beg	sys_end	protein_in_syst	genes_count	name_of_profiles_in_sys
UserReplicon_Lamassu-Fam_1	Lamassu-Fam	Lamassu-Fam	WP_043089905.1	WP_043089907.1	WP_043089905.1,WP_043089906.1,WP_043089907.1	3	LmuA_effector_Cap4_nuclease_II,LmuC_acc_Cap4_nuclease,LmuB_SMC_Cap4_nuclease_II
UserReplicon_RM_Type_I_1	RM	RM_Type_I	WP_033987219.1	WP_033987222.1	WP_033987219.1,WP_033987222.1	2	Type_I_REases,Type_I_MTases
UserReplicon_RM_Type_I_2	RM	RM_Type_I	WP_043089978.1	WP_043089981.1	WP_043089978.1,WP_043089980.1,WP_043089981.1	3	Type_I_S,Type_I_MTases,Type_I_REases
GCF_000789835.1_AZPAE14851_protein.faa_res/_results
sys_id	type	subtype	sys_beg	sys_end	protein_in_syst	genes_count	name_of_profiles_in_sys
UserReplicon_CAS_Class1-Subtype-I-E_1	Cas	CAS_Class1-Subtype-I-E	WP_003159834.1	WP_003159837.1	WP_003159834.1,WP_003159837.1	2	cas6e_I_II_III_IV_V_VI_2,cas2_I-E_2
UserReplicon_CAS_Class1-Subtype-I-E_2	Cas	CAS_Class1-Subtype-I-E	WP_023464407.1	WP_023464408.1	WP_023464407.1,WP_023464408.1	2	cas8e_I-E_2,cas7_I-E_16
UserReplicon_AbiEii_1	AbiEii	AbiEii	WP_033986259.1	WP_033986262.1	WP_033986259.1,WP_033986262.1	2	AbiEi_3,AbiEii
UserReplicon_RM_Type_I_1	RM	RM_Type_I	WP_023464831.1	WP_023464835.1	WP_023464831.1,WP_023464834.1,WP_023464835.1	3	Type_I_MTases,Type_I_S,Type_I_REases
UserReplicon_RM_Type_II_2	RM	RM_Type_II	WP_033986232.1	WP_033986235.1	WP_033986232.1,WP_033986233.1,WP_033986235.1	3	Type_II_REases,Type_II_REases,Type_II_MTases
UserReplicon_RM_Type_II_3	RM	RM_Type_II	WP_073674315.1	WP_073674623.1	WP_073674315.1,WP_073674623.1	2	Type_II_REases,Type_II_MTases
GCF_000789845.1_AZPAE14852_protein.faa_res/_results
sys_id	type	subtype	sys_beg	sys_end	protein_in_syst	genes_count	name_of_profiles_in_sys
UserReplicon_Mokosh_TypeI_1	Mokosh	Mokosh_TypeI	WP_003158575.1	WP_003158577.1	WP_003158575.1,WP_003158577.1	2	Mokosh_TypeI_MkoB,Mokosh_TypeI_MkoA
UserReplicon_Zorya_TypeI_2	Zorya	Zorya_TypeI	WP_034003801.1	WP_034003805.1	WP_034003801.1,WP_034003803.1,WP_034003804.1,WP_034003805.1	4	ZorD,ZorC,ZorB,ZorA
UserReplicon_Druantia_III_1	Druantia	Druantia_III	WP_034003996.1	WP_034003998.1	WP_034003996.1,WP_034003998.1	2	DruE_3,DruH
UserReplicon_RM_Type_II_2	RM	RM_Type_II	WP_023105183.1	WP_023105231.1	WP_023105183.1,WP_023105229.1,WP_023105231.1	3	Type_II_MTases,Type_II_REases,Type_II_REases
UserReplicon_RM_Type_IV_3	RM	RM_Type_IV	WP_023120580.1	WP_023120581.1	WP_023120580.1,WP_023120581.1	2	Type_IV_REases,Type_IV_REases
UserReplicon_RM_Type_IV_4	RM	RM_Type_IV	WP_031756420.1	WP_031756420.1	WP_031756420.1	1	Type_IV_REases
UserReplicon_RM_Type_I_1	RM	RM_Type_I	WP_034003811.1	WP_034003820.1	WP_034003811.1,WP_034003814.1,WP_034003820.1	3	Type_I_S,Type_I_MTases,Type_I_REases
UserReplicon_PsyrTA_1	PsyrTA	PsyrTA	WP_023120586.1	WP_023120587.1	WP_023120586.1,WP_023120587.1	2	PsyrTA_PsyrA,PsyrTA_PsyrT
GCF_000789885.1_AZPAE14915_protein.faa_res/_results
sys_id	type	subtype	sys_beg	sys_end	protein_in_syst	genes_count	name_of_profiles_in_sys
UserReplicon_Gabija_1	Gabija	Gabija	WP_019396693.1	WP_019396694.1	WP_019396693.1,WP_019396694.1	2	GajA,GajB_3
UserReplicon_Shedu_3	Shedu	Shedu	WP_033987517.1	WP_033987517.1	WP_033987517.1	1	SduA
UserReplicon_Gabija_2	Gabija	Gabija	WP_033988180.1	WP_033988183.1	WP_033988180.1,WP_033988183.1	2	GajA,GajB_1
UserReplicon_Zorya_TypeI_1	Zorya	Zorya_TypeI	WP_033987909.1	WP_033987916.1	WP_033987909.1,WP_033987912.1,WP_033987914.1,WP_033987916.1	4	ZorA,ZorB,ZorC,ZorD
UserReplicon_RM_Type_IIG_5	RM	RM_Type_IIG	WP_019396689.1	WP_019396689.1	WP_019396689.1	1	Type_IIG
UserReplicon_RM_Type_I_1	RM	RM_Type_I	WP_033987469.1	WP_033987471.1	WP_033987469.1,WP_033987471.1	2	Type_I_REases,Type_I_MTases
UserReplicon_RM_Type_II_4	RM	RM_Type_II	WP_033987655.1	WP_033987660.1	WP_033987655.1,WP_033987658.1,WP_033987660.1	3	Type_II_MTases,Type_II_REases,Type_II_REases
UserReplicon_RM_Type_I_2	RM	RM_Type_I	WP_033987903.1	WP_033987906.1	WP_033987903.1,WP_033987904.1,WP_033987906.1	3	Type_I_REases,Type_I_MTases,Type_I_S
UserReplicon_RM_Type_I_3	RM	RM_Type_I	WP_033988186.1	WP_033988197.1	WP_033988186.1,WP_033988191.1,WP_033988197.1	3	Type_I_MTases,Type_I_REases,Type_I_REases
GCF_000789905.1_AZPAE14853_protein.faa_res/_results
sys_id	type	subtype	sys_beg	sys_end	protein_in_syst	genes_count	name_of_profiles_in_sys
UserReplicon_Gabija_1	Gabija	Gabija	WP_019726121.1	WP_019726122.1	WP_019726121.1,WP_019726122.1	2	GajB_1,GajA
UserReplicon_Lamassu-Fam_3	Lamassu-Fam	Lamassu-Fam	WP_019726256.1	WP_019726258.1	WP_019726256.1,WP_019726257.1,WP_019726258.1	3	LmuA_effector_Cap4_nuclease_II,LmuC_acc_Cap4_nuclease,LmuB_SMC_Cap4_nuclease_II
UserReplicon_Gao_Iet_2	Gao_Iet	Gao_Iet	WP_023081601.1	WP_023081602.1	WP_023081601.1,WP_023081602.1	2	IetS,IetA
UserReplicon_RM_Type_IV_4	RM	RM_Type_IV	WP_008265595.1	WP_008265595.1	WP_008265595.1	1	Type_IV_REases
UserReplicon_RM_Type_II_3	RM	RM_Type_II	WP_019726368.1	WP_019726369.1	WP_019726368.1,WP_019726369.1	2	Type_II_MTases,Type_II_REases
UserReplicon_PrrC_1	PrrC	PrrC	WP_019727089.1	WP_019727092.1	WP_019727089.1,WP_019727090.1,WP_019727092.1	3	Type_I_REases,PrrC,EcoprrI
GCF_000789925.1_AZPAE14855_protein.faa_res/_results
sys_id	type	subtype	sys_beg	sys_end	protein_in_syst	genes_count	name_of_profiles_in_sys
UserReplicon_CAS_Class1-Subtype-I-F_1	Cas	CAS_Class1-Subtype-I-F	WP_034073989.1	WP_034073990.1	WP_034073989.1,WP_034073990.1	2	cas8f_I-F_4,cas3f_I-F_1
UserReplicon_Shedu_1	Shedu	Shedu	WP_020750495.1	WP_020750495.1	WP_020750495.1	1	SduA
UserReplicon_Mokosh_TypeI_1	Mokosh	Mokosh_TypeI	WP_033179073.1	WP_033179076.1	WP_033179073.1,WP_033179076.1	2	Mokosh_TypeI_MkoB2,Mokosh_TypeI_MkoA2
UserReplicon_RM_Type_II_1	RM	RM_Type_II	WP_010793100.1	WP_010793209.1	WP_010793100.1,WP_010793209.1	2	Type_II_REases,Type_II_MTases
UserReplicon_DRT_4_1	DRT	DRT_4	WP_225045327.1	WP_225045327.1	WP_225045327.1	1	drt4
GCF_000789935.1_AZPAE15037_protein.faa_res/_results
sys_id	type	subtype	sys_beg	sys_end	protein_in_syst	genes_count	name_of_profiles_in_sys
UserReplicon_CAS_Class1-Subtype-I-E_1	Cas	CAS_Class1-Subtype-I-E	WP_003159834.1	WP_003159837.1	WP_003159834.1,WP_003159837.1	2	cas6e_I_II_III_IV_V_VI_2,cas2_I-E_2
UserReplicon_CAS_Class1-Subtype-I-E_2	Cas	CAS_Class1-Subtype-I-E	WP_023464407.1	WP_023464408.1	WP_023464407.1,WP_023464408.1	2	cas8e_I-E_2,cas7_I-E_16
UserReplicon_AbiEii_1	AbiEii	AbiEii	WP_023464504.1	WP_023464505.1	WP_023464504.1,WP_023464505.1	2	AbiEii,AbiEi_3
UserReplicon_RM_Type_IV_4	RM	RM_Type_IV	WP_003158912.1	WP_003158912.1	WP_003158912.1	1	Type_IV_REases
UserReplicon_RM_Type_II_2	RM	RM_Type_II	WP_019484545.1	WP_019484547.1	WP_019484545.1,WP_019484546.1,WP_019484547.1	3	Type_II_REases,Type_II_REases,Type_II_MTases
UserReplicon_RM_Type_I_1	RM	RM_Type_I	WP_023464831.1	WP_023464835.1	WP_023464831.1,WP_023464834.1,WP_023464835.1	3	Type_I_MTases,Type_I_S,Type_I_REases
UserReplicon_RM_Type_IIG_3	RM	RM_Type_IIG	WP_034085887.1	WP_034085887.1	WP_034085887.1	1	Type_IIG
GCF_000789965.1_AZPAE14856_protein.faa_res/_results
sys_id	type	subtype	sys_beg	sys_end	protein_in_syst	genes_count	name_of_profiles_in_sys
UserReplicon_CAS_Class1-Subtype-I-F_1	Cas	CAS_Class1-Subtype-I-F	WP_034076074.1	WP_034076076.1	WP_034076074.1,WP_034076076.1	2	cas3f_I-F_1,cas5f_I-F_3
UserReplicon_BstA_1	BstA	BstA	WP_031754521.1	WP_031754521.1	WP_031754521.1	1	BstA
UserReplicon_RM_Type_IV_1	RM	RM_Type_IV	WP_079383030.1	WP_079383030.1	WP_079383030.1	1	Type_IV_REases
GCF_000789975.1_AZPAE14910_protein.faa_res/_results
sys_id	type	subtype	sys_beg	sys_end	protein_in_syst	genes_count	name_of_profiles_in_sys
UserReplicon_CAS_Class1-Subtype-I-F_1	Cas	CAS_Class1-Subtype-I-F	WP_009876496.1	WP_009876500.1	WP_009876496.1,WP_009876497.1,WP_009876498.1,WP_009876500.1	4	cas3f_I-F_1,cas8f_I-F_4,cas5f_I-F_3,cas6f_I_II_III_IV_V_VI_3
GCF_000789995.1_AZPAE14857_protein.faa_res/_results
[truncated: 22,677 more rows]
