# Supplementary material for: The novel anti-phage system Shield co-opts an RmuC domain to mediate phage defense across Pseudomonas species
Source: PLoS Genet. 2023 Jun 5;19(6):e1010784. doi: 10.1371/journal.pgen.1010784 (PMC10270631; doi:10.1371/journal.pgen.1010784)
Supplement: S2 Table — (XLSX) [file pgen.1010784.s002.xlsx]

## Sheet: S2_Table
S2 Table: Identical protein group report for ShdA homologues across Shield subtypes
Nucleotide accession	Start	Stop	Strand	Protein ID	Predicted function	Species	Strain	Assembly ID
NZ_RABK01000024.1	29767	31347	-	WP_240443035.1	DNA recombination protein RmuC	Pseudomonas aeruginosa	HUM-278	GCF_003631245.1
NZ_NIPD01000090.1	235530	235748	-	WP_179217122.1	hypothetical protein	Pseudomonas aeruginosa	797	GCF_002193815.1
NZ_CP043311.1	3772380	3772586	-	WP_151134790.1	hypothetical protein	Pseudomonas lalkuanensis	PE08	GCF_008807375.1
NZ_CP032569.1	6120551	6120838	-	WP_025297754.1	hypothetical protein	Pseudomonas aeruginosa	BA7823	GCF_003626935.1
NZ_CP041354.1	6165645	6165932	-	WP_025297754.1	hypothetical protein	Pseudomonas aeruginosa	AZPAE15042	GCF_006971785.1
NZ_CP045739.1	6827239	6827526	-	WP_025297754.1	hypothetical protein	Pseudomonas aeruginosa	AG1	GCF_009662315.1
NZ_CP054591.1	6503249	6503536	-	WP_025297754.1	hypothetical protein	Pseudomonas aeruginosa	CDN118	GCF_013347245.1
NZ_CP056774.1	5976476	5976763	+	WP_025297754.1	hypothetical protein	Pseudomonas aeruginosa	CDN129	GCF_013376775.1
NZ_FRHQ01000090.1	28716	29003	-	WP_025297754.1	hypothetical protein	Pseudomonas aeruginosa		GCF_900144365.1
NZ_FRHT01000106.1	28716	29003	-	WP_025297754.1	hypothetical protein	Pseudomonas aeruginosa		GCF_900144425.1
NZ_FRHU01000065.1	12752	13039	+	WP_025297754.1	hypothetical protein	Pseudomonas aeruginosa		GCF_900144445.1
NZ_FRHV01000059.1	28716	29003	-	WP_025297754.1	hypothetical protein	Pseudomonas aeruginosa		GCF_900144395.1
NZ_FRHW01000109.1	12748	13035	+	WP_025297754.1	hypothetical protein	Pseudomonas aeruginosa		GCF_900144435.1
NZ_FRHX01000080.1	28716	29003	-	WP_025297754.1	hypothetical protein	Pseudomonas aeruginosa		GCF_900144455.1
NZ_FRHY01000081.1	28714	29001	-	WP_025297754.1	hypothetical protein	Pseudomonas aeruginosa		GCF_900144405.1
NZ_FRHZ01000017.1	28716	29003	-	WP_025297754.1	hypothetical protein	Pseudomonas aeruginosa		GCF_900144415.1
NZ_FRIA01000037.1	28710	28997	-	WP_025297754.1	hypothetical protein	Pseudomonas aeruginosa		GCF_900144505.1
NZ_FRIB01000096.1	12748	13035	+	WP_025297754.1	hypothetical protein	Pseudomonas aeruginosa		GCF_900144465.1
NZ_FRIC01000146.1	28718	29005	-	WP_025297754.1	hypothetical protein	Pseudomonas aeruginosa		GCF_900144475.1
NZ_FRID01000056.1	28716	29003	-	WP_025297754.1	hypothetical protein	Pseudomonas aeruginosa		GCF_900144485.1
NZ_FRIE01000104.1	28718	29005	-	WP_025297754.1	hypothetical protein	Pseudomonas aeruginosa		GCF_900144495.1
NZ_FRIF01000067.1	12748	13035	+	WP_025297754.1	hypothetical protein	Pseudomonas aeruginosa		GCF_900144515.1
NZ_FRLS01000087.1	115134	115421	-	WP_025297754.1	hypothetical protein	Pseudomonas aeruginosa		GCF_900145435.1
NZ_FRLW01000050.1	115136	115423	-	WP_025297754.1	hypothetical protein	Pseudomonas aeruginosa		GCF_900145465.1
NZ_FRLY01000028.1	196333	196620	+	WP_025297754.1	hypothetical protein	Pseudomonas aeruginosa		GCF_900145475.1
NZ_FRMG01000099.1	360544	360831	-	WP_025297754.1	hypothetical protein	Pseudomonas aeruginosa		GCF_900145565.1
NZ_FRMR01000100.1	183015	183302	-	WP_025297754.1	hypothetical protein	Pseudomonas aeruginosa		GCF_900145655.1
NZ_FRUY01000131.1	115146	115433	-	WP_025297754.1	hypothetical protein	Pseudomonas aeruginosa		GCF_900147835.1
NZ_FRWP01000109.1	12742	13029	+	WP_025297754.1	hypothetical protein	Pseudomonas aeruginosa		GCF_900148245.1
NZ_FRWT01000150.1	12748	13035	+	WP_025297754.1	hypothetical protein	Pseudomonas aeruginosa		GCF_900148325.1
NZ_FRWU01000044.1	28726	29013	-	WP_025297754.1	hypothetical protein	Pseudomonas aeruginosa		GCF_900148305.1
NZ_FRWV01000069.1	28716	29003	-	WP_025297754.1	hypothetical protein	Pseudomonas aeruginosa		GCF_900148315.1
NZ_FRWY01000145.1	28604	28891	-	WP_025297754.1	hypothetical protein	Pseudomonas aeruginosa		GCF_900148255.1
NZ_JAFFGW010000038.1	17032	17319	-	WP_025297754.1	hypothetical protein	Pseudomonas aeruginosa	EM 2972704	GCF_019740495.1
NZ_JAHXZU010000086.1	3462	3749	+	WP_025297754.1	hypothetical protein	Pseudomonas aeruginosa	CriePir318	GCF_019429725.1
NZ_JAHXZV010000071.1	22791	23078	+	WP_025297754.1	hypothetical protein	Pseudomonas aeruginosa	CriePir317	GCF_019429735.1
NZ_JAHYAR010000082.1	24908	25195	-	WP_025297754.1	hypothetical protein	Pseudomonas aeruginosa	CriePir174	GCF_019430175.1
NZ_JAHYAV010000042.1	3462	3749	+	WP_025297754.1	hypothetical protein	Pseudomonas aeruginosa	CriePir156	GCF_019430265.1
NZ_JAHYBB010000044.1	45742	46029	-	WP_025297754.1	hypothetical protein	Pseudomonas aeruginosa	CriePir111	GCF_019430385.1
NZ_JAHYSI010000024.1	9812	10099	-	WP_025297754.1	hypothetical protein	Pseudomonas aeruginosa	B1106261	GCF_019431465.1
NZ_LFDH01000056.1	52367	52654	-	WP_025297754.1	hypothetical protein	Pseudomonas aeruginosa	BK6	GCF_002242855.1
NZ_LSQN01000012.1	17158	17445	-	WP_025297754.1	hypothetical protein	Pseudomonas aeruginosa	PA_152165	GCF_003585295.1
NZ_LZQI01000001.1	10835	11122	+	WP_025297754.1	hypothetical protein	Pseudomonas aeruginosa	Br993	GCF_001756405.1
NZ_LZTN01000001.1	10835	11122	+	WP_025297754.1	hypothetical protein	Pseudomonas aeruginosa	HPA 17	GCF_001756515.1
NZ_LZTO01000033.1	14539	14826	-	WP_025297754.1	hypothetical protein	Pseudomonas aeruginosa	HPA 4	GCF_001756585.1
NZ_MPBN01000001.1	6173687	6173974	+	WP_025297754.1	hypothetical protein	Pseudomonas aeruginosa	AR_0108	GCF_001875215.1
NZ_MPUN01000001.1	9545	9832	+	WP_025297754.1	hypothetical protein	Pseudomonas aeruginosa	CCF_716	GCF_001910215.1
NZ_MPUY01000058.1	39056	39343	-	WP_025297754.1	hypothetical protein	Pseudomonas aeruginosa	558344	GCF_001909605.1
NZ_MZND01000045.1	58797	59084	+	WP_025297754.1	hypothetical protein	Pseudomonas aeruginosa	ICBDVIM-2	GCF_002029925.1
NZ_NFFN01000039.1	10664	10951	+	WP_025297754.1	hypothetical protein	Pseudomonas aeruginosa	S749_C15_RS	GCF_002135755.1
NZ_NFFO01000051.1	10664	10951	+	WP_025297754.1	hypothetical protein	Pseudomonas aeruginosa	S742_C15_BS	GCF_002135805.1
NZ_NFFP01000041.1	39079	39366	-	WP_025297754.1	hypothetical protein	Pseudomonas aeruginosa	S708_C14_RS	GCF_002136415.1
NZ_NFFR01000023.1	102887	103174	+	WP_025297754.1	hypothetical protein	Pseudomonas aeruginosa	S669_C14_BS	GCF_002135795.1
NZ_NFFY01000041.1	39037	39324	-	WP_025297754.1	hypothetical protein	Pseudomonas aeruginosa	S611_C13_RS	GCF_002135955.1
NZ_NFGA01000045.1	10664	10951	+	WP_025297754.1	hypothetical protein	Pseudomonas aeruginosa	S558_C10_BS	GCF_002136005.1
NZ_NFGT01000040.1	10442	10729	+	WP_025297754.1	hypothetical protein	Pseudomonas aeruginosa	S61_C01_BS	GCF_002136275.1
NZ_NINS01000030.1	10503	10790	+	WP_025297754.1	hypothetical protein	Pseudomonas aeruginosa	FFUP_PS_105	GCF_002188565.1
NZ_NINV01000040.1	3839	4126	+	WP_025297754.1	hypothetical protein	Pseudomonas aeruginosa	HSV3483	GCF_002188625.1
NZ_NIPA01000092.1	22955	23242	-	WP_025297754.1	hypothetical protein	Pseudomonas aeruginosa	6014	GCF_002194095.1
NZ_NIZN01000035.1	10443	10730	+	WP_025297754.1	hypothetical protein	Pseudomonas aeruginosa	PA1	GCF_002866765.1
NZ_NIZR01000038.1	39098	39385	-	WP_025297754.1	hypothetical protein	Pseudomonas aeruginosa	PA5	GCF_002866685.1
NZ_NQZW01000021.1	17159	17446	-	WP_025297754.1	hypothetical protein	Pseudomonas aeruginosa	env396a	GCF_002326345.1
NZ_NRBQ01000035.1	36455	36742	-	WP_025297754.1	hypothetical protein	Pseudomonas aeruginosa	Pa1780	GCF_003670015.1
NZ_NRBR01000024.1	36458	36745	-	WP_025297754.1	hypothetical protein	Pseudomonas aeruginosa	Pa1014	GCF_003670025.1
NZ_NRBS01000019.1	36457	36744	-	WP_025297754.1	hypothetical protein	Pseudomonas aeruginosa	Pa2568	GCF_003669995.1
NZ_NRBT01000025.1	59154	59441	+	WP_025297754.1	hypothetical protein	Pseudomonas aeruginosa	Pa1175	GCF_003670055.1
NZ_NRBU01000028.1	59275	59562	+	WP_025297754.1	hypothetical protein	Pseudomonas aeruginosa	Pa1060	GCF_003669975.1
NZ_NRBV01000028.1	59245	59532	+	WP_025297754.1	hypothetical protein	Pseudomonas aeruginosa	Pa2562	GCF_003669955.1
NZ_NRBW01000022.1	36457	36744	-	WP_025297754.1	hypothetical protein	Pseudomonas aeruginosa	Pa1354	GCF_003669925.1
NZ_NRBX01000035.1	36455	36742	-	WP_025297754.1	hypothetical protein	Pseudomonas aeruginosa	Pa1810	GCF_003669905.1
NZ_NRBY01000029.1	36458	36745	-	WP_025297754.1	hypothetical protein	Pseudomonas aeruginosa	Pa1123	GCF_003669875.1
NZ_NRCB01000113.1	17053	17340	-	WP_025297754.1	hypothetical protein	Pseudomonas aeruginosa	Pa1076	GCF_003611405.1
NZ_NRCC01000024.1	97148	97435	+	WP_025297754.1	hypothetical protein	Pseudomonas aeruginosa	Pa2441	GCF_003611395.1
NZ_NRCD01000022.1	97180	97467	+	WP_025297754.1	hypothetical protein	Pseudomonas aeruginosa	Pa792	GCF_003611335.1
NZ_NRCE01000102.1	2275	2562	+	WP_025297754.1	hypothetical protein	Pseudomonas aeruginosa	Pa885	GCF_003669825.1
NZ_NRCF01000019.1	18849	19136	-	WP_025297754.1	hypothetical protein	Pseudomonas aeruginosa	Pa795	GCF_003611355.1
NZ_NRCH01000068.1	2275	2562	+	WP_025297754.1	hypothetical protein	Pseudomonas aeruginosa	Pa423	GCF_003611345.1
NZ_NRFS01000015.1	47078	47365	-	WP_025297754.1	hypothetical protein	Pseudomonas aeruginosa	env334	GCF_002330525.1
NZ_PSQQ01000001.1	1981873	1982160	-	WP_025297754.1	hypothetical protein	Pseudomonas aeruginosa	AR_0355	GCF_003000655.1
NZ_QDGI01000027.1	17159	17446	-	WP_025297754.1	hypothetical protein	Pseudomonas aeruginosa	PA175	GCF_003332455.1
NZ_QFRL01000047.1	10366	10653	+	WP_025297754.1	hypothetical protein	Pseudomonas aeruginosa	PAL0.1	GCF_003143795.1
NZ_QMGI01000002.1	5135969	5136256	+	WP_025297754.1	hypothetical protein	Pseudomonas aeruginosa	AR_0241	GCF_003324405.1
NZ_QORA01000116.1	17052	17339	-	WP_025297754.1	hypothetical protein	Pseudomonas aeruginosa	F2-1206	GCF_003325625.1
NZ_QVIQ01000052.1	17052	17339	-	WP_025297754.1	hypothetical protein	Pseudomonas aeruginosa	PA_HTX1	GCF_003933495.1
NZ_QVIR01000042.1	17159	17446	-	WP_025297754.1	hypothetical protein	Pseudomonas aeruginosa	PA_HTX2	GCF_003933315.1
NZ_RXAT01000019.1	17330	17617	-	WP_025297754.1	hypothetical protein	Pseudomonas aeruginosa	PT12	GCF_003974185.1
NZ_RXCF01000009.1	102959	103246	+	WP_025297754.1	hypothetical protein	Pseudomonas aeruginosa	T3354	GCF_003975965.1
NZ_RXCM01000005.1	596002	596289	-	WP_025297754.1	hypothetical protein	Pseudomonas aeruginosa	P2404	GCF_003975215.1
NZ_RXEX01000005.1	196603	196890	+	WP_025297754.1	hypothetical protein	Pseudomonas aeruginosa	AUS523	GCF_003976585.1
NZ_RXFB01000026.1	16901	17188	-	WP_025297754.1	hypothetical protein	Pseudomonas aeruginosa	AUS516	GCF_003976595.1
NZ_RXSY01000070.1	1060	1347	+	WP_025297754.1	hypothetical protein	Pseudomonas aeruginosa	MRSN9873	GCF_003968425.1
NZ_RXTA01000159.1	10667	10954	+	WP_025297754.1	hypothetical protein	Pseudomonas aeruginosa	MRSN8915	GCF_003968025.1
NZ_RXTB01000066.1	51482	51769	+	WP_025297754.1	hypothetical protein	Pseudomonas aeruginosa	MRSN8914	GCF_003968015.1
NZ_RXTD01000040.1	46984	47271	+	WP_025297754.1	hypothetical protein	Pseudomonas aeruginosa	MRSN8141	GCF_003968475.1
NZ_RXTF01000047.1	27441	27728	+	WP_025297754.1	hypothetical protein	Pseudomonas aeruginosa	MRSN8136	GCF_003968125.1
NZ_RXTL01000041.1	26808	27095	-	WP_025297754.1	hypothetical protein	Pseudomonas aeruginosa	MRSN6241	GCF_003968155.1
NZ_RXVL01000080.1	9205	9492	+	WP_025297754.1	hypothetical protein	Pseudomonas aeruginosa	MRSN1739	GCF_003969695.1
NZ_RXVO01000046.1	17032	17319	-	WP_025297754.1	hypothetical protein	Pseudomonas aeruginosa	MRSN16744	GCF_003969295.1
NZ_RXWH01000108.1	45618	45905	-	WP_025297754.1	hypothetical protein	Pseudomonas aeruginosa	MRSN12914	GCF_003969855.1
NZ_RXWJ01000089.1	84966	85253	+	WP_025297754.1	hypothetical protein	Pseudomonas aeruginosa	MRSN12365	GCF_003969875.1
NZ_UAUB01000054.1	43628	43915	+	WP_025297754.1	hypothetical protein	Pseudomonas aeruginosa	NCTC13716	GCF_900455455.1
NZ_UAUC01000004.1	66146	66433	-	WP_025297754.1	hypothetical protein	Pseudomonas aeruginosa	NCTC13717	GCF_900455365.1
NZ_UGUK01000001.1	227823	228110	-	WP_025297754.1	hypothetical protein	Pseudomonas aeruginosa	NCTC10782	GCF_900455355.1
NZ_VIIG01000060.1	12053	12340	+	WP_025297754.1	hypothetical protein	Pseudomonas aeruginosa	PASP363	GCF_006704895.1
NZ_VKLA01000141.1	39057	39344	-	WP_025297754.1	hypothetical protein	Pseudomonas aeruginosa	NSC1664	GCF_007280445.1
NZ_VKLB01000011.1	4721	5008	+	WP_025297754.1	hypothetical protein	Pseudomonas aeruginosa	NSC1791	GCF_007280435.1
NZ_VNLX01000025.1	45692	45979	-	WP_025297754.1	hypothetical protein	Pseudomonas aeruginosa	KE3522	GCF_019797635.1
NZ_VTBD01000007.1	281793	282080	-	WP_025297754.1	hypothetical protein	Pseudomonas aeruginosa	CCUG 59347	GCF_008180895.1
NZ_LLLU01000037.1	123904	124191	-	WP_058145757.1	hypothetical protein	Pseudomonas aeruginosa	WH-SGI-V-07165	GCF_001449465.1
NZ_PJLX01000003.1	337316	337561	-	WP_106733167.1	hypothetical protein	Pseudomonas sp. YY-1	YY-1	GCF_002843095.1
NZ_CAADLB010001629.1	55	300	-	WP_155664935.1	hypothetical protein	Pseudomonas aeruginosa		GCF_900707215.1
NZ_JABTBU010000045.1	59251	59496	+	WP_155664935.1	hypothetical protein	Pseudomonas aeruginosa	9107	GCF_013285025.1
NZ_JABTBV010000038.1	36453	36698	-	WP_155664935.1	hypothetical protein	Pseudomonas aeruginosa	12866	GCF_013284995.1
NZ_JABTBW010000051.1	102724	102969	+	WP_155664935.1	hypothetical protein	Pseudomonas aeruginosa	131709	GCF_013284985.1
NZ_JABTBX010000025.1	17109	17354	-	WP_155664935.1	hypothetical protein	Pseudomonas aeruginosa	152609	GCF_013284945.1
NZ_JABTBY010000020.1	36458	36703	-	WP_155664935.1	hypothetical protein	Pseudomonas aeruginosa	163603	GCF_013284915.1
NZ_JABTBZ010000017.1	45190	45435	-	WP_155664935.1	hypothetical protein	Pseudomonas aeruginosa	163915	GCF_013284955.1
NZ_JABTCA010000033.1	24281	24526	-	WP_155664935.1	hypothetical protein	Pseudomonas aeruginosa	174276	GCF_013284895.1
NZ_JABTCB010000032.1	36457	36702	-	WP_155664935.1	hypothetical protein	Pseudomonas aeruginosa	174581	GCF_013284875.1
NZ_JABTCC010000009.1	102740	102985	+	WP_155664935.1	hypothetical protein	Pseudomonas aeruginosa	185385	GCF_013284855.1
NZ_JABTCD010000019.1	36457	36702	-	WP_155664935.1	hypothetical protein	Pseudomonas aeruginosa	V2O4Ci	GCF_013284845.1
NZ_JACEPP010000031.1	10535	10780	+	WP_155664935.1	hypothetical protein	Pseudomonas aeruginosa	PAL1.38	GCF_013912895.1
NZ_JACEPV010000039.1	17159	17404	-	WP_155664935.1	hypothetical protein	Pseudomonas aeruginosa	PAL1.30	GCF_013913025.1
NZ_JACEQP010000039.1	17159	17404	-	WP_155664935.1	hypothetical protein	Pseudomonas aeruginosa	PAL1.7	GCF_013913425.1
NZ_JAGEYU010000034.1	10408	10653	+	WP_155664935.1	hypothetical protein	Pseudomonas aeruginosa	Patient_8_PostExposure2	GCF_018027335.1
NZ_JAGEYV010000034.1	38998	39243	-	WP_155664935.1	hypothetical protein	Pseudomonas aeruginosa	Patient_8_PostExposure1	GCF_018027375.1
NZ_JAGEYW010000039.1	39049	39294	-	WP_155664935.1	hypothetical protein	Pseudomonas aeruginosa	Patient_8_Baseline	GCF_018027355.1
NZ_QVAP02000092.1	2352	2597	+	WP_155664935.1	hypothetical protein	Pseudomonas aeruginosa	PABL108	GCF_003410485.2
NZ_QVBG02000010.1	102758	103003	+	WP_155664935.1	hypothetical protein	Pseudomonas aeruginosa	PABL090	GCF_003410505.2
NZ_QVBJ02000069.1	21615	21860	-	WP_155664935.1	hypothetical protein	Pseudomonas aeruginosa	PABL086	GCF_003410925.2
NZ_QVCP02000078.1	17310	17555	-	WP_155664935.1	hypothetical protein	Pseudomonas aeruginosa	PABL054	GCF_003411595.2
NZ_QVCY02000033.1	10462	10707	+	WP_155664935.1	hypothetical protein	Pseudomonas aeruginosa	PABL044	GCF_003411445.2
NZ_QVCZ02000012.1	17087	17332	-	WP_155664935.1	hypothetical protein	Pseudomonas aeruginosa	PABL043	GCF_003411505.2
NZ_QVDE02000049.1	17310	17555	-	WP_155664935.1	hypothetical protein	Pseudomonas aeruginosa	PABL037	GCF_003411875.2
NZ_QVDJ02000068.1	18726	18971	-	WP_155664935.1	hypothetical protein	Pseudomonas aeruginosa	PABL031	GCF_003411975.2
NZ_QVDL02000051.1	10462	10707	+	WP_155664935.1	hypothetical protein	Pseudomonas aeruginosa	PABL029	GCF_003412085.2
NZ_RHQP01000003.1	185794	186039	-	WP_125834039.1	hypothetical protein	Pseudomonas sp. o96-267	297	GCF_003935465.1
NZ_CP053922.1	2488406	2489980	+	WP_172792899.1	DNA recombination protein RmuC	Pseudomonas aeruginosa	YD001	GCF_013260445.1
NZ_CP032569.1	2284298	2285878	+	WP_140786428.1	DNA recombination protein RmuC	Pseudomonas aeruginosa	BA7823	GCF_003626935.1
NZ_CAADOW010000599.1	3925	5505	-	WP_065426329.1	DNA recombination protein RmuC	Pseudomonas aeruginosa		GCF_900708345.1
NZ_JAIQKD010000030.1	1423	3003	+	WP_065426329.1	DNA recombination protein RmuC	Pseudomonas aeruginosa	ZYPA33	GCF_020036375.1
NZ_JAMQSZ010000025.1	1656	3236	+	WP_065426329.1	DNA recombination protein RmuC	Pseudomonas aeruginosa	COPD W7d	GCF_023717065.1
NZ_JAMQTE010000023.1	1656	3236	+	WP_065426329.1	DNA recombination protein RmuC	Pseudomonas aeruginosa	COPD C5a	GCF_023717115.1
NZ_JUKR01000196.1	1362	2942	+	WP_065426329.1	DNA recombination protein RmuC	Pseudomonas aeruginosa	991.rep2_PAER	GCF_001068375.1
NZ_JUKS01000348.1	1356	2936	+	WP_065426329.1	DNA recombination protein RmuC	Pseudomonas aeruginosa	991.rep1_PAER	GCF_001067795.1
NZ_JUOL01000016.1	9088	10668	-	WP_065426329.1	DNA recombination protein RmuC	Pseudomonas aeruginosa	908_PAER	GCF_001068115.1
NZ_CAKNCM010000013.1	41248	42828	-	WP_079383059.1	DNA recombination protein RmuC	Pseudomonas aeruginosa	cpe007	GCF_929614685.1
NZ_JTSP01000047.1	40992	42572	-	WP_079383059.1	DNA recombination protein RmuC	Pseudomonas aeruginosa	AZPAE14900	GCF_000791085.1
NZ_JTTX01000048.1	80052	81632	+	WP_079383059.1	DNA recombination protein RmuC	Pseudomonas aeruginosa	AZPAE14865	GCF_000790185.1
NZ_NSQV01000003.1	92862	94442	-	WP_079383059.1	DNA recombination protein RmuC	Pseudomonas aeruginosa	DUN-018	GCF_003835155.1
NZ_LLVB01000001.1	227447	229027	+	WP_231740201.1	DNA recombination protein RmuC	Pseudomonas aeruginosa	WH-SGI-V-07312	GCF_001454335.1
NZ_LSSW01000031.1	168848	170428	+	WP_231740201.1	DNA recombination protein RmuC	Pseudomonas composti	LY1	GCF_001567565.1
NZ_NSSP01000008.1	54696	56276	+	WP_231740201.1	DNA recombination protein RmuC	Pseudomonas aeruginosa	Tu863	GCF_003837195.1
NZ_NSWR01000005.1	78521	80101	-	WP_231740201.1	DNA recombination protein RmuC	Pseudomonas aeruginosa	AUS631	GCF_003840445.1
NZ_CAADKL010000084.1	1337	2917	+	WP_023115263.1	DNA recombination protein RmuC	Pseudomonas aeruginosa		GCF_900707185.1
NZ_CAADLQ010000094.1	6062	7642	-	WP_023115263.1	DNA recombination protein RmuC	Pseudomonas aeruginosa		GCF_900707495.1
NZ_CAADNY010000127.1	8410	9990	-	WP_023115263.1	DNA recombination protein RmuC	Pseudomonas aeruginosa		GCF_900708075.1
NZ_CAADOO010000181.1	1337	2917	+	WP_023115263.1	DNA recombination protein RmuC	Pseudomonas aeruginosa		GCF_900708255.1
NZ_CAADPW010000192.1	22318	23898	-	WP_023115263.1	DNA recombination protein RmuC	Pseudomonas aeruginosa		GCF_900708595.1
NZ_CP030327.1	5647130	5648710	+	WP_023115263.1	DNA recombination protein RmuC	Pseudomonas aeruginosa	AR_458	GCF_003288435.1
NZ_CP039988.1	2438037	2439617	+	WP_023115263.1	DNA recombination protein RmuC	Pseudomonas aeruginosa	T2436	GCF_009720405.1
NZ_CP041771.1	2549756	2551336	+	WP_023115263.1	DNA recombination protein RmuC	Pseudomonas aeruginosa	A681	GCF_007559085.1
NZ_CP093023.1	2443518	2445098	+	WP_023115263.1	DNA recombination protein RmuC	Pseudomonas aeruginosa	H07	GCF_022570235.1
NZ_FRFP01000070.1	1362	2942	+	WP_023115263.1	DNA recombination protein RmuC	Pseudomonas aeruginosa		GCF_900143895.1
NZ_FRHC01000064.1	1364	2944	+	WP_023115263.1	DNA recombination protein RmuC	Pseudomonas aeruginosa		GCF_900144155.1
NZ_FRQX01000015.1	1362	2942	+	WP_023115263.1	DNA recombination protein RmuC	Pseudomonas aeruginosa		GCF_900146785.1
NZ_FRRA01000060.1	22346	23926	-	WP_023115263.1	DNA recombination protein RmuC	Pseudomonas aeruginosa		GCF_900146795.1
NZ_JABLUA010000038.1	22368	23948	-	WP_023115263.1	DNA recombination protein RmuC	Pseudomonas aeruginosa	PASP496	GCF_013178535.1
NZ_JACJGW010000031.1	22368	23948	-	WP_023115263.1	DNA recombination protein RmuC	Pseudomonas aeruginosa	PA0750	GCF_014235295.1
NZ_JACVOA010000046.1	1389	2969	+	WP_023115263.1	DNA recombination protein RmuC	Pseudomonas aeruginosa	CLN_26	GCF_018920465.1
NZ_JAFBLJ010000001.1	441925	443505	-	WP_023115263.1	DNA recombination protein RmuC	Pseudomonas aeruginosa	S77	GCF_016820075.1
NZ_JAFHLS010000052.1	1656	3236	+	WP_023115263.1	DNA recombination protein RmuC	Pseudomonas aeruginosa	2110128687	GCF_018440405.1
NZ_JAGFPY010000071.1	22367	23947	-	WP_023115263.1	DNA recombination protein RmuC	Pseudomonas aeruginosa	S3	GCF_017599425.1
NZ_JAIGZL010000129.1	1433	3013	+	WP_023115263.1	DNA recombination protein RmuC	Pseudomonas aeruginosa	4849_S34	GCF_021060985.1
NZ_JAIPSS010000068.1	1311	2891	+	WP_023115263.1	DNA recombination protein RmuC	Pseudomonas aeruginosa	KPA57	GCF_020180285.1
NZ_JAIPTJ010000001.1	359025	360605	-	WP_023115263.1	DNA recombination protein RmuC	Pseudomonas aeruginosa	KPA73	GCF_020179945.1
NZ_JAJPLR010000028.1	1367	2947	+	WP_023115263.1	DNA recombination protein RmuC	Pseudomonas aeruginosa	220/2	GCF_022552275.1
NZ_JAJPMN010000031.1	22367	23947	-	WP_023115263.1	DNA recombination protein RmuC	Pseudomonas aeruginosa	79/2	GCF_022552675.1
NZ_JAJPMU010000029.1	22345	23925	-	WP_023115263.1	DNA recombination protein RmuC	Pseudomonas aeruginosa	36/2	GCF_022552855.1
NZ_JAJPTE010000046.1	1412	2992	+	WP_023115263.1	DNA recombination protein RmuC	Pseudomonas aeruginosa	L00022913	GCF_022408635.1
NZ_JAMSGQ010000026.1	1656	3236	+	WP_023115263.1	DNA recombination protein RmuC	Pseudomonas aeruginosa	17122103	GCF_023756855.1
NZ_JAMSGR010000025.1	1656	3236	+	WP_023115263.1	DNA recombination protein RmuC	Pseudomonas aeruginosa	17122116	GCF_023756795.1
NZ_JTMA01000076.1	22421	24001	-	WP_023115263.1	DNA recombination protein RmuC	Pseudomonas aeruginosa	AZPAE15072	GCF_000793385.1
NZ_JTNG01000089.1	1442	3022	+	WP_023115263.1	DNA recombination protein RmuC	Pseudomonas aeruginosa	AZPAE15040	GCF_000790915.1
NZ_JTNN01000020.1	22859	24439	-	WP_023115263.1	DNA recombination protein RmuC	Pseudomonas aeruginosa	AZPAE15033	GCF_000793725.1
NZ_JTRP01000033.1	1333	2913	+	WP_023115263.1	DNA recombination protein RmuC	Pseudomonas aeruginosa	AZPAE14926	GCF_000791275.1
NZ_JTSB01000065.1	1528	3108	+	WP_023115263.1	DNA recombination protein RmuC	Pseudomonas aeruginosa	AZPAE14914	GCF_000793885.1
NZ_JUAC01000057.1	1528	3108	+	WP_023115263.1	DNA recombination protein RmuC	Pseudomonas aeruginosa	AZPAE12412	GCF_000797105.1
NZ_JUSS01000260.1	22332	23912	-	WP_023115263.1	DNA recombination protein RmuC	Pseudomonas aeruginosa	792_PAER	GCF_001067395.1
NZ_JVPC01000034.1	2548	4128	+	WP_023115263.1	DNA recombination protein RmuC	Pseudomonas aeruginosa	231_PPRO	GCF_001063005.1
NZ_KI519023.1	1685487	1687067	+	WP_023115263.1	DNA recombination protein RmuC	Pseudomonas aeruginosa BWHPSA021	BWHPSA021	GCF_000481285.1
NZ_KI519080.1	2465157	2466737	+	WP_023115263.1	DNA recombination protein RmuC	Pseudomonas aeruginosa BWHPSA012	BWHPSA012	GCF_000481465.1
NZ_KI914527.1	2400706	2402286	+	WP_023115263.1	DNA recombination protein RmuC	Pseudomonas aeruginosa BWHPSA040	BWHPSA040	GCF_000520395.1
NZ_LBLT01000117.1	1332	2912	+	WP_023115263.1	DNA recombination protein RmuC	Pseudomonas aeruginosa	Pae_CF67.01a	GCF_000987945.1
NZ_LCSM01000019.1	1332	2912	+	WP_023115263.1	DNA recombination protein RmuC	Pseudomonas aeruginosa	Pae_CF67.01c	GCF_001007205.1
NZ_LCSO01000181.1	1332	2912	+	WP_023115263.1	DNA recombination protein RmuC	Pseudomonas aeruginosa	Pae_CF67.01e	GCF_001007355.1
NZ_LCSR01000058.1	1332	2912	+	WP_023115263.1	DNA recombination protein RmuC	Pseudomonas aeruginosa	Pae_CF67.01h	GCF_001007345.1
NZ_LCSU01000058.1	1333	2913	+	WP_023115263.1	DNA recombination protein RmuC	Pseudomonas aeruginosa	Pae_CF67.01k	GCF_001007275.1
NZ_LCSV01000039.1	22422	24002	-	WP_023115263.1	DNA recombination protein RmuC	Pseudomonas aeruginosa	Pae_CF67.01l	GCF_001007215.1
NZ_LCSW01000100.1	1332	2912	+	WP_023115263.1	DNA recombination protein RmuC	Pseudomonas aeruginosa	Pae_CF67.01m	GCF_001007395.1
NZ_LCSX01000024.1	22421	24001	-	WP_023115263.1	DNA recombination protein RmuC	Pseudomonas aeruginosa	Pae_CF67.01n	GCF_001007315.1
NZ_LCSY01000035.1	1332	2912	+	WP_023115263.1	DNA recombination protein RmuC	Pseudomonas aeruginosa	Pae_CF67.01o	GCF_001007475.1
NZ_LCSZ01000093.1	22421	24001	-	WP_023115263.1	DNA recombination protein RmuC	Pseudomonas aeruginosa	Pae_CF67.01p	GCF_001007185.1
NZ_LCTA01000106.1	1332	2912	+	WP_023115263.1	DNA recombination protein RmuC	Pseudomonas aeruginosa	Pae_CF67.01q	GCF_001007415.1
NZ_LCTB01000128.1	22421	24001	-	WP_023115263.1	DNA recombination protein RmuC	Pseudomonas aeruginosa	Pae_CF67.01r	GCF_001007265.1
NZ_LCTC01000035.1	22422	24002	-	WP_023115263.1	DNA recombination protein RmuC	Pseudomonas aeruginosa	Pae_CF67.01s	GCF_001007425.1
NZ_LCUR01000063.1	22309	23889	-	WP_023115263.1	DNA recombination protein RmuC	Pseudomonas aeruginosa	Pae_CF67.02a	GCF_001010545.1
NZ_LCUS01000123.1	22309	23889	-	WP_023115263.1	DNA recombination protein RmuC	Pseudomonas aeruginosa	Pae_CF67.02b	GCF_001010525.1
NZ_LCUT01000051.1	22422	24002	-	WP_023115263.1	DNA recombination protein RmuC	Pseudomonas aeruginosa	Pae_CF67.02c	GCF_001010535.1
NZ_LDKG01000062.1	1442	3022	+	WP_023115263.1	DNA recombination protein RmuC	Pseudomonas aeruginosa	Pae_CF67.02d	GCF_001023625.1
NZ_LDKH01000071.1	1332	2912	+	WP_023115263.1	DNA recombination protein RmuC	Pseudomonas aeruginosa	Pae_CF67.02e	GCF_001023925.1
NZ_LDKI01000056.1	1332	2912	+	WP_023115263.1	DNA recombination protein RmuC	Pseudomonas aeruginosa	Pae_CF67.02f	GCF_001024365.1
NZ_LDKJ01000043.1	1443	3023	+	WP_023115263.1	DNA recombination protein RmuC	Pseudomonas aeruginosa	Pae_CF67.02g	GCF_001023635.1
NZ_LDKK01000054.1	1443	3023	+	WP_023115263.1	DNA recombination protein RmuC	Pseudomonas aeruginosa	Pae_CF67.02h	GCF_001024375.1
NZ_LDKL01000055.1	22308	23888	-	WP_023115263.1	DNA recombination protein RmuC	Pseudomonas aeruginosa	Pae_CF67.02i	GCF_001023615.1
NZ_LDKM01000061.1	1332	2912	+	WP_023115263.1	DNA recombination protein RmuC	Pseudomonas aeruginosa	Pae_CF67.02j	GCF_001024395.1
NZ_LDKN01000089.1	22308	23888	-	WP_023115263.1	DNA recombination protein RmuC	Pseudomonas aeruginosa	Pae_CF67.02k	GCF_001023675.1
NZ_LDKO01000070.1	1332	2912	+	WP_023115263.1	DNA recombination protein RmuC	Pseudomonas aeruginosa	Pae_CF67.02l	GCF_001023685.1
NZ_LDKP01000052.1	1332	2912	+	WP_023115263.1	DNA recombination protein RmuC	Pseudomonas aeruginosa	Pae_CF67.02m	GCF_001023705.1
NZ_LDKQ01000067.1	1331	2911	+	WP_023115263.1	DNA recombination protein RmuC	Pseudomonas aeruginosa	Pae_CF67.02n	GCF_001023955.1
NZ_LDKR01000063.1	1332	2912	+	WP_023115263.1	DNA recombination protein RmuC	Pseudomonas aeruginosa	Pae_CF67.02o	GCF_001023985.1
NZ_LDKS01000085.1	22308	23888	-	WP_023115263.1	DNA recombination protein RmuC	Pseudomonas aeruginosa	Pae_CF67.02p	GCF_001023975.1
NZ_LDKT01000080.1	22308	23888	-	WP_023115263.1	DNA recombination protein RmuC	Pseudomonas aeruginosa	Pae_CF67.02q	GCF_001024445.1
NZ_LDKU01000086.1	1332	2912	+	WP_023115263.1	DNA recombination protein RmuC	Pseudomonas aeruginosa	Pae_CF67.02r	GCF_001023995.1
NZ_LDKV01000065.1	22308	23888	-	WP_023115263.1	DNA recombination protein RmuC	Pseudomonas aeruginosa	Pae_CF67.02s	GCF_001023735.1
NZ_LDKW01000066.1	1332	2912	+	WP_023115263.1	DNA recombination protein RmuC	Pseudomonas aeruginosa	Pae_CF67.02t	GCF_001024035.1
NZ_LDKX01000057.1	1332	2912	+	WP_023115263.1	DNA recombination protein RmuC	Pseudomonas aeruginosa	Pae_CF67.03a	GCF_001023755.1
NZ_LDKY01000046.1	1332	2912	+	WP_023115263.1	DNA recombination protein RmuC	Pseudomonas aeruginosa	Pae_CF67.03b	GCF_001024435.1
NZ_LDKZ01000055.1	1332	2912	+	WP_023115263.1	DNA recombination protein RmuC	Pseudomonas aeruginosa	Pae_CF67.03c	GCF_001023765.1
NZ_LDLA01000040.1	1332	2912	+	WP_023115263.1	DNA recombination protein RmuC	Pseudomonas aeruginosa	Pae_CF67.03d	GCF_001024055.1
NZ_LDLB01000033.1	1332	2912	+	WP_023115263.1	DNA recombination protein RmuC	Pseudomonas aeruginosa	Pae_CF67.03e	GCF_001024065.1
NZ_LDLC01000056.1	1332	2912	+	WP_023115263.1	DNA recombination protein RmuC	Pseudomonas aeruginosa	Pae_CF67.03f	GCF_001024075.1
NZ_LDLD01000079.1	22308	23888	-	WP_023115263.1	DNA recombination protein RmuC	Pseudomonas aeruginosa	Pae_CF67.03g	GCF_001024455.1
NZ_LDLE01000022.1	22308	23888	-	WP_023115263.1	DNA recombination protein RmuC	Pseudomonas aeruginosa	Pae_CF67.03h	GCF_001024115.1
NZ_LDLF01000075.1	22308	23888	-	WP_023115263.1	DNA recombination protein RmuC	Pseudomonas aeruginosa	Pae_CF67.03i	GCF_001024125.1
NZ_LDLG01000085.1	22307	23887	-	WP_023115263.1	DNA recombination protein RmuC	Pseudomonas aeruginosa	Pae_CF67.03j	GCF_001023775.1
NZ_LDLH01000049.1	22308	23888	-	WP_023115263.1	DNA recombination protein RmuC	Pseudomonas aeruginosa	Pae_CF67.03k	GCF_001024495.1
NZ_LDLI01000059.1	22308	23888	-	WP_023115263.1	DNA recombination protein RmuC	Pseudomonas aeruginosa	Pae_CF67.03l	GCF_001024515.1
NZ_LDLJ01000069.1	22308	23888	-	WP_023115263.1	DNA recombination protein RmuC	Pseudomonas aeruginosa	Pae_CF67.03m	GCF_001024135.1
NZ_LDLK01000001.1	22308	23888	-	WP_023115263.1	DNA recombination protein RmuC	Pseudomonas aeruginosa	Pae_CF67.03n	GCF_001023815.1
NZ_LDLL01000074.1	1332	2912	+	WP_023115263.1	DNA recombination protein RmuC	Pseudomonas aeruginosa	Pae_CF67.03o	GCF_001024145.1
NZ_LDLM01000051.1	22308	23888	-	WP_023115263.1	DNA recombination protein RmuC	Pseudomonas aeruginosa	Pae_CF67.03p	GCF_001023835.1
NZ_LDLN01000017.1	1332	2912	+	WP_023115263.1	DNA recombination protein RmuC	Pseudomonas aeruginosa	Pae_CF67.03q	GCF_001024195.1
NZ_LDLO01000059.1	1332	2912	+	WP_023115263.1	DNA recombination protein RmuC	Pseudomonas aeruginosa	Pae_CF67.03r	GCF_001024205.1
NZ_LDLP01000062.1	1332	2912	+	WP_023115263.1	DNA recombination protein RmuC	Pseudomonas aeruginosa	Pae_CF67.04a	GCF_001024535.1
NZ_LDLQ01000033.1	1332	2912	+	WP_023115263.1	DNA recombination protein RmuC	Pseudomonas aeruginosa	Pae_CF67.04b	GCF_001024545.1
NZ_LDLR01000058.1	22308	23888	-	WP_023115263.1	DNA recombination protein RmuC	Pseudomonas aeruginosa	Pae_CF67.04c	GCF_001024215.1
NZ_LDLS01000041.1	22310	23890	-	WP_023115263.1	DNA recombination protein RmuC	Pseudomonas aeruginosa	Pae_CF67.04d	GCF_001023845.1
NZ_LDLT01000077.1	22308	23888	-	WP_023115263.1	DNA recombination protein RmuC	Pseudomonas aeruginosa	Pae_CF67.04e	GCF_001024565.1
NZ_LDLU01000099.1	22310	23890	-	WP_023115263.1	DNA recombination protein RmuC	Pseudomonas aeruginosa	Pae_CF67.04f	GCF_001024235.1
NZ_LDLV01000049.1	1332	2912	+	WP_023115263.1	DNA recombination protein RmuC	Pseudomonas aeruginosa	Pae_CF67.04g	GCF_001023875.1
NZ_LDLW01000078.1	22308	23888	-	WP_023115263.1	DNA recombination protein RmuC	Pseudomonas aeruginosa	Pae_CF67.04h	GCF_001024585.1
NZ_LDLX01000044.1	22308	23888	-	WP_023115263.1	DNA recombination protein RmuC	Pseudomonas aeruginosa	Pae_CF67.04i	GCF_001024615.1
NZ_LDLY01000002.1	22308	23888	-	WP_023115263.1	DNA recombination protein RmuC	Pseudomonas aeruginosa	Pae_CF67.04j	GCF_001023895.1
NZ_LDLZ01000048.1	1332	2912	+	WP_023115263.1	DNA recombination protein RmuC	Pseudomonas aeruginosa	Pae_CF67.04k	GCF_001024275.1
NZ_LDMA01000055.1	1332	2912	+	WP_023115263.1	DNA recombination protein RmuC	Pseudomonas aeruginosa	Pae_CF67.04l	GCF_001024285.1
NZ_LDMB01000056.1	22308	23888	-	WP_023115263.1	DNA recombination protein RmuC	Pseudomonas aeruginosa	Pae_CF67.04m	GCF_001024305.1
NZ_LDMC01000029.1	22308	23888	-	WP_023115263.1	DNA recombination protein RmuC	Pseudomonas aeruginosa	Pae_CF67.04n	GCF_001024635.1
NZ_LDMD01000069.1	22308	23888	-	WP_023115263.1	DNA recombination protein RmuC	Pseudomonas aeruginosa	Pae_CF67.04o	GCF_001024645.1
NZ_LDME01000048.1	22308	23888	-	WP_023115263.1	DNA recombination protein RmuC	Pseudomonas aeruginosa	Pae_CF67.04p	GCF_001023915.1
NZ_LDMF01000075.1	22308	23888	-	WP_023115263.1	DNA recombination protein RmuC	Pseudomonas aeruginosa	Pae_CF67.04q	GCF_001024325.1
NZ_LDMG01000071.1	1332	2912	+	WP_023115263.1	DNA recombination protein RmuC	Pseudomonas aeruginosa	Pae_CF67.04r	GCF_001024355.1
NZ_LDMH01000048.1	22308	23888	-	WP_023115263.1	DNA recombination protein RmuC	Pseudomonas aeruginosa	Pae_CF67.04s	GCF_001024655.1
NZ_LDMI01000067.1	1332	2912	+	WP_023115263.1	DNA recombination protein RmuC	Pseudomonas aeruginosa	Pae_CF67.04t	GCF_001024695.1
NZ_LDMJ01000065.1	22308	23888	-	WP_023115263.1	DNA recombination protein RmuC	Pseudomonas aeruginosa	Pae_CF67.05a	GCF_001024715.1
NZ_LDMK01000060.1	22421	24001	-	WP_023115263.1	DNA recombination protein RmuC	Pseudomonas aeruginosa	Pae_CF67.05b	GCF_001024725.1
NZ_LDML01000058.1	22307	23887	-	WP_023115263.1	DNA recombination protein RmuC	Pseudomonas aeruginosa	Pae_CF67.05c	GCF_001024755.1
NZ_LDMM01000089.1	1332	2912	+	WP_023115263.1	DNA recombination protein RmuC	Pseudomonas aeruginosa	Pae_CF67.05d	GCF_001024765.1
NZ_LDMN01000027.1	1332	2912	+	WP_023115263.1	DNA recombination protein RmuC	Pseudomonas aeruginosa	Pae_CF67.05e	GCF_001024775.1
NZ_LDMO01000077.1	1332	2912	+	WP_023115263.1	DNA recombination protein RmuC	Pseudomonas aeruginosa	Pae_CF67.05f	GCF_001024805.1
NZ_LDMP01000089.1	22308	23888	-	WP_023115263.1	DNA recombination protein RmuC	Pseudomonas aeruginosa	Pae_CF67.05g	GCF_001024835.1
NZ_LDMQ01000054.1	22308	23888	-	WP_023115263.1	DNA recombination protein RmuC	Pseudomonas aeruginosa	Pae_CF67.05h	GCF_001024845.1
NZ_LDMR01000052.1	1332	2912	+	WP_023115263.1	DNA recombination protein RmuC	Pseudomonas aeruginosa	Pae_CF67.05i	GCF_001024855.1
NZ_LDMS01000071.1	1332	2912	+	WP_023115263.1	DNA recombination protein RmuC	Pseudomonas aeruginosa	Pae_CF67.05k	GCF_001024875.1
NZ_LDMT01000042.1	22307	23887	-	WP_023115263.1	DNA recombination protein RmuC	Pseudomonas aeruginosa	Pae_CF67.05l	GCF_001024915.1
NZ_LDMU01000047.1	22308	23888	-	WP_023115263.1	DNA recombination protein RmuC	Pseudomonas aeruginosa	Pae_CF67.05m	GCF_001024925.1
NZ_LDMV01000033.1	1332	2912	+	WP_023115263.1	DNA recombination protein RmuC	Pseudomonas aeruginosa	Pae_CF67.05n	GCF_001024945.1
NZ_LDMW01000050.1	22308	23888	-	WP_023115263.1	DNA recombination protein RmuC	Pseudomonas aeruginosa	Pae_CF67.05o	GCF_001024955.1
NZ_LDMX01000073.1	22421	24001	-	WP_023115263.1	DNA recombination protein RmuC	Pseudomonas aeruginosa	Pae_CF67.05p	GCF_001024995.1
NZ_LEEU01000048.1	22421	24001	-	WP_023115263.1	DNA recombination protein RmuC	Pseudomonas aeruginosa	Pae_CF67.05q	GCF_001036815.1
NZ_LEEV01000095.1	22308	23888	-	WP_023115263.1	DNA recombination protein RmuC	Pseudomonas aeruginosa	Pae_CF67.05r	GCF_001036825.1
NZ_LEEW01000058.1	22421	24001	-	WP_023115263.1	DNA recombination protein RmuC	Pseudomonas aeruginosa	Pae_CF67.05s	GCF_001034665.1
NZ_LEEX01000037.1	1332	2912	+	WP_023115263.1	DNA recombination protein RmuC	Pseudomonas aeruginosa	Pae_CF67.05t	GCF_001036835.1
NZ_LEEY01000034.1	22307	23887	-	WP_023115263.1	DNA recombination protein RmuC	Pseudomonas aeruginosa	Pae_CF67.06a	GCF_001036885.1
NZ_LEEZ01000077.1	1332	2912	+	WP_023115263.1	DNA recombination protein RmuC	Pseudomonas aeruginosa	Pae_CF67.06b	GCF_001036905.1
NZ_LEFA01000059.1	22310	23890	-	WP_023115263.1	DNA recombination protein RmuC	Pseudomonas aeruginosa	Pae_CF67.06c	GCF_001036895.1
NZ_LEFB01000012.1	1331	2911	+	WP_023115263.1	DNA recombination protein RmuC	Pseudomonas aeruginosa	Pae_CF67.06d	GCF_001036915.1
NZ_LEFC01000063.1	22300	23880	-	WP_023115263.1	DNA recombination protein RmuC	Pseudomonas aeruginosa	Pae_CF67.06e	GCF_001036965.1
NZ_LEFD01000104.1	22310	23890	-	WP_023115263.1	DNA recombination protein RmuC	Pseudomonas aeruginosa	Pae_CF67.06f	GCF_001036975.1
NZ_LEFE01000013.1	22307	23887	-	WP_023115263.1	DNA recombination protein RmuC	Pseudomonas aeruginosa	Pae_CF67.06g	GCF_001036985.1
NZ_LEFF01000053.1	1332	2912	+	WP_023115263.1	DNA recombination protein RmuC	Pseudomonas aeruginosa	Pae_CF67.06h	GCF_001034675.1
NZ_LEFG01000036.1	1332	2912	+	WP_023115263.1	DNA recombination protein RmuC	Pseudomonas aeruginosa	Pae_CF67.06i	GCF_001037025.1
NZ_LEFH01000060.1	22308	23888	-	WP_023115263.1	DNA recombination protein RmuC	Pseudomonas aeruginosa	Pae_CF67.06j	GCF_001034685.1
NZ_LEFI01000067.1	1332	2912	+	WP_023115263.1	DNA recombination protein RmuC	Pseudomonas aeruginosa	Pae_CF67.06l	GCF_001037045.1
NZ_LEFJ01000060.1	22308	23888	-	WP_023115263.1	DNA recombination protein RmuC	Pseudomonas aeruginosa	Pae_CF67.06m	GCF_001037055.1
NZ_LEFK01000019.1	1331	2911	+	WP_023115263.1	DNA recombination protein RmuC	Pseudomonas aeruginosa	Pae_CF67.06n	GCF_001037065.1
NZ_LEFL01000104.1	22307	23887	-	WP_023115263.1	DNA recombination protein RmuC	Pseudomonas aeruginosa	Pae_CF67.06o	GCF_001037275.1
NZ_LEFM01000089.1	22308	23888	-	WP_023115263.1	DNA recombination protein RmuC	Pseudomonas aeruginosa	Pae_CF67.06p	GCF_001037265.1
NZ_LEFN01000072.1	22311	23891	-	WP_023115263.1	DNA recombination protein RmuC	Pseudomonas aeruginosa	Pae_CF67.06q	GCF_001037105.1
NZ_LEFO01000005.1	22310	23890	-	WP_023115263.1	DNA recombination protein RmuC	Pseudomonas aeruginosa	Pae_CF67.06r	GCF_001037125.1
NZ_LEFP01000156.1	22308	23888	-	WP_023115263.1	DNA recombination protein RmuC	Pseudomonas aeruginosa	Pae_CF67.06s	GCF_001037145.1
NZ_LEFQ01000081.1	22302	23882	-	WP_023115263.1	DNA recombination protein RmuC	Pseudomonas aeruginosa	Pae_CF67.06t	GCF_001034695.1
NZ_LEFR01000084.1	22308	23888	-	WP_023115263.1	DNA recombination protein RmuC	Pseudomonas aeruginosa	Pae_CF67.07a	GCF_001037165.1
NZ_LEFS01000054.1	1332	2912	+	WP_023115263.1	DNA recombination protein RmuC	Pseudomonas aeruginosa	Pae_CF67.07b	GCF_001034745.1
NZ_LEFT01000062.1	1332	2912	+	WP_023115263.1	DNA recombination protein RmuC	Pseudomonas aeruginosa	Pae_CF67.07c	GCF_001037185.1
NZ_LEFU01000047.1	22308	23888	-	WP_023115263.1	DNA recombination protein RmuC	Pseudomonas aeruginosa	Pae_CF67.07d	GCF_001034755.1
NZ_LEFV01000057.1	22308	23888	-	WP_023115263.1	DNA recombination protein RmuC	Pseudomonas aeruginosa	Pae_CF67.07e	GCF_001034765.1
NZ_LEFW01000051.1	1332	2912	+	WP_023115263.1	DNA recombination protein RmuC	Pseudomonas aeruginosa	Pae_CF67.07f	GCF_001034785.1
NZ_LEFX01000061.1	22308	23888	-	WP_023115263.1	DNA recombination protein RmuC	Pseudomonas aeruginosa	Pae_CF67.07g	GCF_001037195.1
NZ_LEFY01000015.1	1332	2912	+	WP_023115263.1	DNA recombination protein RmuC	Pseudomonas aeruginosa	Pae_CF67.07h	GCF_001037225.1
NZ_LEFZ01000071.1	1332	2912	+	WP_023115263.1	DNA recombination protein RmuC	Pseudomonas aeruginosa	Pae_CF67.07i	GCF_001034825.1
NZ_LEGA01000065.1	1332	2912	+	WP_023115263.1	DNA recombination protein RmuC	Pseudomonas aeruginosa	Pae_CF67.07j	GCF_001037235.1
NZ_LEGB01000089.1	1331	2911	+	WP_023115263.1	DNA recombination protein RmuC	Pseudomonas aeruginosa	Pae_CF67.07k	GCF_001037305.1
NZ_LEGC01000070.1	22421	24001	-	WP_023115263.1	DNA recombination protein RmuC	Pseudomonas aeruginosa	Pae_CF67.07l	GCF_001037315.1
NZ_LEGD01000077.1	22308	23888	-	WP_023115263.1	DNA recombination protein RmuC	Pseudomonas aeruginosa	Pae_CF67.07m	GCF_001034835.1
NZ_LEGE01000043.1	1333	2913	+	WP_023115263.1	DNA recombination protein RmuC	Pseudomonas aeruginosa	Pae_CF67.07n	GCF_001034855.1
NZ_LEGF01000048.1	22310	23890	-	WP_023115263.1	DNA recombination protein RmuC	Pseudomonas aeruginosa	Pae_CF67.07o	GCF_001037345.1
NZ_LEGG01000040.1	1332	2912	+	WP_023115263.1	DNA recombination protein RmuC	Pseudomonas aeruginosa	Pae_CF67.07p	GCF_001034875.1
NZ_LEGH01000022.1	1332	2912	+	WP_023115263.1	DNA recombination protein RmuC	Pseudomonas aeruginosa	Pae_CF67.07q	GCF_001037355.1
NZ_LEGI01000056.1	22308	23888	-	WP_023115263.1	DNA recombination protein RmuC	Pseudomonas aeruginosa	Pae_CF67.07r	GCF_001034905.1
NZ_LEGJ01000044.1	22308	23888	-	WP_023115263.1	DNA recombination protein RmuC	Pseudomonas aeruginosa	Pae_CF67.07s	GCF_001037385.1
NZ_LEGK01000073.1	22421	24001	-	WP_023115263.1	DNA recombination protein RmuC	Pseudomonas aeruginosa	Pae_CF67.07t	GCF_001037395.1
NZ_LEGM01000143.1	1331	2911	+	WP_023115263.1	DNA recombination protein RmuC	Pseudomonas aeruginosa	Pae_CF67.08b	GCF_001037435.1
NZ_LEGN01000057.1	22309	23889	-	WP_023115263.1	DNA recombination protein RmuC	Pseudomonas aeruginosa	Pae_CF67.08c	GCF_001034915.1
NZ_LEGO01000105.1	1332	2912	+	WP_023115263.1	DNA recombination protein RmuC	Pseudomonas aeruginosa	Pae_CF67.08d	GCF_001034945.1
NZ_LEGP01000081.1	1332	2912	+	WP_023115263.1	DNA recombination protein RmuC	Pseudomonas aeruginosa	Pae_CF67.08e	GCF_001034955.1
NZ_LEGQ01000082.1	22308	23888	-	WP_023115263.1	DNA recombination protein RmuC	Pseudomonas aeruginosa	Pae_CF67.08f	GCF_001034985.1
NZ_LEGR01000048.1	1332	2912	+	WP_023115263.1	DNA recombination protein RmuC	Pseudomonas aeruginosa	Pae_CF67.08g	GCF_001035005.1
NZ_LEGS01000040.1	1332	2912	+	WP_023115263.1	DNA recombination protein RmuC	Pseudomonas aeruginosa	Pae_CF67.08h	GCF_001035025.1
NZ_LEGT01000063.1	1332	2912	+	WP_023115263.1	DNA recombination protein RmuC	Pseudomonas aeruginosa	Pae_CF67.08i	GCF_001035035.1
NZ_LEGU01000050.1	22310	23890	-	WP_023115263.1	DNA recombination protein RmuC	Pseudomonas aeruginosa	Pae_CF67.08j	GCF_001035065.1
NZ_LEGV01000057.1	22308	23888	-	WP_023115263.1	DNA recombination protein RmuC	Pseudomonas aeruginosa	Pae_CF67.08k	GCF_001035075.1
NZ_LEGW01000051.1	22308	23888	-	WP_023115263.1	DNA recombination protein RmuC	Pseudomonas aeruginosa	Pae_CF67.08l	GCF_001035105.1
NZ_LEGX01000062.1	22308	23888	-	WP_023115263.1	DNA recombination protein RmuC	Pseudomonas aeruginosa	Pae_CF67.08m	GCF_001035115.1
NZ_LEGY01000040.1	22308	23888	-	WP_023115263.1	DNA recombination protein RmuC	Pseudomonas aeruginosa	Pae_CF67.08n	GCF_001035145.1
NZ_LEGZ01000077.1	1332	2912	+	WP_023115263.1	DNA recombination protein RmuC	Pseudomonas aeruginosa	Pae_CF67.08o	GCF_001035155.1
NZ_LEHA01000094.1	1332	2912	+	WP_023115263.1	DNA recombination protein RmuC	Pseudomonas aeruginosa	Pae_CF67.08p	GCF_001035175.1
NZ_LEHB01000059.1	22308	23888	-	WP_023115263.1	DNA recombination protein RmuC	Pseudomonas aeruginosa	Pae_CF67.08q	GCF_001035205.1
NZ_LEHC01000065.1	22309	23889	-	WP_023115263.1	DNA recombination protein RmuC	Pseudomonas aeruginosa	Pae_CF67.08r	GCF_001035225.1
NZ_LEHD01000065.1	22308	23888	-	WP_023115263.1	DNA recombination protein RmuC	Pseudomonas aeruginosa	Pae_CF67.08s	GCF_001035235.1
NZ_LEHE01000093.1	1332	2912	+	WP_023115263.1	DNA recombination protein RmuC	Pseudomonas aeruginosa	Pae_CF67.08t	GCF_001035245.1
NZ_LEHF01000076.1	1332	2912	+	WP_023115263.1	DNA recombination protein RmuC	Pseudomonas aeruginosa	Pae_CF67.09a	GCF_001035285.1
NZ_LEHG01000074.1	1332	2912	+	WP_023115263.1	DNA recombination protein RmuC	Pseudomonas aeruginosa	Pae_CF67.09b	GCF_001035305.1
NZ_LEHH01000044.1	22308	23888	-	WP_023115263.1	DNA recombination protein RmuC	Pseudomonas aeruginosa	Pae_CF67.09c	GCF_001035325.1
NZ_LEHI01000088.1	1332	2912	+	WP_023115263.1	DNA recombination protein RmuC	Pseudomonas aeruginosa	Pae_CF67.09d	GCF_001035315.1
NZ_LEHJ01000069.1	1332	2912	+	WP_023115263.1	DNA recombination protein RmuC	Pseudomonas aeruginosa	Pae_CF67.09e	GCF_001035365.1
NZ_LEHK01000061.1	22308	23888	-	WP_023115263.1	DNA recombination protein RmuC	Pseudomonas aeruginosa	Pae_CF67.09f	GCF_001035385.1
NZ_LEHL01000055.1	1332	2912	+	WP_023115263.1	DNA recombination protein RmuC	Pseudomonas aeruginosa	Pae_CF67.09g	GCF_001035395.1
NZ_LEHM01000052.1	22308	23888	-	WP_023115263.1	DNA recombination protein RmuC	Pseudomonas aeruginosa	Pae_CF67.09h	GCF_001035415.1
NZ_LEHN01000047.1	1332	2912	+	WP_023115263.1	DNA recombination protein RmuC	Pseudomonas aeruginosa	Pae_CF67.09i	GCF_001035445.1
NZ_LEHO01000041.1	22308	23888	-	WP_023115263.1	DNA recombination protein RmuC	Pseudomonas aeruginosa	Pae_CF67.09j	GCF_001035465.1
NZ_LEHP01000049.1	22308	23888	-	WP_023115263.1	DNA recombination protein RmuC	Pseudomonas aeruginosa	Pae_CF67.09k	GCF_001035485.1
NZ_LEHQ01000072.1	22310	23890	-	WP_023115263.1	DNA recombination protein RmuC	Pseudomonas aeruginosa	Pae_CF67.09l	GCF_001035495.1
NZ_LEHR01000065.1	1332	2912	+	WP_023115263.1	DNA recombination protein RmuC	Pseudomonas aeruginosa	Pae_CF67.09m	GCF_001035525.1
NZ_LEHS01000048.1	1332	2912	+	WP_023115263.1	DNA recombination protein RmuC	Pseudomonas aeruginosa	Pae_CF67.09n	GCF_001035535.1
NZ_LEHT01000050.1	1332	2912	+	WP_023115263.1	DNA recombination protein RmuC	Pseudomonas aeruginosa	Pae_CF67.09o	GCF_001035565.1
NZ_LEHU01000053.1	22308	23888	-	WP_023115263.1	DNA recombination protein RmuC	Pseudomonas aeruginosa	Pae_CF67.09p	GCF_001035575.1
NZ_LEHV01000032.1	1332	2912	+	WP_023115263.1	DNA recombination protein RmuC	Pseudomonas aeruginosa	Pae_CF67.09q	GCF_001035605.1
NZ_LEHW01000095.1	22308	23888	-	WP_023115263.1	DNA recombination protein RmuC	Pseudomonas aeruginosa	Pae_CF67.09r	GCF_001035625.1
NZ_LEHX01000073.1	1332	2912	+	WP_023115263.1	DNA recombination protein RmuC	Pseudomonas aeruginosa	Pae_CF67.09s	GCF_001035635.1
NZ_LEHY01000040.1	22308	23888	-	WP_023115263.1	DNA recombination protein RmuC	Pseudomonas aeruginosa	Pae_CF67.09t	GCF_001035645.1
NZ_LEHZ01000058.1	1332	2912	+	WP_023115263.1	DNA recombination protein RmuC	Pseudomonas aeruginosa	Pae_CF67.10a	GCF_001035685.1
NZ_LEIA01000056.1	1332	2912	+	WP_023115263.1	DNA recombination protein RmuC	Pseudomonas aeruginosa	Pae_CF67.10b	GCF_001035705.1
NZ_LEIB01000075.1	1332	2912	+	WP_023115263.1	DNA recombination protein RmuC	Pseudomonas aeruginosa	Pae_CF67.10c	GCF_001035715.1
NZ_LEIC01000090.1	22310	23890	-	WP_023115263.1	DNA recombination protein RmuC	Pseudomonas aeruginosa	Pae_CF67.10d	GCF_001035725.1
NZ_LEID01000040.1	1332	2912	+	WP_023115263.1	DNA recombination protein RmuC	Pseudomonas aeruginosa	Pae_CF67.10e	GCF_001035765.1
NZ_LEIE01000085.1	22308	23888	-	WP_023115263.1	DNA recombination protein RmuC	Pseudomonas aeruginosa	Pae_CF67.10f	GCF_001035785.1
NZ_LEIF01000052.1	1332	2912	+	WP_023115263.1	DNA recombination protein RmuC	Pseudomonas aeruginosa	Pae_CF67.10g	GCF_001035795.1
NZ_LEIG01000058.1	1332	2912	+	WP_023115263.1	DNA recombination protein RmuC	Pseudomonas aeruginosa	Pae_CF67.10h	GCF_001035805.1
NZ_LEIH01000004.1	22308	23888	-	WP_023115263.1	DNA recombination protein RmuC	Pseudomonas aeruginosa	Pae_CF67.10i	GCF_001035845.1
NZ_LEII01000067.1	1332	2912	+	WP_023115263.1	DNA recombination protein RmuC	Pseudomonas aeruginosa	Pae_CF67.10j	GCF_001035865.1
NZ_LEIJ01000082.1	1332	2912	+	WP_023115263.1	DNA recombination protein RmuC	Pseudomonas aeruginosa	Pae_CF67.10k	GCF_001035875.1
NZ_LEIK01000042.1	22308	23888	-	WP_023115263.1	DNA recombination protein RmuC	Pseudomonas aeruginosa	Pae_CF67.10l	GCF_001035885.1
NZ_LEIL01000021.1	1332	2912	+	WP_023115263.1	DNA recombination protein RmuC	Pseudomonas aeruginosa	Pae_CF67.10m	GCF_001035925.1
NZ_LEIM01000045.1	1332	2912	+	WP_023115263.1	DNA recombination protein RmuC	Pseudomonas aeruginosa	Pae_CF67.10n	GCF_001035945.1
NZ_LEIN01000046.1	22308	23888	-	WP_023115263.1	DNA recombination protein RmuC	Pseudomonas aeruginosa	Pae_CF67.10o	GCF_001035955.1
NZ_LEIO01000054.1	1332	2912	+	WP_023115263.1	DNA recombination protein RmuC	Pseudomonas aeruginosa	Pae_CF67.10p	GCF_001035975.1
NZ_LEIP01000034.1	1332	2912	+	WP_023115263.1	DNA recombination protein RmuC	Pseudomonas aeruginosa	Pae_CF67.10q	GCF_001036005.1
NZ_LEIQ01000038.1	22308	23888	-	WP_023115263.1	DNA recombination protein RmuC	Pseudomonas aeruginosa	Pae_CF67.10r	GCF_001036025.1
NZ_LEIR01000030.1	1332	2912	+	WP_023115263.1	DNA recombination protein RmuC	Pseudomonas aeruginosa	Pae_CF67.10s	GCF_001036035.1
NZ_LEIS01000055.1	1331	2911	+	WP_023115263.1	DNA recombination protein RmuC	Pseudomonas aeruginosa	Pae_CF67.10t	GCF_001036065.1
NZ_LEIT01000125.1	22308	23888	-	WP_023115263.1	DNA recombination protein RmuC	Pseudomonas aeruginosa	Pae_CF67.11a	GCF_001036075.1
NZ_LEIU01000041.1	1333	2913	+	WP_023115263.1	DNA recombination protein RmuC	Pseudomonas aeruginosa	Pae_CF67.11b	GCF_001036105.1
NZ_LEIV01000077.1	22308	23888	-	WP_023115263.1	DNA recombination protein RmuC	Pseudomonas aeruginosa	Pae_CF67.11c	GCF_001036115.1
NZ_LEIW01000059.1	22308	23888	-	WP_023115263.1	DNA recombination protein RmuC	Pseudomonas aeruginosa	Pae_CF67.11d	GCF_001036145.1
NZ_LEIX01000062.1	1332	2912	+	WP_023115263.1	DNA recombination protein RmuC	Pseudomonas aeruginosa	Pae_CF67.11e	GCF_001036155.1
NZ_LEIY01000050.1	1332	2912	+	WP_023115263.1	DNA recombination protein RmuC	Pseudomonas aeruginosa	Pae_CF67.11f	GCF_001036185.1
NZ_LEIZ01000057.1	1332	2912	+	WP_023115263.1	DNA recombination protein RmuC	Pseudomonas aeruginosa	Pae_CF67.11g	GCF_001036195.1
NZ_LEJA01000058.1	1332	2912	+	WP_023115263.1	DNA recombination protein RmuC	Pseudomonas aeruginosa	Pae_CF67.11h	GCF_001036225.1
NZ_LEJB01000071.1	1331	2911	+	WP_023115263.1	DNA recombination protein RmuC	Pseudomonas aeruginosa	Pae_CF67.11i	GCF_001036235.1
NZ_LEJC01000051.1	1333	2913	+	WP_023115263.1	DNA recombination protein RmuC	Pseudomonas aeruginosa	Pae_CF67.11j	GCF_001036255.1
NZ_LEJD01000034.1	1332	2912	+	WP_023115263.1	DNA recombination protein RmuC	Pseudomonas aeruginosa	Pae_CF67.11k	GCF_001036265.1
NZ_LEJE01000044.1	22308	23888	-	WP_023115263.1	DNA recombination protein RmuC	Pseudomonas aeruginosa	Pae_CF67.12a	GCF_001036305.1
NZ_LEJG01000062.1	1332	2912	+	WP_023115263.1	DNA recombination protein RmuC	Pseudomonas aeruginosa	Pae_CF67.11l	GCF_001036335.1
NZ_LEJH01000059.1	22310	23890	-	WP_023115263.1	DNA recombination protein RmuC	Pseudomonas aeruginosa	Pae_CF67.11m	GCF_001036355.1
NZ_LEJI01000037.1	22308	23888	-	WP_023115263.1	DNA recombination protein RmuC	Pseudomonas aeruginosa	Pae_CF67.11n	GCF_001036385.1
NZ_LEJJ01000070.1	22307	23887	-	WP_023115263.1	DNA recombination protein RmuC	Pseudomonas aeruginosa	Pae_CF67.11o	GCF_001036405.1
NZ_LEJK01000054.1	1332	2912	+	WP_023115263.1	DNA recombination protein RmuC	Pseudomonas aeruginosa	Pae_CF67.11p	GCF_001036415.1
NZ_LEJL01000076.1	22308	23888	-	WP_023115263.1	DNA recombination protein RmuC	Pseudomonas aeruginosa	Pae_CF67.11q	GCF_001036425.1
NZ_LEJM01000077.1	1332	2912	+	WP_023115263.1	DNA recombination protein RmuC	Pseudomonas aeruginosa	Pae_CF67.11s	GCF_001036465.1
NZ_LEJN01000037.1	22309	23889	-	WP_023115263.1	DNA recombination protein RmuC	Pseudomonas aeruginosa	Pae_CF67.11t	GCF_001036485.1
NZ_LEJO01000005.1	1332	2912	+	WP_023115263.1	DNA recombination protein RmuC	Pseudomonas aeruginosa	Pae_CF67.12c	GCF_001036505.1
NZ_LEJP01000073.1	22308	23888	-	WP_023115263.1	DNA recombination protein RmuC	Pseudomonas aeruginosa	Pae_CF67.12d	GCF_001036495.1
NZ_LEJQ01000037.1	22307	23887	-	WP_023115263.1	DNA recombination protein RmuC	Pseudomonas aeruginosa	Pae_CF67.12e	GCF_001036545.1
NZ_LEJR01000031.1	22308	23888	-	WP_023115263.1	DNA recombination protein RmuC	Pseudomonas aeruginosa	Pae_CF67.12f	GCF_001036565.1
NZ_LEJS01000070.1	22310	23890	-	WP_023115263.1	DNA recombination protein RmuC	Pseudomonas aeruginosa	Pae_CF67.12g	GCF_001036575.1
NZ_LEJT01000053.1	1332	2912	+	WP_023115263.1	DNA recombination protein RmuC	Pseudomonas aeruginosa	Pae_CF67.12h	GCF_001036585.1
NZ_LEJU01000075.1	1332	2912	+	WP_023115263.1	DNA recombination protein RmuC	Pseudomonas aeruginosa	Pae_CF67.12i	GCF_001036605.1
NZ_LEJV01000022.1	22308	23888	-	WP_023115263.1	DNA recombination protein RmuC	Pseudomonas aeruginosa	Pae_CF67.12j	GCF_001036645.1
NZ_LEJW01000050.1	22308	23888	-	WP_023115263.1	DNA recombination protein RmuC	Pseudomonas aeruginosa	Pae_CF67.12k	GCF_001036655.1
NZ_LEJX01000055.1	22308	23888	-	WP_023115263.1	DNA recombination protein RmuC	Pseudomonas aeruginosa	Pae_CF67.12l	GCF_001036675.1
NZ_LEJY01000052.1	22308	23888	-	WP_023115263.1	DNA recombination protein RmuC	Pseudomonas aeruginosa	Pae_CF67.12m	GCF_001036685.1
NZ_LEJZ01000052.1	22308	23888	-	WP_023115263.1	DNA recombination protein RmuC	Pseudomonas aeruginosa	Pae_CF67.12n	GCF_001036725.1
NZ_LEKA01000065.1	22308	23888	-	WP_023115263.1	DNA recombination protein RmuC	Pseudomonas aeruginosa	Pae_CF67.12o	GCF_001036735.1
NZ_LEKB01000054.1	22308	23888	-	WP_023115263.1	DNA recombination protein RmuC	Pseudomonas aeruginosa	Pae_CF67.12p	GCF_001036765.1
NZ_LEKC01000068.1	22308	23888	-	WP_023115263.1	DNA recombination protein RmuC	Pseudomonas aeruginosa	Pae_CF67.12q	GCF_001036775.1
NZ_LEKD01000049.1	22308	23888	-	WP_023115263.1	DNA recombination protein RmuC	Pseudomonas aeruginosa	Pae_CF67.12r	GCF_001036805.1
NZ_LFDI01000037.1	22308	23888	-	WP_023115263.1	DNA recombination protein RmuC	Pseudomonas aeruginosa	Pae_CF67.05j	GCF_001039325.1
NZ_LJNW01000066.1	1410	2990	+	WP_023115263.1	DNA recombination protein RmuC	Pseudomonas aeruginosa	ATCC 33350	GCF_001420205.1
NZ_LLMS01000024.1	1661	3241	+	WP_023115263.1	DNA recombination protein RmuC	Pseudomonas aeruginosa	WH-SGI-V-07188	GCF_001449805.1
NZ_LLRB01000021.1	22640	24220	-	WP_023115263.1	DNA recombination protein RmuC	Pseudomonas aeruginosa	WH-SGI-V-07630	GCF_001452075.1
NZ_LLRU01000018.1	1661	3241	+	WP_023115263.1	DNA recombination protein RmuC	Pseudomonas aeruginosa	WH-SGI-V-07649	GCF_001452335.1
NZ_MCLY01000028.1	22699	24279	-	WP_023115263.1	DNA recombination protein RmuC	Pseudomonas aeruginosa	2C22	GCF_003698025.1
NZ_MPUL01000087.1	22364	23944	-	WP_023115263.1	DNA recombination protein RmuC	Pseudomonas aeruginosa	CCF_696	GCF_001910265.1
NZ_MVGY01000025.1	22699	24279	-	WP_023115263.1	DNA recombination protein RmuC	Pseudomonas aeruginosa	ATCC BAA-2111	GCF_002238215.1
NZ_NSPL01000038.1	22700	24280	-	WP_023115263.1	DNA recombination protein RmuC	Pseudomonas aeruginosa	T2436	GCF_003834665.1
NZ_NSPM01000034.1	22700	24280	-	WP_023115263.1	DNA recombination protein RmuC	Pseudomonas aeruginosa	H638	GCF_003835405.1
NZ_NSSB01000028.1	22700	24280	-	WP_023115263.1	DNA recombination protein RmuC	Pseudomonas aeruginosa	U0306	GCF_003837185.1
NZ_RADZ01000189.1	1389	2969	+	WP_023115263.1	DNA recombination protein RmuC	Pseudomonas aeruginosa	HUM-315-D2	GCF_003629895.1
NZ_RAEA01000128.1	1367	2947	+	WP_023115263.1	DNA recombination protein RmuC	Pseudomonas aeruginosa	HUM-315-D1	GCF_003629885.1
NZ_RAEB01000023.1	4850	6430	-	WP_023115263.1	DNA recombination protein RmuC	Pseudomonas aeruginosa	VET-37	GCF_003629865.1
NZ_RAED01000195.1	1682	3262	+	WP_023115263.1	DNA recombination protein RmuC	Pseudomonas aeruginosa	VET-48	GCF_003629815.1
NZ_RAEE01000028.1	1389	2969	+	WP_023115263.1	DNA recombination protein RmuC	Pseudomonas aeruginosa	HUM-299	GCF_003629805.1
NZ_RWLC01000032.1	22675	24255	-	WP_023115263.1	DNA recombination protein RmuC	Pseudomonas aeruginosa	18	GCF_004369975.1
NZ_RWLL01000026.1	22556	24136	-	WP_023115263.1	DNA recombination protein RmuC	Pseudomonas aeruginosa	10	GCF_004370105.1
NZ_RWRE01000024.1	22589	24169	-	WP_023115263.1	DNA recombination protein RmuC	Pseudomonas aeruginosa	PAC60A	GCF_004373075.1
NZ_RWRF01000024.1	22698	24278	-	WP_023115263.1	DNA recombination protein RmuC	Pseudomonas aeruginosa	PAC127B	GCF_004373095.1
NZ_RWRG01000017.1	22239	23819	-	WP_023115263.1	DNA recombination protein RmuC	Pseudomonas aeruginosa	PAC127A	GCF_004373665.1
NZ_RWSC01000021.1	52496	54076	-	WP_023115263.1	DNA recombination protein RmuC	Pseudomonas aeruginosa	PAC84A	GCF_004373365.1
NZ_RWSD01000022.1	22654	24234	-	WP_023115263.1	DNA recombination protein RmuC	Pseudomonas aeruginosa	PAC22A	GCF_004373355.1
NZ_RWSQ01000027.1	22700	24280	-	WP_023115263.1	DNA recombination protein RmuC	Pseudomonas aeruginosa	PAC117B	GCF_004373575.1
NZ_RWSS01000027.1	22700	24280	-	WP_023115263.1	DNA recombination protein RmuC	Pseudomonas aeruginosa	PAC13C	GCF_004373865.1
NZ_SCZU01000008.1	1416	2996	+	WP_023115263.1	DNA recombination protein RmuC	Pseudomonas aeruginosa	33	GCF_004351665.1
NZ_SEIA01000065.1	1763	3343	+	WP_023115263.1	DNA recombination protein RmuC	Pseudomonas aeruginosa	81	GCF_004796075.1
NZ_JPFA01000001.1	2588800	2590380	+	WP_241510754.1	DNA recombination protein RmuC	Pseudomonas aeruginosa	M74707	GCF_002927095.1
NZ_CACPEO010000028.1	22656	24230	-	WP_049264406.1	DNA recombination protein RmuC	Pseudomonas aeruginosa	223	GCF_902633045.1
NZ_CACPES010000022.1	22648	24222	-	WP_049264406.1	DNA recombination protein RmuC	Pseudomonas aeruginosa	223	GCF_902633075.1
NZ_JABMEE010000004.1	22364	23938	-	WP_049264406.1	DNA recombination protein RmuC	Pseudomonas aeruginosa	KM18-18	GCF_019800065.1
NZ_RWRH01000021.1	22242	23822	-	WP_238326948.1	DNA recombination protein RmuC	Pseudomonas aeruginosa	PAC38B	GCF_004373655.1
NZ_RWRI01000019.1	22240	23820	-	WP_238326948.1	DNA recombination protein RmuC	Pseudomonas aeruginosa	PAC38A	GCF_004373125.1
NZ_CACPEP010000037.1	22439	24013	-	WP_031633112.1	DNA recombination protein RmuC	Pseudomonas aeruginosa	99	GCF_902632995.1
NZ_CP077977.1	2573265	2574839	+	WP_031633112.1	DNA recombination protein RmuC	Pseudomonas aeruginosa	ZPPH29	GCF_019857425.1
NZ_FRFJ01000022.1	1370	2944	+	WP_031633112.1	DNA recombination protein RmuC	Pseudomonas aeruginosa		GCF_900143825.1
NZ_FRFK01000097.1	22334	23908	-	WP_031633112.1	DNA recombination protein RmuC	Pseudomonas aeruginosa		GCF_900143875.1
NZ_FRFR01000031.1	1366	2940	+	WP_031633112.1	DNA recombination protein RmuC	Pseudomonas aeruginosa		GCF_900143845.1
NZ_FRFS01000029.1	1378	2952	+	WP_031633112.1	DNA recombination protein RmuC	Pseudomonas aeruginosa		GCF_900143965.1
NZ_FRGI01000053.1	22338	23912	-	WP_031633112.1	DNA recombination protein RmuC	Pseudomonas aeruginosa		GCF_900144025.1
NZ_FRGR01000051.1	1366	2940	+	WP_031633112.1	DNA recombination protein RmuC	Pseudomonas aeruginosa		GCF_900144165.1
NZ_FRGS01000178.1	1374	2948	+	WP_031633112.1	DNA recombination protein RmuC	Pseudomonas aeruginosa		GCF_900144055.1
NZ_FRQZ01000021.1	1370	2944	+	WP_031633112.1	DNA recombination protein RmuC	Pseudomonas aeruginosa		GCF_900146805.1
NZ_FRRB01000030.1	22463	24037	-	WP_031633112.1	DNA recombination protein RmuC	Pseudomonas aeruginosa		GCF_900146815.1
NZ_FRVP01000033.1	1378	2952	+	WP_031633112.1	DNA recombination protein RmuC	Pseudomonas aeruginosa		GCF_900148005.1
NZ_JABUGH010000034.1	1395	2969	+	WP_031633112.1	DNA recombination protein RmuC	Pseudomonas aeruginosa	ROUE09	GCF_013328395.1
NZ_JACEQJ010000031.1	1662	3236	+	WP_031633112.1	DNA recombination protein RmuC	Pseudomonas aeruginosa	PAL1.13	GCF_013913295.1
NZ_JAGEYX010000038.1	1318	2892	+	WP_031633112.1	DNA recombination protein RmuC	Pseudomonas aeruginosa	Patient_7_PostExposure	GCF_018027395.1
NZ_JAGEYY010000032.1	22444	24018	-	WP_031633112.1	DNA recombination protein RmuC	Pseudomonas aeruginosa	Patient_7_Baseline	GCF_018027405.1
NZ_KZ672822.1	1350	2924	+	WP_031633112.1	DNA recombination protein RmuC	Pseudomonas aeruginosa	HMSC066B11	GCF_001811225.1
NZ_MWXI01000032.1	11097	12671	-	WP_031633112.1	DNA recombination protein RmuC	Pseudomonas aeruginosa	354	GCF_002312535.1
NZ_NRAG01000053.1	1662	3236	+	WP_031633112.1	DNA recombination protein RmuC	Pseudomonas aeruginosa	env165	GCF_002326445.1
NZ_QVDV02000082.1	1548	3122	+	WP_031633112.1	DNA recombination protein RmuC	Pseudomonas aeruginosa	PABL018	GCF_003412045.2
NZ_QVDX02000075.1	1373	2947	+	WP_031633112.1	DNA recombination protein RmuC	Pseudomonas aeruginosa	PABL015	GCF_003412215.2
NZ_RXVY01000151.1	1318	2892	+	WP_031633112.1	DNA recombination protein RmuC	Pseudomonas aeruginosa	MRSN15753	GCF_003969775.1
NZ_VLHR01000046.1	22528	24102	-	WP_031633112.1	DNA recombination protein RmuC	Pseudomonas aeruginosa	UY1PSABAL2	GCF_007375485.1
NZ_CAADKU010000205.1	138	1718	-	WP_063837559.1	DNA recombination protein RmuC	Pseudomonas aeruginosa		GCF_900707275.1
NZ_CAADLB010000480.1	129	1709	-	WP_063837559.1	DNA recombination protein RmuC	Pseudomonas aeruginosa		GCF_900707215.1
NZ_CAADLZ010000955.1	129	1709	-	WP_063837559.1	DNA recombination protein RmuC	Pseudomonas aeruginosa		GCF_900707575.1
NZ_CAADMM010000820.1	330	1910	+	WP_063837559.1	DNA recombination protein RmuC	Pseudomonas aeruginosa		GCF_900707695.1
NZ_CAADND010000800.1	138	1718	-	WP_063837559.1	DNA recombination protein RmuC	Pseudomonas aeruginosa		GCF_900707875.1
NZ_CAADQL010000810.1	79	1659	+	WP_063837559.1	DNA recombination protein RmuC	Pseudomonas aeruginosa		GCF_900708715.1
NZ_CAADQV010000272.1	21528	23108	+	WP_063837559.1	DNA recombination protein RmuC	Pseudomonas aeruginosa		GCF_900708835.1
NZ_CAADQX010000387.1	988	2568	+	WP_063837559.1	DNA recombination protein RmuC	Pseudomonas aeruginosa		GCF_900708875.1
NZ_CBTQ010000055.1	61331	62911	+	WP_063837559.1	DNA recombination protein RmuC	Pseudomonas aeruginosa MH38	MH38	GCF_000689435.1
NZ_CP010555.1	1720617	1722197	-	WP_063837559.1	DNA recombination protein RmuC	Pseudomonas aeruginosa	FRD1	GCF_000829885.1
NZ_CP011317.1	2936245	2937825	+	WP_063837559.1	DNA recombination protein RmuC	Pseudomonas aeruginosa	Carb01 63	GCF_000981825.1
NZ_CP016955.1	4482578	4484158	-	WP_063837559.1	DNA recombination protein RmuC	Pseudomonas aeruginosa	RIVM-EMC2982	GCF_002085605.1
NZ_CP029088.1	2668720	2670300	+	WP_063837559.1	DNA recombination protein RmuC	Pseudomonas aeruginosa	AR445	GCF_003073735.1
NZ_CP095770.1	2886962	2888542	+	WP_063837559.1	DNA recombination protein RmuC	Pseudomonas aeruginosa	34Pae36	GCF_023093935.1
NZ_CVUJ01000123.1	61292	62872	+	WP_063837559.1	DNA recombination protein RmuC	Pseudomonas aeruginosa	P37_London_28_VIM_2_07_12	GCF_001181145.1
NZ_CVUK01000128.1	7085	8665	-	WP_063837559.1	DNA recombination protein RmuC	Pseudomonas aeruginosa	E4_London_17_VIM_2_03_09	GCF_001180505.1
NZ_CVUL01000161.1	206294	207874	+	WP_063837559.1	DNA recombination protein RmuC	Pseudomonas aeruginosa	P13_London_14_VIM_2_12_09	GCF_001180665.1
NZ_CVUM01000088.1	133318	134898	+	WP_063837559.1	DNA recombination protein RmuC	Pseudomonas aeruginosa	P40_Scotland_4_VIM_2_09_12	GCF_001181205.1
NZ_CVUN01000134.1	61319	62899	+	WP_063837559.1	DNA recombination protein RmuC	Pseudomonas aeruginosa	E9_London_17_VIM_2_04_13	GCF_001181645.1
NZ_CVUO01000134.1	7085	8665	-	WP_063837559.1	DNA recombination protein RmuC	Pseudomonas aeruginosa	P20_London_17_VIM_2_05_10	GCF_001180805.1
NZ_CVUP01000133.1	206380	207960	+	WP_063837559.1	DNA recombination protein RmuC	Pseudomonas aeruginosa	P12_London_17_VIM_2_11_09	GCF_001180645.1
NZ_CVUQ01000155.1	61320	62900	+	WP_063837559.1	DNA recombination protein RmuC	Pseudomonas aeruginosa	P28_London_17_02_11	GCF_001180965.1
NZ_CVUR01000140.1	7085	8665	-	WP_063837559.1	DNA recombination protein RmuC	Pseudomonas aeruginosa	P24_London_17_VIM_2_08_10	GCF_001180885.1
NZ_CVUS01000151.1	61306	62886	+	WP_063837559.1	DNA recombination protein RmuC	Pseudomonas aeruginosa	P35_London_26_VIM_2_05_12	GCF_001181105.1
NZ_CVUT01000133.1	61318	62898	+	WP_063837559.1	DNA recombination protein RmuC	Pseudomonas aeruginosa	P38_London_12_VIM_2_08_12	GCF_001181165.1
NZ_CVUU01000212.1	17298	18878	+	WP_063837559.1	DNA recombination protein RmuC	Pseudomonas aeruginosa	P23_East_of_England_6_IMP_13_07_10	GCF_001180865.1
NZ_CVUV01000165.1	7085	8665	-	WP_063837559.1	DNA recombination protein RmuC	Pseudomonas aeruginosa	P17_North_West_14_VIM_2_03_10	GCF_001180745.1
NZ_CVUW01000174.1	61329	62909	+	WP_063837559.1	DNA recombination protein RmuC	Pseudomonas aeruginosa	E8_London_17_VIM_2_04_13	GCF_001181625.1
NZ_CVUX01000180.1	7078	8658	-	WP_063837559.1	DNA recombination protein RmuC	Pseudomonas aeruginosa	E12_London_26_VIM_2_06_13	GCF_001181745.1
NZ_CVUY01000233.1	7085	8665	-	WP_063837559.1	DNA recombination protein RmuC	Pseudomonas aeruginosa	P1_London_28_IMP_1_04_05	GCF_001180345.1
NZ_CVUZ01000177.1	7085	8665	-	WP_063837559.1	DNA recombination protein RmuC	Pseudomonas aeruginosa	E2_London_17_VIM_2_02_09	GCF_001180465.1
NZ_CVVA01000044.1	133308	134888	+	WP_063837559.1	DNA recombination protein RmuC	Pseudomonas aeruginosa	P10_London_6_VIM_2_09_09	GCF_001180605.1
NZ_CVVB01000213.1	29808	31388	+	WP_063837559.1	DNA recombination protein RmuC	Pseudomonas aeruginosa	E3_London_17_VIM_2_03_09	GCF_001180485.1
NZ_CVVC01000113.1	61312	62892	+	WP_063837559.1	DNA recombination protein RmuC	Pseudomonas aeruginosa	P39_London_29_08_12	GCF_001181185.1
NZ_CVVD01000181.1	61317	62897	+	WP_063837559.1	DNA recombination protein RmuC	Pseudomonas aeruginosa	P16_Lonon_17_VIM_2_02_10	GCF_001180725.1
NZ_CVVE01000148.1	206380	207960	+	WP_063837559.1	DNA recombination protein RmuC	Pseudomonas aeruginosa	P21_London_17_VIM_2_06_10	GCF_001180825.1
NZ_CVVF01000118.1	61324	62904	+	WP_063837559.1	DNA recombination protein RmuC	Pseudomonas aeruginosa	P34_London_28_VIM_2_02_12	GCF_001181085.1
NZ_CVVG01000119.1	61317	62897	+	WP_063837559.1	DNA recombination protein RmuC	Pseudomonas aeruginosa	P33_London_28_VIM_2_02_12	GCF_001181065.1
NZ_CVVH01000122.1	7085	8665	-	WP_063837559.1	DNA recombination protein RmuC	Pseudomonas aeruginosa	P11_London_17_VIM_2_10_09	GCF_001180625.1
NZ_CVVI01000128.1	7085	8665	-	WP_063837559.1	DNA recombination protein RmuC	Pseudomonas aeruginosa	P22_London_17_VIM_2_06_10	GCF_001180845.1
NZ_CVVJ01000156.1	7085	8665	-	WP_063837559.1	DNA recombination protein RmuC	Pseudomonas aeruginosa	P32_London_17_VIM_2_10_11	GCF_001181045.1
NZ_CVVK01000135.1	61329	62909	+	WP_063837559.1	DNA recombination protein RmuC	Pseudomonas aeruginosa	P30_South_East_2_VIM_2_10_11	GCF_001181005.1
NZ_CVVL01000164.1	206380	207960	+	WP_063837559.1	DNA recombination protein RmuC	Pseudomonas aeruginosa	P25_London_12_VIM_2_08_10	GCF_001180905.1
NZ_CVVM01000129.1	7085	8665	-	WP_063837559.1	DNA recombination protein RmuC	Pseudomonas aeruginosa	E11_London_26_VIM_2_06_13	GCF_001181725.1
NZ_CVVN01000149.1	7085	8665	-	WP_063837559.1	DNA recombination protein RmuC	Pseudomonas aeruginosa	P26_Wales_1_VIM_2_11_10	GCF_001180925.1
NZ_CVVO01000162.1	7085	8665	-	WP_063837559.1	DNA recombination protein RmuC	Pseudomonas aeruginosa	P29_London_12_VIM_2_05_11	GCF_001180985.1
NZ_CVVP01000212.1	12892	14472	+	WP_063837559.1	DNA recombination protein RmuC	Pseudomonas aeruginosa	P36_West_Midlands_5_VIM_2_06_12	GCF_001181125.1
NZ_CVVQ01000160.1	7085	8665	-	WP_063837559.1	DNA recombination protein RmuC	Pseudomonas aeruginosa	E13_London_26_VIM_2_06_13	GCF_001181765.1
NZ_CVVR01000135.1	61311	62891	+	WP_063837559.1	DNA recombination protein RmuC	Pseudomonas aeruginosa	P41_London_28_09_12	GCF_001181225.1
NZ_CVVS01000011.1	133307	134887	+	WP_063837559.1	DNA recombination protein RmuC	Pseudomonas aeruginosa	P31_Wales_1_VIM_2_11_11	GCF_001181025.1
NZ_CVVT01000196.1	61329	62909	+	WP_063837559.1	DNA recombination protein RmuC	Pseudomonas aeruginosa	P14_London_17_VIM_2_01_10	GCF_001180685.1
NZ_CVVU01000203.1	61318	62898	+	WP_063837559.1	DNA recombination protein RmuC	Pseudomonas aeruginosa	P19_London_7_VIM_2_05_10	GCF_001180785.1
NZ_CVVV01000166.1	7084	8664	-	WP_063837559.1	DNA recombination protein RmuC	Pseudomonas aeruginosa	P3_North_West_16_VIM_2_07_06	GCF_001180385.1
NZ_CVVW01000199.1	61314	62894	+	WP_063837559.1	DNA recombination protein RmuC	Pseudomonas aeruginosa	P15_London_17_02_10	GCF_001180705.1
NZ_CVVX01000266.1	19249	20829	+	WP_063837559.1	DNA recombination protein RmuC	Pseudomonas aeruginosa	P27_Wales_1_VIM_2_02_11	GCF_001180945.1
NZ_CVVY01000112.1	8063	9643	-	WP_063837559.1	DNA recombination protein RmuC	Pseudomonas aeruginosa	P18_London_17_VIM_2_04_10	GCF_001180765.1
NZ_CVVZ01000337.1	23252	24832	+	WP_063837559.1	DNA recombination protein RmuC	Pseudomonas aeruginosa	E10_London_26_VIM_2_06_13	GCF_001181705.1
NZ_CVWA01000359.1	133300	134880	+	WP_063837559.1	DNA recombination protein RmuC	Pseudomonas aeruginosa	P4_London_1_VIM_2_10_07	GCF_001180405.1
NZ_CVWB01000316.1	39496	41076	+	WP_063837559.1	DNA recombination protein RmuC	Pseudomonas aeruginosa	E7_London_9_VIM_2_02_13	GCF_001181505.1
NZ_CVWC01000100.1	3314	4894	+	WP_063837559.1	DNA recombination protein RmuC	Pseudomonas aeruginosa	P2_London_28_IMP_1_06_05	GCF_001180365.1
NZ_CVWD01000017.1	11767	13347	+	WP_063837559.1	DNA recombination protein RmuC	Pseudomonas aeruginosa	E6_London_17_VIM_2_12_12	GCF_001181345.1
NZ_CVWE01000299.1	22875	24455	+	WP_063837559.1	DNA recombination protein RmuC	Pseudomonas aeruginosa	E5_London_17_VIM_2_12_12	GCF_001181325.1
NZ_CVWH01000116.1	7085	8665	-	WP_063837559.1	DNA recombination protein RmuC	Pseudomonas aeruginosa	P42_1_London_26_VIM_2_10_12	GCF_001181245.1
NZ_CVWI01000134.1	206368	207948	+	WP_063837559.1	DNA recombination protein RmuC	Pseudomonas aeruginosa	P42_2_London_28_VIM_2_11_12	GCF_001181285.1
NZ_CVWJ01000134.1	206380	207960	+	WP_063837559.1	DNA recombination protein RmuC	Pseudomonas aeruginosa	P43_1_London_9_VIM_2_11_12	GCF_001181265.1
NZ_CVWK01000123.1	7084	8664	-	WP_063837559.1	DNA recombination protein RmuC	Pseudomonas aeruginosa	P43_2_London_9_VIM_2_11_12	GCF_001181465.1
NZ_CVWL01000022.1	133269	134849	+	WP_063837559.1	DNA recombination protein RmuC	Pseudomonas aeruginosa	P44_Wales_1_VIM_2_11_12	GCF_001182945.1
NZ_CVWM01000223.1	11807	13387	+	WP_063837559.1	DNA recombination protein RmuC	Pseudomonas aeruginosa	P46_South_East_6_12_12	GCF_001181365.1
NZ_CVWN01000362.1	29808	31388	+	WP_063837559.1	DNA recombination protein RmuC	Pseudomonas aeruginosa	P47_London_12_VIM_2_12_12	GCF_001181385.1
NZ_CVWO01000033.1	8063	9643	-	WP_063837559.1	DNA recombination protein RmuC	Pseudomonas aeruginosa	P45_London_17_VIM_2_12_12	GCF_001181305.1
NZ_CVWP01000124.1	7085	8665	-	WP_063837559.1	DNA recombination protein RmuC	Pseudomonas aeruginosa	P50_London_9_VIM_2_01_13	GCF_001181445.1
NZ_CVWQ01000144.1	61282	62862	+	WP_063837559.1	DNA recombination protein RmuC	Pseudomonas aeruginosa	P49_London_7_VIM_2_01_13	GCF_001181425.1
NZ_CVWR01000234.1	54628	56208	+	WP_063837559.1	DNA recombination protein RmuC	Pseudomonas aeruginosa	P51_1_London_9_VIM_2_02_13	GCF_001181485.1
NZ_CVWS01000399.1	23304	24884	+	WP_063837559.1	DNA recombination protein RmuC	Pseudomonas aeruginosa	P5_London_26_VIM_2_01_09	GCF_001180425.1
NZ_CVWT01000077.1	30790	32370	+	WP_063837559.1	DNA recombination protein RmuC	Pseudomonas aeruginosa	P48_London_17_VIM_2_01_13	GCF_001181405.1
NZ_CVWU01000125.1	7085	8665	-	WP_063837559.1	DNA recombination protein RmuC	Pseudomonas aeruginosa	P51_2_London_11_VIM_2_02_13	GCF_001181545.1
NZ_CVWV01000192.1	61317	62897	+	WP_063837559.1	DNA recombination protein RmuC	Pseudomonas aeruginosa	P52_1_London_26_VIM_2_02_13	GCF_001181525.1
NZ_CVWW01000170.1	7085	8665	-	WP_063837559.1	DNA recombination protein RmuC	Pseudomonas aeruginosa	P52_2_London_26_VIM_2_02_13	GCF_001181565.1
NZ_CVWX01000112.1	7085	8665	-	WP_063837559.1	DNA recombination protein RmuC	Pseudomonas aeruginosa	P55_London_26_VIM_2_05_13	GCF_001181685.1
NZ_CVWZ01000022.1	133296	134876	+	WP_063837559.1	DNA recombination protein RmuC	Pseudomonas aeruginosa	P57_South_East_3_VIM_2_09_13	GCF_001181845.1
NZ_CVXA01000128.1	7085	8665	-	WP_063837559.1	DNA recombination protein RmuC	Pseudomonas aeruginosa	P58_London_29_09_13	GCF_001181865.1
NZ_CVXB01000137.1	7085	8665	-	WP_063837559.1	DNA recombination protein RmuC	Pseudomonas aeruginosa	P61_London_9_VIM_2_11_13	GCF_001181925.1
NZ_CVXC01000155.1	7084	8664	-	WP_063837559.1	DNA recombination protein RmuC	Pseudomonas aeruginosa	P56_London_12_VIM_2_07_13	GCF_001181805.1
NZ_CVXD01000202.1	163806	165386	+	WP_063837559.1	DNA recombination protein RmuC	Pseudomonas aeruginosa	P60_London_6_VIM_2_11_13	GCF_001181905.1
NZ_CVXL01000249.1	23022	24602	+	WP_063837559.1	DNA recombination protein RmuC	Pseudomonas aeruginosa	P54_2_London_24_VIM_2_04_13	GCF_001181665.1
NZ_CVXN01000243.1	206380	207960	+	WP_063837559.1	DNA recombination protein RmuC	Pseudomonas aeruginosa	P59_Wales_1_VIM_2_09_13	GCF_001181885.1
NZ_CVXP01000204.1	61313	62893	+	WP_063837559.1	DNA recombination protein RmuC	Pseudomonas aeruginosa	P7_London_17_VIM_2_06_09	GCF_001180545.1
NZ_CWEO01000261.1	29808	31388	+	WP_063837559.1	DNA recombination protein RmuC	Pseudomonas aeruginosa	P62_London_9_VIM_2_01_14	GCF_001181965.1
NZ_CWER01000111.1	7085	8665	-	WP_063837559.1	DNA recombination protein RmuC	Pseudomonas aeruginosa	P53_London_9_VIM_2_02_13	GCF_001181585.1
NZ_CWET01000204.1	7085	8665	-	WP_063837559.1	DNA recombination protein RmuC	Pseudomonas aeruginosa	P8_1_South_East_10_VIM_2_07_09	GCF_001180565.1
NZ_CWEU01000246.1	17298	18878	+	WP_063837559.1	DNA recombination protein RmuC	Pseudomonas aeruginosa	P9_East_of_England_6_IMP_13_08_09	GCF_001180585.1
NZ_CWFH01000233.1	61266	62846	+	WP_063837559.1	DNA recombination protein RmuC	Pseudomonas aeruginosa	P63_London_25_VIM_2_03_14	GCF_001182005.1
NZ_CWFP01000371.1	21785	23365	+	WP_063837559.1	DNA recombination protein RmuC	Pseudomonas aeruginosa	P6_East_of_England_6_IMP_1_03_09	GCF_001180525.1
NZ_CWFQ01000244.1	7085	8665	-	WP_063837559.1	DNA recombination protein RmuC	Pseudomonas aeruginosa	P64_East_of_England_6_01_14	GCF_001181945.1
NZ_CWFR01000288.1	23049	24629	+	WP_063837559.1	DNA recombination protein RmuC	Pseudomonas aeruginosa	P54_1_London_24_VIM_2_04_13	GCF_001181605.1
NZ_CWGG01000128.1	206368	207948	+	WP_063837559.1	DNA recombination protein RmuC	Pseudomonas aeruginosa	E14_London_26_VIM_2_06_13	GCF_001181785.1
NZ_CWGH01000194.1	61323	62903	+	WP_063837559.1	DNA recombination protein RmuC	Pseudomonas aeruginosa	E1_London_17_VIM_2_02_09	GCF_001180445.1
NZ_JABLUJ010000002.1	501846	503426	+	WP_063837559.1	DNA recombination protein RmuC	Pseudomonas aeruginosa	PASP315	GCF_013178575.1
NZ_JABXOK010000017.1	20828	22408	-	WP_063837559.1	DNA recombination protein RmuC	Pseudomonas aeruginosa	MB664	GCF_020072145.1
NZ_JABXOL010000010.1	145875	147455	+	WP_063837559.1	DNA recombination protein RmuC	Pseudomonas aeruginosa	MB663	GCF_020072085.1
NZ_JACCIN010000002.1	7157	8737	-	WP_063837559.1	DNA recombination protein RmuC	Pseudomonas aeruginosa	NMI3231/13	GCF_013421215.1
NZ_JACCIO010000002.1	7157	8737	-	WP_063837559.1	DNA recombination protein RmuC	Pseudomonas aeruginosa	NMI1897/13	GCF_013421115.1
NZ_JACWGS010000001.1	2982545	2984125	-	WP_063837559.1	DNA recombination protein RmuC	Pseudomonas aeruginosa	ZBX-P19	GCF_017693635.1
NZ_JACWGU010000005.1	97975	99555	+	WP_063837559.1	DNA recombination protein RmuC	Pseudomonas aeruginosa	ZBX-P17	GCF_017693665.1
NZ_JACWGY010000001.1	2964607	2966187	-	WP_063837559.1	DNA recombination protein RmuC	Pseudomonas aeruginosa	ZBX-P10	GCF_017693715.1
NZ_JACWHB010000005.1	776342	777922	-	WP_063837559.1	DNA recombination protein RmuC	Pseudomonas aeruginosa	ZBX-P7	GCF_017693875.1
NZ_JADZIB010000017.1	7157	8737	-	WP_063837559.1	DNA recombination protein RmuC	Pseudomonas aeruginosa	39648-20	GCF_015865055.1
NZ_JAFFPE010000042.1	7156	8736	-	WP_063837559.1	DNA recombination protein RmuC	Pseudomonas sp. PAH14	PAH14	GCF_018551555.1
NZ_JAFFPF010000016.1	7029	8609	-	WP_063837559.1	DNA recombination protein RmuC	Pseudomonas aeruginosa	PAH25	GCF_018551635.1
NZ_JAFHWH010000044.1	1176	2756	+	WP_063837559.1	DNA recombination protein RmuC	Pseudomonas aeruginosa	Survcare128	GCF_018442265.1
NZ_JAFHXF010000047.1	7107	8687	-	WP_063837559.1	DNA recombination protein RmuC	Pseudomonas aeruginosa	Survcare159	GCF_018441805.1
NZ_JAGFBD010000023.1	206435	208015	+	WP_063837559.1	DNA recombination protein RmuC	Pseudomonas aeruginosa	Pae3007bg	GCF_017582945.1
NZ_JAGFKL010000014.1	206401	207981	+	WP_063837559.1	DNA recombination protein RmuC	Pseudomonas aeruginosa	PACT-5	GCF_021013075.1
NZ_JAGFKN010000012.1	7106	8686	-	WP_063837559.1	DNA recombination protein RmuC	Pseudomonas aeruginosa	PACT-3	GCF_021013135.1
NZ_JAGFKO010000012.1	7106	8686	-	WP_063837559.1	DNA recombination protein RmuC	Pseudomonas aeruginosa	PACT-2	GCF_021013155.1
NZ_JAGFPD010000013.1	206324	207904	+	WP_063837559.1	DNA recombination protein RmuC	Pseudomonas aeruginosa	PAH27	GCF_018457125.1
NZ_JAHCUV010000041.1	61325	62905	+	WP_063837559.1	DNA recombination protein RmuC	Pseudomonas aeruginosa	2021EL-00145	GCF_018476785.1
NZ_JAIGZN010000178.1	206452	208032	+	WP_063837559.1	DNA recombination protein RmuC	Pseudomonas aeruginosa	3278_S12	GCF_021061045.1
NZ_JAIGZO010000223.1	206452	208032	+	WP_063837559.1	DNA recombination protein RmuC	Pseudomonas aeruginosa	0504_S17	GCF_021061065.1
NZ_JAIGZP010000176.1	206452	208032	+	WP_063837559.1	DNA recombination protein RmuC	Pseudomonas aeruginosa	9709_S36	GCF_021061075.1
NZ_JAIGZX010000154.1	206452	208032	+	WP_063837559.1	DNA recombination protein RmuC	Pseudomonas aeruginosa	0869_S18	GCF_021061245.1
NZ_JAIHAF010000162.1	206453	208033	+	WP_063837559.1	DNA recombination protein RmuC	Pseudomonas aeruginosa	3796_S15	GCF_021061555.1
NZ_JAIHAH010000182.1	206452	208032	+	WP_063837559.1	DNA recombination protein RmuC	Pseudomonas aeruginosa	1988_S20	GCF_021061705.1
NZ_JAIHAI010000170.1	206452	208032	+	WP_063837559.1	DNA recombination protein RmuC	Pseudomonas aeruginosa	3403_S19	GCF_021061685.1
NZ_JAJBHQ010000001.1	771344	772924	-	WP_063837559.1	DNA recombination protein RmuC	Pseudomonas aeruginosa	MIN-152	GCF_021460635.1
NZ_JAJBHS010000001.1	6438637	6440217	+	WP_063837559.1	DNA recombination protein RmuC	Pseudomonas aeruginosa	MIN-151	GCF_021460705.1
NZ_JAJDPX010000042.1	16913	18493	+	WP_063837559.1	DNA recombination protein RmuC	Pseudomonas aeruginosa	M0249	GCF_020639495.1
NZ_JAJDQB010000030.1	36859	38439	-	WP_063837559.1	DNA recombination protein RmuC	Pseudomonas aeruginosa	M0189	GCF_020639635.1
NZ_JAJDQD010000052.1	16908	18488	+	WP_063837559.1	DNA recombination protein RmuC	Pseudomonas aeruginosa	M0177	GCF_020639715.1
NZ_JAJDQE010000060.1	16911	18491	+	WP_063837559.1	DNA recombination protein RmuC	Pseudomonas aeruginosa	M0169	GCF_020639695.1
NZ_JAJDQO010000032.1	16913	18493	+	WP_063837559.1	DNA recombination protein RmuC	Pseudomonas aeruginosa	M0101	GCF_020640095.1
NZ_JAJDQU010000038.1	36859	38439	-	WP_063837559.1	DNA recombination protein RmuC	Pseudomonas aeruginosa	M0031	GCF_020640415.1
NZ_JAJDQV010000036.1	16910	18490	+	WP_063837559.1	DNA recombination protein RmuC	Pseudomonas aeruginosa	M0030	GCF_020640525.1
NZ_JAJDRA010000037.1	36859	38439	-	WP_063837559.1	DNA recombination protein RmuC	Pseudomonas aeruginosa	235M0162	GCF_020640735.1
NZ_JAJDRB010000052.1	16913	18493	+	WP_063837559.1	DNA recombination protein RmuC	Pseudomonas aeruginosa	218M0087	GCF_020640695.1
NZ_JAJDRC010000039.1	36859	38439	-	WP_063837559.1	DNA recombination protein RmuC	Pseudomonas aeruginosa	095M0019	GCF_020640795.1
NZ_JAJDRI010000045.1	16913	18493	+	WP_063837559.1	DNA recombination protein RmuC	Pseudomonas aeruginosa	M0222	GCF_020639535.1
NZ_JAJDRL010000042.1	16913	18493	+	WP_063837559.1	DNA recombination protein RmuC	Pseudomonas aeruginosa	M0147	GCF_020639775.1
NZ_JAJDRR010000040.1	36860	38440	-	WP_063837559.1	DNA recombination protein RmuC	Pseudomonas aeruginosa	M0102	GCF_020640035.1
NZ_JAJDRS010000067.1	16913	18493	+	WP_063837559.1	DNA recombination protein RmuC	Pseudomonas aeruginosa	M0090	GCF_020640055.1
NZ_JAJDRW010000033.1	36733	38313	-	WP_063837559.1	DNA recombination protein RmuC	Pseudomonas aeruginosa	M0067	GCF_020640235.1
NZ_JAJDRX010000038.1	16913	18493	+	WP_063837559.1	DNA recombination protein RmuC	Pseudomonas aeruginosa	M0061	GCF_020640215.1
NZ_JAJDRZ010000039.1	16913	18493	+	WP_063837559.1	DNA recombination protein RmuC	Pseudomonas aeruginosa	M0046	GCF_020640315.1
NZ_JAJDSF010000035.1	36733	38313	-	WP_063837559.1	DNA recombination protein RmuC	Pseudomonas aeruginosa	M0025	GCF_020640485.1
NZ_JAJDSI010000037.1	36859	38439	-	WP_063837559.1	DNA recombination protein RmuC	Pseudomonas aeruginosa	M0004	GCF_020640625.1
NZ_JAJDSJ010000036.1	16913	18493	+	WP_063837559.1	DNA recombination protein RmuC	Pseudomonas aeruginosa	M0003	GCF_020640595.1
NZ_JAJDSO010000035.1	16913	18493	+	WP_063837559.1	DNA recombination protein RmuC	Pseudomonas aeruginosa	062M0102	GCF_020640815.1
NZ_JAKLAM010000015.1	7157	8737	-	WP_063837559.1	DNA recombination protein RmuC	Pseudomonas aeruginosa	Pae-31929	GCF_021891875.1
NZ_JAKLAN010000011.1	206452	208032	+	WP_063837559.1	DNA recombination protein RmuC	Pseudomonas aeruginosa	Pae-31448	GCF_021891915.1
NZ_JALLDU010000035.1	7031	8611	-	WP_063837559.1	DNA recombination protein RmuC	Pseudomonas aeruginosa	CCBH26699	GCF_023060275.1
NZ_JAMJQF010000035.1	7048	8628	-	WP_063837559.1	DNA recombination protein RmuC	Pseudomonas aeruginosa	17376	GCF_023554655.1
NZ_JTMG01000043.1	7049	8629	-	WP_063837559.1	DNA recombination protein RmuC	Pseudomonas aeruginosa	AZPAE15066	GCF_000793395.1
NZ_JTOL01000039.1	14487	16067	+	WP_063837559.1	DNA recombination protein RmuC	Pseudomonas aeruginosa	AZPAE15009	GCF_000792845.1
NZ_JTON01000052.1	7049	8629	-	WP_063837559.1	DNA recombination protein RmuC	Pseudomonas aeruginosa	AZPAE15007	GCF_000792805.1
NZ_JTOS01000024.1	7049	8629	-	WP_063837559.1	DNA recombination protein RmuC	Pseudomonas aeruginosa	AZPAE15002	GCF_000792705.1
NZ_JTPL01000036.1	7050	8630	-	WP_063837559.1	DNA recombination protein RmuC	Pseudomonas aeruginosa	AZPAE14983	GCF_000792305.1
NZ_JTRI01000009.1	7050	8630	-	WP_063837559.1	DNA recombination protein RmuC	Pseudomonas aeruginosa	AZPAE14933	GCF_000794085.1
NZ_JTTC01000065.1	7049	8629	-	WP_063837559.1	DNA recombination protein RmuC	Pseudomonas aeruginosa	AZPAE14886	GCF_000790705.1
NZ_JTUO01000039.1	7048	8628	-	WP_063837559.1	DNA recombination protein RmuC	Pseudomonas aeruginosa	AZPAE14846	GCF_000789745.1
NZ_JTWD01000050.1	61331	62911	+	WP_063837559.1	DNA recombination protein RmuC	Pseudomonas aeruginosa	AZPAE14729	GCF_000794925.1
NZ_JTWE01000028.1	185882	187462	+	WP_063837559.1	DNA recombination protein RmuC	Pseudomonas aeruginosa	AZPAE14728	GCF_000794905.1
NZ_JTWF01000033.1	56090	57670	+	WP_063837559.1	DNA recombination protein RmuC	Pseudomonas aeruginosa	AZPAE14727	GCF_000794885.1
NZ_JTWI01000032.1	7049	8629	-	WP_063837559.1	DNA recombination protein RmuC	Pseudomonas aeruginosa	AZPAE14724	GCF_000795865.1
NZ_JTWS01000089.1	55953	57533	+	WP_063837559.1	DNA recombination protein RmuC	Pseudomonas aeruginosa	AZPAE14714	GCF_000796845.1
NZ_JTWT01000084.1	7049	8629	-	WP_063837559.1	DNA recombination protein RmuC	Pseudomonas aeruginosa	AZPAE14713	GCF_000797085.1
NZ_JTWY01000046.1	7049	8629	-	WP_063837559.1	DNA recombination protein RmuC	Pseudomonas aeruginosa	AZPAE14707	GCF_000796025.1
NZ_JTXV01000050.1	97213	98793	+	WP_063837559.1	DNA recombination protein RmuC	Pseudomonas aeruginosa	AZPAE14554	GCF_000794405.1
NZ_JTXY01000036.1	14487	16067	+	WP_063837559.1	DNA recombination protein RmuC	Pseudomonas aeruginosa	AZPAE14535	GCF_000796475.1
NZ_JTYE01000002.1	206344	207924	+	WP_063837559.1	DNA recombination protein RmuC	Pseudomonas aeruginosa	AZPAE14463	GCF_000796365.1
NZ_JTYF01000005.1	501865	503445	+	WP_063837559.1	DNA recombination protein RmuC	Pseudomonas aeruginosa	AZPAE14453	GCF_000796345.1
NZ_JTYL01000016.1	501730	503310	+	WP_063837559.1	DNA recombination protein RmuC	Pseudomonas aeruginosa	AZPAE14415	GCF_000796205.1
NZ_JTYV01000002.1	472761	474341	+	WP_063837559.1	DNA recombination protein RmuC	Pseudomonas aeruginosa	AZPAE14381	GCF_000795945.1
NZ_JTZQ01000034.1	7050	8630	-	WP_063837559.1	DNA recombination protein RmuC	Pseudomonas aeruginosa	AZPAE13756	GCF_000797395.1
NZ_JYJZ01000003.1	1414748	1416328	+	WP_063837559.1	DNA recombination protein RmuC	Pseudomonas aeruginosa	FRD1	GCF_000950725.1
NZ_LLLX01000018.1	501960	503540	+	WP_063837559.1	DNA recombination protein RmuC	Pseudomonas aeruginosa	WH-SGI-V-07168	GCF_001449515.1
NZ_LLMA01000012.1	502011	503591	+	WP_063837559.1	DNA recombination protein RmuC	Pseudomonas aeruginosa	WH-SGI-V-07171	GCF_001449555.1
NZ_LLMC01000033.1	501886	503466	+	WP_063837559.1	DNA recombination protein RmuC	Pseudomonas aeruginosa	WH-SGI-V-07173	GCF_001450525.1
NZ_LLMD01000050.1	7268	8848	-	WP_063837559.1	DNA recombination protein RmuC	Pseudomonas aeruginosa	WH-SGI-V-07174	GCF_001449605.1
NZ_LLME01000012.1	7268	8848	-	WP_063837559.1	DNA recombination protein RmuC	Pseudomonas aeruginosa	WH-SGI-V-07175	GCF_001449625.1
NZ_LLMJ01000014.1	7268	8848	-	WP_063837559.1	DNA recombination protein RmuC	Pseudomonas aeruginosa	WH-SGI-V-07180	GCF_001449675.1
NZ_LLMK01000057.1	7268	8848	-	WP_063837559.1	DNA recombination protein RmuC	Pseudomonas aeruginosa	WH-SGI-V-07221	GCF_001449705.1
NZ_LLOP01000033.1	502087	503667	+	WP_063837559.1	DNA recombination protein RmuC	Pseudomonas aeruginosa	WH-SGI-V-07391	GCF_001451075.1
NZ_LLOQ01000068.1	1648	3228	-	WP_063837559.1	DNA recombination protein RmuC	Pseudomonas aeruginosa	WH-SGI-V-07392	GCF_001451065.1
NZ_LLRW01000047.1	502138	503718	+	WP_063837559.1	DNA recombination protein RmuC	Pseudomonas aeruginosa	WH-SGI-V-07651	GCF_001452365.1
NZ_LLSI01000001.1	647584	649164	+	WP_063837559.1	DNA recombination protein RmuC	Pseudomonas aeruginosa	WH-SGI-V-07688	GCF_001452485.1
NZ_LLSU01000034.1	502125	503705	+	WP_063837559.1	DNA recombination protein RmuC	Pseudomonas aeruginosa	WH-SGI-V-07700	GCF_001452645.1
NZ_LLSW01000042.1	502121	503701	+	WP_063837559.1	DNA recombination protein RmuC	Pseudomonas aeruginosa	WH-SGI-V-07702	GCF_001452665.1
NZ_LLTQ01000094.1	7268	8848	-	WP_063837559.1	DNA recombination protein RmuC	Pseudomonas aeruginosa	WH-SGI-V-07256	GCF_001453855.1
NZ_LLTS01000088.1	502138	503718	+	WP_063837559.1	DNA recombination protein RmuC	Pseudomonas aeruginosa	WH-SGI-V-07259	GCF_001453885.1
NZ_LLUS01000027.1	502741	504321	+	WP_063837559.1	DNA recombination protein RmuC	Pseudomonas aeruginosa	WH-SGI-V-07296	GCF_001454225.1
NZ_LLVH01000087.1	7364	8944	+	WP_063837559.1	DNA recombination protein RmuC	Pseudomonas aeruginosa	WH-SGI-V-07320	GCF_001454785.1
NZ_LLVI01000013.1	7268	8848	-	WP_063837559.1	DNA recombination protein RmuC	Pseudomonas aeruginosa	WH-SGI-V-07322	GCF_001454445.1
NZ_LLVJ01000091.1	7364	8944	+	WP_063837559.1	DNA recombination protein RmuC	Pseudomonas aeruginosa	WH-SGI-V-07323	GCF_001454465.1
NZ_LLVL01000128.1	7268	8848	-	WP_063837559.1	DNA recombination protein RmuC	Pseudomonas aeruginosa	WH-SGI-V-07325	GCF_001454495.1
NZ_LLVM01000244.1	7268	8848	-	WP_063837559.1	DNA recombination protein RmuC	Pseudomonas aeruginosa	WH-SGI-V-07326	GCF_001454805.1
NZ_LLVN01000095.1	501892	503472	+	WP_063837559.1	DNA recombination protein RmuC	Pseudomonas aeruginosa	WH-SGI-V-07327	GCF_001454825.1
NZ_LLVO01000038.1	502645	504225	+	WP_063837559.1	DNA recombination protein RmuC	Pseudomonas aeruginosa	WH-SGI-V-07328	GCF_001454515.1
NZ_LLVP01000014.1	7268	8848	-	WP_063837559.1	DNA recombination protein RmuC	Pseudomonas aeruginosa	WH-SGI-V-07329	GCF_001454545.1
NZ_LLVQ01000096.1	7268	8848	-	WP_063837559.1	DNA recombination protein RmuC	Pseudomonas aeruginosa	WH-SGI-V-07330	GCF_001454565.1
NZ_LODN01000092.1	206452	208032	+	WP_063837559.1	DNA recombination protein RmuC	Pseudomonas aeruginosa	AATYA	GCF_001469695.1
NZ_LS998783.1	2722024	2723604	+	WP_063837559.1	DNA recombination protein RmuC	Pseudomonas aeruginosa		GCF_900497025.1
NZ_LZQH01000025.1	7327	8907	-	WP_063837559.1	DNA recombination protein RmuC	Pseudomonas aeruginosa	1709-12	GCF_001756495.1
NZ_MCMZ01000002.1	52002	53582	-	WP_063837559.1	DNA recombination protein RmuC	Pseudomonas aeruginosa	6D92(H)	GCF_003698635.1
NZ_MCNA01000003.1	43188	44768	-	WP_063837559.1	DNA recombination protein RmuC	Pseudomonas aeruginosa	6D92(H)	GCF_003698625.1
NZ_MCNB01000002.1	43188	44768	-	WP_063837559.1	DNA recombination protein RmuC	Pseudomonas aeruginosa	6D92(H)	GCF_003698325.1
NZ_NBVZ01000027.1	21141	22721	-	WP_063837559.1	DNA recombination protein RmuC	Pseudomonas aeruginosa	DZ-B1	GCF_002094805.1
NZ_NSUH01000014.1	7327	8907	-	WP_063837559.1	DNA recombination protein RmuC	Pseudomonas aeruginosa	Co380791	GCF_003836775.1
NZ_NSUK01000002.1	7357	8937	-	WP_063837559.1	DNA recombination protein RmuC	Pseudomonas aeruginosa	ESP06B	GCF_003837585.1
NZ_NSVB01000016.1	206622	208202	+	WP_063837559.1	DNA recombination protein RmuC	Pseudomonas aeruginosa	PN586(35)w	GCF_003837665.1
NZ_NSVD01000013.1	206622	208202	+	WP_063837559.1	DNA recombination protein RmuC	Pseudomonas aeruginosa	Co398373	GCF_003837745.1
NZ_NSVE01000024.1	7327	8907	-	WP_063837559.1	DNA recombination protein RmuC	Pseudomonas aeruginosa	HPA16	GCF_003837765.1
NZ_NSVF01000002.1	7327	8907	-	WP_063837559.1	DNA recombination protein RmuC	Pseudomonas aeruginosa	HPA12	GCF_003837125.1
NZ_NSVG01000002.1	7326	8906	-	WP_063837559.1	DNA recombination protein RmuC	Pseudomonas aeruginosa	HPA8	GCF_003838455.1
NZ_NSVH01000013.1	203049	204629	+	WP_063837559.1	DNA recombination protein RmuC	Pseudomonas aeruginosa	HPA6	GCF_003838365.1
NZ_NSXL01000003.1	501609	503189	+	WP_063837559.1	DNA recombination protein RmuC	Pseudomonas aeruginosa	AUS124	GCF_003839215.1
NZ_NTAF01000037.1	7327	8907	-	WP_063837559.1	DNA recombination protein RmuC	Pseudomonas aeruginosa	Mi162	GCF_003841045.1
NZ_QZZI01000045.1	1513	3093	+	WP_063837559.1	DNA recombination protein RmuC	Pseudomonas aeruginosa	HUM-331	GCF_003633065.1
NZ_RWWO01000213.1	7086	8666	-	WP_063837559.1	DNA recombination protein RmuC	Pseudomonas aeruginosa	R3870	GCF_003954465.1
NZ_SDAB01000042.1	7278	8858	-	WP_063837559.1	DNA recombination protein RmuC	Pseudomonas aeruginosa	22	GCF_004351765.1
NZ_SSDC01000013.1	206325	207905	+	WP_063837559.1	DNA recombination protein RmuC	Pseudomonas aeruginosa	19-032124	GCF_004795645.1
NZ_SSDD01000010.1	7030	8610	-	WP_063837559.1	DNA recombination protein RmuC	Pseudomonas aeruginosa	19-028480	GCF_004795665.1
NZ_SSDE01000012.1	208729	210309	+	WP_063837559.1	DNA recombination protein RmuC	Pseudomonas aeruginosa	19-026975	GCF_004795655.1
NZ_SWGN01000149.1	7048	8628	-	WP_063837559.1	DNA recombination protein RmuC	Pseudomonas aeruginosa	C2-64-3	GCF_013169255.1
NZ_SWGO01000025.1	133307	134887	+	WP_063837559.1	DNA recombination protein RmuC	Pseudomonas aeruginosa	C2-64-2	GCF_013169305.1
NZ_SWGP01000111.1	55946	57526	+	WP_063837559.1	DNA recombination protein RmuC	Pseudomonas aeruginosa	C2-42-1	GCF_013169335.1
NZ_SWGQ01000082.1	61383	62963	+	WP_063837559.1	DNA recombination protein RmuC	Pseudomonas aeruginosa	C2-42	GCF_013169325.1
NZ_SWGR01000041.1	7049	8629	-	WP_063837559.1	DNA recombination protein RmuC	Pseudomonas aeruginosa	C2-30-1	GCF_013169355.1
NZ_SWGS01000009.1	61450	63030	+	WP_063837559.1	DNA recombination protein RmuC	Pseudomonas aeruginosa	C1-133-2	GCF_013169385.1
NZ_VAUX01000052.1	6170	7750	-	WP_063837559.1	DNA recombination protein RmuC	Pseudomonas aeruginosa	MED01	GCF_005863515.1
NZ_VAUY01000001.1	101638	103218	+	WP_063837559.1	DNA recombination protein RmuC	Pseudomonas aeruginosa	MED02	GCF_005863485.1
NZ_VAUZ01000034.1	6170	7750	-	WP_063837559.1	DNA recombination protein RmuC	Pseudomonas aeruginosa	MED03	GCF_005863495.1
NZ_VAVA01000088.1	6169	7749	-	WP_063837559.1	DNA recombination protein RmuC	Pseudomonas aeruginosa	MED04	GCF_005863555.1
NZ_VAVB01000028.1	138956	140536	+	WP_063837559.1	DNA recombination protein RmuC	Pseudomonas aeruginosa	MED05	GCF_005863605.1
NZ_VAVC01000016.1	61354	62934	+	WP_063837559.1	DNA recombination protein RmuC	Pseudomonas aeruginosa	MED06	GCF_005863585.1
NZ_VAVD01000005.1	265546	267126	+	WP_063837559.1	DNA recombination protein RmuC	Pseudomonas aeruginosa	MED07	GCF_005863595.1
NZ_VAVE01000084.1	61339	62919	+	WP_063837559.1	DNA recombination protein RmuC	Pseudomonas aeruginosa	MED08	GCF_005863615.1
NZ_VAVF01000063.1	6169	7749	-	WP_063837559.1	DNA recombination protein RmuC	Pseudomonas aeruginosa	MED09	GCF_005863625.1
NZ_VAVG01000062.1	6169	7749	-	WP_063837559.1	DNA recombination protein RmuC	Pseudomonas aeruginosa	MED10	GCF_005863685.1
NZ_VAVH01000003.1	399085	400665	+	WP_063837559.1	DNA recombination protein RmuC	Pseudomonas aeruginosa	MED11	GCF_005863765.1
NZ_VAVI01000005.1	101913	103493	+	WP_063837559.1	DNA recombination protein RmuC	Pseudomonas aeruginosa	MED12	GCF_005863735.1
NZ_VAVJ01000020.1	138443	140023	+	WP_063837559.1	DNA recombination protein RmuC	Pseudomonas aeruginosa	MED13	GCF_005863695.1
NZ_VAVL01000042.1	6258	7838	-	WP_063837559.1	DNA recombination protein RmuC	Pseudomonas aeruginosa	MED15	GCF_005863785.1
NZ_VAVM01000007.1	6314	7894	-	WP_063837559.1	DNA recombination protein RmuC	Pseudomonas aeruginosa	MED16	GCF_005863795.1
NZ_VAVN01000025.1	97270	98850	+	WP_063837559.1	DNA recombination protein RmuC	Pseudomonas aeruginosa	MED17	GCF_005863835.1
NZ_VAVO01000019.1	138795	140375	+	WP_063837559.1	DNA recombination protein RmuC	Pseudomonas aeruginosa	MED18	GCF_005863805.1
NZ_VAVP01000091.1	6170	7750	-	WP_063837559.1	DNA recombination protein RmuC	Pseudomonas aeruginosa	MED19	GCF_005863855.1
NZ_VAVQ01000036.1	61339	62919	+	WP_063837559.1	DNA recombination protein RmuC	Pseudomonas aeruginosa	MED20	GCF_005863895.1
NZ_VAVR01000018.1	6227	7807	-	WP_063837559.1	DNA recombination protein RmuC	Pseudomonas aeruginosa	MED21	GCF_005863885.1
NZ_VAVS01000036.1	6170	7750	-	WP_063837559.1	DNA recombination protein RmuC	Pseudomonas aeruginosa	MED22	GCF_005863925.1
NZ_VAVT01000032.1	59205	60785	+	WP_063837559.1	DNA recombination protein RmuC	Pseudomonas aeruginosa	MED23	GCF_005863955.1
NZ_VAVU01000018.1	101930	103510	+	WP_063837559.1	DNA recombination protein RmuC	Pseudomonas aeruginosa	MED24	GCF_005863945.1
NZ_VAVV01000028.1	6170	7750	-	WP_063837559.1	DNA recombination protein RmuC	Pseudomonas aeruginosa	MED25	GCF_005863975.1
NZ_VAVW01000040.1	6170	7750	-	WP_063837559.1	DNA recombination protein RmuC	Pseudomonas aeruginosa	MED26	GCF_005863995.1
NZ_VAVX01000089.1	61347	62927	+	WP_063837559.1	DNA recombination protein RmuC	Pseudomonas aeruginosa	MED27	GCF_005864015.1
NZ_VMNQ01000031.1	55954	57534	+	WP_063837559.1	DNA recombination protein RmuC	Pseudomonas aeruginosa	PA138	GCF_009299675.1
NZ_KK213223.1	1919288	1920868	+	WP_071540622.1	DNA recombination protein RmuC	Pseudomonas aeruginosa BWH054	BWH054	GCF_000629505.1
NZ_LLOI01000087.1	76372	77952	+	WP_071540622.1	DNA recombination protein RmuC	Pseudomonas aeruginosa	WH-SGI-V-07384	GCF_001450915.1
NZ_LLSB01000007.1	77715	79295	+	WP_071540622.1	DNA recombination protein RmuC	Pseudomonas aeruginosa	WH-SGI-V-07681	GCF_001452415.1
NZ_NSYL01000003.1	82864	84444	-	WP_071540622.1	DNA recombination protein RmuC	Pseudomonas aeruginosa	AUS306	GCF_003840715.1
NZ_CP045739.1	2785670	2787244	+	WP_025297452.1	DNA recombination protein RmuC	Pseudomonas aeruginosa	AG1	GCF_009662315.1
NZ_JABUGT010000019.1	7106	8680	-	WP_025297452.1	DNA recombination protein RmuC	Pseudomonas aeruginosa	CAE12	GCF_013328655.1
NZ_JACEQQ010000004.1	7157	8731	-	WP_025297452.1	DNA recombination protein RmuC	Pseudomonas aeruginosa	PAL1.6	GCF_013913435.1
NZ_JYGC02000002.1	563863	565437	+	WP_025297452.1	DNA recombination protein RmuC	Pseudomonas aeruginosa	MRSN 20176	GCF_000937465.2
NZ_LSQT01000010.1	96099	97673	+	WP_025297452.1	DNA recombination protein RmuC	Pseudomonas aeruginosa	PA_151345	GCF_003585225.1
NZ_LZQI01000023.1	7326	8900	-	WP_025297452.1	DNA recombination protein RmuC	Pseudomonas aeruginosa	Br993	GCF_001756405.1
NZ_LZTN01000012.1	43188	44762	-	WP_025297452.1	DNA recombination protein RmuC	Pseudomonas aeruginosa	HPA 17	GCF_001756515.1
NZ_LZTO01000073.1	84964	86538	-	WP_025297452.1	DNA recombination protein RmuC	Pseudomonas aeruginosa	HPA 4	GCF_001756585.1
NZ_MPUY01000142.1	7105	8679	-	WP_025297452.1	DNA recombination protein RmuC	Pseudomonas aeruginosa	558344	GCF_001909605.1
NZ_NFFN01000016.1	7157	8731	-	WP_025297452.1	DNA recombination protein RmuC	Pseudomonas aeruginosa	S749_C15_RS	GCF_002135755.1
NZ_NFFO01000011.1	123169	124743	+	WP_025297452.1	DNA recombination protein RmuC	Pseudomonas aeruginosa	S742_C15_BS	GCF_002135805.1
NZ_NFFP01000024.1	101996	103570	+	WP_025297452.1	DNA recombination protein RmuC	Pseudomonas aeruginosa	S708_C14_RS	GCF_002136415.1
NZ_NFFY01000052.1	7157	8731	-	WP_025297452.1	DNA recombination protein RmuC	Pseudomonas aeruginosa	S611_C13_RS	GCF_002135955.1
NZ_NFGA01000024.1	7157	8731	-	WP_025297452.1	DNA recombination protein RmuC	Pseudomonas aeruginosa	S558_C10_BS	GCF_002136005.1
NZ_NFGT01000010.1	7107	8681	-	WP_025297452.1	DNA recombination protein RmuC	Pseudomonas aeruginosa	S61_C01_BS	GCF_002136275.1
NZ_NINS01000022.1	95807	97381	+	WP_025297452.1	DNA recombination protein RmuC	Pseudomonas aeruginosa	FFUP_PS_105	GCF_002188565.1
NZ_QFRL01000010.1	7030	8604	-	WP_025297452.1	DNA recombination protein RmuC	Pseudomonas aeruginosa	PAL0.1	GCF_003143795.1
NZ_QMGI01000002.1	2173052	2174626	-	WP_025297452.1	DNA recombination protein RmuC	Pseudomonas aeruginosa	AR_0241	GCF_003324405.1
NZ_QVCP02000032.1	7084	8658	-	WP_025297452.1	DNA recombination protein RmuC	Pseudomonas aeruginosa	PABL054	GCF_003411595.2
NZ_QVCY02000022.1	7085	8659	-	WP_025297452.1	DNA recombination protein RmuC	Pseudomonas aeruginosa	PABL044	GCF_003411445.2
NZ_QVDD02000032.1	4964	6538	-	WP_025297452.1	DNA recombination protein RmuC	Pseudomonas aeruginosa	PABL038	GCF_003411125.2
NZ_QVDE02000004.1	7085	8659	-	WP_025297452.1	DNA recombination protein RmuC	Pseudomonas aeruginosa	PABL037	GCF_003411875.2
NZ_QVDL02000010.1	7085	8659	-	WP_025297452.1	DNA recombination protein RmuC	Pseudomonas aeruginosa	PABL029	GCF_003412085.2
NZ_RXTA01000013.1	7031	8605	-	WP_025297452.1	DNA recombination protein RmuC	Pseudomonas aeruginosa	MRSN8915	GCF_003968025.1
NZ_RXUW01000108.1	16010	17584	+	WP_025297452.1	DNA recombination protein RmuC	Pseudomonas aeruginosa	MRSN20176	GCF_003969105.1
NZ_RXWM01000049.1	46558	48132	+	WP_025297452.1	DNA recombination protein RmuC	Pseudomonas aeruginosa	MRSN11976	GCF_003970635.1
NZ_UAUB01000007.1	43730	45304	-	WP_025297452.1	DNA recombination protein RmuC	Pseudomonas aeruginosa	NCTC13716	GCF_900455455.1
NZ_VKLB01000009.1	206484	208058	+	WP_025297452.1	DNA recombination protein RmuC	Pseudomonas aeruginosa	NSC1791	GCF_007280435.1
NZ_CAADOD010000215.1	38170	39750	+	WP_070147860.1	DNA recombination protein RmuC	Pseudomonas aeruginosa		GCF_900708155.1
NZ_CP054844.1	2591126	2592706	+	WP_070147860.1	DNA recombination protein RmuC	Pseudomonas aeruginosa	SE5357	GCF_016745155.1
NZ_CP089067.2	5199668	5201248	-	WP_070147860.1	DNA recombination protein RmuC	Pseudomonas aeruginosa	UNC_PaerCF19	GCF_021166355.2
NZ_CP089236.1	3678743	3680323	-	WP_070147860.1	DNA recombination protein RmuC	Pseudomonas aeruginosa	JNQH-PA027	GCF_021184245.1
NZ_JAGFOZ010000008.1	152047	153627	-	WP_070147860.1	DNA recombination protein RmuC	Pseudomonas aeruginosa	PAH10	GCF_018457065.1
NZ_JAGGDD010000002.1	245589	247169	+	WP_070147860.1	DNA recombination protein RmuC	Pseudomonas aeruginosa	44712	GCF_017653605.1
NZ_JAGGDI010000001.1	192218	193798	-	WP_070147860.1	DNA recombination protein RmuC	Pseudomonas aeruginosa	45287	GCF_017653665.1
NZ_JAIPRW010000022.1	71227	72807	-	WP_070147860.1	DNA recombination protein RmuC	Pseudomonas aeruginosa	KPA19	GCF_020180725.1
NZ_JAIPSW010000001.1	311104	312684	-	WP_070147860.1	DNA recombination protein RmuC	Pseudomonas aeruginosa	KPA60	GCF_020180215.1
NZ_JAIPTH010000002.1	499489	501069	+	WP_070147860.1	DNA recombination protein RmuC	Pseudomonas aeruginosa	KPA70	GCF_020180015.1
NZ_JAIPVN010000023.1	2011	3591	+	WP_070147860.1	DNA recombination protein RmuC	Pseudomonas aeruginosa	Newton	GCF_022424125.1
NZ_JAIQJU010000001.1	499614	501194	+	WP_070147860.1	DNA recombination protein RmuC	Pseudomonas aeruginosa	ZYPA42	GCF_020036255.1
NZ_JAMQYG010000045.1	34944	36524	-	WP_070147860.1	DNA recombination protein RmuC	Pseudomonas aeruginosa	DMC30b	GCF_023721735.1
NZ_JTNZ01000020.1	203531	205111	+	WP_070147860.1	DNA recombination protein RmuC	Pseudomonas aeruginosa	AZPAE15021	GCF_000793085.1
NZ_JTPQ01000012.1	152075	153655	-	WP_070147860.1	DNA recombination protein RmuC	Pseudomonas aeruginosa	AZPAE14978	GCF_000792165.1
NZ_JTQJ01000012.1	152075	153655	-	WP_070147860.1	DNA recombination protein RmuC	Pseudomonas aeruginosa	AZPAE14958	GCF_000791725.1
NZ_JTTQ01000024.1	152076	153656	-	WP_070147860.1	DNA recombination protein RmuC	Pseudomonas aeruginosa	AZPAE14872	GCF_000790355.1
NZ_JTVA01000011.1	202533	204113	+	WP_070147860.1	DNA recombination protein RmuC	Pseudomonas aeruginosa	AZPAE14834	GCF_000794245.1
NZ_JTVB01000008.1	202554	204134	+	WP_070147860.1	DNA recombination protein RmuC	Pseudomonas aeruginosa	AZPAE14833	GCF_000794265.1
NZ_JTZI01000038.1	80939	82519	-	WP_070147860.1	DNA recombination protein RmuC	Pseudomonas aeruginosa	AZPAE13864	GCF_000795565.1
NZ_LLSZ01000120.1	164739	166319	+	WP_070147860.1	DNA recombination protein RmuC	Pseudomonas aeruginosa	WH-SGI-V-07705	GCF_001453755.1
NZ_LLUN01000012.1	120074	121654	-	WP_070147860.1	DNA recombination protein RmuC	Pseudomonas aeruginosa	WH-SGI-V-07290	GCF_001454125.1
NZ_LZQE01000012.1	120133	121713	-	WP_070147860.1	DNA recombination protein RmuC	Pseudomonas aeruginosa	Lo049	GCF_001756355.1
NZ_QBEJ01000006.1	308926	310506	-	WP_070147860.1	DNA recombination protein RmuC	Pseudomonas aeruginosa	HIAE_PA13	GCF_003055275.1
NZ_QBEL01000009.1	309766	311346	-	WP_070147860.1	DNA recombination protein RmuC	Pseudomonas aeruginosa	HIAE_PA11	GCF_003055235.1
NZ_RAFY01000264.1	26314	27894	+	WP_070147860.1	DNA recombination protein RmuC	Pseudomonas aeruginosa	HUM-291	GCF_003628875.1
NZ_RWWS01000148.1	43104	44684	+	WP_070147860.1	DNA recombination protein RmuC	Pseudomonas aeruginosa	R4393	GCF_003955075.1
NZ_RWWU01000058.1	43140	44720	+	WP_070147860.1	DNA recombination protein RmuC	Pseudomonas aeruginosa	R486	GCF_003954725.1
NZ_RWWZ01000006.1	43113	44693	+	WP_070147860.1	DNA recombination protein RmuC	Pseudomonas aeruginosa	R4643	GCF_003955495.1
NZ_SBJQ01000054.1	18186	19766	-	WP_070147860.1	DNA recombination protein RmuC	Pseudomonas aeruginosa	Pae12	GCF_004053975.1
NZ_WXZS01000002.1	523791	525371	+	WP_070147860.1	DNA recombination protein RmuC	Pseudomonas aeruginosa	VNMU149	GCF_009887645.1
NZ_CAADJR010000002.1	1467616	1469196	-	WP_228761142.1	DNA recombination protein RmuC	Pseudomonas aeruginosa	NCTC13628	GCF_900706985.1
NZ_CP068238.1	2472717	2474297	+	WP_228761142.1	DNA recombination protein RmuC	Pseudomonas aeruginosa	A39-1	GCF_016743035.1
NZ_JAIPVQ010000003.1	329748	331328	-	WP_228761142.1	DNA recombination protein RmuC	Pseudomonas aeruginosa	14182	GCF_022424055.1
NZ_JTXR01000078.1	23992	25572	-	WP_228761142.1	DNA recombination protein RmuC	Pseudomonas aeruginosa	AZPAE14687	GCF_000794515.1
NZ_JTZG01000032.1	78864	80444	-	WP_228761142.1	DNA recombination protein RmuC	Pseudomonas aeruginosa	AZPAE13872	GCF_000795625.1
NZ_LFXR01000043.1	62408	63988	+	WP_228761142.1	DNA recombination protein RmuC	Pseudomonas aeruginosa	EML548	GCF_001280765.1
NZ_LJGL01000006.1	101518	103098	-	WP_228761142.1	DNA recombination protein RmuC	Pseudomonas aeruginosa	ATCC 9027	GCF_001294675.1
NZ_LLKP01000123.1	49092	50672	-	WP_228761142.1	DNA recombination protein RmuC	Pseudomonas aeruginosa	ATCC 9027	GCF_001402955.1
NZ_LLNK01000089.1	202247	203827	+	WP_228761142.1	DNA recombination protein RmuC	Pseudomonas aeruginosa	WH-SGI-V-07239	GCF_001450755.1
NZ_NSZD01000011.1	130504	132084	-	WP_228761142.1	DNA recombination protein RmuC	Pseudomonas aeruginosa	AUS217	GCF_003839875.1
NZ_RWNE01000004.1	456990	458570	-	WP_228761142.1	DNA recombination protein RmuC	Pseudomonas aeruginosa	5034388498-21	GCF_004371245.1
NZ_RWNF01000003.1	456344	457924	-	WP_228761142.1	DNA recombination protein RmuC	Pseudomonas aeruginosa	5034388498-20	GCF_004371275.1
NZ_JABFOK010000048.1	22043	23599	-	WP_124140907.1	DNA recombination protein RmuC	Pseudomonas aeruginosa	HS18-41	GCF_019800085.1
NZ_RXWP01000057.1	49644	51200	+	WP_124140907.1	DNA recombination protein RmuC	Pseudomonas aeruginosa	MRSN11286	GCF_003970625.1
NZ_RXUA01000008.1	494393	495949	+	WP_126571791.1	DNA recombination protein RmuC	Pseudomonas aeruginosa	MRSN373401	GCF_003968955.1
NZ_CP041945.1	2575196	2576776	+	WP_232527384.1	DNA recombination protein RmuC	Pseudomonas aeruginosa	ST773	GCF_009664165.1
NZ_CP075176.1	2576151	2577731	+	WP_232527384.1	DNA recombination protein RmuC	Pseudomonas aeruginosa	PA790	GCF_018448985.1
NZ_JAFKQW010000029.1	75422	77002	+	WP_232527384.1	DNA recombination protein RmuC	Pseudomonas aeruginosa	15965	GCF_017292115.1
NZ_RWWM01000101.1	61128	62708	-	WP_232527384.1	DNA recombination protein RmuC	Pseudomonas aeruginosa	U3484	GCF_003954355.1
NZ_RWWP01000100.1	120568	122148	-	WP_232527384.1	DNA recombination protein RmuC	Pseudomonas aeruginosa	U1849	GCF_003954525.1
NZ_WSYN01000031.1	517	2097	-	WP_232527384.1	DNA recombination protein RmuC	Pseudomonas aeruginosa	PA-50010278	GCF_009791355.1
NZ_LLPY01000030.1	75629	77209	-	WP_235584266.1	DNA recombination protein RmuC	Pseudomonas aeruginosa	WH-SGI-V-07492	GCF_001453185.1
NZ_NINV01000313.1	3274	4848	-	WP_087786958.1	DNA recombination protein RmuC	Pseudomonas aeruginosa	HSV3483	GCF_002188625.1
NZ_JABLTU010000005.1	95113	96693	+	WP_228778169.1	DNA recombination protein RmuC	Pseudomonas aeruginosa	PASP657	GCF_013178435.1
NZ_JADPHL010000009.1	60623	62203	+	WP_228778169.1	DNA recombination protein RmuC	Pseudomonas aeruginosa	CCBH28850	GCF_015666355.1
NZ_JAECSX010000007.1	150109	151689	-	WP_228778169.1	DNA recombination protein RmuC	Pseudomonas aeruginosa	CCBH27678	GCF_016055385.1
NZ_JAECTR010000007.1	183794	185374	-	WP_228778169.1	DNA recombination protein RmuC	Pseudomonas aeruginosa	CCBH27346	GCF_016055775.1
NZ_JALLDG010000004.1	183729	185309	-	WP_228778169.1	DNA recombination protein RmuC	Pseudomonas aeruginosa	CCBH27321	GCF_023060435.1
NZ_JALLDW010000004.1	60596	62176	+	WP_228778169.1	DNA recombination protein RmuC	Pseudomonas aeruginosa	CCBH26696	GCF_023060055.1
NZ_JTMT01000011.1	150981	152561	-	WP_228778169.1	DNA recombination protein RmuC	Pseudomonas aeruginosa	AZPAE15053	GCF_000790625.1
NZ_LLMM01000001.1	80060	81640	-	WP_228778169.1	DNA recombination protein RmuC	Pseudomonas aeruginosa	WH-SGI-V-07182	GCF_001450585.1
NZ_LODH01000060.1	39246	40826	-	WP_228778169.1	DNA recombination protein RmuC	Pseudomonas aeruginosa	105777	GCF_001560865.1
NZ_SBJT01000003.1	327092	328672	-	WP_228778169.1	DNA recombination protein RmuC	Pseudomonas aeruginosa	Pae28	GCF_004053855.1
NZ_SBJV01000025.1	7903	9483	-	WP_228778169.1	DNA recombination protein RmuC	Pseudomonas aeruginosa	Pae39	GCF_004054035.1
NZ_SBKB01000003.1	78373	79953	+	WP_228778169.1	DNA recombination protein RmuC	Pseudomonas aeruginosa	Pae83	GCF_004053945.1
NZ_SWGU01000022.1	51295	52875	-	WP_228778169.1	DNA recombination protein RmuC	Pseudomonas aeruginosa	C2-102-4	GCF_013169425.1
NZ_FRSO01000038.1	35295	36875	+	WP_236079907.1	DNA recombination protein RmuC	Pseudomonas aeruginosa		GCF_900147205.1
NZ_NSNI01000003.1	150513	152093	-	WP_236079907.1	DNA recombination protein RmuC	Pseudomonas aeruginosa	PA-W29	GCF_003833585.1
NZ_JAIWRE010000024.1	1549	3129	+	WP_238954630.1	DNA recombination protein RmuC	Pseudomonas aeruginosa	P5-S9	GCF_022341025.1
NZ_JAIWRF010000022.1	22528	24108	-	WP_238954630.1	DNA recombination protein RmuC	Pseudomonas aeruginosa	P5-S8	GCF_022341045.1
NZ_JAIWRL010000024.1	22528	24108	-	WP_238954630.1	DNA recombination protein RmuC	Pseudomonas aeruginosa	P5-S13	GCF_022342405.1
NZ_JAIWRM010000024.1	1549	3129	+	WP_238954630.1	DNA recombination protein RmuC	Pseudomonas aeruginosa	P5-S11	GCF_022342425.1
NZ_NIQD01000002.1	152680	154254	+	WP_043106458.1	DNA recombination protein RmuC	Pseudomonas aeruginosa	ATCC 9027	GCF_002601815.1
NZ_PDLX01000010.1	152630	154204	+	WP_043106458.1	DNA recombination protein RmuC	Pseudomonas aeruginosa	ATCC 9027	GCF_002563335.1
NZ_QORA01000151.1	73027	74601	-	WP_034017985.1	DNA recombination protein RmuC	Pseudomonas aeruginosa	F2-1206	GCF_003325625.1
NZ_RXAP01000002.1	226125	227699	-	WP_034017985.1	DNA recombination protein RmuC	Pseudomonas aeruginosa	Zw70	GCF_003974135.1
NZ_RXAT01000023.1	75885	77459	-	WP_034017985.1	DNA recombination protein RmuC	Pseudomonas aeruginosa	PT12	GCF_003974185.1
NZ_RXTB01000164.1	16776	18350	-	WP_034017985.1	DNA recombination protein RmuC	Pseudomonas aeruginosa	MRSN8914	GCF_003968015.1
NZ_RXVM01000002.1	307094	308668	+	WP_034017985.1	DNA recombination protein RmuC	Pseudomonas aeruginosa	MRSN1688	GCF_003969315.1
NZ_UGUJ01000001.1	3093	4667	-	WP_034017985.1	DNA recombination protein RmuC	Pseudomonas aeruginosa	NCTC11447	GCF_900455405.1
NZ_FRSN01000032.1	60578	62152	-	WP_073666500.1	DNA recombination protein RmuC	Pseudomonas aeruginosa		GCF_900147185.1
NZ_FRSP01000060.1	35300	36874	+	WP_073666500.1	DNA recombination protein RmuC	Pseudomonas aeruginosa		GCF_900147225.1
NZ_FRSR01000052.1	60583	62157	-	WP_073666500.1	DNA recombination protein RmuC	Pseudomonas aeruginosa		GCF_900147215.1
NZ_JACFYX020000019.1	24615	26195	+	WP_196476661.1	DNA recombination protein RmuC	Pseudomonas sp. LMG 31766	536	GCF_015712105.2
NZ_RXAR01000010.1	224504	226078	-	WP_128704223.1	DNA recombination protein RmuC	Pseudomonas aeruginosa	Zw115	GCF_003974605.1
NZ_JABDTU010000003.1	34948	36504	-	WP_108116052.1	DNA recombination protein RmuC	Pseudomonas aeruginosa	2025-09-01	GCF_015317175.1
NZ_JABDVG010000005.1	57840	59396	+	WP_108116052.1	DNA recombination protein RmuC	Pseudomonas aeruginosa	1958-10-01	GCF_015317915.1
NZ_JACEOW010000013.1	82802	84358	+	WP_108116052.1	DNA recombination protein RmuC	Pseudomonas aeruginosa	PAL1.58	GCF_013912515.1
NZ_JACEPG010000005.1	308926	310482	-	WP_108116052.1	DNA recombination protein RmuC	Pseudomonas aeruginosa	PAL1.48	GCF_013912715.1
NZ_QORC01000259.1	9919	11475	+	WP_108116052.1	DNA recombination protein RmuC	Pseudomonas aeruginosa	I1-408	GCF_003325715.1
NZ_QORD01000167.1	9920	11476	+	WP_108116052.1	DNA recombination protein RmuC	Pseudomonas aeruginosa	G1-402	GCF_003325515.1
NZ_WTXR01000017.1	80048	81604	-	WP_108116052.1	DNA recombination protein RmuC	Pseudomonas aeruginosa	JM03	GCF_019400895.1
NZ_JAGEYF010000006.1	263047	263738	-	WP_210982944.1	DNA recombination protein RmuC	Pseudomonas aeruginosa	Patient_18_Baseline	GCF_018026785.1
NZ_CP053917.1	283690	285246	-	WP_198421420.1	DNA recombination protein RmuC	Pseudomonas aeruginosa	PSE6684	GCF_013255565.1
NZ_JABNNA010000008.1	334755	336311	-	WP_198421420.1	DNA recombination protein RmuC	Pseudomonas aeruginosa	KE9524	GCF_019781155.1
NZ_JABNNB010000016.1	75082	76638	-	WP_198421420.1	DNA recombination protein RmuC	Pseudomonas aeruginosa	KE9592	GCF_019781145.1
NZ_RHDU01000005.1	334705	336261	-	WP_198421420.1	DNA recombination protein RmuC	Pseudomonas aeruginosa	PS1	GCF_003725635.1
NZ_NION01000011.1	2303	3877	+	WP_088135368.1	DNA recombination protein RmuC	Pseudomonas aeruginosa	2321	GCF_002193745.1
NZ_LLLD01000047.1	276	929	+	WP_235581972.1	DNA recombination protein RmuC	Pseudomonas aeruginosa	WH-SGI-V-07068	GCF_001449225.1
NZ_CAADPM010000112.1	31456	31773	-	WP_237752443.1	DNA recombination protein RmuC	Pseudomonas aeruginosa		GCF_900708485.1
NZ_CP033439.1	3998895	3999212	-	WP_237752443.1	DNA recombination protein RmuC	Pseudomonas aeruginosa	SP4528	GCF_003716765.1
NZ_CP070467.1	4596040	4596357	-	WP_237752443.1	DNA recombination protein RmuC	Pseudomonas aeruginosa	B17416	GCF_016925455.1
NZ_CP070471.1	4357400	4357717	-	WP_237752443.1	DNA recombination protein RmuC	Pseudomonas aeruginosa	B17932	GCF_016925475.1
NZ_JTRQ01000010.1	27085	27402	-	WP_237752443.1	DNA recombination protein RmuC	Pseudomonas aeruginosa	AZPAE14925	GCF_000791265.1
NZ_JTSC01000016.1	27085	27402	-	WP_237752443.1	DNA recombination protein RmuC	Pseudomonas aeruginosa	AZPAE14913	GCF_000793845.1
NZ_JTVV01000008.1	33829	34146	-	WP_237752443.1	DNA recombination protein RmuC	Pseudomonas aeruginosa	AZPAE14813	GCF_000795085.1
NZ_KK213219.1	1611187	1611504	+	WP_237752443.1	DNA recombination protein RmuC	Pseudomonas aeruginosa BWH055	BWH055	GCF_000629485.1
NZ_OVCU01000027.1	56456	56773	+	WP_237752443.1	DNA recombination protein RmuC	Pseudomonas aeruginosa	KCRI-260	GCF_900406865.1
NZ_BLJV01000031.1	80589	81899	-	WP_233787826.1	DNA recombination protein RmuC	Pseudomonas yangonensis	MY63	GCF_009932795.1
NZ_JAFBLM010000001.1	2383987	2384514	+	WP_236080768.1	DNA recombination protein RmuC	Pseudomonas aeruginosa	S67	GCF_016820125.1
NZ_NSNL01000003.1	484511	485038	+	WP_236080768.1	DNA recombination protein RmuC	Pseudomonas aeruginosa	PA-W23	GCF_003833705.1
NZ_QBEM01000044.1	19352	19879	-	WP_236080768.1	DNA recombination protein RmuC	Pseudomonas aeruginosa	HIAE_PA10	GCF_003055545.1
NZ_WOAU01000031.1	11272	12852	-	WP_230964886.1	DNA recombination protein RmuC	Pseudomonas aeruginosa	PA127	GCF_009727535.1
NZ_WOAW01000031.1	11272	12852	-	WP_230964886.1	DNA recombination protein RmuC	Pseudomonas aeruginosa	PA123	GCF_009727505.1
NZ_CP008869.2	2656037	2658067	+	WP_031691248.1	DNA recombination protein RmuC	Pseudomonas aeruginosa	W16407	GCF_001516165.2
NZ_JABLTA010000007.1	82969	84999	-	WP_031691248.1	DNA recombination protein RmuC	Pseudomonas aeruginosa	S10	GCF_013177145.1
NZ_JAECSG010000080.1	17038	19068	+	WP_031691248.1	DNA recombination protein RmuC	Pseudomonas aeruginosa	CCBH28612	GCF_016054875.1
NZ_JAECUF010000001.1	456195	458225	-	WP_031691248.1	DNA recombination protein RmuC	Pseudomonas aeruginosa	CCBH26703	GCF_016056075.1
NZ_JAFBLI010000001.1	4250835	4252865	-	WP_031691248.1	DNA recombination protein RmuC	Pseudomonas aeruginosa	S103	GCF_016820055.1
NZ_JAHWUW010000008.1	83123	85153	-	WP_031691248.1	DNA recombination protein RmuC	Pseudomonas aeruginosa	O6.2	GCF_021532995.1
NZ_JAHWUX010000008.1	192016	194046	+	WP_031691248.1	DNA recombination protein RmuC	Pseudomonas aeruginosa	WA10.2	GCF_021532975.1
NZ_JAHWVB010000008.1	192016	194046	+	WP_031691248.1	DNA recombination protein RmuC	Pseudomonas aeruginosa	O1.1	GCF_021533055.1
NZ_JTTV01000002.1	157228	159258	+	WP_031691248.1	DNA recombination protein RmuC	Pseudomonas aeruginosa	AZPAE14867	GCF_000790215.1
NZ_KK212100.1	3393	5423	+	WP_031691248.1	DNA recombination protein RmuC	Pseudomonas aeruginosa BWH033	BWH033	GCF_000629065.1
NZ_NSNJ01000004.1	83345	85375	-	WP_031691248.1	DNA recombination protein RmuC	Pseudomonas aeruginosa	PA-W28	GCF_003834025.1
NZ_RAGB01000053.1	130754	132784	+	WP_031691248.1	DNA recombination protein RmuC	Pseudomonas aeruginosa	HUM-302	GCF_003628805.1
NZ_SBJY01000014.1	28429	30459	-	WP_031691248.1	DNA recombination protein RmuC	Pseudomonas aeruginosa	Pae70	GCF_004053985.1
NZ_SBJZ01000006.1	187258	189288	+	WP_031691248.1	DNA recombination protein RmuC	Pseudomonas aeruginosa	Pae74	GCF_004053935.1
NZ_VJNH01000002.1	581373	583403	+	WP_031691248.1	DNA recombination protein RmuC	Pseudomonas aeruginosa	GO36	GCF_007051055.1
NZ_VLOD01000006.1	220559	222589	+	WP_031691248.1	DNA recombination protein RmuC	Pseudomonas aeruginosa	UFJ4	GCF_020177105.1
NZ_JTRC01000050.1	19419	19946	-	WP_043087442.1	DNA recombination protein RmuC	Pseudomonas aeruginosa	AZPAE14939	GCF_000793595.1
NZ_JTPF01000057.1	4214	6244	+	WP_052156607.1	DNA recombination protein RmuC	Pseudomonas aeruginosa	AZPAE14989	GCF_000792445.1
NZ_KK212903.1	494069	495649	+	WP_078452129.1	DNA recombination protein RmuC	Pseudomonas aeruginosa 3575	3575	GCF_000629285.1
NZ_QGSL01000088.1	326951	328525	+	WP_109933952.1	DNA recombination protein RmuC	Pseudomonas sp. RW407	RW407	GCF_003176655.1
NZ_RHQT01000016.1	13137	14711	-	WP_125881257.1	DNA recombination protein RmuC	Pseudomonas sp. o96-267	o96	GCF_003935455.1
NZ_JABTVR010000135.1	16776	17114	-	WP_234034845.1	DNA recombination protein RmuC	Pseudomonas aeruginosa	KPA13	GCF_017168565.1
NZ_JABTVT010000150.1	16780	17118	-	WP_234034845.1	DNA recombination protein RmuC	Pseudomonas aeruginosa	KPA12	GCF_017168665.1
NZ_JABTVX010000129.1	16774	17112	-	WP_234034845.1	DNA recombination protein RmuC	Pseudomonas aeruginosa	KPA11	GCF_017168675.1
NZ_JABTVZ010000153.1	16782	17120	-	WP_234034845.1	DNA recombination protein RmuC	Pseudomonas aeruginosa	KPA10	GCF_017168735.1
NZ_JABTWA010000155.1	16780	17118	-	WP_234034845.1	DNA recombination protein RmuC	Pseudomonas aeruginosa	KPA9	GCF_017168815.1
NZ_JABTWQ010000053.1	28169	28507	-	WP_234034845.1	DNA recombination protein RmuC	Pseudomonas aeruginosa	KPA4	GCF_017169225.1
NZ_JABTWR010000058.1	28169	28507	-	WP_234034845.1	DNA recombination protein RmuC	Pseudomonas aeruginosa	KPA3	GCF_017169185.1
NZ_JABTWW010000081.1	28169	28507	-	WP_234034845.1	DNA recombination protein RmuC	Pseudomonas aeruginosa	KPA2	GCF_017169305.1
NZ_JACWGW010000002.1	1577639	1577977	-	WP_234034845.1	DNA recombination protein RmuC	Pseudomonas aeruginosa	ZBX-P15	GCF_017693765.1
NZ_JAENHR010000001.1	4165781	4166119	-	WP_234034845.1	DNA recombination protein RmuC	Pseudomonas aeruginosa	SPA03	GCF_016595165.1
NZ_JAFHYA010000011.1	142290	142628	-	WP_234034845.1	DNA recombination protein RmuC	Pseudomonas aeruginosa	Survcare182	GCF_018447515.1
NZ_VTFE01000029.1	544	882	-	WP_234034845.1	DNA recombination protein RmuC	Pseudomonas aeruginosa	P13	GCF_009789035.1
NZ_SCFY01000011.1	22251	23822	+	WP_143506126.1	DNA recombination protein RmuC	Pseudomonas mendocina	FFL34	GCF_007049795.1
NZ_RXUA01000025.1	2412	3983	+	WP_078452141.1	DNA recombination protein RmuC	Pseudomonas aeruginosa	MRSN373401	GCF_003968955.1
NZ_RXCS01000013.1	12516	14087	+	WP_128708491.1	DNA recombination protein RmuC	Pseudomonas aeruginosa	W15Dec4	GCF_003975205.1
NZ_NIPE01000053.1	12295	13866	+	WP_088136089.1	DNA recombination protein RmuC	Pseudomonas aeruginosa	829	GCF_002193835.1
NZ_RXCD01000015.1	12515	14086	+	WP_088136089.1	DNA recombination protein RmuC	Pseudomonas aeruginosa	T3044	GCF_003975935.1
NZ_NIPF01000032.1	10134	11705	+	WP_088177171.1	DNA recombination protein RmuC	Pseudomonas aeruginosa	833	GCF_002193905.1
NZ_AZVM01000008.1	78240	79790	-	WP_051424555.1	DNA recombination protein RmuC	Pseudomonas sp. URMO17WK12:I4	URMO17WK12:I4	GCF_000514215.1
NZ_LZEU01000001.1	2834751	2836316	-	WP_187808583.1	DNA recombination protein RmuC	Pseudomonas alcaligenes	AVO110	GCF_014490745.1
NZ_QJRX01000012.1	5723	7288	+	WP_110684028.1	DNA recombination protein RmuC	Pseudomonas alcaligenes	MB-090714	GCF_003205495.1
NZ_JAINWF010000041.1	988	2568	-	WP_230697896.1	DNA recombination protein RmuC	Pseudomonas kunmingensis	IOP_13	GCF_021021335.1
NZ_POUV01000016.1	72523	74103	-	WP_230697896.1	DNA recombination protein RmuC	Pseudomonas kunmingensis	CCUG 36651	GCF_002890855.1
NZ_JAKLSP010000001.1	274812	276926	-	WP_237881090.1	DNA recombination protein RmuC	Pseudomonas sp. PGPR40	PGPR40	GCF_022014505.1
NZ_JABUYN010000010.1	63696	65249	-	WP_193075126.1	DNA recombination protein RmuC	Pseudomonas sp. FME51	FME51	GCF_014897305.1
NZ_NBMS01000074.1	5857	7431	-	WP_088193918.1	DNA recombination protein RmuC	Pseudomonas sp. A46	A46	GCF_002196875.1
NZ_JACVAQ010000001.1	76372	77937	-	WP_192329154.1	DNA recombination protein RmuC	Pseudomonas sp. PDM14	PDM14	GCF_014851905.1
NZ_CP014784.1	2958559	2960124	-	WP_061904584.1	DNA recombination protein RmuC	Pseudomonas alcaligenes	NEB 585	GCF_001597285.1
NZ_JAIPTB010000002.1	246364	247944	+	WP_225024324.1	DNA recombination protein RmuC	Pseudomonas aeruginosa	KPA65	GCF_020180115.1
NZ_FRHS01000073.1	6698	8254	+	WP_088294302.1	DNA recombination protein RmuC	Pseudomonas aeruginosa		GCF_900144385.1
NZ_JAHYBD010000049.1	19907	21463	-	WP_088294302.1	DNA recombination protein RmuC	Pseudomonas aeruginosa	CriePir97	GCF_019430465.1
NZ_MPCQ01000028.1	6219	7775	-	WP_088294302.1	DNA recombination protein RmuC	Pseudomonas aeruginosa	PAC08	GCF_002002365.1
NZ_FRLK01000010.1	99222	100796	-	WP_073660362.1	DNA recombination protein RmuC	Pseudomonas aeruginosa		GCF_900145355.1
NZ_FRLL01000102.1	90450	92024	-	WP_073660362.1	DNA recombination protein RmuC	Pseudomonas aeruginosa		GCF_900145375.1
NZ_FRLP01000008.1	31304	32884	+	WP_244539033.1	DNA recombination protein RmuC	Pseudomonas aeruginosa		GCF_900145365.1
NZ_CP029713.1	2659104	2660684	+	WP_237754537.1	DNA recombination protein RmuC	Pseudomonas aeruginosa	BH9	GCF_003795165.1
NZ_JABLUK010000045.1	19728	21308	-	WP_237754537.1	DNA recombination protein RmuC	Pseudomonas aeruginosa	PASP309	GCF_013178745.1
NZ_JTTN01000076.1	19543	21123	+	WP_237754537.1	DNA recombination protein RmuC	Pseudomonas aeruginosa	AZPAE14875	GCF_000790425.1
NZ_JTYU01000055.1	19543	21123	+	WP_237754537.1	DNA recombination protein RmuC	Pseudomonas aeruginosa	AZPAE14390	GCF_000795985.1
NZ_NIIX01000019.1	5877	7457	-	WP_237754537.1	DNA recombination protein RmuC	Pseudomonas aeruginosa	PAS8	GCF_002201385.1
NZ_NIJC01000020.1	5874	7454	-	WP_237754537.1	DNA recombination protein RmuC	Pseudomonas aeruginosa	PAS3	GCF_002201305.1
NZ_NIJD01000016.1	5877	7457	-	WP_237754537.1	DNA recombination protein RmuC	Pseudomonas aeruginosa	PAS2	GCF_002201295.1
NZ_QZYW01000035.1	7303	8883	-	WP_237754537.1	DNA recombination protein RmuC	Pseudomonas aeruginosa	HUM-283	GCF_003632185.1
NZ_QZYX01000119.1	425781	427361	+	WP_237754537.1	DNA recombination protein RmuC	Pseudomonas aeruginosa	HUM-254	GCF_003632165.1
NZ_QZYY01000088.1	7069	8649	-	WP_237754537.1	DNA recombination protein RmuC	Pseudomonas aeruginosa	HUM-256	GCF_003633175.1
NZ_QZYZ01000081.1	7069	8649	-	WP_237754537.1	DNA recombination protein RmuC	Pseudomonas aeruginosa	HUM-231	GCF_003632155.1
NZ_RWOA01000004.1	516889	518469	+	WP_237754537.1	DNA recombination protein RmuC	Pseudomonas aeruginosa	6088	GCF_004372045.1
NZ_NSZA01000001.1	577528	579108	+	WP_236081955.1	DNA recombination protein RmuC	Pseudomonas aeruginosa	AUS232	GCF_003839755.1
NZ_QZXR01000056.1	96372	97952	+	WP_236081955.1	DNA recombination protein RmuC	Pseudomonas aeruginosa	ENV-570	GCF_003632575.1
NZ_QZXS01000075.1	103093	104673	+	WP_236081955.1	DNA recombination protein RmuC	Pseudomonas aeruginosa	ENV-568	GCF_003633405.1
NZ_QZXT01000060.1	103093	104673	+	WP_236081955.1	DNA recombination protein RmuC	Pseudomonas aeruginosa	ENV-569	GCF_003633395.1
NZ_ML178805.1	1915295	1915540	-	WP_049790913.1	hypothetical protein	Pseudomonas sp. HS-2	HS-2	GCF_004369025.1
NZ_PGLR01000060.1	1757	2002	+	WP_049790913.1	hypothetical protein	Pseudomonas sp. ZH-FAD	ZH-FAD	GCF_002803095.1
NZ_VRYE01000083.1	15471	15716	-	WP_049790913.1	hypothetical protein	Pseudomonas mendocina	EF27	GCF_008041835.1
