# Supplementary material for: The novel anti-phage system Shield co-opts an RmuC domain to mediate phage defense across Pseudomonas species
Source: PLoS Genet. 2023 Jun 5;19(6):e1010784. doi: 10.1371/journal.pgen.1010784 (PMC10270631; doi:10.1371/journal.pgen.1010784)
Supplement: S3 Table — ShdA homologues were used as a query for FlaGs. (XLSX) [file pgen.1010784.s003.xlsx]

## Sheet: S3_Table
S3 Table: FlaGs output reporting flanking genes of Shield subtypes. ShdA homologues were used as a query for FlaGs
1(1)	WP_027909353.1	WP_027909353.1 WYL domain-containing protein
1(1)	WP_088171593.1	WP_088171593.1 WYL domain-containing protein
1(1)	WP_033991190.1	WP_033991190.1 WYL domain-containing protein
1(3)	WP_088135359.1	WP_088135359.1 MULTISPECIES: WYL domain-containing protein
1(3)	WP_043107117.1	WP_043107117.1 WYL domain-containing protein
1(1)	WP_044727105.1	WP_044727105.1 WYL domain-containing protein
1(1)	WP_034020183.1	WP_034020183.1 MULTISPECIES: WYL domain-containing protein
1(1)	WP_061904585.1	WP_061904585.1 WYL domain-containing protein
1(2)	WP_033976847.1	WP_033976847.1 WYL domain-containing protein
1(1)	WP_109933358.1	WP_109933358.1 WYL domain-containing protein
1(1)	WP_140786440.1	WP_140786440.1 WYL domain-containing protein
1(1)	WP_031692736.1	WP_031692736.1 WYL domain-containing protein
1(1)	WP_058202022.1	WP_058202022.1 WYL domain-containing protein
1(1)	WP_058145758.1	WP_058145758.1 WYL domain-containing protein
1(1)	WP_031691237.1	WP_031691237.1 WYL domain-containing protein
1(2)	WP_031633657.1	WP_031633657.1 WYL domain-containing protein
1(1)	WP_225024323.1	WP_225024323.1 WYL domain-containing protein
1(11)	WP_023115262.1	WP_023115262.1 WYL domain-containing protein
1(1)	WP_041755746.1	WP_041755746.1 WYL domain-containing protein
1(1)	WP_151134792.1	WP_151134792.1 WYL domain-containing protein
1(1)	WP_192323782.1	WP_192323782.1 WYL domain-containing protein
1(1)	WP_196476660.1	WP_196476660.1 WYL domain-containing protein
1(1)	WP_125834040.1	WP_125834040.1 WYL domain-containing protein
1(1)	WP_034021011.1	WP_034021011.1 WYL domain-containing protein
1(1)	WP_031633876.1	WP_031633876.1 WYL domain-containing protein
1(1)	WP_160088829.1	WP_160088829.1 WYL domain-containing protein
1(1)	WP_172792827.1	WP_172792827.1 WYL domain-containing protein
1(2)	WP_033937395.1	WP_033937395.1 WYL domain-containing protein
1(3)	WP_033895413.1	WP_033895413.1 MULTISPECIES: WYL domain-containing protein
1(1)	WP_170859649.1	WP_170859649.1 WYL domain-containing protein
1(1)	WP_033975347.1	WP_033975347.1 WYL domain-containing protein
1(1)	WP_161867736.1	WP_161867736.1 WYL domain-containing protein
1(1)	WP_134280626.1	WP_134280626.1 WYL domain-containing protein
1(1)	WP_187806412.1	WP_187806412.1 WYL domain-containing protein
1(2)	WP_073666481.1	WP_073666481.1 WYL domain-containing protein
1(1)	WP_125881193.1	WP_125881193.1 WYL domain-containing protein
1(2)	WP_033982538.1	WP_033982538.1 WYL domain-containing protein
1(2)	WP_023094261.1	WP_023094261.1 MULTISPECIES: WYL domain-containing protein
1(2)	WP_043087444.1	WP_043087444.1 WYL domain-containing protein
1(2)	WP_003459811.1	WP_003459811.1 MULTISPECIES: WYL domain-containing protein
1(1)	WP_140786427.1	WP_140786427.1 WYL domain-containing protein
1(2)	WP_004350178.1	WP_004350178.1 MULTISPECIES: WYL domain-containing protein
1(2)	WP_123186569.1	WP_123186569.1 WYL domain-containing protein
1(1)	WP_143506004.1	WP_143506004.1 MULTISPECIES: WYL domain-containing protein
1(1)	WP_110684027.1	WP_110684027.1 WYL domain-containing protein
1(3)	WP_034030850.1	WP_034030850.1 WYL domain-containing protein
2(1)	WP_031691258.1	WP_031691258.1 DEAD/DEAH box helicase
2(1)	WP_225578966.1	WP_225578966.1 DEAD/DEAH box helicase family protein
2(1)	WP_106733144.1	WP_106733144.1 type I restriction endonuclease subunit R
2(2)	WP_034030856.1	WP_034030856.1 type I restriction endonuclease subunit R
2(1)	WP_240967339.1	WP_240967339.1 SNF2-related protein
2(1)	WP_033991218.1	WP_033991218.1 DEAD/DEAH box helicase family protein
2(1)	WP_033991213.1	WP_033991213.1 SNF2-related protein
2(1)	WP_088177162.1	WP_088177162.1 DEAD/DEAH box helicase
2(1)	WP_225578880.1	WP_225578880.1 DISARM system SNF2-like helicase DrmD
2(1)	WP_147811760.1	WP_147811760.1 helicase
2(2)	WP_031633661.1	WP_031633661.1 DEAD/DEAH box helicase family protein
2(1)	WP_160088811.1	WP_160088811.1 hypothetical protein
2(1)	WP_125872401.1	WP_125872401.1 DEAD/DEAH box helicase
2(1)	WP_031692739.1	WP_031692739.1 DEAD/DEAH box helicase family protein
2(1)	WP_187806374.1	WP_187806374.1 DEAD/DEAH box helicase family protein
2(1)	WP_027909346.1	WP_027909346.1 DEAD/DEAH box helicase
2(2)	WP_073660340.1	WP_073660340.1 DEAD/DEAH box helicase family protein
2(1)	WP_128651146.1	WP_128651146.1 DEAD/DEAH box helicase
2(2)	WP_073666501.1	WP_073666501.1 DEAD/DEAH box helicase
2(1)	WP_143506010.1	WP_143506010.1 MULTISPECIES: type I restriction endonuclease subunit R
2(1)	WP_170859643.1	WP_170859643.1 DEAD/DEAH box helicase family protein
2(1)	WP_123186564.1	WP_123186564.1 phospholipase D-like domain-containing protein
2(2)	WP_052168381.1	WP_052168381.1 helicase
2(2)	WP_025297649.1	WP_025297649.1 MULTISPECIES: DEAD/DEAH box helicase
2(2)	WP_033976835.1	WP_033976835.1 DEAD/DEAH box helicase
2(1)	WP_172441262.1	WP_172441262.1 DEAD/DEAH box helicase
2(1)	WP_123186568.1	WP_123186568.1 DEAD/DEAH box helicase
2(1)	WP_061904574.1	WP_061904574.1 HsdR family type I site-specific deoxyribonuclease
2(1)	WP_151134776.1	WP_151134776.1 DEAD/DEAH box helicase family protein
2(1)	WP_220034089.1	WP_220034089.1 DEAD/DEAH box helicase family protein
2(1)	WP_151134778.1	WP_151134778.1 SNF2-related protein
2(1)	WP_033987916.1	WP_033987916.1 MULTISPECIES: DEAD/DEAH box helicase
2(1)	WP_031691256.1	WP_031691256.1 DEAD/DEAH box helicase
2(1)	WP_058145756.1	WP_058145756.1 DEAD/DEAH box helicase family protein
2(1)	WP_237034910.1	WP_237034910.1 SNF2-related protein
2(1)	WP_031633867.1	WP_031633867.1 type I restriction endonuclease subunit R
2(1)	WP_237034787.1	WP_237034787.1 DISARM system SNF2-like helicase DrmD
2(2)	WP_031633670.1	WP_031633670.1 DEAD/DEAH box helicase
2(1)	WP_128651144.1	WP_128651144.1 SNF2-related protein
2(2)	WP_073666489.1	WP_073666489.1 DEAD/DEAH box helicase
2(1)	WP_088177163.1	WP_088177163.1 type I restriction endonuclease subunit R
2(1)	WP_192323761.1	WP_192323761.1 DEAD/DEAH box helicase family protein
2(1)	WP_125834032.1	WP_125834032.1 type I restriction endonuclease subunit R
2(1)	WP_027909344.1	WP_027909344.1 type I restriction endonuclease subunit R
2(1)	WP_140786434.1	WP_140786434.1 DEAD/DEAH box helicase family protein
2(1)	WP_147811761.1	WP_147811761.1 type I restriction endonuclease subunit R
2(2)	WP_033976842.1	WP_033976842.1 DEAD/DEAH box helicase family protein
2(1)	WP_172441260.1	WP_172441260.1 DEAD/DEAH box helicase
2(2)	WP_012077898.1	WP_012077898.1 MULTISPECIES: DEAD/DEAH box helicase family protein
2(1)	WP_237753587.1	WP_237753587.1 DISARM system SNF2-like helicase DrmD
2(1)	WP_034020203.1	WP_034020203.1 DEAD/DEAH box helicase
2(1)	WP_049950354.1	WP_049950354.1 helicase
2(1)	WP_160088823.1	WP_160088823.1 DEAD/DEAH box helicase
2(1)	WP_225024327.1	WP_225024327.1 DEAD/DEAH box helicase
2(1)	WP_236081957.1	WP_236081957.1 DISARM system SNF2-like helicase DrmD
2(1)	WP_033982550.1	WP_033982550.1 DEAD/DEAH box helicase family protein
2(1)	WP_140422214.1	WP_140422214.1 DEAD/DEAH box helicase, partial
3(1)	WP_128651143.1	WP_128651143.1 class I SAM-dependent DNA methyltransferase
3(1)	WP_172792832.1	WP_172792832.1 SAM-dependent DNA methyltransferase
3(1)	WP_121398875.1	WP_121398875.1 BREX-1 system adenine-specific DNA-methyltransferase PglX
3(2)	WP_034030853.1	WP_034030853.1 type I restriction-modification system subunit M
3(2)	WP_033976841.1	WP_033976841.1 type I restriction-modification system subunit M
3(1)	WP_110684036.1	WP_110684036.1 type I restriction-modification system subunit M
3(1)	WP_031633871.1	WP_031633871.1 type I restriction-modification system subunit M
3(1)	WP_061904575.1	WP_061904575.1 type I restriction-modification system subunit M
3(2)	WP_073660337.1	WP_073660337.1 type I restriction-modification system subunit M
3(1)	WP_041127207.1	WP_041127207.1 BREX-1 system adenine-specific DNA-methyltransferase PglX
3(1)	WP_225024328.1	WP_225024328.1 N-6 DNA methylase
3(1)	WP_147811763.1	WP_147811763.1 type I restriction-modification system subunit M
3(1)	WP_109933364.1	WP_109933364.1 N-6 DNA methylase
3(1)	WP_160088821.1	WP_160088821.1 class I SAM-dependent DNA methyltransferase
3(1)	WP_196476666.1	WP_196476666.1 N-6 DNA methylase
3(1)	WP_202876544.1	WP_202876544.1 N-6 DNA methylase
3(1)	WP_058202016.1	WP_058202016.1 N-6 DNA methylase
3(1)	WP_058202017.1	WP_058202017.1 N-6 DNA methylase
3(1)	WP_031691260.1	WP_031691260.1 hypothetical protein
3(2)	WP_073666490.1	WP_073666490.1 hypothetical protein
3(1)	WP_088177156.1	WP_088177156.1 type I restriction-modification system subunit M
3(2)	WP_012077896.1	WP_012077896.1 MULTISPECIES: type I restriction-modification system subunit M
3(1)	WP_058173020.1	WP_058173020.1 restriction endonuclease subunit M
3(6)	WP_031633116.1	WP_031633116.1 N-6 DNA methylase
3(1)	WP_125834037.1	WP_125834037.1 type I restriction-modification system subunit M
3(3)	WP_043106447.1	WP_043106447.1 N-6 DNA methylase
3(1)	WP_155690806.1	WP_155690806.1 SAM-dependent DNA methyltransferase
3(1)	WP_125872402.1	WP_125872402.1 class I SAM-dependent DNA methyltransferase
3(1)	WP_148100009.1	WP_148100009.1 hypothetical protein, partial
3(1)	WP_058145755.1	WP_058145755.1 type I restriction-modification system subunit M
3(7)	WP_031684510.1	WP_031684510.1 BREX-1 system adenine-specific DNA-methyltransferase PglX
3(1)	WP_225578878.1	WP_225578878.1 type I restriction-modification system subunit M
3(1)	WP_202808184.1	WP_202808184.1 N-6 DNA methylase
3(1)	WP_034020211.1	WP_034020211.1 N-6 DNA methylase
3(1)	WP_088171347.1	WP_088171347.1 class I SAM-dependent DNA methyltransferase
3(2)	WP_031633664.1	WP_031633664.1 type I restriction-modification system subunit M
3(1)	WP_166799770.1	WP_166799770.1 hypothetical protein
3(1)	WP_106733147.1	WP_106733147.1 type I restriction-modification system subunit M
3(1)	WP_061904577.1	WP_061904577.1 type I restriction-modification system subunit M
3(1)	WP_143506007.1	WP_143506007.1 MULTISPECIES: type I restriction-modification system subunit M
3(1)	WP_088135364.1	WP_088135364.1 restriction endonuclease subunit M
3(2)	WP_043087433.1	WP_043087433.1 hypothetical protein
4(2)	WP_003459813.1	WP_003459813.1 MULTISPECIES: hypothetical protein
4(2)	WP_033976844.1	WP_033976844.1 peptidase M15
4(1)	WP_034030851.1	WP_034030851.1 peptidase M15
4(1)	WP_151134788.1	WP_151134788.1 peptidase M15
4(5)	WP_043106453.1	WP_043106453.1 hypothetical protein
4(3)	WP_012077900.1	WP_012077900.1 MULTISPECIES: hypothetical protein
4(1)	WP_227274804.1	WP_227274804.1 hypothetical protein
4(3)	WP_073666482.1	WP_073666482.1 MULTISPECIES: peptidase M15
4(2)	WP_031633660.1	WP_031633660.1 peptidase M15
4(1)	WP_088177155.1	WP_088177155.1 peptidase M15
4(1)	WP_031633872.1	WP_031633872.1 peptidase M15
4(2)	WP_088135360.1	WP_088135360.1 peptidase M15
4(1)	WP_125834038.1	WP_125834038.1 peptidase M15
4(1)	WP_079385314.1	WP_079385314.1 peptidase M15
4(2)	WP_058202021.1	WP_058202021.1 hypothetical protein
4(1)	WP_109933359.1	WP_109933359.1 peptidase M15
4(1)	WP_182367109.1	WP_182367109.1 MULTISPECIES: peptidase M15
4(7)	WP_031684496.1	WP_031684496.1 hypothetical protein
4(1)	WP_172792828.1	WP_172792828.1 peptidase M15
4(9)	WP_023115264.1	WP_023115264.1 hypothetical protein
4(1)	WP_033991192.1	WP_033991192.1 peptidase M15
4(1)	WP_128662077.1	WP_128662077.1 peptidase M15
4(1)	WP_170859646.1	WP_170859646.1 peptidase M15
4(2)	WP_043087441.1	WP_043087441.1 hypothetical protein
4(1)	WP_227274803.1	WP_227274803.1 hypothetical protein
4(1)	WP_078458434.1	WP_078458434.1 MULTISPECIES: peptidase M15
4(1)	WP_237047072.1	WP_237047072.1 hypothetical protein
4(1)	WP_143506006.1	WP_143506006.1 MULTISPECIES: peptidase M15
4(1)	WP_034021013.1	WP_034021013.1 hypothetical protein
4(1)	WP_161867735.1	WP_161867735.1 peptidase M15
4(1)	WP_232339684.1	WP_232339684.1 peptidase M15
4(1)	WP_031692738.1	WP_031692738.1 hypothetical protein
5(1)	WP_161867739.1	WP_161867739.1 DUF932 domain-containing protein
5(1)	WP_121333486.1	WP_121333486.1 DUF932 domain-containing protein
5(1)	WP_125881198.1	WP_125881198.1 DUF932 domain-containing protein
5(1)	WP_088193892.1	WP_088193892.1 DUF932 domain-containing protein
5(5)	WP_031684489.1	WP_031684489.1 DUF932 domain-containing protein
5(1)	WP_034021002.1	WP_034021002.1 DUF932 domain-containing protein
5(2)	WP_073660352.1	WP_073660352.1 DUF932 domain-containing protein
5(1)	WP_187806424.1	WP_187806424.1 DUF932 domain-containing protein
5(1)	WP_192323792.1	WP_192323792.1 DUF932 domain-containing protein
5(2)	WP_025297458.1	WP_025297458.1 MULTISPECIES: DUF932 domain-containing protein
5(4)	WP_058173014.1	WP_058173014.1 DUF932 domain-containing protein
5(1)	WP_110684024.1	WP_110684024.1 DUF932 domain-containing protein, partial
5(1)	WP_151134808.1	WP_151134808.1 DUF932 domain-containing protein
5(1)	WP_033982525.1	WP_033982525.1 DUF932 domain-containing protein
5(2)	WP_123186572.1	WP_123186572.1 DUF932 domain-containing protein
5(1)	WP_172792822.1	WP_172792822.1 DUF932 domain-containing protein
5(1)	WP_196476655.1	WP_196476655.1 DUF932 domain-containing protein
5(2)	WP_031692727.1	WP_031692727.1 DUF932 domain-containing protein
5(1)	WP_061904589.1	WP_061904589.1 DUF932 domain-containing protein
5(2)	WP_044727103.1	WP_044727103.1 DUF932 domain-containing protein
5(2)	WP_043106102.1	WP_043106102.1 DUF932 domain-containing protein
5(1)	WP_044719494.1	WP_044719494.1 DUF932 domain-containing protein
5(1)	WP_031633637.1	WP_031633637.1 DUF932 domain-containing protein
6(2)	WP_003291613.1	WP_003291613.1 MULTISPECIES: plasmid pRiA4b ORF-3 family protein
6(2)	WP_023094262.1	WP_023094262.1 MULTISPECIES: plasmid pRiA4b ORF-3 family protein
6(2)	WP_073666480.1	WP_073666480.1 plasmid pRiA4b ORF-3 family protein
6(1)	WP_110684026.1	WP_110684026.1 plasmid pRiA4b ORF-3 family protein
6(4)	WP_033895412.1	WP_033895412.1 MULTISPECIES: plasmid pRiA4b ORF-3 family protein
6(1)	WP_033991189.1	WP_033991189.1 plasmid pRiA4b ORF-3 family protein
6(1)	WP_079329494.1	WP_079329494.1 MULTISPECIES: plasmid pRiA4b ORF-3 family protein
6(1)	WP_031692735.1	WP_031692735.1 plasmid pRiA4b ORF-3 family protein
6(1)	WP_179216133.1	WP_179216133.1 plasmid pRiA4b ORF-3 family protein, partial
6(3)	WP_162500782.1	WP_162500782.1 MULTISPECIES: plasmid pRiA4b ORF-3 family protein
6(2)	WP_043884795.1	WP_043884795.1 MULTISPECIES: plasmid pRiA4b ORF-3 family protein
6(1)	WP_196493494.1	WP_196493494.1 plasmid pRiA4b ORF-3 family protein
6(1)	WP_177432029.1	WP_177432029.1 plasmid pRiA4b ORF-3 family protein
6(2)	WP_033982535.1	WP_033982535.1 plasmid pRiA4b ORF-3 family protein
6(1)	WP_088177154.1	WP_088177154.1 plasmid pRiA4b ORF-3 family protein
6(1)	WP_161867737.1	WP_161867737.1 plasmid pRiA4b ORF-3 family protein
6(2)	WP_033976848.1	WP_033976848.1 plasmid pRiA4b ORF-3 family protein
6(1)	WP_176427948.1	WP_176427948.1 plasmid pRiA4b ORF-3 family protein
6(2)	WP_031633655.1	WP_031633655.1 plasmid pRiA4b ORF-3 family protein
6(1)	WP_143506003.1	WP_143506003.1 MULTISPECIES: plasmid pRiA4b ORF-3 family protein
6(2)	WP_034030849.1	WP_034030849.1 plasmid pRiA4b ORF-3 family protein
6(1)	WP_031633878.1	WP_031633878.1 plasmid pRiA4b ORF-3 family protein
7(1)	WP_143506015.1	WP_143506015.1 WYL domain-containing protein
7(2)	WP_012077903.1	WP_012077903.1 MULTISPECIES: WYL domain-containing protein
7(1)	WP_031692730.1	WP_031692730.1 WYL domain-containing protein
7(1)	WP_128662076.1	WP_128662076.1 WYL domain-containing protein
7(1)	WP_170859653.1	WP_170859653.1 WYL domain-containing protein
7(2)	WP_033982528.1	WP_033982528.1 WYL domain-containing protein
7(1)	WP_224490782.1	WP_224490782.1 WYL domain-containing protein
7(2)	WP_170872201.1	WP_170872201.1 WYL domain-containing protein
7(1)	WP_052147782.1	WP_052147782.1 WYL domain-containing protein
7(1)	WP_031690926.1	WP_031690926.1 WYL domain-containing protein
7(1)	WP_073660350.1	WP_073660350.1 MULTISPECIES: WYL domain-containing protein
7(1)	WP_143505999.1	WP_143505999.1 WYL domain-containing protein
7(1)	WP_172792898.1	WP_172792898.1 WYL domain-containing protein
7(1)	WP_185965336.1	WP_185965336.1 WYL domain-containing protein
7(2)	WP_058173016.1	WP_058173016.1 WYL domain-containing protein
7(1)	WP_041755950.1	WP_041755950.1 WYL domain-containing protein
7(1)	WP_052156709.1	WP_052156709.1 WYL domain-containing protein
7(2)	WP_049950353.1	WP_049950353.1 WYL domain-containing protein
7(1)	WP_218565866.1	WP_218565866.1 WYL domain-containing protein
7(2)	WP_170869377.1	WP_170869377.1 MULTISPECIES: WYL domain-containing protein
7(1)	WP_160088841.1	WP_160088841.1 WYL domain-containing protein
7(1)	WP_222711156.1	WP_222711156.1 WYL domain-containing protein
7(1)	WP_218238969.1	WP_218238969.1 WYL domain-containing protein
7(3)	WP_034030846.1	WP_034030846.1 WYL domain-containing protein
7(1)	WP_181182521.1	WP_181182521.1 WYL domain-containing protein
7(1)	WP_121333488.1	WP_121333488.1 WYL domain-containing protein
7(1)	WP_172424937.1	WP_172424937.1 WYL domain-containing protein
8(1)	WP_140786421.1	WP_140786421.1 hydrolase or metal-binding protein
8(1)	WP_161867741.1	WP_161867741.1 hydrolase or metal-binding protein
8(5)	WP_031684487.1	WP_031684487.1 hypothetical protein
8(1)	WP_058202024.1	WP_058202024.1 hypothetical protein
8(1)	WP_084929172.1	WP_084929172.1 hydrolase or metal-binding protein
8(1)	WP_151134812.1	WP_151134812.1 hydrolase or metal-binding protein
8(1)	WP_088193894.1	WP_088193894.1 hydrolase or metal-binding protein
8(1)	WP_034020999.1	WP_034020999.1 hypothetical protein
8(1)	WP_061904591.1	WP_061904591.1 hypothetical protein
8(1)	WP_192323796.1	WP_192323796.1 hydrolase or metal-binding protein
8(1)	WP_196476653.1	WP_196476653.1 hydrolase or metal-binding protein
8(2)	WP_123186573.1	WP_123186573.1 hydrolase or metal-binding protein
8(2)	WP_031692725.1	WP_031692725.1 hypothetical protein
8(2)	WP_043106105.1	WP_043106105.1 hypothetical protein
8(1)	WP_172792821.1	WP_172792821.1 hydrolase or metal-binding protein
8(1)	WP_187806431.1	WP_187806431.1 hydrolase or metal-binding protein
8(4)	WP_058173012.1	WP_058173012.1 hypothetical protein
8(5)	WP_033982522.1	WP_033982522.1 MULTISPECIES: hypothetical protein
8(2)	WP_025297460.1	WP_025297460.1 MULTISPECIES: hypothetical protein
9(3)	WP_033991182.1	WP_033991182.1 MULTISPECIES: YqaJ viral recombinase family protein
9(1)	WP_034021000.1	WP_034021000.1 YqaJ viral recombinase family protein
9(2)	WP_187806429.1	WP_187806429.1 MULTISPECIES: YqaJ viral recombinase family protein
9(1)	WP_121333485.1	WP_121333485.1 YqaJ viral recombinase family protein
9(2)	WP_161867740.1	WP_161867740.1 MULTISPECIES: YqaJ viral recombinase family protein
9(1)	WP_073666479.1	WP_073666479.1 YqaJ viral recombinase family protein
9(1)	WP_033982524.1	WP_033982524.1 YqaJ viral recombinase family protein
9(1)	WP_088193893.1	WP_088193893.1 YqaJ viral recombinase family protein
9(2)	WP_031692726.1	WP_031692726.1 YqaJ viral recombinase family protein
9(3)	WP_058173013.1	WP_058173013.1 YqaJ viral recombinase family protein
9(5)	WP_031684488.1	WP_031684488.1 YqaJ viral recombinase family protein
9(3)	WP_058202023.1	WP_058202023.1 YqaJ viral recombinase family protein
9(1)	WP_061904590.1	WP_061904590.1 YqaJ viral recombinase family protein
9(1)	WP_140786422.1	WP_140786422.1 YqaJ viral recombinase family protein
9(1)	WP_196476654.1	WP_196476654.1 YqaJ viral recombinase family protein
9(1)	WP_151134810.1	WP_151134810.1 YqaJ viral recombinase family protein
9(3)	WP_025297459.1	WP_025297459.1 MULTISPECIES: YqaJ viral recombinase family protein
9(2)	WP_043106104.1	WP_043106104.1 YqaJ viral recombinase family protein
10(2)	WP_031684500.1	WP_031684500.1 hypothetical protein
10(1)	WP_109933360.1	WP_109933360.1 hypothetical protein
10(2)	WP_043087440.1	WP_043087440.1 hypothetical protein
10(1)	WP_172792829.1	WP_172792829.1 hypothetical protein
10(9)	WP_023115265.1	WP_023115265.1 hypothetical protein
10(1)	WP_181853849.1	WP_181853849.1 hypothetical protein
10(1)	WP_058202020.1	WP_058202020.1 hypothetical protein
10(1)	WP_128445937.1	WP_128445937.1 hypothetical protein
10(3)	WP_043106451.1	WP_043106451.1 hypothetical protein
10(1)	WP_161867734.1	WP_161867734.1 hypothetical protein
10(1)	WP_140786429.1	WP_140786429.1 hypothetical protein
10(2)	WP_025297451.1	WP_025297451.1 MULTISPECIES: hypothetical protein
10(1)	WP_031634897.1	WP_031634897.1 MULTISPECIES: hypothetical protein
10(1)	WP_044727106.1	WP_044727106.1 hypothetical protein
10(2)	WP_088135361.1	WP_088135361.1 hypothetical protein
10(4)	WP_034017955.1	WP_034017955.1 hypothetical protein
10(1)	WP_196476662.1	WP_196476662.1 hypothetical protein
11(2)	WP_044727119.1	WP_044727119.1 hypothetical protein
11(1)	WP_237047074.1	WP_237047074.1 NERD domain-containing protein
11(1)	WP_230091448.1	WP_230091448.1 NERD domain-containing protein
11(1)	WP_140786426.1	WP_140786426.1 NERD domain-containing protein
11(1)	WP_049955855.1	WP_049955855.1 hypothetical protein
11(1)	WP_079390047.1	WP_079390047.1 hypothetical protein
11(1)	WP_123186581.1	WP_123186581.1 NERD domain-containing protein
11(1)	WP_125881195.1	WP_125881195.1 NERD domain-containing protein
11(1)	WP_161867738.1	WP_161867738.1 NERD domain-containing protein
11(1)	WP_172792826.1	WP_172792826.1 NERD domain-containing protein
11(1)	WP_224490784.1	WP_224490784.1 NERD domain-containing protein
11(1)	WP_043106098.1	WP_043106098.1 hypothetical protein
11(1)	WP_088193887.1	WP_088193887.1 hypothetical protein
11(1)	WP_109933951.1	WP_109933951.1 hypothetical protein
11(2)	WP_058173077.1	WP_058173077.1 hypothetical protein
11(1)	WP_231612729.1	WP_231612729.1 NERD domain-containing protein
11(4)	WP_031684492.1	WP_031684492.1 hypothetical protein
11(2)	WP_033982533.1	WP_033982533.1 hypothetical protein
11(1)	WP_236081954.1	WP_236081954.1 NERD domain-containing protein
11(1)	WP_220034088.1	WP_220034088.1 NERD domain-containing protein
11(2)	WP_079867234.1	WP_079867234.1 hypothetical protein
11(1)	WP_151134794.1	WP_151134794.1 NERD domain-containing protein
11(1)	WP_225578967.1	WP_225578967.1 NERD domain-containing protein
11(1)	WP_236080566.1	WP_236080566.1 NERD domain-containing protein
11(2)	WP_079867747.1	WP_079867747.1 hypothetical protein
11(1)	WP_025297455.1	WP_025297455.1 MULTISPECIES: hypothetical protein
12(1)	WP_192323800.1	WP_192323800.1 helix-turn-helix domain-containing protein
12(4)	WP_033948980.1	WP_033948980.1 helix-turn-helix domain-containing protein
12(3)	WP_025297461.1	WP_025297461.1 MULTISPECIES: helix-turn-helix domain-containing protein
12(1)	WP_034052293.1	WP_034052293.1 MULTISPECIES: helix-turn-helix domain-containing protein
12(1)	WP_061242395.1	WP_061242395.1 MULTISPECIES: helix-turn-helix domain-containing protein
12(2)	WP_031692724.1	WP_031692724.1 helix-turn-helix domain-containing protein
12(6)	WP_033982519.1	WP_033982519.1 MULTISPECIES: helix-turn-helix domain-containing protein
12(7)	WP_031684486.1	WP_031684486.1 MULTISPECIES: helix-turn-helix domain-containing protein
12(2)	WP_073660353.1	WP_073660353.1 helix-turn-helix domain-containing protein
12(1)	WP_187806435.1	WP_187806435.1 helix-turn-helix domain-containing protein
12(1)	WP_033866967.1	WP_033866967.1 MULTISPECIES: helix-turn-helix domain-containing protein
12(1)	WP_151134814.1	WP_151134814.1 helix-turn-helix domain-containing protein
13(7)	WP_023115268.1	WP_023115268.1 BREX system P-loop protein BrxC
13(1)	WP_108110611.1	WP_108110611.1 BREX system P-loop protein BrxC
13(2)	WP_088135363.1	WP_088135363.1 BREX system P-loop protein BrxC
13(1)	WP_086230732.1	WP_086230732.1 BREX system P-loop protein BrxC
13(1)	WP_172792831.1	WP_172792831.1 BREX system P-loop protein BrxC
13(1)	WP_196476665.1	WP_196476665.1 BREX system P-loop protein BrxC
13(1)	WP_043087434.1	WP_043087434.1 BREX system P-loop protein BrxC
13(1)	WP_202876546.1	WP_202876546.1 BREX system P-loop protein BrxC
13(3)	WP_043107115.1	WP_043107115.1 BREX system P-loop protein BrxC
13(1)	WP_126634432.1	WP_126634432.1 BREX system P-loop protein BrxC
13(1)	WP_109933363.1	WP_109933363.1 BREX system P-loop protein BrxC
13(1)	WP_202876545.1	WP_202876545.1 hypothetical protein
13(1)	WP_121398877.1	WP_121398877.1 BREX system P-loop protein BrxC
13(1)	WP_128704208.1	WP_128704208.1 BREX system P-loop protein BrxC
13(1)	WP_125881186.1	WP_125881186.1 BREX system P-loop protein BrxC
13(6)	WP_031684509.1	WP_031684509.1 BREX system P-loop protein BrxC
14(1)	WP_071536798.1	WP_071536798.1 hypothetical protein
14(1)	WP_034021003.1	WP_034021003.1 hypothetical protein
14(3)	WP_071536110.1	WP_071536110.1 hypothetical protein
14(1)	WP_151134806.1	WP_151134806.1 hypothetical protein
14(1)	WP_088193891.1	WP_088193891.1 hypothetical protein
14(1)	WP_109933356.1	WP_109933356.1 hypothetical protein
14(1)	WP_071575333.1	WP_071575333.1 hypothetical protein
14(1)	WP_225578882.1	WP_225578882.1 hypothetical protein
14(1)	WP_082806454.1	WP_082806454.1 hypothetical protein
14(19)	WP_031692728.1	WP_031692728.1 MULTISPECIES: hypothetical protein
15(1)	WP_151134774.1	WP_151134774.1 site-specific integrase
15(2)	WP_025298034.1	WP_025298034.1 MULTISPECIES: site-specific integrase
15(1)	WP_172792839.1	WP_172792839.1 site-specific integrase
15(1)	WP_033976828.1	WP_033976828.1 site-specific integrase
15(1)	WP_121333498.1	WP_121333498.1 site-specific integrase
15(1)	WP_058202011.1	WP_058202011.1 site-specific integrase
15(2)	WP_053817053.1	WP_053817053.1 site-specific integrase
15(1)	WP_023131873.1	WP_023131873.1 integrase arm-type DNA-binding domain-containing protein
15(1)	WP_034021017.1	WP_034021017.1 site-specific integrase
15(1)	WP_225578965.1	WP_225578965.1 tyrosine-type recombinase/integrase
15(1)	WP_061904578.1	WP_061904578.1 site-specific integrase
15(1)	WP_034020213.1	WP_034020213.1 site-specific integrase
15(2)	WP_031633673.1	WP_031633673.1 site-specific integrase
15(1)	WP_031691265.1	WP_031691265.1 site-specific integrase
15(1)	WP_043107114.1	WP_043107114.1 site-specific integrase
15(1)	WP_170859638.1	WP_170859638.1 site-specific integrase
15(1)	WP_176604153.1	WP_176604153.1 site-specific integrase
15(1)	WP_196476675.1	WP_196476675.1 site-specific integrase
15(1)	WP_110684039.1	WP_110684039.1 site-specific integrase
15(3)	WP_034017952.1	WP_034017952.1 site-specific integrase
15(1)	WP_123186563.1	WP_123186563.1 site-specific integrase
15(1)	WP_161867726.1	WP_161867726.1 site-specific integrase
15(1)	WP_031684517.1	WP_031684517.1 site-specific integrase
16(18)	WP_025297454.1	WP_025297454.1 MULTISPECIES: type II toxin-antitoxin system prevent-host-death family antitoxin
16(6)	WP_031684494.1	WP_031684494.1 MULTISPECIES: type II toxin-antitoxin system prevent-host-death family antitoxin
16(1)	WP_119518389.1	WP_119518389.1 type II toxin-antitoxin system prevent-host-death family antitoxin
16(2)	WP_033982534.1	WP_033982534.1 type II toxin-antitoxin system prevent-host-death family antitoxin
17(7)	WP_023115275.1	WP_023115275.1 protease Lon-related BREX system protein BrxL
17(1)	WP_196476672.1	WP_196476672.1 BREX system Lon protease-like protein BrxL
17(1)	WP_033895418.1	WP_033895418.1 MULTISPECIES: BREX system Lon protease-like protein BrxL
17(1)	WP_218281407.1	WP_218281407.1 protease Lon-related BREX system protein BrxL
17(1)	WP_196493495.1	WP_196493495.1 protease Lon-related BREX system protein BrxL
17(1)	WP_121398862.1	WP_121398862.1 BREX system Lon protease-like protein BrxL
17(1)	WP_128704206.1	WP_128704206.1 BREX system Lon protease-like protein BrxL
17(1)	WP_217269215.1	WP_217269215.1 protease Lon-related BREX system protein BrxL
17(6)	WP_031684515.1	WP_031684515.1 BREX system Lon protease-like protein BrxL
17(1)	WP_196681407.1	WP_196681407.1 protease Lon-related BREX system protein BrxL
17(3)	WP_196684273.1	WP_196684273.1 protease Lon-related BREX system protein BrxL
17(1)	WP_201023475.1	WP_201023475.1 protease Lon-related BREX system protein BrxL
17(1)	WP_238942920.1	WP_238942920.1 protease Lon-related BREX system protein BrxL
18(1)	WP_125834036.1	WP_125834036.1 restriction endonuclease subunit S
18(2)	WP_012077895.1	WP_012077895.1 MULTISPECIES: restriction endonuclease subunit S
18(1)	WP_058202015.1	WP_058202015.1 restriction endonuclease subunit S
18(1)	WP_079391654.1	WP_079391654.1 restriction endonuclease subunit S
18(1)	WP_058145754.1	WP_058145754.1 MULTISPECIES: restriction endonuclease subunit S
18(1)	WP_202965884.1	WP_202965884.1 restriction endonuclease subunit S
18(2)	WP_073660336.1	WP_073660336.1 restriction endonuclease subunit S
18(1)	WP_082806453.1	WP_082806453.1 restriction endonuclease subunit S
18(1)	WP_106733146.1	WP_106733146.1 restriction endonuclease subunit S
18(1)	WP_081729169.1	WP_081729169.1 restriction endonuclease subunit S
18(1)	WP_143506008.1	WP_143506008.1 MULTISPECIES: restriction endonuclease subunit S
18(1)	WP_031633870.1	WP_031633870.1 restriction endonuclease subunit S
18(2)	WP_031633665.1	WP_031633665.1 restriction endonuclease subunit S
18(1)	WP_225578964.1	WP_225578964.1 restriction endonuclease subunit S
18(2)	WP_033976840.1	WP_033976840.1 restriction endonuclease subunit S
18(1)	WP_088177157.1	WP_088177157.1 restriction endonuclease subunit S
18(1)	WP_110684037.1	WP_110684037.1 restriction endonuclease subunit S
18(1)	WP_147811762.1	WP_147811762.1 restriction endonuclease subunit S
19(1)	WP_151134796.1	WP_151134796.1 DUF262 domain-containing HNH endonuclease family protein
19(1)	WP_058173022.1	WP_058173022.1 DUF262 domain-containing HNH endonuclease family protein
19(2)	WP_033976839.1	WP_033976839.1 DUF262 domain-containing HNH endonuclease family protein
19(1)	WP_043087432.1	WP_043087432.1 DUF262 domain-containing HNH endonuclease family protein
19(1)	WP_088135366.1	WP_088135366.1 DUF262 domain-containing HNH endonuclease family protein
19(1)	WP_196476670.1	WP_196476670.1 DUF262 domain-containing HNH endonuclease family protein
19(1)	WP_151134798.1	WP_151134798.1 DUF262 domain-containing protein
19(7)	WP_023115273.1	WP_023115273.1 DUF262 domain-containing HNH endonuclease family protein
19(1)	WP_172792836.1	WP_172792836.1 DUF262 domain-containing HNH endonuclease family protein
19(3)	WP_043106444.1	WP_043106444.1 DUF262 domain-containing HNH endonuclease family protein
19(1)	WP_109933368.1	WP_109933368.1 DUF262 domain-containing HNH endonuclease family protein
19(1)	WP_108110610.1	WP_108110610.1 DUF262 domain-containing HNH endonuclease family protein
20(1)	WP_034017958.1	WP_034017958.1 hypothetical protein
20(1)	WP_172792820.1	WP_172792820.1 hypothetical protein
20(2)	WP_123186574.1	WP_123186574.1 hypothetical protein
20(1)	WP_073666478.1	WP_073666478.1 hypothetical protein
20(2)	WP_073660354.1	WP_073660354.1 hypothetical protein
20(1)	WP_125881199.1	WP_125881199.1 hypothetical protein
20(4)	WP_031684485.1	WP_031684485.1 hypothetical protein
20(2)	WP_025297462.1	WP_025297462.1 MULTISPECIES: hypothetical protein
20(1)	WP_161867742.1	WP_161867742.1 hypothetical protein
20(1)	WP_151134816.1	WP_151134816.1 hypothetical protein
20(1)	WP_121333484.1	WP_121333484.1 hypothetical protein
20(1)	WP_121398884.1	WP_121398884.1 hypothetical protein
20(1)	WP_058202025.1	WP_058202025.1 hypothetical protein
20(1)	WP_140422209.1	WP_140422209.1 hypothetical protein
21(1)	WP_109933362.1	WP_109933362.1 DUF1788 domain-containing protein
21(5)	WP_023663373.1	WP_023663373.1 MULTISPECIES: hypothetical protein
21(1)	WP_134269362.1	WP_134269362.1 DUF1788 domain-containing protein
21(1)	WP_125881187.1	WP_125881187.1 DUF1788 domain-containing protein
21(1)	WP_196476664.1	WP_196476664.1 hypothetical protein
21(1)	WP_119518391.1	WP_119518391.1 DUF1788 domain-containing protein
21(8)	WP_023115267.1	WP_023115267.1 hypothetical protein
21(2)	WP_043087436.1	WP_043087436.1 hypothetical protein
22(2)	WP_043087438.1	WP_043087438.1 hypothetical protein
22(1)	WP_109933361.1	WP_109933361.1 hypothetical protein
22(9)	WP_023115266.1	WP_023115266.1 hypothetical protein
22(2)	WP_196493493.1	WP_196493493.1 hypothetical protein
22(1)	WP_172792830.1	WP_172792830.1 hypothetical protein
22(1)	WP_196476663.1	WP_196476663.1 hypothetical protein
22(1)	WP_125881188.1	WP_125881188.1 hypothetical protein
22(3)	WP_043106449.1	WP_043106449.1 hypothetical protein
23(1)	WP_143506016.1	WP_143506016.1 MULTISPECIES: tyrosine-type recombinase/integrase
23(1)	WP_031633863.1	WP_031633863.1 tyrosine-type recombinase/integrase
23(1)	WP_125834031.1	WP_125834031.1 tyrosine-type recombinase/integrase
23(2)	WP_034030562.1	WP_034030562.1 tyrosine-type recombinase/integrase
23(1)	WP_125834030.1	WP_125834030.1 site-specific integrase
23(1)	WP_160088803.1	WP_160088803.1 site-specific integrase
23(1)	WP_027909343.1	WP_027909343.1 tyrosine-type recombinase/integrase
23(1)	WP_106733143.1	WP_106733143.1 tyrosine-type recombinase/integrase
23(1)	WP_088177167.1	WP_088177167.1 site-specific integrase
23(1)	WP_058145750.1	WP_058145750.1 site-specific integrase
23(1)	WP_033987917.1	WP_033987917.1 site-specific integrase
23(1)	WP_106733142.1	WP_106733142.1 site-specific integrase
23(1)	WP_143506017.1	WP_143506017.1 site-specific integrase
23(1)	WP_088177166.1	WP_088177166.1 tyrosine-type recombinase/integrase
23(1)	WP_031633862.1	WP_031633862.1 site-specific integrase
23(1)	WP_160088805.1	WP_160088805.1 tyrosine-type recombinase/integrase
23(2)	WP_034030560.1	WP_034030560.1 site-specific integrase
24(1)	WP_124140904.1	WP_124140904.1 type II toxin-antitoxin system RelE/ParE family toxin
24(1)	WP_121333491.1	WP_121333491.1 MULTISPECIES: type II toxin-antitoxin system RelE/ParE family toxin
24(12)	WP_025297453.1	WP_025297453.1 MULTISPECIES: type II toxin-antitoxin system RelE/ParE family toxin
24(2)	WP_004350182.1	WP_004350182.1 MULTISPECIES: type II toxin-antitoxin system RelE/ParE family toxin
24(1)	WP_031692734.1	WP_031692734.1 type II toxin-antitoxin system RelE/ParE family toxin
25(1)	WP_121398888.1	WP_121398888.1 DNA repair protein RadC
25(1)	WP_187806433.1	WP_187806433.1 DNA repair protein RadC
25(1)	WP_182367127.1	WP_182367127.1 MULTISPECIES: DNA repair protein RadC
25(1)	WP_192323798.1	WP_192323798.1 DNA repair protein RadC
25(2)	WP_043106106.1	WP_043106106.1 DNA repair protein RadC
25(4)	WP_025297464.1	WP_025297464.1 MULTISPECIES: DNA repair protein RadC
25(2)	WP_073660356.1	WP_073660356.1 DNA repair protein RadC
25(1)	WP_061904592.1	WP_061904592.1 DNA repair protein RadC
25(3)	WP_031684483.1	WP_031684483.1 DNA repair protein RadC
25(1)	WP_049247413.1	WP_049247413.1 MULTISPECIES: DNA repair protein RadC
26(8)	WP_023115274.1	WP_023115274.1 BREX-1 system phosphatase PglZ type B
26(1)	WP_043087431.1	WP_043087431.1 BREX-1 system phosphatase PglZ type B
26(1)	WP_140419727.1	WP_140419727.1 BREX-1 system phosphatase PglZ type B
26(1)	WP_108110609.1	WP_108110609.1 BREX-1 system phosphatase PglZ type B
26(1)	WP_109933369.1	WP_109933369.1 BREX-1 system phosphatase PglZ type B
26(1)	WP_172792837.1	WP_172792837.1 BREX-1 system phosphatase PglZ type B
26(3)	WP_043106443.1	WP_043106443.1 BREX-1 system phosphatase PglZ type B
26(1)	WP_196476671.1	WP_196476671.1 BREX-1 system phosphatase PglZ type B
27(2)	WP_123186575.1	WP_123186575.1 hypothetical protein
27(1)	WP_121398886.1	WP_121398886.1 hypothetical protein
27(1)	WP_058202026.1	WP_058202026.1 hypothetical protein
27(2)	WP_073660355.1	WP_073660355.1 hypothetical protein
27(5)	WP_031684484.1	WP_031684484.1 hypothetical protein
27(2)	WP_025297463.1	WP_025297463.1 MULTISPECIES: hypothetical protein
27(1)	WP_151134818.1	WP_151134818.1 hypothetical protein
27(2)	WP_033991179.1	WP_033991179.1 MULTISPECIES: hypothetical protein
28(1)	WP_033982531.1	WP_033982531.1 sel1 repeat family protein
28(1)	WP_125881196.1	WP_125881196.1 sel1 repeat family protein
28(4)	WP_058173017.1	WP_058173017.1 sel1 repeat family protein
28(2)	WP_031692731.1	WP_031692731.1 sel1 repeat family protein
28(2)	WP_073660349.1	WP_073660349.1 sel1 repeat family protein
28(1)	WP_121333489.1	WP_121333489.1 sel1 repeat family protein
28(1)	WP_088193888.1	WP_088193888.1 sel1 repeat family protein
28(1)	WP_140786425.1	WP_140786425.1 sel1 repeat family protein
28(1)	WP_196476657.1	WP_196476657.1 sel1 repeat family protein
28(1)	WP_143505991.1	WP_143505991.1 sel1 repeat family protein
28(1)	WP_172792825.1	WP_172792825.1 sel1 repeat family protein
29(1)	WP_181182513.1	WP_181182513.1 hypothetical protein
29(2)	WP_175564426.1	WP_175564426.1 hypothetical protein
29(1)	WP_178076966.1	WP_178076966.1 hypothetical protein
29(2)	WP_200973291.1	WP_200973291.1 hypothetical protein
29(1)	WP_196476658.1	WP_196476658.1 hypothetical protein
29(2)	WP_176439653.1	WP_176439653.1 hypothetical protein
29(1)	WP_201270602.1	WP_201270602.1 hypothetical protein
29(1)	WP_177432030.1	WP_177432030.1 hypothetical protein
29(1)	WP_217269214.1	WP_217269214.1 hypothetical protein
29(4)	WP_175567016.1	WP_175567016.1 hypothetical protein
30(2)	WP_123186570.1	WP_123186570.1 XRE family transcriptional regulator
30(5)	WP_061363361.1	WP_061363361.1 MULTISPECIES: XRE family transcriptional regulator
30(3)	WP_043106099.1	WP_043106099.1 MULTISPECIES: XRE family transcriptional regulator
30(1)	WP_121398883.1	WP_121398883.1 XRE family transcriptional regulator
30(4)	WP_025297456.1	WP_025297456.1 MULTISPECIES: XRE family transcriptional regulator
31(4)	WP_071536843.1	WP_071536843.1 hypothetical protein
31(2)	WP_123186571.1	WP_123186571.1 hypothetical protein
31(1)	WP_071536109.1	WP_071536109.1 hypothetical protein
31(1)	WP_109933357.1	WP_109933357.1 hypothetical protein
31(5)	WP_071534660.1	WP_071534660.1 MULTISPECIES: hypothetical protein
31(2)	WP_071536799.1	WP_071536799.1 hypothetical protein
32(4)	WP_124136003.1	WP_124136003.1 hypothetical protein
32(1)	WP_172792824.1	WP_172792824.1 hypothetical protein
32(1)	WP_161565796.1	WP_161565796.1 hypothetical protein
32(1)	WP_140786423.1	WP_140786423.1 hypothetical protein
32(1)	WP_196476656.1	WP_196476656.1 hypothetical protein
32(1)	WP_140422208.1	WP_140422208.1 hypothetical protein
32(1)	WP_124014553.1	WP_124014553.1 hypothetical protein
32(1)	WP_125881197.1	WP_125881197.1 hypothetical protein
32(2)	WP_128623793.1	WP_128623793.1 hypothetical protein
32(2)	WP_139270552.1	WP_139270552.1 hypothetical protein
33(3)	WP_043106445.1	WP_043106445.1 hypothetical protein
33(1)	WP_196476668.1	WP_196476668.1 hypothetical protein
33(7)	WP_023115271.1	WP_023115271.1 hypothetical protein
33(1)	WP_058173021.1	WP_058173021.1 hypothetical protein
33(1)	WP_109933366.1	WP_109933366.1 hypothetical protein
34(1)	WP_088193886.1	WP_088193886.1 ADP-ribosylglycohydrolase family protein
34(1)	WP_046880360.1	WP_046880360.1 hypothetical protein, partial
34(1)	WP_204373800.1	WP_204373800.1 hypothetical protein, partial
34(1)	WP_204373894.1	WP_204373894.1 hypothetical protein, partial
34(5)	WP_049956868.1	WP_049956868.1 ADP-ribosylglycohydrolase family protein
34(4)	WP_031633111.1	WP_031633111.1 hypothetical protein
35(1)	WP_088177159.1	WP_088177159.1 anti-phage defense ZorAB system protein ZorA
35(1)	WP_034020193.1	WP_034020193.1 anti-phage defense ZorAB system protein ZorA
35(1)	WP_216664331.1	WP_216664331.1 anti-phage defense ZorAB system protein ZorA
35(1)	WP_058145752.1	WP_058145752.1 anti-phage defense ZorAB system protein ZorA
35(1)	WP_088171595.1	WP_088171595.1 anti-phage defense ZorAB system protein ZorA
35(2)	WP_012077893.1	WP_012077893.1 MULTISPECIES: anti-phage defense ZorAB system protein ZorA
35(2)	WP_033976838.1	WP_033976838.1 anti-phage defense ZorAB system protein ZorA
35(1)	WP_027909349.1	WP_027909349.1 anti-phage defense ZorAB system protein ZorA
35(1)	WP_128651142.1	WP_128651142.1 hypothetical protein
35(2)	WP_031633667.1	WP_031633667.1 anti-phage defense ZorAB system protein ZorA
36(1)	WP_027909364.1	WP_027909364.1 exodeoxyribonuclease V subunit beta
36(1)	WP_143505993.1	WP_143505993.1 UvrD-helicase domain-containing protein
36(1)	WP_225024326.1	WP_225024326.1 DEAD/DEAH box helicase
36(1)	WP_031633671.1	WP_031633671.1 RecQ family ATP-dependent DNA helicase
36(1)	WP_061904581.1	WP_061904581.1 DEAD/DEAH box helicase
36(1)	WP_121333495.1	WP_121333495.1 DEAD/DEAH box helicase
36(2)	WP_033976834.1	WP_033976834.1 RecQ family ATP-dependent DNA helicase
36(1)	WP_128662061.1	WP_128662061.1 exodeoxyribonuclease V subunit beta
36(1)	WP_034021014.1	WP_034021014.1 DEAD/DEAH box helicase
36(1)	WP_170859659.1	WP_170859659.1 exodeoxyribonuclease V subunit beta
36(1)	WP_226342058.1	WP_226342058.1 RecQ family ATP-dependent DNA helicase
36(1)	WP_192323773.1	WP_192323773.1 DEAD/DEAH box helicase
37(3)	WP_052160138.1	WP_052160138.1 SMI1/KNR4 family protein
37(7)	WP_023115270.1	WP_023115270.1 SMI1/KNR4 family protein
37(1)	WP_238326947.1	WP_238326947.1 SMI1/KNR4 family protein
37(1)	WP_196476667.1	WP_196476667.1 SMI1/KNR4 family protein
37(1)	WP_109933365.1	WP_109933365.1 SMI1/KNR4 family protein
38(1)	WP_237753586.1	WP_237753586.1 HNH endonuclease
38(1)	WP_223717810.1	WP_223717810.1 HNH endonuclease
38(1)	WP_033976881.1	WP_033976881.1 HNH endonuclease
38(1)	WP_240967340.1	WP_240967340.1 HNH endonuclease
38(1)	WP_235551116.1	WP_235551116.1 hypothetical protein
38(1)	WP_224965632.1	WP_224965632.1 HNH endonuclease
38(2)	WP_012077897.1	WP_012077897.1 MULTISPECIES: HNH endonuclease
38(1)	WP_172441261.1	WP_172441261.1 HNH endonuclease
38(1)	WP_225030898.1	WP_225030898.1 HNH endonuclease
38(2)	WP_031633662.1	WP_031633662.1 HNH endonuclease
38(1)	WP_235582463.1	WP_235582463.1 HNH endonuclease
39(1)	WP_011914468.1	WP_011914468.1 AAA family ATPase
39(1)	WP_088171345.1	WP_088171345.1 AAA family ATPase
39(1)	WP_160088807.1	WP_160088807.1 AAA family ATPase
39(1)	WP_031691264.1	WP_031691264.1 AAA family ATPase
39(1)	WP_109933370.1	WP_109933370.1 ATP-binding domain-containing protein
39(1)	WP_073666495.1	WP_073666495.1 AAA family ATPase
39(1)	WP_033982689.1	WP_033982689.1 UvrD-helicase domain-containing protein
39(1)	WP_052147778.1	WP_052147778.1 UvrD-helicase domain-containing protein
39(1)	WP_043087766.1	WP_043087766.1 ATP-binding domain-containing protein
39(3)	WP_043106442.1	WP_043106442.1 ATP-binding domain-containing protein
40(1)	WP_187806399.1	WP_187806399.1 hypothetical protein
40(3)	WP_043106450.1	WP_043106450.1 hypothetical protein
40(3)	WP_124101420.1	WP_124101420.1 MULTISPECIES: hypothetical protein
40(1)	WP_033939323.1	WP_033939323.1 hypothetical protein
40(4)	WP_073666486.1	WP_073666486.1 hypothetical protein
41(3)	WP_025297450.1	WP_025297450.1 MULTISPECIES: helix-turn-helix domain-containing protein
41(7)	WP_031684503.1	WP_031684503.1 MULTISPECIES: helix-turn-helix domain-containing protein
41(1)	WP_071540834.1	WP_071540834.1 MULTISPECIES: helix-turn-helix domain-containing protein
42(1)	WP_155664938.1	WP_155664938.1 hypothetical protein
42(1)	WP_254077159.1	WP_254077159.1 EH signature domain-containing protein
42(2)	WP_031633669.1	WP_031633669.1 EH signature domain-containing protein
42(1)	WP_033976836.1	WP_033976836.1 EH signature domain-containing protein
42(1)	WP_254077160.1	WP_254077160.1 EH signature domain-containing protein
42(1)	WP_034020200.1	WP_034020200.1 EH signature domain-containing protein
42(1)	WP_033987914.1	WP_033987914.1 MULTISPECIES: EH signature domain-containing protein
42(1)	WP_031691254.1	WP_031691254.1 EH signature domain-containing protein
42(1)	WP_202551483.1	WP_202551483.1 hypothetical protein
42(1)	WP_023096322.1	WP_023096322.1 MULTISPECIES: hypothetical protein
43(2)	WP_012077892.1	WP_012077892.1 MULTISPECIES: OmpA family protein
43(2)	WP_031633668.1	WP_031633668.1 OmpA family protein
43(2)	WP_034020197.1	WP_034020197.1 MULTISPECIES: OmpA family protein
43(2)	WP_033976837.1	WP_033976837.1 OmpA family protein
43(1)	WP_058145751.1	WP_058145751.1 OmpA family protein
43(1)	WP_031691253.1	WP_031691253.1 OmpA family protein
44(7)	WP_031684504.1	WP_031684504.1 DUF1819 family protein
44(2)	WP_025297449.1	WP_025297449.1 MULTISPECIES: DUF1819 family protein
44(1)	WP_121398879.1	WP_121398879.1 DUF1819 family protein
45(1)	WP_192323802.1	WP_192323802.1 AlpA family transcriptional regulator
45(1)	WP_061904594.1	WP_061904594.1 AlpA family transcriptional regulator
45(1)	WP_187806437.1	WP_187806437.1 AlpA family transcriptional regulator
45(3)	WP_031633646.1	WP_031633646.1 AlpA family transcriptional regulator
45(4)	WP_025297465.1	WP_025297465.1 MULTISPECIES: AlpA family transcriptional regulator
46(1)	WP_196692495.1	WP_196692495.1 MULTISPECIES: DUF1788 domain-containing protein
46(1)	WP_205582559.1	WP_205582559.1 DUF1788 domain-containing protein
46(7)	WP_198082239.1	WP_198082239.1 DUF1788 domain-containing protein
46(1)	WP_218824919.1	WP_218824919.1 DUF1788 domain-containing protein, partial
47(1)	WP_143506000.1	WP_143506000.1 site-specific integrase
47(1)	WP_027909354.1	WP_027909354.1 site-specific integrase
47(1)	WP_003291594.1	WP_003291594.1 MULTISPECIES: integrase
47(1)	WP_226033687.1	WP_226033687.1 MULTISPECIES: hypothetical protein
47(1)	WP_208207936.1	WP_208207936.1 site-specific integrase
47(2)	WP_034030847.1	WP_034030847.1 MULTISPECIES: site-specific integrase
47(1)	WP_071537056.1	WP_071537056.1 MULTISPECIES: site-specific integrase
47(1)	WP_125834045.1	WP_125834045.1 site-specific integrase
47(1)	WP_160088845.1	WP_160088845.1 site-specific integrase
48(1)	WP_128704207.1	WP_128704207.1 BREX-1 system phosphatase PglZ type A
48(1)	WP_108720503.1	WP_108720503.1 BREX-1 system phosphatase PglZ type A
48(5)	WP_031684514.1	WP_031684514.1 BREX-1 system phosphatase PglZ type A
48(1)	WP_025298035.1	WP_025298035.1 MULTISPECIES: BREX-1 system phosphatase PglZ type A
48(1)	WP_121398864.1	WP_121398864.1 BREX-1 system phosphatase PglZ type A
49(1)	WP_086230733.1	WP_086230733.1 AAA family ATPase
49(6)	WP_153570699.1	WP_153570699.1 hypothetical protein
49(1)	WP_153896475.1	WP_153896475.1 hypothetical protein
49(1)	WP_121398873.1	WP_121398873.1 ATP-binding protein
50(1)	WP_196476669.1	WP_196476669.1 hypothetical protein
50(1)	WP_134269360.1	WP_134269360.1 hypothetical protein
50(7)	WP_023115272.1	WP_023115272.1 hypothetical protein
51(3)	WP_196721051.1	WP_196721051.1 BREX-1 system adenine-specific DNA-methyltransferase PglX
51(1)	WP_205582558.1	WP_205582558.1 BREX-1 system adenine-specific DNA-methyltransferase PglX
51(1)	WP_218777600.1	WP_218777600.1 BREX-1 system adenine-specific DNA-methyltransferase PglX
51(4)	WP_108720502.1	WP_108720502.1 BREX-1 system adenine-specific DNA-methyltransferase PglX
52(1)	WP_143506127.1	WP_143506127.1 MULTISPECIES: AAA family ATPase
52(2)	WP_088136090.1	WP_088136090.1 AAA family ATPase
52(1)	WP_218238967.1	WP_218238967.1 AAA family ATPase
52(1)	WP_225024331.1	WP_225024331.1 AAA family ATPase
52(1)	WP_125834066.1	WP_125834066.1 AAA family ATPase
52(1)	WP_031633869.1	WP_031633869.1 AAA family ATPase, partial
52(1)	WP_004423330.1	WP_004423330.1 MULTISPECIES: AAA family ATPase
52(1)	WP_081729176.1	WP_081729176.1 AAA family ATPase
53(2)	WP_073660347.1	WP_073660347.1 hypothetical protein
53(1)	WP_071536800.1	WP_071536800.1 hypothetical protein
53(2)	WP_236080793.1	WP_236080793.1 hypothetical protein
53(1)	WP_123186580.1	WP_123186580.1 hypothetical protein
53(1)	WP_232527377.1	WP_232527377.1 hypothetical protein
53(1)	WP_228761143.1	WP_228761143.1 hypothetical protein
53(1)	WP_228770600.1	WP_228770600.1 hypothetical protein
54(2)	WP_031633879.1	WP_031633879.1 translesion error-prone DNA polymerase V autoproteolytic subunit
54(1)	WP_058145759.1	WP_058145759.1 S24 family peptidase
54(2)	WP_034030848.1	WP_034030848.1 hypothetical protein
54(2)	WP_023094264.1	WP_023094264.1 MULTISPECIES: hypothetical protein
54(1)	WP_160088843.1	WP_160088843.1 translesion error-prone DNA polymerase V autoproteolytic subunit
55(1)	WP_134269359.1	WP_134269359.1 dsDNA nuclease domain-containing protein
55(6)	WP_023115276.1	WP_023115276.1 dsDNA nuclease domain-containing protein
55(1)	WP_196476673.1	WP_196476673.1 dsDNA nuclease domain-containing protein
56(7)	WP_162836284.1	WP_162836284.1 MULTISPECIES: hypothetical protein
56(1)	WP_201023474.1	WP_201023474.1 hypothetical protein
57(1)	WP_208208687.1	WP_208208687.1 hypothetical protein
57(1)	WP_125834035.1	WP_125834035.1 McrC family protein
57(1)	WP_106733145.1	WP_106733145.1 McrC family protein
57(1)	WP_027909345.1	WP_027909345.1 McrC family protein
57(2)	WP_088136079.1	WP_088136079.1 McrC family protein
57(1)	WP_031633868.1	WP_031633868.1 McrC family protein
57(1)	WP_143506009.1	WP_143506009.1 MULTISPECIES: McrC family protein
58(1)	WP_143505998.1	WP_143505998.1 ATP-binding protein
58(1)	WP_106733150.1	WP_106733150.1 ATP-binding protein
58(1)	WP_125853257.1	WP_125853257.1 AAA family ATPase
58(1)	WP_218585102.1	WP_218585102.1 AAA family ATPase
58(1)	WP_147811765.1	WP_147811765.1 ATP-binding protein
58(1)	WP_125834044.1	WP_125834044.1 ATP-binding protein
58(1)	WP_143506128.1	WP_143506128.1 MULTISPECIES: ATP-binding protein
58(1)	WP_160088837.1	WP_160088837.1 AAA family ATPase
59(1)	WP_033976850.1	WP_033976850.1 hypothetical protein
59(2)	WP_031633651.1	WP_031633651.1 hypothetical protein
59(2)	WP_079867746.1	WP_079867746.1 hypothetical protein
59(2)	WP_073666491.1	WP_073666491.1 hypothetical protein
60(1)	WP_155687674.1	WP_155687674.1 DUF2075 domain-containing protein
60(1)	WP_033939340.1	WP_033939340.1 DUF2075 domain-containing protein
60(1)	WP_034021018.1	WP_034021018.1 DUF2075 domain-containing protein
60(1)	WP_034040912.1	WP_034040912.1 DUF2075 domain-containing protein
60(1)	WP_124119874.1	WP_124119874.1 DUF2075 domain-containing protein
60(1)	WP_023088233.1	WP_023088233.1 DUF2075 domain-containing protein
60(1)	WP_058202010.1	WP_058202010.1 DUF2075 domain-containing protein
61(1)	WP_125834043.1	WP_125834043.1 hypothetical protein
61(1)	WP_160088835.1	WP_160088835.1 hypothetical protein
61(1)	WP_011914482.1	WP_011914482.1 hypothetical protein
61(2)	WP_106733149.1	WP_106733149.1 MULTISPECIES: hypothetical protein
61(1)	WP_143506001.1	WP_143506001.1 MULTISPECIES: hypothetical protein
61(1)	WP_125834041.1	WP_125834041.1 hypothetical protein
62(1)	WP_170859647.1	WP_170859647.1 hypothetical protein
62(1)	WP_088177164.1	WP_088177164.1 hypothetical protein
62(1)	WP_049950725.1	WP_049950725.1 hypothetical protein
62(1)	WP_052147786.1	WP_052147786.1 hypothetical protein
62(1)	WP_052156606.1	WP_052156606.1 hypothetical protein
62(1)	WP_172441263.1	WP_172441263.1 hypothetical protein
62(1)	WP_052156906.1	WP_052156906.1 hypothetical protein
63(1)	WP_187806440.1	WP_187806440.1 inovirus Gp2 family protein
63(2)	WP_049956867.1	WP_049956867.1 inovirus Gp2 family protein
63(1)	WP_082806528.1	WP_082806528.1 inovirus Gp2 family protein
63(2)	WP_025297466.1	WP_025297466.1 MULTISPECIES: inovirus Gp2 family protein
63(1)	WP_192323804.1	WP_192323804.1 inovirus Gp2 family protein
64(1)	WP_230091451.1	WP_230091451.1 DUF4263 domain-containing protein
64(6)	WP_031684511.1	WP_031684511.1 DUF4263 domain-containing protein
65(1)	WP_125881189.1	WP_125881189.1 hypothetical protein
65(2)	WP_073666485.1	WP_073666485.1 hypothetical protein
65(1)	WP_110684034.1	WP_110684034.1 hypothetical protein
65(1)	WP_102833538.1	WP_102833538.1 MULTISPECIES: hypothetical protein
65(1)	WP_151134780.1	WP_151134780.1 hypothetical protein
66(1)	WP_110684033.1	WP_110684033.1 hypothetical protein
66(2)	WP_073666484.1	WP_073666484.1 hypothetical protein
66(1)	WP_151134782.1	WP_151134782.1 hypothetical protein
66(1)	WP_128651149.1	WP_128651149.1 MULTISPECIES: hypothetical protein
66(1)	WP_125881190.1	WP_125881190.1 hypothetical protein
67(1)	WP_125881191.1	WP_125881191.1 hypothetical protein
67(1)	WP_110684032.1	WP_110684032.1 hypothetical protein
67(1)	WP_121498070.1	WP_121498070.1 MULTISPECIES: hypothetical protein
67(1)	WP_151134784.1	WP_151134784.1 hypothetical protein
67(2)	WP_033991194.1	WP_033991194.1 hypothetical protein
68(1)	WP_128651150.1	WP_128651150.1 ATP-binding protein
68(1)	WP_110684031.1	WP_110684031.1 ATP-binding protein
68(2)	WP_073666483.1	WP_073666483.1 ATP-binding protein
68(1)	WP_125881192.1	WP_125881192.1 ATP-binding protein
68(1)	WP_151134786.1	WP_151134786.1 ATP-binding protein
69(2)	WP_003459810.1	WP_003459810.1 MULTISPECIES: hypothetical protein
69(1)	WP_011914481.1	WP_011914481.1 hypothetical protein
69(1)	WP_143506002.1	WP_143506002.1 MULTISPECIES: hypothetical protein
69(1)	WP_160088833.1	WP_160088833.1 hypothetical protein
69(1)	WP_125834042.1	WP_125834042.1 hypothetical protein
70(2)	WP_133450471.1	WP_133450471.1 transposase domain-containing protein, partial
70(1)	WP_160327107.1	WP_160327107.1 transposase domain-containing protein, partial
70(1)	WP_009684098.1	WP_009684098.1 MULTISPECIES: IS66 family transposase
70(2)	WP_043106095.1	WP_043106095.1 IS66 family transposase
71(1)	WP_161867732.1	WP_161867732.1 DUF2357 domain-containing protein
71(1)	WP_049950718.1	WP_049950718.1 hypothetical protein
71(1)	WP_170859652.1	WP_170859652.1 DUF2357 domain-containing protein
71(1)	WP_052147784.1	WP_052147784.1 DUF2357 domain-containing protein
71(1)	WP_128662068.1	WP_128662068.1 hypothetical protein
71(1)	WP_088171589.1	WP_088171589.1 nuclease domain-containing protein
72(2)	WP_073666494.1	WP_073666494.1 DEAD/DEAH box helicase
72(1)	WP_160088809.1	WP_160088809.1 DEAD/DEAH box helicase
72(1)	WP_172441259.1	WP_172441259.1 DEAD/DEAH box helicase
72(1)	WP_031691262.1	WP_031691262.1 DEAD/DEAH box helicase
72(1)	WP_011914469.1	WP_011914469.1 DEAD/DEAH box helicase
73(1)	WP_161867731.1	WP_161867731.1 hypothetical protein
73(1)	WP_185838697.1	WP_185838697.1 hypothetical protein
73(1)	WP_170859651.1	WP_170859651.1 hypothetical protein
73(1)	WP_031690929.1	WP_031690929.1 hypothetical protein
73(1)	WP_034021008.1	WP_034021008.1 hypothetical protein
73(1)	WP_088171590.1	WP_088171590.1 restriction endonuclease
74(1)	WP_128651145.1	WP_128651145.1 hypothetical protein
74(1)	WP_061242431.1	WP_061242431.1 MULTISPECIES: hypothetical protein
74(1)	WP_192323769.1	WP_192323769.1 hypothetical protein
74(1)	WP_156480540.1	WP_156480540.1 hypothetical protein
74(2)	WP_124136002.1	WP_124136002.1 hypothetical protein
75(3)	WP_034030844.1	WP_034030844.1 dynamin family protein
75(2)	WP_012077905.1	WP_012077905.1 MULTISPECIES: dynamin family protein
76(3)	WP_034030845.1	WP_034030845.1 dynamin family protein
76(2)	WP_012077904.1	WP_012077904.1 MULTISPECIES: dynamin family protein
77(1)	WP_023129708.1	WP_023129708.1 type I toxin-antitoxin system SymE family toxin
77(1)	WP_042169143.1	WP_042169143.1 MULTISPECIES: type I toxin-antitoxin system SymE family toxin
77(1)	WP_023115277.1	WP_023115277.1 SymE family type I addiction module toxin
77(1)	WP_003451853.1	WP_003451853.1 MULTISPECIES: type I toxin-antitoxin system SymE family toxin
77(1)	WP_016263393.1	WP_016263393.1 MULTISPECIES: type I toxin-antitoxin system SymE family toxin
78(2)	WP_025297669.1	WP_025297669.1 MULTISPECIES: hypothetical protein
78(3)	WP_052168379.1	WP_052168379.1 dynamin family protein
79(1)	WP_058145753.1	WP_058145753.1 endonuclease NucS
79(2)	WP_031633666.1	WP_031633666.1 endonuclease NucS
79(2)	WP_012077894.1	WP_012077894.1 MULTISPECIES: endonuclease NucS
80(3)	WP_031633649.1	WP_031633649.1 50S ribosome-binding GTPase
80(2)	WP_073666493.1	WP_073666493.1 GTPase domain-containing protein
81(1)	WP_034021009.1	WP_034021009.1 hypothetical protein
81(1)	WP_033975344.1	WP_033975344.1 hypothetical protein
81(1)	WP_088171591.1	WP_088171591.1 hypothetical protein
81(2)	WP_034074088.1	WP_034074088.1 MULTISPECIES: hypothetical protein
82(2)	WP_052168380.1	WP_052168380.1 hypothetical protein
82(1)	WP_031633873.1	WP_031633873.1 hypothetical protein
82(1)	WP_143506005.1	WP_143506005.1 MULTISPECIES: hypothetical protein
82(1)	WP_088177172.1	WP_088177172.1 hydrolase
83(4)	WP_003155927.1	WP_003155927.1 MULTISPECIES: nucleotide pyrophosphohydrolase
83(1)	WP_155664835.1	WP_155664835.1 nucleotide pyrophosphohydrolase
84(1)	WP_170859650.1	WP_170859650.1 hypothetical protein
84(1)	WP_078458431.1	WP_078458431.1 MULTISPECIES: hypothetical protein
84(1)	WP_128662070.1	WP_128662070.1 hypothetical protein
84(1)	WP_034020181.1	WP_034020181.1 hypothetical protein
84(1)	WP_153565839.1	WP_153565839.1 hypothetical protein
85(1)	WP_061904582.1	WP_061904582.1 hypothetical protein
85(1)	WP_088193884.1	WP_088193884.1 hypothetical protein
85(1)	WP_192323778.1	WP_192323778.1 hypothetical protein
85(1)	WP_121333494.1	WP_121333494.1 hypothetical protein
85(1)	WP_151134800.1	WP_151134800.1 hypothetical protein
86(1)	WP_128708487.1	WP_128708487.1 hypothetical protein
86(1)	WP_222711155.1	WP_222711155.1 hypothetical protein, partial
86(1)	WP_185832923.1	WP_185832923.1 hypothetical protein
86(1)	WP_179213504.1	WP_179213504.1 hypothetical protein
86(1)	WP_128710996.1	WP_128710996.1 hypothetical protein
87(4)	WP_225002607.1	WP_225002607.1 hypothetical protein
87(1)	WP_079379923.1	WP_079379923.1 MULTISPECIES: Reverse transcriptase
88(1)	WP_237034789.1	WP_237034789.1 hypothetical protein
88(1)	WP_088193885.1	WP_088193885.1 hypothetical protein
88(1)	WP_151134802.1	WP_151134802.1 hypothetical protein
88(1)	WP_225578881.1	WP_225578881.1 hypothetical protein
88(1)	WP_236081956.1	WP_236081956.1 hypothetical protein
89(2)	WP_033976832.1	WP_033976832.1 hypothetical protein
89(2)	WP_031633672.1	WP_031633672.1 hypothetical protein
90(2)	WP_073660344.1	WP_073660344.1 hypothetical protein
90(2)	WP_033982543.1	WP_033982543.1 hypothetical protein
91(2)	WP_033982733.1	WP_033982733.1 hypothetical protein
91(2)	WP_073661688.1	WP_073661688.1 hypothetical protein
92(2)	WP_071575336.1	WP_071575336.1 nucleoid-associated protein
92(2)	WP_078452130.1	WP_078452130.1 nucleoid-associated protein
93(2)	WP_078452131.1	WP_078452131.1 hypothetical protein
93(2)	WP_033976830.1	WP_033976830.1 hypothetical protein
94(1)	WP_078458428.1	WP_078458428.1 MULTISPECIES: alpha/beta hydrolase
94(3)	WP_003085798.1	WP_003085798.1 MULTISPECIES: alpha/beta hydrolase
95(2)	WP_079867233.1	WP_079867233.1 GIY-YIG nuclease family protein
95(2)	WP_077563531.1	WP_077563531.1 GIY-YIG nuclease family protein
96(1)	WP_146219582.1	WP_146219582.1 hypothetical protein
96(3)	WP_124179962.1	WP_124179962.1 hypothetical protein
97(2)	WP_031691239.1	WP_031691239.1 MULTISPECIES: hypothetical protein
97(1)	WP_034020185.1	WP_034020185.1 hypothetical protein
97(1)	WP_151134804.1	WP_151134804.1 hypothetical protein
98(1)	WP_033982545.1	WP_033982545.1 hypothetical protein
98(1)	WP_162975549.1	WP_162975549.1 hypothetical protein, partial
98(2)	WP_073660343.1	WP_073660343.1 hypothetical protein
99(1)	WP_128662062.1	WP_128662062.1 exodeoxyribonuclease V subunit alpha
99(1)	WP_170859658.1	WP_170859658.1 exodeoxyribonuclease V subunit alpha
99(1)	WP_031690921.1	WP_031690921.1 exodeoxyribonuclease V subunit alpha
99(1)	WP_027909363.1	WP_027909363.1 exodeoxyribonuclease V subunit alpha
100(1)	WP_172792833.1	WP_172792833.1 50S ribosome-binding GTPase
100(2)	WP_079388015.1	WP_079388015.1 GTPase domain-containing protein
100(1)	WP_088135365.1	WP_088135365.1 MULTISPECIES: GTPase domain-containing protein
101(1)	WP_140419725.1	WP_140419725.1 hypothetical protein
101(2)	WP_124097750.1	WP_124097750.1 hypothetical protein
101(1)	WP_172792834.1	WP_172792834.1 hypothetical protein
102(1)	WP_172792835.1	WP_172792835.1 hypothetical protein
102(1)	WP_140419726.1	WP_140419726.1 hypothetical protein
102(2)	WP_124097751.1	WP_124097751.1 hypothetical protein
103(1)	WP_148106245.1	WP_148106245.1 hypothetical protein, partial
103(1)	WP_178126370.1	WP_178126370.1 translesion error-prone DNA polymerase V subunit UmuC
103(1)	WP_125834068.1	WP_125834068.1 MULTISPECIES: DUF4113 domain-containing protein
103(1)	WP_180738789.1	WP_180738789.1 translesion error-prone DNA polymerase V subunit UmuC
104(1)	WP_110684029.1	WP_110684029.1 hypothetical protein
104(1)	WP_187806409.1	WP_187806409.1 hypothetical protein
104(1)	WP_102833543.1	WP_102833543.1 hypothetical protein
104(1)	WP_027909351.1	WP_027909351.1 hypothetical protein
105(1)	WP_172792823.1	WP_172792823.1 hypothetical protein
105(1)	WP_187806422.1	WP_187806422.1 hypothetical protein
105(1)	WP_181418826.1	WP_181418826.1 hypothetical protein
105(1)	WP_170869376.1	WP_170869376.1 hypothetical protein
106(1)	WP_128662072.1	WP_128662072.1 hypothetical protein
106(1)	WP_124101421.1	WP_124101421.1 hypothetical protein
106(1)	WP_088177165.1	WP_088177165.1 hypothetical protein
106(1)	WP_225030894.1	WP_225030894.1 hypothetical protein
107(1)	WP_031690924.1	WP_031690924.1 patatin-like phospholipase family protein
107(1)	WP_128662066.1	WP_128662066.1 patatin-like phospholipase family protein
107(1)	WP_170859655.1	WP_170859655.1 patatin-like phospholipase family protein
107(1)	WP_237881080.1	WP_237881080.1 patatin-like phospholipase family protein
108(1)	WP_034022612.1	WP_034022612.1 integrase core domain-containing protein, partial
108(2)	WP_238942900.1	WP_238942900.1 IS3 family transposase
108(1)	WP_046881100.1	WP_046881100.1 MULTISPECIES: integrase core domain-containing protein, partial
109(3)	WP_003090661.1	WP_003090661.1 MULTISPECIES: integration host factor subunit alpha
110(3)	WP_003099086.1	WP_003099086.1 MULTISPECIES: 50S ribosomal protein L20
111(3)	WP_003109435.1	WP_003109435.1 MULTISPECIES: hypothetical protein
112(3)	WP_003454564.1	WP_003454564.1 MULTISPECIES: TetR/AcrR family transcriptional regulator
113(2)	WP_003090673.1	WP_003090673.1 MULTISPECIES: 50S ribosomal protein L35
113(1)	WP_009617012.1	WP_009617012.1 MULTISPECIES: 50S ribosomal protein L35
114(1)	WP_009617038.1	WP_009617038.1 MULTISPECIES: MerR family transcriptional regulator
114(2)	WP_003090655.1	WP_003090655.1 MULTISPECIES: MerR family transcriptional regulator
115(3)	WP_010895635.1	WP_010895635.1 MarR family transcriptional regulator
116(3)	WP_031633644.1	WP_031633644.1 helix-turn-helix domain-containing protein
117(1)	WP_033377565.1	WP_033377565.1 MULTISPECIES: Rieske 2Fe-2S domain-containing protein
117(1)	WP_017678253.1	WP_017678253.1 MULTISPECIES: aromatic ring-hydroxylating dioxygenase subunit alpha
117(1)	WP_017678251.1	WP_017678251.1 MULTISPECIES: aromatic ring-hydroxylating dioxygenase subunit alpha
118(1)	WP_033976854.1	WP_033976854.1 hypothetical protein
118(2)	WP_031633642.1	WP_031633642.1 hypothetical protein
119(2)	WP_031633640.1	WP_031633640.1 hypothetical protein
119(1)	WP_033976856.1	WP_033976856.1 hypothetical protein
120(1)	WP_033982549.1	WP_033982549.1 hypothetical protein
120(2)	WP_033948963.1	WP_033948963.1 hypothetical protein
121(3)	WP_034030843.1	WP_034030843.1 hypothetical protein
122(2)	WP_043106093.1	WP_043106093.1 MULTISPECIES: IS66 family insertion sequence element accessory protein TnpB
122(1)	WP_009684097.1	WP_009684097.1 MULTISPECIES: IS66 family insertion sequence element accessory protein TnpB
123(1)	WP_071575334.1	WP_071575334.1 inovirus-type Gp2 protein
123(2)	WP_078452127.1	WP_078452127.1 inovirus-type Gp2 protein
124(1)	WP_003090666.1	WP_003090666.1 MULTISPECIES: phenylalanine--tRNA ligase subunit alpha
124(1)	WP_012613947.1	WP_012613947.1 phenylalanine--tRNA ligase subunit alpha
124(1)	WP_109933354.1	WP_109933354.1 phenylalanine--tRNA ligase subunit alpha
125(1)	WP_023115260.1	WP_023115260.1 phenylalanine--tRNA ligase subunit beta
125(1)	WP_109933355.1	WP_109933355.1 phenylalanine--tRNA ligase subunit beta
125(1)	WP_034020641.1	WP_034020641.1 phenylalanine--tRNA ligase subunit beta
126(1)	WP_124014554.1	WP_124014554.1 hypothetical protein
126(2)	WP_073660342.1	WP_073660342.1 hypothetical protein
127(1)	WP_058202009.1	WP_058202009.1 hypothetical protein
127(1)	WP_033939342.1	WP_033939342.1 hypothetical protein
127(1)	WP_124119875.1	WP_124119875.1 hypothetical protein
128(1)	WP_126122904.1	WP_126122904.1 hypothetical protein
128(2)	WP_126571788.1	WP_126571788.1 hypothetical protein
129(2)	WP_126571789.1	WP_126571789.1 hypothetical protein
129(1)	WP_126122905.1	WP_126122905.1 hypothetical protein
130(1)	WP_143492035.1	WP_143492035.1 IS21 family transposase
130(1)	WP_101516663.1	WP_101516663.1 IS21 family transposase
130(1)	WP_143478843.1	WP_143478843.1 IS21 family transposase, partial
131(1)	WP_147811767.1	WP_147811767.1 HAD hydrolase-like protein
131(1)	WP_125853252.1	WP_125853252.1 MULTISPECIES: HAD family hydrolase
131(1)	WP_100549941.1	WP_100549941.1 MULTISPECIES: HAD family hydrolase
132(1)	WP_106733141.1	WP_106733141.1 response regulator
132(1)	WP_125834029.1	WP_125834029.1 response regulator
132(1)	WP_160088801.1	WP_160088801.1 response regulator
133(1)	WP_106733148.1	WP_106733148.1 hypothetical protein
133(1)	WP_160088817.1	WP_160088817.1 hypothetical protein
133(1)	WP_147811764.1	WP_147811764.1 hypothetical protein
134(1)	WP_011914477.1	WP_011914477.1 hypothetical protein
134(1)	WP_143506011.1	WP_143506011.1 MULTISPECIES: hypothetical protein
134(1)	WP_160088827.1	WP_160088827.1 hypothetical protein
135(1)	WP_128662067.1	WP_128662067.1 YaaW family protein
135(1)	WP_031690925.1	WP_031690925.1 YaaW family protein
135(1)	WP_170859654.1	WP_170859654.1 hypothetical protein
136(1)	WP_031690923.1	WP_031690923.1 hypothetical protein
136(1)	WP_128662065.1	WP_128662065.1 hypothetical protein
136(1)	WP_170859656.1	WP_170859656.1 hypothetical protein
137(1)	WP_128662064.1	WP_128662064.1 dynamin family protein
137(1)	WP_031690922.1	WP_031690922.1 dynamin family protein
137(1)	WP_170859657.1	WP_170859657.1 dynamin family protein
138(1)	WP_170859660.1	WP_170859660.1 exodeoxyribonuclease V subunit gamma
138(1)	WP_128662060.1	WP_128662060.1 exodeoxyribonuclease V subunit gamma
138(1)	WP_027909365.1	WP_027909365.1 exodeoxyribonuclease V subunit gamma
139(1)	WP_003099089.1	WP_003099089.1 MULTISPECIES: translation initiation factor IF-3
139(1)	WP_003119938.1	WP_003119938.1 MULTISPECIES: translation initiation factor IF-3
139(1)	WP_176450353.1	WP_176450353.1 MULTISPECIES: translation initiation factor IF-3
140(1)	WP_178119353.1	WP_178119353.1 hypothetical protein
140(2)	WP_043106107.1	WP_043106107.1 hypothetical protein
141(1)	WP_143506012.1	WP_143506012.1 MULTISPECIES: hypothetical protein
141(1)	WP_011914471.1	WP_011914471.1 hypothetical protein
141(1)	WP_187806401.1	WP_187806401.1 hypothetical protein
142(1)	WP_155952571.1	WP_155952571.1 hypothetical protein
142(1)	WP_110684030.1	WP_110684030.1 hypothetical protein
142(1)	WP_187806407.1	WP_187806407.1 hypothetical protein
143(1)	WP_187806426.1	WP_187806426.1 hypothetical protein
143(1)	WP_192323794.1	WP_192323794.1 hypothetical protein
143(1)	WP_182367121.1	WP_182367121.1 MULTISPECIES: hypothetical protein
144(1)	WP_187806446.1	WP_187806446.1 hypothetical protein
144(1)	WP_192323808.1	WP_192323808.1 hypothetical protein
144(1)	WP_156480541.1	WP_156480541.1 hypothetical protein
145(1)	WP_193075221.1	WP_193075221.1 sigma-54 dependent transcriptional regulator
145(2)	WP_073660341.1	WP_073660341.1 sigma-54 dependent transcriptional regulator
146(1)	WP_201270603.1	WP_201270603.1 hypothetical protein
146(1)	WP_193372757.1	WP_193372757.1 hypothetical protein
146(1)	WP_192323775.1	WP_192323775.1 hypothetical protein
147(1)	WP_078451198.1	WP_078451198.1 hypothetical protein
147(1)	WP_225030693.1	WP_225030693.1 MULTISPECIES: hypothetical protein
147(1)	WP_073666488.1	WP_073666488.1 MULTISPECIES: hypothetical protein
148(1)	WP_233787827.1	WP_233787827.1 hypothetical protein
148(1)	WP_070624005.1	WP_070624005.1 hypothetical protein
148(1)	WP_043087443.1	WP_043087443.1 hypothetical protein
149(1)	WP_033991216.1	WP_033991216.1 site-specific DNA-methyltransferase
149(1)	WP_202808311.1	WP_202808311.1 site-specific DNA-methyltransferase
149(1)	WP_240967338.1	WP_240967338.1 site-specific DNA-methyltransferase
150(2)	WP_010466230.1	WP_010466230.1 MULTISPECIES: IS5 family transposase
151(1)	WP_025298036.1	WP_025298036.1 MULTISPECIES: DUF262 domain-containing protein
151(1)	WP_011914470.1	WP_011914470.1 DUF262 domain-containing protein
152(2)	WP_033948944.1	WP_033948944.1 hypothetical protein
153(2)	WP_073660335.1	WP_073660335.1 hypothetical protein
154(1)	WP_079752166.1	WP_079752166.1 AAA family ATPase
154(1)	WP_027909359.1	WP_027909359.1 MULTISPECIES: AAA family ATPase
155(1)	WP_088177158.1	WP_088177158.1 PD-(D/E)XK nuclease family protein
155(1)	WP_051424548.1	WP_051424548.1 PD-(D/E)XK nuclease family protein
156(1)	WP_027909348.1	WP_027909348.1 OmpA family protein
156(1)	WP_088177160.1	WP_088177160.1 OmpA family protein
157(1)	WP_088177161.1	WP_088177161.1 hypothetical protein
157(1)	WP_027909347.1	WP_027909347.1 hypothetical protein
158(1)	WP_003090677.1	WP_003090677.1 MULTISPECIES: threonine--tRNA ligase
158(1)	WP_109933353.1	WP_109933353.1 threonine--tRNA ligase
159(1)	WP_025297775.1	WP_025297775.1 MULTISPECIES: hypothetical protein
159(1)	WP_121398871.1	WP_121398871.1 hypothetical protein
160(1)	WP_058202008.1	WP_058202008.1 AAA domain-containing protein
160(1)	WP_124119876.1	WP_124119876.1 AAA domain-containing protein
161(1)	WP_106733138.1	WP_106733138.1 ATP-binding protein
161(1)	WP_125834026.1	WP_125834026.1 ATP-binding protein
162(1)	WP_125834028.1	WP_125834028.1 hypothetical protein
162(1)	WP_106733140.1	WP_106733140.1 MULTISPECIES: hypothetical protein
163(1)	WP_153575044.1	WP_153575044.1 hypothetical protein
163(1)	WP_153565840.1	WP_153565840.1 hypothetical protein
164(1)	WP_160088839.1	WP_160088839.1 hypothetical protein
164(1)	WP_011914484.1	WP_011914484.1 hypothetical protein
165(1)	WP_160088849.1	WP_160088849.1 hypothetical protein
165(1)	WP_034021007.1	WP_034021007.1 hypothetical protein
166(1)	WP_058202018.1	WP_058202018.1 helix-turn-helix domain-containing protein
166(1)	WP_170859645.1	WP_170859645.1 helix-turn-helix domain-containing protein
167(1)	WP_052156904.1	WP_052156904.1 hypothetical protein
167(1)	WP_170859661.1	WP_170859661.1 hypothetical protein
168(1)	WP_177432752.1	WP_177432752.1 DUF4105 domain-containing protein
168(1)	WP_177429634.1	WP_177429634.1 DUF4105 domain-containing protein
169(1)	WP_187806386.1	WP_187806386.1 AIPR family protein
169(1)	WP_033991215.1	WP_033991215.1 AIPR family protein
170(1)	WP_192323785.1	WP_192323785.1 hypothetical protein
170(1)	WP_061904586.1	WP_061904586.1 hypothetical protein
171(1)	WP_061904587.1	WP_061904587.1 hypothetical protein
171(1)	WP_192323787.1	WP_192323787.1 hypothetical protein
172(1)	WP_187806443.1	WP_187806443.1 hypothetical protein
172(1)	WP_192323806.1	WP_192323806.1 hypothetical protein
173(1)	WP_058130292.1	WP_058130292.1 radical SAM protein
173(1)	WP_208607475.1	WP_208607475.1 MULTISPECIES: 4Fe-4S cluster-binding domain-containing protein
174(1)	WP_223123208.1	WP_223123208.1 very short patch repair endonuclease
174(1)	WP_161867733.1	WP_161867733.1 very short patch repair endonuclease
175(1)	WP_223697218.1	WP_223697218.1 sensor domain-containing diguanylate cyclase
175(1)	WP_125834049.1	WP_125834049.1 GGDEF domain-containing protein
176(1)	WP_225024325.1	WP_225024325.1 NUDIX hydrolase
176(1)	WP_140786430.1	WP_140786430.1 NUDIX hydrolase
177(1)	WP_225578879.1	WP_225578879.1 AAA family ATPase
177(1)	WP_208855300.1	WP_208855300.1 AAA family ATPase
178(1)	WP_226033688.1	WP_226033688.1 hypothetical protein
178(1)	WP_143505994.1	WP_143505994.1 hypothetical protein
179(1)	WP_125853254.1	WP_125853254.1 AbrB/MazE/SpoVT family DNA-binding domain-containing protein
179(1)	WP_237881073.1	WP_237881073.1 AbrB/MazE/SpoVT family DNA-binding domain-containing protein
180(1)	WP_237881112.1	WP_237881112.1 AraC family transcriptional regulator
180(1)	WP_237881114.1	WP_237881114.1 AraC family transcriptional regulator
181(1)	WP_238942901.1	WP_238942901.1 transposase
181(1)	WP_043087446.1	WP_043087446.1 transposase, partial
182(1)	WP_073660338.1	WP_073660338.1 DNA recombination protein RmuC
182(1)	WP_244539034.1	WP_244539034.1 DNA recombination protein RmuC
