# Supplementary material for: The novel anti-phage system Shield co-opts an RmuC domain to mediate phage defense across Pseudomonas species
Source: PLoS Genet. 2023 Jun 5;19(6):e1010784. doi: 10.1371/journal.pgen.1010784 (PMC10270631; doi:10.1371/journal.pgen.1010784)
Supplement: S4 Table — For each unique ShdA protein identifier, FlaGs authomatically chose an Assembly and the identifier is shown in S2 Table. (XLSX) [file pgen.1010784.s004.xlsx]

## Sheet: S4_Table
S4 Table:Informations about flanking genes for each ShdA query. For each unique ShdA protein identifier, FlaGs authomatically chose an Assembly and the identifier is shown in Table S6
Query name	Length	Query Strand	Strand relative to query	Cluster number	Start position relative to query	End position relative to query	Start position in genome	Endo position in genome	Protein accession	Genome accession	Assembly identifier
WP_240443035.1#1|Pseudomonas_aeruginosa	495	-	-	25	-13504	-13010	44358	44852	WP_121398888.1#1	NZ_RABK01000024.1	GCF_003631245.1
WP_240443035.1#1|Pseudomonas_aeruginosa	465	-	-	27	-12890	-12426	43774	44238	WP_121398886.1#1	NZ_RABK01000024.1	GCF_003631245.1
WP_240443035.1#1|Pseudomonas_aeruginosa	1014	-	-	20	-12418	-11405	42753	43766	WP_121398884.1#1	NZ_RABK01000024.1	GCF_003631245.1
WP_240443035.1#1|Pseudomonas_aeruginosa	348	-	+	12	-11229	-10882	42230	42577	WP_025297461.1#1	NZ_RABK01000024.1	GCF_003631245.1
WP_240443035.1#1|Pseudomonas_aeruginosa	894	-	-	8	-10536	-9643	40991	41884	WP_084929172.1#1	NZ_RABK01000024.1	GCF_003631245.1
WP_240443035.1#1|Pseudomonas_aeruginosa	1005	-	-	9	-9550	-8546	39894	40898	WP_025297459.1#1	NZ_RABK01000024.1	GCF_003631245.1
WP_240443035.1#1|Pseudomonas_aeruginosa	969	-	-	5	-8469	-7501	38849	39817	WP_044727103.1#1	NZ_RABK01000024.1	GCF_003631245.1
WP_240443035.1#1|Pseudomonas_aeruginosa	330	-	-	14	-7398	-7069	38417	38746	WP_031692728.1#1	NZ_RABK01000024.1	GCF_003631245.1
WP_240443035.1#1|Pseudomonas_aeruginosa	669	-	+	31	-6721	-6053	37401	38069	WP_071534660.1#1	NZ_RABK01000024.1	GCF_003631245.1
WP_240443035.1#1|Pseudomonas_aeruginosa	1107	-	+	30	-6056	-4950	36298	37404	WP_121398883.1#1	NZ_RABK01000024.1	GCF_003631245.1
WP_240443035.1#1|Pseudomonas_aeruginosa	2142	-	+	11	-4819	-2678	34026	36167	WP_044727119.1#1	NZ_RABK01000024.1	GCF_003631245.1
WP_240443035.1#1|Pseudomonas_aeruginosa	246	-	+	16	-2520	-2275	33623	33868	WP_025297454.1#1	NZ_RABK01000024.1	GCF_003631245.1
WP_240443035.1#1|Pseudomonas_aeruginosa	282	-	+	24	-2285	-2004	33352	33633	WP_025297453.1#1	NZ_RABK01000024.1	GCF_003631245.1
WP_240443035.1#1|Pseudomonas_aeruginosa	582	-	-	6	-1598	-1017	32365	32946	WP_033895412.1#1	NZ_RABK01000024.1	GCF_003631245.1
WP_240443035.1#1|Pseudomonas_aeruginosa	876	-	-	1	-1003	-128	31476	32351	WP_044727105.1#1	NZ_RABK01000024.1	GCF_003631245.1
WP_240443035.1#1|Pseudomonas_aeruginosa	1581	-	+	183	1	1581	29767	31347	WP_240443035.1#1	NZ_RABK01000024.1	GCF_003631245.1
WP_240443035.1#1|Pseudomonas_aeruginosa	648	-	+	4	1605	2252	29096	29743	WP_043106453.1#1	NZ_RABK01000024.1	GCF_003631245.1
WP_240443035.1#1|Pseudomonas_aeruginosa	861	-	+	10	2416	3276	28072	28932	WP_044727106.1#1	NZ_RABK01000024.1	GCF_003631245.1
WP_240443035.1#1|Pseudomonas_aeruginosa	204	-	+	41	3426	3629	27719	27922	WP_025297450.1#1	NZ_RABK01000024.1	GCF_003631245.1
WP_240443035.1#1|Pseudomonas_aeruginosa	612	-	+	44	3622	4233	27115	27726	WP_121398879.1#1	NZ_RABK01000024.1	GCF_003631245.1
WP_240443035.1#1|Pseudomonas_aeruginosa	630	-	+	46	4257	4886	26462	27091	WP_205582559.1#1	NZ_RABK01000024.1	GCF_003631245.1
WP_240443035.1#1|Pseudomonas_aeruginosa	3543	-	+	13	4898	8440	22908	26450	WP_121398877.1#1	NZ_RABK01000024.1	GCF_003631245.1
WP_240443035.1#1|Pseudomonas_aeruginosa	1809	-	+	3	8520	10328	21020	22828	WP_121398875.1#1	NZ_RABK01000024.1	GCF_003631245.1
WP_240443035.1#1|Pseudomonas_aeruginosa	1143	-	+	49	10325	11467	19881	21023	WP_121398873.1#1	NZ_RABK01000024.1	GCF_003631245.1
WP_240443035.1#1|Pseudomonas_aeruginosa	513	-	+	159	11464	11976	19372	19884	WP_121398871.1#1	NZ_RABK01000024.1	GCF_003631245.1
WP_240443035.1#1|Pseudomonas_aeruginosa	1362	-	+	0	12011	13372	17976	19337	WP_121398869.1#1	NZ_RABK01000024.1	GCF_003631245.1
WP_240443035.1#1|Pseudomonas_aeruginosa	2109	-	+	0	13369	15477	15871	17979	WP_121398867.1#1	NZ_RABK01000024.1	GCF_003631245.1
WP_240443035.1#1|Pseudomonas_aeruginosa	1740	-	+	51	15470	17209	14139	15878	WP_205582558.1#1	NZ_RABK01000024.1	GCF_003631245.1
WP_240443035.1#1|Pseudomonas_aeruginosa	2514	-	+	48	17217	19730	11618	14131	WP_121398864.1#1	NZ_RABK01000024.1	GCF_003631245.1
WP_240443035.1#1|Pseudomonas_aeruginosa	2097	-	+	17	19743	21839	9509	11605	WP_121398862.1#1	NZ_RABK01000024.1	GCF_003631245.1
WP_240443035.1#1|Pseudomonas_aeruginosa	1383	-	-	15	21984	23366	7982	9364	WP_025298034.1#1	NZ_RABK01000024.1	GCF_003631245.1
WP_179217122.1#2|Pseudomonas_aeruginosa	219	-	+	183	1	219	235530	235748	WP_179217122.1#2	NZ_NIPD01000090.1	GCF_002193815.1
WP_179217122.1#2|Pseudomonas_aeruginosa	648	-	+	4	243	890	234859	235506	WP_043106453.1#2	NZ_NIPD01000090.1	GCF_002193815.1
WP_179217122.1#2|Pseudomonas_aeruginosa	846	-	+	10	1054	1899	233850	234695	WP_043106451.1#2	NZ_NIPD01000090.1	GCF_002193815.1
WP_179217122.1#2|Pseudomonas_aeruginosa	318	-	+	40	2314	2631	233118	233435	WP_043106450.1#2	NZ_NIPD01000090.1	GCF_002193815.1
WP_179217122.1#2|Pseudomonas_aeruginosa	780	-	+	22	2826	3605	232144	232923	WP_043106449.1#2	NZ_NIPD01000090.1	GCF_002193815.1
WP_179217122.1#2|Pseudomonas_aeruginosa	546	-	+	21	3598	4143	231606	232151	WP_023663373.1#2	NZ_NIPD01000090.1	GCF_002193815.1
WP_179217122.1#2|Pseudomonas_aeruginosa	3465	-	+	13	4167	7631	228118	231582	WP_043107115.1#2	NZ_NIPD01000090.1	GCF_002193815.1
WP_179217122.1#2|Pseudomonas_aeruginosa	3312	-	+	3	7794	11105	224644	227955	WP_043106447.1#2	NZ_NIPD01000090.1	GCF_002193815.1
WP_179217122.1#2|Pseudomonas_aeruginosa	513	-	+	37	11163	11675	224074	224586	WP_052160138.1#2	NZ_NIPD01000090.1	GCF_002193815.1
WP_179217122.1#2|Pseudomonas_aeruginosa	1668	-	+	33	11684	13351	222398	224065	WP_043106445.1#2	NZ_NIPD01000090.1	GCF_002193815.1
WP_179217122.1#2|Pseudomonas_aeruginosa	954	-	+	96	13356	14309	221440	222393	WP_124179962.1#2	NZ_NIPD01000090.1	GCF_002193815.1
WP_179217122.1#2|Pseudomonas_aeruginosa	1674	-	+	19	14423	16096	219653	221326	WP_043106444.1#2	NZ_NIPD01000090.1	GCF_002193815.1
WP_179217122.1#2|Pseudomonas_aeruginosa	2322	-	+	26	16136	18457	217292	219613	WP_043106443.1#2	NZ_NIPD01000090.1	GCF_002193815.1
WP_179217122.1#2|Pseudomonas_aeruginosa	2052	-	+	17	18454	20505	215244	217295	WP_196684273.1#2	NZ_NIPD01000090.1	GCF_002193815.1
WP_179217122.1#2|Pseudomonas_aeruginosa	2649	-	-	39	20689	23337	212412	215060	WP_043106442.1#2	NZ_NIPD01000090.1	GCF_002193815.1
WP_179217122.1#2|Pseudomonas_aeruginosa	1395	-	-	15	23586	24980	210769	212163	WP_043107114.1#2	NZ_NIPD01000090.1	GCF_002193815.1
WP_151134790.1#3|Pseudomonas_lalkuanensis	474	-	-	27	-17749	-17276	3789863	3790336	WP_151134818.1#3	NZ_CP043311.1	GCF_008807375.1
WP_151134790.1#3|Pseudomonas_lalkuanensis	1014	-	-	20	-17273	-16260	3788847	3789860	WP_151134816.1#3	NZ_CP043311.1	GCF_008807375.1
WP_151134790.1#3|Pseudomonas_lalkuanensis	348	-	+	12	-16084	-15737	3788324	3788671	WP_151134814.1#3	NZ_CP043311.1	GCF_008807375.1
WP_151134790.1#3|Pseudomonas_lalkuanensis	894	-	-	8	-15390	-14497	3787084	3787977	WP_151134812.1#3	NZ_CP043311.1	GCF_008807375.1
WP_151134790.1#3|Pseudomonas_lalkuanensis	1005	-	-	9	-14403	-13399	3785986	3786990	WP_151134810.1#3	NZ_CP043311.1	GCF_008807375.1
WP_151134790.1#3|Pseudomonas_lalkuanensis	969	-	-	5	-13324	-12356	3784943	3785911	WP_151134808.1#3	NZ_CP043311.1	GCF_008807375.1
WP_151134790.1#3|Pseudomonas_lalkuanensis	333	-	-	14	-12233	-11901	3784488	3784820	WP_151134806.1#3	NZ_CP043311.1	GCF_008807375.1
WP_151134790.1#3|Pseudomonas_lalkuanensis	318	-	-	185	-11710	-11393	3783980	3784297	pseudogene_3.30*#3	NZ_CP043311.1	GCF_008807375.1
WP_151134790.1#3|Pseudomonas_lalkuanensis	258	-	+	97	-11127	-10870	3783457	3783714	WP_151134804.1#3	NZ_CP043311.1	GCF_008807375.1
WP_151134790.1#3|Pseudomonas_lalkuanensis	1680	-	+	88	-10599	-8920	3781507	3783186	WP_151134802.1#3	NZ_CP043311.1	GCF_008807375.1
WP_151134790.1#3|Pseudomonas_lalkuanensis	1488	-	+	85	-8923	-7436	3780023	3781510	WP_151134800.1#3	NZ_CP043311.1	GCF_008807375.1
WP_151134790.1#3|Pseudomonas_lalkuanensis	1383	-	+	19	-7146	-5764	3778351	3779733	WP_151134798.1#3	NZ_CP043311.1	GCF_008807375.1
WP_151134790.1#3|Pseudomonas_lalkuanensis	1974	-	+	19	-5771	-3798	3776385	3778358	WP_151134796.1#3	NZ_CP043311.1	GCF_008807375.1
WP_151134790.1#3|Pseudomonas_lalkuanensis	2139	-	+	11	-3724	-1586	3774173	3776311	WP_151134794.1#3	NZ_CP043311.1	GCF_008807375.1
WP_151134790.1#3|Pseudomonas_lalkuanensis	876	-	-	1	-1025	-150	3772737	3773612	WP_151134792.1#3	NZ_CP043311.1	GCF_008807375.1
WP_151134790.1#3|Pseudomonas_lalkuanensis	207	-	+	183	1	207	3772380	3772586	WP_151134790.1#3	NZ_CP043311.1	GCF_008807375.1
WP_151134790.1#3|Pseudomonas_lalkuanensis	663	-	+	4	252	914	3771673	3772335	WP_151134788.1#3	NZ_CP043311.1	GCF_008807375.1
WP_151134790.1#3|Pseudomonas_lalkuanensis	3726	-	+	68	987	4712	3767875	3771600	WP_151134786.1#3	NZ_CP043311.1	GCF_008807375.1
WP_151134790.1#3|Pseudomonas_lalkuanensis	663	-	+	67	4709	5371	3767216	3767878	WP_151134784.1#3	NZ_CP043311.1	GCF_008807375.1
WP_151134790.1#3|Pseudomonas_lalkuanensis	1245	-	+	66	5368	6612	3765975	3767219	WP_151134782.1#3	NZ_CP043311.1	GCF_008807375.1
WP_151134790.1#3|Pseudomonas_lalkuanensis	831	-	+	65	6616	7446	3765141	3765971	WP_151134780.1#3	NZ_CP043311.1	GCF_008807375.1
WP_151134790.1#3|Pseudomonas_lalkuanensis	2865	-	+	2	7963	10827	3761760	3764624	WP_151134778.1#3	NZ_CP043311.1	GCF_008807375.1
WP_151134790.1#3|Pseudomonas_lalkuanensis	1812	-	+	0	10827	12638	3759949	3761760	WP_178119354.1#3	NZ_CP043311.1	GCF_008807375.1
WP_151134790.1#3|Pseudomonas_lalkuanensis	2826	-	+	2	12640	15465	3757122	3759947	WP_151134776.1#3	NZ_CP043311.1	GCF_008807375.1
WP_151134790.1#3|Pseudomonas_lalkuanensis	174	-	-	140	15509	15682	3756905	3757078	WP_178119353.1#3	NZ_CP043311.1	GCF_008807375.1
WP_151134790.1#3|Pseudomonas_lalkuanensis	231	-	-	185	17706	17936	3754651	3754881	pseudogene_3.28*#3	NZ_CP043311.1	GCF_008807375.1
WP_151134790.1#3|Pseudomonas_lalkuanensis	1431	-	-	15	15970	17400	3755187	3756617	WP_151134774.1#3	NZ_CP043311.1	GCF_008807375.1
WP_151134790.1#3|Pseudomonas_lalkuanensis	231	-	-	185	17706	17936	3754651	3754881	pseudogene_3.28*#3	NZ_CP043311.1	GCF_008807375.1
WP_151134790.1#3|Pseudomonas_lalkuanensis	414	-	+	185	17941	18354	3754233	3754646	pseudogene_3.20*#3	NZ_CP043311.1	GCF_008807375.1
WP_151134790.1#3|Pseudomonas_lalkuanensis	261	-	+	0	18768	19028	3753559	3753819	WP_151134772.1#3	NZ_CP043311.1	GCF_008807375.1
WP_151134790.1#3|Pseudomonas_lalkuanensis	1332	-	+	0	19031	20362	3752225	3753556	WP_151134770.1#3	NZ_CP043311.1	GCF_008807375.1
WP_025297754.1#4|Pseudomonas_aeruginosa	1467	+	-	0	-18510	-17044	78669	80135	WP_003457845.1#4	NZ_NRCD01000022.1	GCF_003611335.1
WP_025297754.1#4|Pseudomonas_aeruginosa	918	+	+	0	-16895	-15978	80284	81201	WP_003098255.1#4	NZ_NRCD01000022.1	GCF_003611335.1
WP_025297754.1#4|Pseudomonas_aeruginosa	1050	+	+	0	-15827	-14778	81352	82401	WP_003146606.1#4	NZ_NRCD01000022.1	GCF_003611335.1
WP_025297754.1#4|Pseudomonas_aeruginosa	1764	+	-	185	-14735	-12972	82444	84207	pseudogene_4.13*#4	NZ_NRCD01000022.1	GCF_003611335.1
WP_025297754.1#4|Pseudomonas_aeruginosa	1500	+	+	130	-12854	-11355	84325	85824	WP_101516663.1#4	NZ_NRCD01000022.1	GCF_003611335.1
WP_025297754.1#4|Pseudomonas_aeruginosa	804	+	+	0	-11362	-10559	85817	86620	WP_011911830.1#4	NZ_NRCD01000022.1	GCF_003611335.1
WP_025297754.1#4|Pseudomonas_aeruginosa	2022	+	-	78	-10376	-8355	86803	88824	WP_025297669.1#4	NZ_NRCD01000022.1	GCF_003611335.1
WP_025297754.1#4|Pseudomonas_aeruginosa	2244	+	-	75	-8358	-6115	88821	91064	WP_012077905.1#4	NZ_NRCD01000022.1	GCF_003611335.1
WP_025297754.1#4|Pseudomonas_aeruginosa	1713	+	-	76	-6101	-4389	91078	92790	WP_012077904.1#4	NZ_NRCD01000022.1	GCF_003611335.1
WP_025297754.1#4|Pseudomonas_aeruginosa	1017	+	-	7	-4330	-3314	92849	93865	WP_012077903.1#4	NZ_NRCD01000022.1	GCF_003611335.1
WP_025297754.1#4|Pseudomonas_aeruginosa	204	+	+	185	-2693	-2490	94486	94689	pseudogene_4.5*#4	NZ_NRCD01000022.1	GCF_003611335.1
WP_025297754.1#4|Pseudomonas_aeruginosa	312	+	-	185	-2350	-2039	94829	95140	pseudogene_4.7*#4	NZ_NRCD01000022.1	GCF_003611335.1
WP_025297754.1#4|Pseudomonas_aeruginosa	180	+	-	54	-2042	-1863	95137	95316	WP_023094264.1#4	NZ_NRCD01000022.1	GCF_003611335.1
WP_025297754.1#4|Pseudomonas_aeruginosa	534	+	-	6	-1553	-1020	95626	96159	WP_023094262.1#4	NZ_NRCD01000022.1	GCF_003611335.1
WP_025297754.1#4|Pseudomonas_aeruginosa	876	+	-	1	-1005	-130	96174	97049	WP_023094261.1#4	NZ_NRCD01000022.1	GCF_003611335.1
WP_025297754.1#4|Pseudomonas_aeruginosa	288	+	+	183	1	288	97180	97467	WP_025297754.1#4	NZ_NRCD01000022.1	GCF_003611335.1
WP_025297754.1#4|Pseudomonas_aeruginosa	648	+	+	4	354	1001	97533	98180	WP_012077900.1#4	NZ_NRCD01000022.1	GCF_003611335.1
WP_025297754.1#4|Pseudomonas_aeruginosa	2367	+	+	2	1394	3760	98573	100939	WP_012077898.1#4	NZ_NRCD01000022.1	GCF_003611335.1
WP_025297754.1#4|Pseudomonas_aeruginosa	942	+	+	38	4177	5118	101356	102297	WP_012077897.1#4	NZ_NRCD01000022.1	GCF_003611335.1
WP_025297754.1#4|Pseudomonas_aeruginosa	1470	+	+	3	5121	6590	102300	103769	WP_012077896.1#4	NZ_NRCD01000022.1	GCF_003611335.1
WP_025297754.1#4|Pseudomonas_aeruginosa	1644	+	+	18	6587	8230	103766	105409	WP_012077895.1#4	NZ_NRCD01000022.1	GCF_003611335.1
WP_025297754.1#4|Pseudomonas_aeruginosa	1077	+	+	79	8248	9324	105427	106503	WP_012077894.1#4	NZ_NRCD01000022.1	GCF_003611335.1
WP_025297754.1#4|Pseudomonas_aeruginosa	2127	+	+	35	9377	11503	106556	108682	WP_012077893.1#4	NZ_NRCD01000022.1	GCF_003611335.1
WP_025297754.1#4|Pseudomonas_aeruginosa	765	+	+	43	11503	12267	108682	109446	WP_012077892.1#4	NZ_NRCD01000022.1	GCF_003611335.1
WP_025297754.1#4|Pseudomonas_aeruginosa	2013	+	+	42	12264	14276	109443	111455	WP_023096322.1#4	NZ_NRCD01000022.1	GCF_003611335.1
WP_025297754.1#4|Pseudomonas_aeruginosa	3087	+	+	2	14277	17363	111456	114542	WP_025297649.1#4	NZ_NRCD01000022.1	GCF_003611335.1
WP_025297754.1#4|Pseudomonas_aeruginosa	1470	+	-	0	17490	18959	114669	116138	WP_010794467.1#4	NZ_NRCD01000022.1	GCF_003611335.1
WP_058145757.1#5|Pseudomonas_aeruginosa	223	-	+	70	-13134	-12912	137104	137326	WP_160327107.1#5	NZ_LLLU01000037.1	GCF_001449465.1
WP_058145757.1#5|Pseudomonas_aeruginosa	483	-	-	178	-12991	-12509	136701	137183	WP_226033688.1#5	NZ_LLLU01000037.1	GCF_001449465.1
WP_058145757.1#5|Pseudomonas_aeruginosa	648	-	+	121	-12155	-11508	135700	136347	WP_034030843.1#5	NZ_LLLU01000037.1	GCF_001449465.1
WP_058145757.1#5|Pseudomonas_aeruginosa	1884	-	-	78	-11478	-9595	133787	135670	WP_052168379.1#5	NZ_LLLU01000037.1	GCF_001449465.1
WP_058145757.1#5|Pseudomonas_aeruginosa	2238	-	-	75	-9598	-7361	131553	133790	WP_034030844.1#5	NZ_LLLU01000037.1	GCF_001449465.1
WP_058145757.1#5|Pseudomonas_aeruginosa	1758	-	-	76	-7364	-5607	129799	131556	WP_034030845.1#5	NZ_LLLU01000037.1	GCF_001449465.1
WP_058145757.1#5|Pseudomonas_aeruginosa	1038	-	-	7	-5594	-4557	128749	129786	WP_034030846.1#5	NZ_LLLU01000037.1	GCF_001449465.1
WP_058145757.1#5|Pseudomonas_aeruginosa	426	-	+	47	-3928	-3503	127695	128120	WP_226033687.1#5	NZ_LLLU01000037.1	GCF_001449465.1
WP_058145757.1#5|Pseudomonas_aeruginosa	1263	-	-	103	-3041	-1779	125971	127233	WP_180738789.1#5	NZ_LLLU01000037.1	GCF_001449465.1
WP_058145757.1#5|Pseudomonas_aeruginosa	438	-	-	54	-1774	-1337	125529	125966	WP_058145759.1#5	NZ_LLLU01000037.1	GCF_001449465.1
WP_058145757.1#5|Pseudomonas_aeruginosa	876	-	-	1	-1005	-130	124322	125197	WP_058145758.1#5	NZ_LLLU01000037.1	GCF_001449465.1
WP_058145757.1#5|Pseudomonas_aeruginosa	288	-	+	183	1	288	123904	124191	WP_058145757.1#5	NZ_LLLU01000037.1	GCF_001449465.1
WP_058145757.1#5|Pseudomonas_aeruginosa	648	-	+	4	354	1001	123191	123838	WP_012077900.1#5	NZ_LLLU01000037.1	GCF_001449465.1
WP_058145757.1#5|Pseudomonas_aeruginosa	2367	-	+	2	1394	3760	120432	122798	WP_058145756.1#5	NZ_LLLU01000037.1	GCF_001449465.1
WP_058145757.1#5|Pseudomonas_aeruginosa	1320	-	+	38	3799	5118	119074	120393	WP_235582463.1#5	NZ_LLLU01000037.1	GCF_001449465.1
WP_058145757.1#5|Pseudomonas_aeruginosa	1470	-	+	3	5121	6590	117602	119071	WP_058145755.1#5	NZ_LLLU01000037.1	GCF_001449465.1
WP_058145757.1#5|Pseudomonas_aeruginosa	1695	-	+	18	6587	8281	115911	117605	WP_058145754.1#5	NZ_LLLU01000037.1	GCF_001449465.1
WP_058145757.1#5|Pseudomonas_aeruginosa	1077	-	+	79	8299	9375	114817	115893	WP_058145753.1#5	NZ_LLLU01000037.1	GCF_001449465.1
WP_058145757.1#5|Pseudomonas_aeruginosa	2127	-	+	35	9428	11554	112638	114764	WP_058145752.1#5	NZ_LLLU01000037.1	GCF_001449465.1
WP_058145757.1#5|Pseudomonas_aeruginosa	765	-	+	43	11554	12318	111874	112638	WP_058145751.1#5	NZ_LLLU01000037.1	GCF_001449465.1
WP_058145757.1#5|Pseudomonas_aeruginosa	2166	-	+	42	12315	14480	109712	111877	WP_033987914.1#5	NZ_LLLU01000037.1	GCF_001449465.1
WP_058145757.1#5|Pseudomonas_aeruginosa	3042	-	+	2	14480	17521	106671	109712	WP_033987916.1#5	NZ_LLLU01000037.1	GCF_001449465.1
WP_058145757.1#5|Pseudomonas_aeruginosa	327	-	-	185	17785	18111	106081	106407	pseudogene_5.14*#5	NZ_LLLU01000037.1	GCF_001449465.1
WP_058145757.1#5|Pseudomonas_aeruginosa	933	-	-	47	18038	18970	105222	106154	WP_071537056.1#5	NZ_LLLU01000037.1	GCF_001449465.1
WP_058145757.1#5|Pseudomonas_aeruginosa	1269	-	-	23	19796	21064	103128	104396	WP_033987917.1#5	NZ_LLLU01000037.1	GCF_001449465.1
WP_058145757.1#5|Pseudomonas_aeruginosa	2454	-	-	23	21233	23686	100506	102959	WP_058145750.1#5	NZ_LLLU01000037.1	GCF_001449465.1
WP_058145757.1#5|Pseudomonas_aeruginosa	352	-	-	184	23786	24137	100055	100406	tmRNA_5.24*#5	NZ_LLLU01000037.1	GCF_001449465.1
WP_106733167.1#6|Pseudomonas_sp__YY_1	1758	-	-	117	-16094	-14337	351899	353656	WP_033377565.1#6	NZ_PJLX01000003.1	GCF_002843095.1
WP_106733167.1#6|Pseudomonas_sp__YY_1	846	-	-	117	-14313	-13468	351030	351875	WP_017678251.1#6	NZ_PJLX01000003.1	GCF_002843095.1
WP_106733167.1#6|Pseudomonas_sp__YY_1	1083	-	-	0	-13409	-12327	349889	350971	WP_017678252.1#6	NZ_PJLX01000003.1	GCF_002843095.1
WP_106733167.1#6|Pseudomonas_sp__YY_1	1068	-	-	117	-12269	-11202	348764	349831	WP_017678253.1#6	NZ_PJLX01000003.1	GCF_002843095.1
WP_106733167.1#6|Pseudomonas_sp__YY_1	948	-	+	0	-10909	-9962	347524	348471	WP_026088706.1#6	NZ_PJLX01000003.1	GCF_002843095.1
WP_106733167.1#6|Pseudomonas_sp__YY_1	996	-	+	0	-9864	-8869	346431	347426	WP_017678255.1#6	NZ_PJLX01000003.1	GCF_002843095.1
WP_106733167.1#6|Pseudomonas_sp__YY_1	1104	-	+	0	-8797	-7694	345256	346359	WP_026088708.1#6	NZ_PJLX01000003.1	GCF_002843095.1
WP_106733167.1#6|Pseudomonas_sp__YY_1	363	-	-	185	-7584	-7222	344784	345146	pseudogene_6.24*#6	NZ_PJLX01000003.1	GCF_002843095.1
WP_106733167.1#6|Pseudomonas_sp__YY_1	258	-	-	0	-7219	-6962	344524	344781	WP_017678258.1#6	NZ_PJLX01000003.1	GCF_002843095.1
WP_106733167.1#6|Pseudomonas_sp__YY_1	472	-	-	185	-6475	-6004	343566	344037	pseudogene_6.25*#6	NZ_PJLX01000003.1	GCF_002843095.1
WP_106733167.1#6|Pseudomonas_sp__YY_1	1020	-	-	7	-5958	-4939	342501	343520	WP_218238969.1#6	NZ_PJLX01000003.1	GCF_002843095.1
WP_106733167.1#6|Pseudomonas_sp__YY_1	2172	-	-	58	-4797	-2626	340188	342359	WP_106733150.1#6	NZ_PJLX01000003.1	GCF_002843095.1
WP_106733167.1#6|Pseudomonas_sp__YY_1	651	-	-	61	-2526	-1876	339438	340088	WP_106733149.1#6	NZ_PJLX01000003.1	GCF_002843095.1
WP_106733167.1#6|Pseudomonas_sp__YY_1	396	-	-	69	-1874	-1479	339041	339436	WP_003459810.1#6	NZ_PJLX01000003.1	GCF_002843095.1
WP_106733167.1#6|Pseudomonas_sp__YY_1	876	-	-	1	-1048	-173	337735	338610	WP_003459811.1#6	NZ_PJLX01000003.1	GCF_002843095.1
WP_106733167.1#6|Pseudomonas_sp__YY_1	246	-	+	183	1	246	337316	337561	WP_106733167.1#6	NZ_PJLX01000003.1	GCF_002843095.1
WP_106733167.1#6|Pseudomonas_sp__YY_1	642	-	+	4	322	963	336599	337240	WP_003459813.1#6	NZ_PJLX01000003.1	GCF_002843095.1
WP_106733167.1#6|Pseudomonas_sp__YY_1	708	-	+	133	1052	1759	335803	336510	WP_106733148.1#6	NZ_PJLX01000003.1	GCF_002843095.1
WP_106733167.1#6|Pseudomonas_sp__YY_1	1926	-	+	3	2108	4033	333529	335454	WP_106733147.1#6	NZ_PJLX01000003.1	GCF_002843095.1
WP_106733167.1#6|Pseudomonas_sp__YY_1	1404	-	+	18	4023	5426	332136	333539	WP_106733146.1#6	NZ_PJLX01000003.1	GCF_002843095.1
WP_106733167.1#6|Pseudomonas_sp__YY_1	231	-	+	185	6105	6335	331227	331457	pseudogene_6.5*#6	NZ_PJLX01000003.1	GCF_002843095.1
WP_106733167.1#6|Pseudomonas_sp__YY_1	1233	-	+	52	6414	7646	329916	331148	WP_218238967.1#6	NZ_PJLX01000003.1	GCF_002843095.1
WP_106733167.1#6|Pseudomonas_sp__YY_1	1353	-	+	57	7643	8995	328567	329919	WP_106733145.1#6	NZ_PJLX01000003.1	GCF_002843095.1
WP_106733167.1#6|Pseudomonas_sp__YY_1	3102	-	+	2	9007	12108	325454	328555	WP_106733144.1#6	NZ_PJLX01000003.1	GCF_002843095.1
WP_106733167.1#6|Pseudomonas_sp__YY_1	1272	-	-	23	13432	14703	322859	324130	WP_106733143.1#6	NZ_PJLX01000003.1	GCF_002843095.1
WP_106733167.1#6|Pseudomonas_sp__YY_1	2454	-	-	23	14860	17313	320249	322702	WP_106733142.1#6	NZ_PJLX01000003.1	GCF_002843095.1
WP_106733167.1#6|Pseudomonas_sp__YY_1	392	-	-	184	17413	17804	319758	320149	tmRNA_6.26*#6	NZ_PJLX01000003.1	GCF_002843095.1
WP_106733167.1#6|Pseudomonas_sp__YY_1	2913	-	+	132	17933	20845	316717	319629	WP_106733141.1#6	NZ_PJLX01000003.1	GCF_002843095.1
WP_106733167.1#6|Pseudomonas_sp__YY_1	246	-	-	162	20850	21095	316467	316712	WP_106733140.1#6	NZ_PJLX01000003.1	GCF_002843095.1
WP_106733167.1#6|Pseudomonas_sp__YY_1	1854	-	-	168	21161	23014	314548	316401	WP_177429634.1#6	NZ_PJLX01000003.1	GCF_002843095.1
WP_106733167.1#6|Pseudomonas_sp__YY_1	2490	-	+	161	23233	25722	311840	314329	WP_106733138.1#6	NZ_PJLX01000003.1	GCF_002843095.1
WP_155664935.1#7|Pseudomonas_aeruginosa	2022	-	-	78	-10417	-8396	25952	27973	WP_025297669.1#7	NZ_QVDE02000049.1	GCF_003411875.2
WP_155664935.1#7|Pseudomonas_aeruginosa	2244	-	-	75	-8399	-6156	23712	25955	WP_012077905.1#7	NZ_QVDE02000049.1	GCF_003411875.2
WP_155664935.1#7|Pseudomonas_aeruginosa	1713	-	-	76	-6142	-4430	21986	23698	WP_012077904.1#7	NZ_QVDE02000049.1	GCF_003411875.2
WP_155664935.1#7|Pseudomonas_aeruginosa	1017	-	-	7	-4371	-3355	20911	21927	WP_012077903.1#7	NZ_QVDE02000049.1	GCF_003411875.2
WP_155664935.1#7|Pseudomonas_aeruginosa	204	-	+	185	-2734	-2531	20087	20290	pseudogene_7.8*#7	NZ_QVDE02000049.1	GCF_003411875.2
WP_155664935.1#7|Pseudomonas_aeruginosa	312	-	-	185	-2391	-2080	19636	19947	pseudogene_7.1*#7	NZ_QVDE02000049.1	GCF_003411875.2
WP_155664935.1#7|Pseudomonas_aeruginosa	180	-	-	54	-2083	-1904	19460	19639	WP_023094264.1#7	NZ_QVDE02000049.1	GCF_003411875.2
WP_155664935.1#7|Pseudomonas_aeruginosa	534	-	-	6	-1595	-1062	18618	19151	WP_023094262.1#7	NZ_QVDE02000049.1	GCF_003411875.2
WP_155664935.1#7|Pseudomonas_aeruginosa	876	-	-	1	-1047	-172	17728	18603	WP_023094261.1#7	NZ_QVDE02000049.1	GCF_003411875.2
WP_155664935.1#7|Pseudomonas_aeruginosa	246	-	+	183	1	246	17310	17555	WP_155664935.1#7	NZ_QVDE02000049.1	GCF_003411875.2
WP_155664935.1#7|Pseudomonas_aeruginosa	648	-	+	4	312	959	16597	17244	WP_012077900.1#7	NZ_QVDE02000049.1	GCF_003411875.2
WP_155664935.1#7|Pseudomonas_aeruginosa	2367	-	+	2	1352	3718	13838	16204	WP_012077898.1#7	NZ_QVDE02000049.1	GCF_003411875.2
WP_155664935.1#7|Pseudomonas_aeruginosa	942	-	+	38	4135	5076	12480	13421	WP_012077897.1#7	NZ_QVDE02000049.1	GCF_003411875.2
WP_155664935.1#7|Pseudomonas_aeruginosa	1470	-	+	3	5079	6548	11008	12477	WP_012077896.1#7	NZ_QVDE02000049.1	GCF_003411875.2
WP_155664935.1#7|Pseudomonas_aeruginosa	1644	-	+	18	6545	8188	9368	11011	WP_012077895.1#7	NZ_QVDE02000049.1	GCF_003411875.2
WP_155664935.1#7|Pseudomonas_aeruginosa	1077	-	+	79	8206	9282	8274	9350	WP_012077894.1#7	NZ_QVDE02000049.1	GCF_003411875.2
WP_155664935.1#7|Pseudomonas_aeruginosa	2127	-	+	35	9335	11461	6095	8221	WP_012077893.1#7	NZ_QVDE02000049.1	GCF_003411875.2
WP_155664935.1#7|Pseudomonas_aeruginosa	765	-	+	43	11461	12225	5331	6095	WP_012077892.1#7	NZ_QVDE02000049.1	GCF_003411875.2
WP_155664935.1#7|Pseudomonas_aeruginosa	1992	-	+	42	12243	14234	3322	5313	WP_155664938.1#7	NZ_QVDE02000049.1	GCF_003411875.2
WP_155664935.1#7|Pseudomonas_aeruginosa	3087	-	+	2	14235	17321	235	3321	WP_025297649.1#7	NZ_QVDE02000049.1	GCF_003411875.2
WP_125834039.1#8|Pseudomonas_sp__o96_267	2700	-	-	0	-16367	-13668	199708	202407	WP_125834050.1#8	NZ_RHQP01000003.1	GCF_003935465.1
WP_125834039.1#8|Pseudomonas_sp__o96_267	1053	-	+	175	-13272	-12220	198260	199312	WP_125834049.1#8	NZ_RHQP01000003.1	GCF_003935465.1
WP_125834039.1#8|Pseudomonas_sp__o96_267	636	-	-	0	-11989	-11354	197394	198029	WP_125834048.1#8	NZ_RHQP01000003.1	GCF_003935465.1
WP_125834039.1#8|Pseudomonas_sp__o96_267	1179	-	-	0	-11352	-10174	196214	197392	WP_125834047.1#8	NZ_RHQP01000003.1	GCF_003935465.1
WP_125834039.1#8|Pseudomonas_sp__o96_267	1275	-	-	0	-10192	-8918	194958	196232	WP_125834046.1#8	NZ_RHQP01000003.1	GCF_003935465.1
WP_125834039.1#8|Pseudomonas_sp__o96_267	870	-	+	47	-8611	-7742	193782	194651	WP_125834045.1#8	NZ_RHQP01000003.1	GCF_003935465.1
WP_125834039.1#8|Pseudomonas_sp__o96_267	267	-	-	103	-7836	-7570	193610	193876	WP_125834068.1#8	NZ_RHQP01000003.1	GCF_003935465.1
WP_125834039.1#8|Pseudomonas_sp__o96_267	627	-	+	131	-7499	-6873	192913	193539	WP_100549941.1#8	NZ_RHQP01000003.1	GCF_003935465.1
WP_125834039.1#8|Pseudomonas_sp__o96_267	168	-	-	0	-6616	-6449	192489	192656	WP_156157182.1#8	NZ_RHQP01000003.1	GCF_003935465.1
WP_125834039.1#8|Pseudomonas_sp__o96_267	1020	-	-	7	-6452	-5433	191473	192492	WP_218565866.1#8	NZ_RHQP01000003.1	GCF_003935465.1
WP_125834039.1#8|Pseudomonas_sp__o96_267	2172	-	-	58	-5294	-3123	189163	191334	WP_125834044.1#8	NZ_RHQP01000003.1	GCF_003935465.1
WP_125834039.1#8|Pseudomonas_sp__o96_267	651	-	-	61	-3023	-2373	188413	189063	WP_125834043.1#8	NZ_RHQP01000003.1	GCF_003935465.1
WP_125834039.1#8|Pseudomonas_sp__o96_267	396	-	-	69	-2371	-1976	188016	188411	WP_125834042.1#8	NZ_RHQP01000003.1	GCF_003935465.1
WP_125834039.1#8|Pseudomonas_sp__o96_267	660	-	+	61	-1759	-1100	187140	187799	WP_125834041.1#8	NZ_RHQP01000003.1	GCF_003935465.1
WP_125834039.1#8|Pseudomonas_sp__o96_267	876	-	-	1	-1048	-173	186213	187088	WP_125834040.1#8	NZ_RHQP01000003.1	GCF_003935465.1
WP_125834039.1#8|Pseudomonas_sp__o96_267	246	-	+	183	1	246	185794	186039	WP_125834039.1#8	NZ_RHQP01000003.1	GCF_003935465.1
WP_125834039.1#8|Pseudomonas_sp__o96_267	642	-	+	4	322	963	185077	185718	WP_125834038.1#8	NZ_RHQP01000003.1	GCF_003935465.1
WP_125834039.1#8|Pseudomonas_sp__o96_267	1983	-	+	3	1204	3186	182854	184836	WP_125834037.1#8	NZ_RHQP01000003.1	GCF_003935465.1
WP_125834039.1#8|Pseudomonas_sp__o96_267	1488	-	+	18	3176	4663	181377	182864	WP_125834036.1#8	NZ_RHQP01000003.1	GCF_003935465.1
WP_125834039.1#8|Pseudomonas_sp__o96_267	1785	-	+	52	5154	6938	179102	180886	WP_125834066.1#8	NZ_RHQP01000003.1	GCF_003935465.1
WP_125834039.1#8|Pseudomonas_sp__o96_267	1317	-	+	57	6935	8251	177789	179105	WP_125834035.1#8	NZ_RHQP01000003.1	GCF_003935465.1
WP_125834039.1#8|Pseudomonas_sp__o96_267	1278	-	+	0	8421	9698	176342	177619	WP_125834034.1#8	NZ_RHQP01000003.1	GCF_003935465.1
WP_125834039.1#8|Pseudomonas_sp__o96_267	579	-	+	0	9719	10297	175743	176321	WP_218565868.1#8	NZ_RHQP01000003.1	GCF_003935465.1
WP_125834039.1#8|Pseudomonas_sp__o96_267	3102	-	+	2	10398	13499	172541	175642	WP_125834032.1#8	NZ_RHQP01000003.1	GCF_003935465.1
WP_125834039.1#8|Pseudomonas_sp__o96_267	1272	-	-	23	14824	16095	169945	171216	WP_125834031.1#8	NZ_RHQP01000003.1	GCF_003935465.1
WP_125834039.1#8|Pseudomonas_sp__o96_267	2454	-	-	23	16253	18706	167334	169787	WP_125834030.1#8	NZ_RHQP01000003.1	GCF_003935465.1
WP_125834039.1#8|Pseudomonas_sp__o96_267	392	-	-	184	18806	19197	166843	167234	tmRNA_8.19*#8	NZ_RHQP01000003.1	GCF_003935465.1
WP_125834039.1#8|Pseudomonas_sp__o96_267	2913	-	+	132	19326	22238	163802	166714	WP_125834029.1#8	NZ_RHQP01000003.1	GCF_003935465.1
WP_125834039.1#8|Pseudomonas_sp__o96_267	246	-	-	162	22243	22488	163552	163797	WP_125834028.1#8	NZ_RHQP01000003.1	GCF_003935465.1
WP_125834039.1#8|Pseudomonas_sp__o96_267	1854	-	-	168	22554	24407	161633	163486	WP_177432752.1#8	NZ_RHQP01000003.1	GCF_003935465.1
WP_125834039.1#8|Pseudomonas_sp__o96_267	2490	-	+	161	24626	27115	158925	161414	WP_125834026.1#8	NZ_RHQP01000003.1	GCF_003935465.1
WP_172792899.1#9|Pseudomonas_aeruginosa	465	+	-	27	-15229	-14765	2473176	2473640	WP_033991179.1#9	NZ_CP053922.1	GCF_013260445.1
WP_172792899.1#9|Pseudomonas_aeruginosa	1014	+	-	20	-14757	-13744	2473648	2474661	WP_172792820.1#9	NZ_CP053922.1	GCF_013260445.1
WP_172792899.1#9|Pseudomonas_aeruginosa	348	+	+	12	-13569	-13222	2474836	2475183	WP_033982519.1#9	NZ_CP053922.1	GCF_013260445.1
WP_172792899.1#9|Pseudomonas_aeruginosa	894	+	-	8	-12876	-11983	2475529	2476422	WP_172792821.1#9	NZ_CP053922.1	GCF_013260445.1
WP_172792899.1#9|Pseudomonas_aeruginosa	1005	+	-	9	-11890	-10886	2476515	2477519	WP_161867740.1#9	NZ_CP053922.1	GCF_013260445.1
WP_172792899.1#9|Pseudomonas_aeruginosa	969	+	-	5	-10810	-9842	2477595	2478563	WP_172792822.1#9	NZ_CP053922.1	GCF_013260445.1
WP_172792899.1#9|Pseudomonas_aeruginosa	267	+	+	105	-9706	-9440	2478699	2478965	WP_172792823.1#9	NZ_CP053922.1	GCF_013260445.1
WP_172792899.1#9|Pseudomonas_aeruginosa	675	+	-	32	-9137	-8463	2479268	2479942	WP_172792824.1#9	NZ_CP053922.1	GCF_013260445.1
WP_172792899.1#9|Pseudomonas_aeruginosa	732	+	-	7	-8264	-7533	2480141	2480872	WP_172792898.1#9	NZ_CP053922.1	GCF_013260445.1
WP_172792899.1#9|Pseudomonas_aeruginosa	879	+	+	28	-7188	-6310	2481217	2482095	WP_172792825.1#9	NZ_CP053922.1	GCF_013260445.1
WP_172792899.1#9|Pseudomonas_aeruginosa	1368	+	+	29	-6235	-4868	2482170	2483537	WP_217269214.1#9	NZ_CP053922.1	GCF_013260445.1
WP_172792899.1#9|Pseudomonas_aeruginosa	2142	+	+	11	-4781	-2640	2483624	2485765	WP_172792826.1#9	NZ_CP053922.1	GCF_013260445.1
WP_172792899.1#9|Pseudomonas_aeruginosa	246	+	+	16	-2504	-2259	2485901	2486146	WP_119518389.1#9	NZ_CP053922.1	GCF_013260445.1
WP_172792899.1#9|Pseudomonas_aeruginosa	582	+	-	6	-1604	-1023	2486801	2487382	WP_079329494.1#9	NZ_CP053922.1	GCF_013260445.1
WP_172792899.1#9|Pseudomonas_aeruginosa	876	+	-	1	-1009	-134	2487396	2488271	WP_172792827.1#9	NZ_CP053922.1	GCF_013260445.1
WP_172792899.1#9|Pseudomonas_aeruginosa	1575	+	+	183	1	1575	2488406	2489980	WP_172792899.1#9	NZ_CP053922.1	GCF_013260445.1
WP_172792899.1#9|Pseudomonas_aeruginosa	648	+	+	4	1599	2246	2490004	2490651	WP_172792828.1#9	NZ_CP053922.1	GCF_013260445.1
WP_172792899.1#9|Pseudomonas_aeruginosa	846	+	+	10	2430	3275	2490835	2491680	WP_172792829.1#9	NZ_CP053922.1	GCF_013260445.1
WP_172792899.1#9|Pseudomonas_aeruginosa	780	+	+	22	4202	4981	2492607	2493386	WP_172792830.1#9	NZ_CP053922.1	GCF_013260445.1
WP_172792899.1#9|Pseudomonas_aeruginosa	546	+	+	21	4974	5519	2493379	2493924	WP_119518391.1#9	NZ_CP053922.1	GCF_013260445.1
WP_172792899.1#9|Pseudomonas_aeruginosa	3465	+	+	13	5543	9007	2493948	2497412	WP_172792831.1#9	NZ_CP053922.1	GCF_013260445.1
WP_172792899.1#9|Pseudomonas_aeruginosa	3318	+	+	3	9168	12485	2497573	2500890	WP_172792832.1#9	NZ_CP053922.1	GCF_013260445.1
WP_172792899.1#9|Pseudomonas_aeruginosa	666	+	+	100	12531	13196	2500936	2501601	WP_172792833.1#9	NZ_CP053922.1	GCF_013260445.1
WP_172792899.1#9|Pseudomonas_aeruginosa	435	+	+	101	13189	13623	2501594	2502028	WP_172792834.1#9	NZ_CP053922.1	GCF_013260445.1
WP_172792899.1#9|Pseudomonas_aeruginosa	855	+	+	102	13602	14456	2502007	2502861	WP_172792835.1#9	NZ_CP053922.1	GCF_013260445.1
WP_172792899.1#9|Pseudomonas_aeruginosa	1674	+	+	19	14476	16149	2502881	2504554	WP_172792836.1#9	NZ_CP053922.1	GCF_013260445.1
WP_172792899.1#9|Pseudomonas_aeruginosa	2322	+	+	26	16189	18510	2504594	2506915	WP_172792837.1#9	NZ_CP053922.1	GCF_013260445.1
WP_172792899.1#9|Pseudomonas_aeruginosa	2052	+	+	17	18507	20558	2506912	2508963	WP_217269215.1#9	NZ_CP053922.1	GCF_013260445.1
WP_172792899.1#9|Pseudomonas_aeruginosa	1953	+	-	0	20698	22650	2509103	2511055	WP_172792838.1#9	NZ_CP053922.1	GCF_013260445.1
WP_172792899.1#9|Pseudomonas_aeruginosa	1413	+	-	15	22733	24145	2511138	2512550	WP_172792839.1#9	NZ_CP053922.1	GCF_013260445.1
WP_172792899.1#9|Pseudomonas_aeruginosa	1857	+	-	60	24416	26272	2512821	2514677	WP_023088233.1#9	NZ_CP053922.1	GCF_013260445.1
WP_140786428.1#10|Pseudomonas_aeruginosa	348	+	+	12	-13611	-13264	2270686	2271033	WP_033982519.1#10	NZ_CP032569.1	GCF_003626935.1
WP_140786428.1#10|Pseudomonas_aeruginosa	930	+	-	8	-12954	-12025	2271343	2272272	WP_140786421.1#10	NZ_CP032569.1	GCF_003626935.1
WP_140786428.1#10|Pseudomonas_aeruginosa	1005	+	-	9	-11930	-10926	2272367	2273371	WP_140786422.1#10	NZ_CP032569.1	GCF_003626935.1
WP_140786428.1#10|Pseudomonas_aeruginosa	969	+	-	5	-10850	-9882	2273447	2274415	WP_044719494.1#10	NZ_CP032569.1	GCF_003626935.1
WP_140786428.1#10|Pseudomonas_aeruginosa	330	+	-	14	-9779	-9450	2274518	2274847	WP_031692728.1#10	NZ_CP032569.1	GCF_003626935.1
WP_140786428.1#10|Pseudomonas_aeruginosa	363	+	-	32	-9332	-8970	2274965	2275327	WP_140786423.1#10	NZ_CP032569.1	GCF_003626935.1
WP_140786428.1#10|Pseudomonas_aeruginosa	165	+	-	56	-8532	-8368	2275765	2275929	WP_162836284.1#10	NZ_CP032569.1	GCF_003626935.1
WP_140786428.1#10|Pseudomonas_aeruginosa	732	+	-	7	-8303	-7572	2275994	2276725	WP_181182521.1#10	NZ_CP032569.1	GCF_003626935.1
WP_140786428.1#10|Pseudomonas_aeruginosa	879	+	+	28	-7227	-6349	2277070	2277948	WP_140786425.1#10	NZ_CP032569.1	GCF_003626935.1
WP_140786428.1#10|Pseudomonas_aeruginosa	1368	+	+	29	-6274	-4907	2278023	2279390	WP_181182513.1#10	NZ_CP032569.1	GCF_003626935.1
WP_140786428.1#10|Pseudomonas_aeruginosa	2142	+	+	11	-4820	-2679	2279477	2281618	WP_140786426.1#10	NZ_CP032569.1	GCF_003626935.1
WP_140786428.1#10|Pseudomonas_aeruginosa	246	+	+	16	-2521	-2276	2281776	2282021	WP_025297454.1#10	NZ_CP032569.1	GCF_003626935.1
WP_140786428.1#10|Pseudomonas_aeruginosa	282	+	+	24	-2286	-2005	2282011	2282292	WP_025297453.1#10	NZ_CP032569.1	GCF_003626935.1
WP_140786428.1#10|Pseudomonas_aeruginosa	582	+	-	6	-1599	-1018	2282698	2283279	WP_162500782.1#10	NZ_CP032569.1	GCF_003626935.1
WP_140786428.1#10|Pseudomonas_aeruginosa	876	+	-	1	-1004	-129	2283293	2284168	WP_140786427.1#10	NZ_CP032569.1	GCF_003626935.1
WP_140786428.1#10|Pseudomonas_aeruginosa	1581	+	+	183	1	1581	2284298	2285878	WP_140786428.1#10	NZ_CP032569.1	GCF_003626935.1
WP_140786428.1#10|Pseudomonas_aeruginosa	648	+	+	4	1605	2252	2285902	2286549	WP_043106453.1#10	NZ_CP032569.1	GCF_003626935.1
WP_140786428.1#10|Pseudomonas_aeruginosa	846	+	+	10	2416	3261	2286713	2287558	WP_140786429.1#10	NZ_CP032569.1	GCF_003626935.1
WP_140786428.1#10|Pseudomonas_aeruginosa	1635	+	+	176	3326	4960	2287623	2289257	WP_140786430.1#10	NZ_CP032569.1	GCF_003626935.1
WP_140786428.1#10|Pseudomonas_aeruginosa	954	+	+	0	5023	5976	2289320	2290273	WP_140786431.1#10	NZ_CP032569.1	GCF_003626935.1
WP_140786428.1#10|Pseudomonas_aeruginosa	803	+	-	185	6371	7173	2290668	2291470	pseudogene_10.20*#10	NZ_CP032569.1	GCF_003626935.1
WP_140786428.1#10|Pseudomonas_aeruginosa	1492	+	-	185	7166	8657	2291463	2292954	pseudogene_10.26*#10	NZ_CP032569.1	GCF_003626935.1
WP_140786428.1#10|Pseudomonas_aeruginosa	732	+	-	0	9017	9748	2293314	2294045	WP_140786432.1#10	NZ_CP032569.1	GCF_003626935.1
WP_140786428.1#10|Pseudomonas_aeruginosa	2031	+	-	0	9745	11775	2294042	2296072	WP_140786433.1#10	NZ_CP032569.1	GCF_003626935.1
WP_140786428.1#10|Pseudomonas_aeruginosa	2838	+	-	2	11772	14609	2296069	2298906	WP_140786434.1#10	NZ_CP032569.1	GCF_003626935.1
WP_140786428.1#10|Pseudomonas_aeruginosa	2790	+	-	0	14812	17601	2299109	2301898	WP_140786435.1#10	NZ_CP032569.1	GCF_003626935.1
WP_140786428.1#10|Pseudomonas_aeruginosa	1875	+	-	0	17588	19462	2301885	2303759	WP_140786436.1#10	NZ_CP032569.1	GCF_003626935.1
WP_140786428.1#10|Pseudomonas_aeruginosa	1890	+	-	0	19537	21426	2303834	2305723	WP_140786437.1#10	NZ_CP032569.1	GCF_003626935.1
WP_140786428.1#10|Pseudomonas_aeruginosa	3726	+	-	0	21581	25306	2305878	2309603	WP_140786438.1#10	NZ_CP032569.1	GCF_003626935.1
WP_140786428.1#10|Pseudomonas_aeruginosa	468	+	-	0	25318	25785	2309615	2310082	WP_140786439.1#10	NZ_CP032569.1	GCF_003626935.1
WP_140786428.1#10|Pseudomonas_aeruginosa	912	+	-	1	25793	26704	2310090	2311001	WP_140786440.1#10	NZ_CP032569.1	GCF_003626935.1
WP_065426329.1#11|Pseudomonas_aeruginosa	305	+	+	34	-1354	-1050	1	305	WP_204373800.1#11	NZ_JUKS01000348.1	GCF_001067795.1
WP_065426329.1#11|Pseudomonas_aeruginosa	876	+	-	1	-1003	-128	352	1227	WP_023115262.1#11	NZ_JUKS01000348.1	GCF_001067795.1
WP_065426329.1#11|Pseudomonas_aeruginosa	1581	+	+	183	1	1581	1356	2936	WP_065426329.1#11	NZ_JUKS01000348.1	GCF_001067795.1
WP_065426329.1#11|Pseudomonas_aeruginosa	648	+	+	4	1605	2252	2960	3607	WP_023115264.1#11	NZ_JUKS01000348.1	GCF_001067795.1
WP_065426329.1#11|Pseudomonas_aeruginosa	846	+	+	10	2416	3261	3771	4616	WP_023115265.1#11	NZ_JUKS01000348.1	GCF_001067795.1
WP_065426329.1#11|Pseudomonas_aeruginosa	858	+	+	22	4113	4970	5468	6325	WP_023115266.1#11	NZ_JUKS01000348.1	GCF_001067795.1
WP_065426329.1#11|Pseudomonas_aeruginosa	546	+	+	21	4963	5508	6318	6863	WP_023115267.1#11	NZ_JUKS01000348.1	GCF_001067795.1
WP_065426329.1#11|Pseudomonas_aeruginosa	3465	+	+	13	5532	8996	6887	10351	WP_023115268.1#11	NZ_JUKS01000348.1	GCF_001067795.1
WP_065426329.1#11|Pseudomonas_aeruginosa	3333	+	+	3	9156	12488	10511	13843	WP_031633116.1#11	NZ_JUKS01000348.1	GCF_001067795.1
WP_065426329.1#11|Pseudomonas_aeruginosa	513	+	+	37	12546	13058	13901	14413	WP_023115270.1#11	NZ_JUKS01000348.1	GCF_001067795.1
WP_065426329.1#11|Pseudomonas_aeruginosa	1668	+	+	33	13067	14734	14422	16089	WP_023115271.1#11	NZ_JUKS01000348.1	GCF_001067795.1
WP_065426329.1#11|Pseudomonas_aeruginosa	870	+	+	50	14739	15608	16094	16963	WP_023115272.1#11	NZ_JUKS01000348.1	GCF_001067795.1
WP_065426329.1#11|Pseudomonas_aeruginosa	1674	+	+	19	15725	17398	17080	18753	WP_023115273.1#11	NZ_JUKS01000348.1	GCF_001067795.1
WP_065426329.1#11|Pseudomonas_aeruginosa	2322	+	+	26	17438	19759	18793	21114	WP_023115274.1#11	NZ_JUKS01000348.1	GCF_001067795.1
WP_065426329.1#11|Pseudomonas_aeruginosa	2052	+	+	17	19756	21807	21111	23162	WP_023115275.1#11	NZ_JUKS01000348.1	GCF_001067795.1
WP_065426329.1#11|Pseudomonas_aeruginosa	1638	+	+	55	22016	23653	23371	25008	WP_023115276.1#11	NZ_JUKS01000348.1	GCF_001067795.1
WP_079383059.1#12|Pseudomonas_aeruginosa	348	-	+	12	-13633	-13286	107729	108076	WP_031692724.1#12	NZ_NSQV01000003.1	GCF_003835155.1
WP_079383059.1#12|Pseudomonas_aeruginosa	930	-	-	8	-12976	-12047	106490	107419	WP_031692725.1#12	NZ_NSQV01000003.1	GCF_003835155.1
WP_079383059.1#12|Pseudomonas_aeruginosa	1005	-	-	9	-11952	-10948	105391	106395	WP_031692726.1#12	NZ_NSQV01000003.1	GCF_003835155.1
WP_079383059.1#12|Pseudomonas_aeruginosa	969	-	-	5	-10872	-9904	104347	105315	WP_031692727.1#12	NZ_NSQV01000003.1	GCF_003835155.1
WP_079383059.1#12|Pseudomonas_aeruginosa	330	-	-	14	-9800	-9471	103914	104243	WP_031692728.1#12	NZ_NSQV01000003.1	GCF_003835155.1
WP_079383059.1#12|Pseudomonas_aeruginosa	831	-	-	32	-9353	-8523	102966	103796	WP_128623793.1#12	NZ_NSQV01000003.1	GCF_003835155.1
WP_079383059.1#12|Pseudomonas_aeruginosa	165	-	-	56	-8553	-8389	102832	102996	WP_162836284.1#12	NZ_NSQV01000003.1	GCF_003835155.1
WP_079383059.1#12|Pseudomonas_aeruginosa	993	-	-	7	-8324	-7332	101775	102767	WP_033982528.1#12	NZ_NSQV01000003.1	GCF_003835155.1
WP_079383059.1#12|Pseudomonas_aeruginosa	879	-	+	28	-7248	-6370	100813	101691	WP_031692731.1#12	NZ_NSQV01000003.1	GCF_003835155.1
WP_079383059.1#12|Pseudomonas_aeruginosa	1368	-	+	29	-6295	-4928	99371	100738	WP_200973291.1#12	NZ_NSQV01000003.1	GCF_003835155.1
WP_079383059.1#12|Pseudomonas_aeruginosa	2106	-	+	11	-4805	-2700	97143	99248	WP_236080566.1#12	NZ_NSQV01000003.1	GCF_003835155.1
WP_079383059.1#12|Pseudomonas_aeruginosa	246	-	+	16	-2542	-2297	96740	96985	WP_025297454.1#12	NZ_NSQV01000003.1	GCF_003835155.1
WP_079383059.1#12|Pseudomonas_aeruginosa	282	-	+	24	-2307	-2026	96469	96750	WP_025297453.1#12	NZ_NSQV01000003.1	GCF_003835155.1
WP_079383059.1#12|Pseudomonas_aeruginosa	582	-	-	6	-1599	-1018	95461	96042	WP_033991189.1#12	NZ_NSQV01000003.1	GCF_003835155.1
WP_079383059.1#12|Pseudomonas_aeruginosa	876	-	-	1	-1003	-128	94571	95446	WP_033991190.1#12	NZ_NSQV01000003.1	GCF_003835155.1
WP_079383059.1#12|Pseudomonas_aeruginosa	1581	-	+	183	1	1581	92862	94442	WP_079383059.1#12	NZ_NSQV01000003.1	GCF_003835155.1
WP_079383059.1#12|Pseudomonas_aeruginosa	663	-	+	4	1625	2287	92156	92818	WP_033991192.1#12	NZ_NSQV01000003.1	GCF_003835155.1
WP_079383059.1#12|Pseudomonas_aeruginosa	3720	-	+	68	2360	6079	88364	92083	WP_128651150.1#12	NZ_NSQV01000003.1	GCF_003835155.1
WP_079383059.1#12|Pseudomonas_aeruginosa	663	-	+	67	6076	6738	87705	88367	WP_121498070.1#12	NZ_NSQV01000003.1	GCF_003835155.1
WP_079383059.1#12|Pseudomonas_aeruginosa	1245	-	+	66	6735	7979	86464	87708	WP_128651149.1#12	NZ_NSQV01000003.1	GCF_003835155.1
WP_079383059.1#12|Pseudomonas_aeruginosa	831	-	+	65	7983	8813	85630	86460	WP_102833538.1#12	NZ_NSQV01000003.1	GCF_003835155.1
WP_079383059.1#12|Pseudomonas_aeruginosa	1053	-	+	0	9239	10291	84152	85204	WP_128651148.1#12	NZ_NSQV01000003.1	GCF_003835155.1
WP_079383059.1#12|Pseudomonas_aeruginosa	1464	-	+	0	10260	11723	82720	84183	WP_102833537.1#12	NZ_NSQV01000003.1	GCF_003835155.1
WP_079383059.1#12|Pseudomonas_aeruginosa	327	-	-	0	12604	12930	81513	81839	WP_128651147.1#12	NZ_NSQV01000003.1	GCF_003835155.1
WP_079383059.1#12|Pseudomonas_aeruginosa	3120	-	+	2	13128	16247	78196	81315	WP_128651146.1#12	NZ_NSQV01000003.1	GCF_003835155.1
WP_079383059.1#12|Pseudomonas_aeruginosa	1797	-	+	74	16260	18056	76387	78183	WP_128651145.1#12	NZ_NSQV01000003.1	GCF_003835155.1
WP_079383059.1#12|Pseudomonas_aeruginosa	2874	-	+	2	18338	21211	73232	76105	WP_128651144.1#12	NZ_NSQV01000003.1	GCF_003835155.1
WP_079383059.1#12|Pseudomonas_aeruginosa	4968	-	+	3	21225	26192	68251	73218	WP_128651143.1#12	NZ_NSQV01000003.1	GCF_003835155.1
WP_079383059.1#12|Pseudomonas_aeruginosa	1644	-	+	35	26189	27832	66611	68254	WP_128651142.1#12	NZ_NSQV01000003.1	GCF_003835155.1
WP_079383059.1#12|Pseudomonas_aeruginosa	732	-	+	0	27832	28563	65880	66611	WP_128651141.1#12	NZ_NSQV01000003.1	GCF_003835155.1
WP_079383059.1#12|Pseudomonas_aeruginosa	1089	-	+	0	28547	29635	64808	65896	WP_128651140.1#12	NZ_NSQV01000003.1	GCF_003835155.1
WP_231740201.1#13|Pseudomonas_aeruginosa	348	+	+	12	-13600	-13253	41095	41442	WP_031684486.1#13	NZ_NSSP01000008.1	GCF_003837195.1
WP_231740201.1#13|Pseudomonas_aeruginosa	894	+	-	8	-12907	-12014	41788	42681	WP_058173012.1#13	NZ_NSSP01000008.1	GCF_003837195.1
WP_231740201.1#13|Pseudomonas_aeruginosa	1005	+	-	9	-11921	-10917	42774	43778	WP_058173013.1#13	NZ_NSSP01000008.1	GCF_003837195.1
WP_231740201.1#13|Pseudomonas_aeruginosa	969	+	-	5	-10841	-9873	43854	44822	WP_058173014.1#13	NZ_NSSP01000008.1	GCF_003837195.1
WP_231740201.1#13|Pseudomonas_aeruginosa	330	+	-	14	-9770	-9441	44925	45254	WP_031692728.1#13	NZ_NSSP01000008.1	GCF_003837195.1
WP_231740201.1#13|Pseudomonas_aeruginosa	831	+	-	32	-9323	-8493	45372	46202	WP_124136003.1#13	NZ_NSSP01000008.1	GCF_003837195.1
WP_231740201.1#13|Pseudomonas_aeruginosa	165	+	-	56	-8523	-8359	46172	46336	WP_201023474.1#13	NZ_NSSP01000008.1	GCF_003837195.1
WP_231740201.1#13|Pseudomonas_aeruginosa	993	+	-	7	-8294	-7302	46401	47393	WP_058173016.1#13	NZ_NSSP01000008.1	GCF_003837195.1
WP_231740201.1#13|Pseudomonas_aeruginosa	879	+	+	28	-7218	-6340	47477	48355	WP_058173017.1#13	NZ_NSSP01000008.1	GCF_003837195.1
WP_231740201.1#13|Pseudomonas_aeruginosa	1368	+	+	29	-6265	-4898	48430	49797	WP_175567016.1#13	NZ_NSSP01000008.1	GCF_003837195.1
WP_231740201.1#13|Pseudomonas_aeruginosa	2106	+	+	11	-4775	-2670	49920	52025	WP_058173077.1#13	NZ_NSSP01000008.1	GCF_003837195.1
WP_231740201.1#13|Pseudomonas_aeruginosa	246	+	+	16	-2512	-2267	52183	52428	WP_025297454.1#13	NZ_NSSP01000008.1	GCF_003837195.1
WP_231740201.1#13|Pseudomonas_aeruginosa	249	+	+	185	-2277	-2029	52418	52666	pseudogene_13.14*#13	NZ_NSSP01000008.1	GCF_003837195.1
WP_231740201.1#13|Pseudomonas_aeruginosa	582	+	-	6	-1599	-1018	53096	53677	WP_043884795.1#13	NZ_NSSP01000008.1	GCF_003837195.1
WP_231740201.1#13|Pseudomonas_aeruginosa	876	+	-	1	-1004	-129	53691	54566	WP_004350178.1#13	NZ_NSSP01000008.1	GCF_003837195.1
WP_231740201.1#13|Pseudomonas_aeruginosa	1581	+	+	183	1	1581	54696	56276	WP_231740201.1#13	NZ_NSSP01000008.1	GCF_003837195.1
WP_231740201.1#13|Pseudomonas_aeruginosa	648	+	+	4	1605	2252	56300	56947	WP_023115264.1#13	NZ_NSSP01000008.1	GCF_003837195.1
WP_231740201.1#13|Pseudomonas_aeruginosa	846	+	+	10	2416	3261	57111	57956	WP_023115265.1#13	NZ_NSSP01000008.1	GCF_003837195.1
WP_231740201.1#13|Pseudomonas_aeruginosa	858	+	+	22	4116	4973	58811	59668	WP_023115266.1#13	NZ_NSSP01000008.1	GCF_003837195.1
WP_231740201.1#13|Pseudomonas_aeruginosa	546	+	+	21	4966	5511	59661	60206	WP_023115267.1#13	NZ_NSSP01000008.1	GCF_003837195.1
WP_231740201.1#13|Pseudomonas_aeruginosa	3465	+	+	13	5535	8999	60230	63694	WP_023115268.1#13	NZ_NSSP01000008.1	GCF_003837195.1
WP_231740201.1#13|Pseudomonas_aeruginosa	3327	+	+	3	9159	12485	63854	67180	WP_058173020.1#13	NZ_NSSP01000008.1	GCF_003837195.1
WP_231740201.1#13|Pseudomonas_aeruginosa	513	+	+	37	12543	13055	67238	67750	WP_023115270.1#13	NZ_NSSP01000008.1	GCF_003837195.1
WP_231740201.1#13|Pseudomonas_aeruginosa	1668	+	+	33	13064	14731	67759	69426	WP_058173021.1#13	NZ_NSSP01000008.1	GCF_003837195.1
WP_231740201.1#13|Pseudomonas_aeruginosa	870	+	+	50	14736	15605	69431	70300	WP_023115272.1#13	NZ_NSSP01000008.1	GCF_003837195.1
WP_231740201.1#13|Pseudomonas_aeruginosa	1674	+	+	19	15723	17396	70418	72091	WP_058173022.1#13	NZ_NSSP01000008.1	GCF_003837195.1
WP_231740201.1#13|Pseudomonas_aeruginosa	2322	+	+	26	17436	19757	72131	74452	WP_023115274.1#13	NZ_NSSP01000008.1	GCF_003837195.1
WP_231740201.1#13|Pseudomonas_aeruginosa	2052	+	+	17	19754	21805	74449	76500	WP_201023475.1#13	NZ_NSSP01000008.1	GCF_003837195.1
WP_231740201.1#13|Pseudomonas_aeruginosa	264	+	+	185	21951	22214	76646	76909	pseudogene_13.8*#13	NZ_NSSP01000008.1	GCF_003837195.1
WP_231740201.1#13|Pseudomonas_aeruginosa	621	+	-	0	22725	23345	77420	78040	WP_071575218.1#13	NZ_NSSP01000008.1	GCF_003837195.1
WP_231740201.1#13|Pseudomonas_aeruginosa	594	+	+	0	23737	24330	78432	79025	WP_058173023.1#13	NZ_NSSP01000008.1	GCF_003837195.1
WP_023115263.1#14|Pseudomonas_aeruginosa	281	+	+	34	-1330	-1050	1	281	WP_046880360.1#14	NZ_LEIG01000058.1	GCF_001035805.1
WP_023115263.1#14|Pseudomonas_aeruginosa	876	+	-	1	-1003	-128	328	1203	WP_023115262.1#14	NZ_LEIG01000058.1	GCF_001035805.1
WP_023115263.1#14|Pseudomonas_aeruginosa	1581	+	+	183	1	1581	1332	2912	WP_023115263.1#14	NZ_LEIG01000058.1	GCF_001035805.1
WP_023115263.1#14|Pseudomonas_aeruginosa	648	+	+	4	1605	2252	2936	3583	WP_023115264.1#14	NZ_LEIG01000058.1	GCF_001035805.1
WP_023115263.1#14|Pseudomonas_aeruginosa	846	+	+	10	2416	3261	3747	4592	WP_023115265.1#14	NZ_LEIG01000058.1	GCF_001035805.1
WP_023115263.1#14|Pseudomonas_aeruginosa	858	+	+	22	4113	4970	5444	6301	WP_023115266.1#14	NZ_LEIG01000058.1	GCF_001035805.1
WP_023115263.1#14|Pseudomonas_aeruginosa	546	+	+	21	4963	5508	6294	6839	WP_023115267.1#14	NZ_LEIG01000058.1	GCF_001035805.1
WP_023115263.1#14|Pseudomonas_aeruginosa	3465	+	+	13	5532	8996	6863	10327	WP_023115268.1#14	NZ_LEIG01000058.1	GCF_001035805.1
WP_023115263.1#14|Pseudomonas_aeruginosa	3333	+	+	3	9156	12488	10487	13819	WP_031633116.1#14	NZ_LEIG01000058.1	GCF_001035805.1
WP_023115263.1#14|Pseudomonas_aeruginosa	513	+	+	37	12546	13058	13877	14389	WP_023115270.1#14	NZ_LEIG01000058.1	GCF_001035805.1
WP_023115263.1#14|Pseudomonas_aeruginosa	1668	+	+	33	13067	14734	14398	16065	WP_023115271.1#14	NZ_LEIG01000058.1	GCF_001035805.1
WP_023115263.1#14|Pseudomonas_aeruginosa	870	+	+	50	14739	15608	16070	16939	WP_023115272.1#14	NZ_LEIG01000058.1	GCF_001035805.1
WP_023115263.1#14|Pseudomonas_aeruginosa	1674	+	+	19	15725	17398	17056	18729	WP_023115273.1#14	NZ_LEIG01000058.1	GCF_001035805.1
WP_023115263.1#14|Pseudomonas_aeruginosa	2322	+	+	26	17438	19759	18769	21090	WP_023115274.1#14	NZ_LEIG01000058.1	GCF_001035805.1
WP_023115263.1#14|Pseudomonas_aeruginosa	2052	+	+	17	19756	21807	21087	23138	WP_023115275.1#14	NZ_LEIG01000058.1	GCF_001035805.1
WP_023115263.1#14|Pseudomonas_aeruginosa	1638	+	+	55	22016	23653	23347	24984	WP_023115276.1#14	NZ_LEIG01000058.1	GCF_001035805.1
WP_241510754.1#15|Pseudomonas_aeruginosa	177	+	-	0	-12690	-12514	2576109	2576285	WP_003099098.1#15	NZ_JPFA01000001.1	GCF_002927095.1
WP_241510754.1#15|Pseudomonas_aeruginosa	327	+	-	0	-12429	-12103	2576370	2576696	WP_003090681.1#15	NZ_JPFA01000001.1	GCF_002927095.1
WP_241510754.1#15|Pseudomonas_aeruginosa	864	+	+	0	-11911	-11048	2576888	2577751	WP_003122565.1#15	NZ_JPFA01000001.1	GCF_002927095.1
WP_241510754.1#15|Pseudomonas_aeruginosa	1923	+	+	158	-10798	-8876	2578001	2579923	WP_003090677.1#15	NZ_JPFA01000001.1	GCF_002927095.1
WP_241510754.1#15|Pseudomonas_aeruginosa	552	+	+	139	-8876	-8325	2579923	2580474	WP_003119938.1#15	NZ_JPFA01000001.1	GCF_002927095.1
WP_241510754.1#15|Pseudomonas_aeruginosa	195	+	+	113	-8263	-8069	2580536	2580730	WP_003090673.1#15	NZ_JPFA01000001.1	GCF_002927095.1
WP_241510754.1#15|Pseudomonas_aeruginosa	357	+	+	110	-8045	-7689	2580754	2581110	WP_003099086.1#15	NZ_JPFA01000001.1	GCF_002927095.1
WP_241510754.1#15|Pseudomonas_aeruginosa	1017	+	+	124	-7591	-6575	2581208	2582224	WP_012613947.1#15	NZ_JPFA01000001.1	GCF_002927095.1
WP_241510754.1#15|Pseudomonas_aeruginosa	2379	+	+	125	-6540	-4162	2582259	2584637	WP_023115260.1#15	NZ_JPFA01000001.1	GCF_002927095.1
WP_241510754.1#15|Pseudomonas_aeruginosa	303	+	+	109	-4158	-3856	2584641	2584943	WP_003090661.1#15	NZ_JPFA01000001.1	GCF_002927095.1
WP_241510754.1#15|Pseudomonas_aeruginosa	357	+	+	114	-3875	-3519	2584924	2585280	WP_003090655.1#15	NZ_JPFA01000001.1	GCF_002927095.1
WP_241510754.1#15|Pseudomonas_aeruginosa	77	+	+	184	-3429	-3353	2585370	2585446	tRNA_15.14*#15	NZ_JPFA01000001.1	GCF_002927095.1
WP_241510754.1#15|Pseudomonas_aeruginosa	1163	+	+	185	-2481	-1319	2586318	2587480	pseudogene_15.20*#15	NZ_JPFA01000001.1	GCF_002927095.1
WP_241510754.1#15|Pseudomonas_aeruginosa	210	+	+	34	-1259	-1050	2587540	2587749	WP_031633111.1#15	NZ_JPFA01000001.1	GCF_002927095.1
WP_241510754.1#15|Pseudomonas_aeruginosa	876	+	-	1	-1003	-128	2587796	2588671	WP_023115262.1#15	NZ_JPFA01000001.1	GCF_002927095.1
WP_241510754.1#15|Pseudomonas_aeruginosa	1581	+	+	183	1	1581	2588800	2590380	WP_241510754.1#15	NZ_JPFA01000001.1	GCF_002927095.1
WP_241510754.1#15|Pseudomonas_aeruginosa	648	+	+	4	1605	2252	2590404	2591051	WP_023115264.1#15	NZ_JPFA01000001.1	GCF_002927095.1
WP_241510754.1#15|Pseudomonas_aeruginosa	846	+	+	10	2416	3261	2591215	2592060	WP_023115265.1#15	NZ_JPFA01000001.1	GCF_002927095.1
WP_241510754.1#15|Pseudomonas_aeruginosa	858	+	+	22	4113	4970	2592912	2593769	WP_023115266.1#15	NZ_JPFA01000001.1	GCF_002927095.1
WP_241510754.1#15|Pseudomonas_aeruginosa	546	+	+	21	4963	5508	2593762	2594307	WP_023115267.1#15	NZ_JPFA01000001.1	GCF_002927095.1
WP_241510754.1#15|Pseudomonas_aeruginosa	3465	+	+	13	5532	8996	2594331	2597795	WP_023115268.1#15	NZ_JPFA01000001.1	GCF_002927095.1
WP_241510754.1#15|Pseudomonas_aeruginosa	3333	+	+	3	9156	12488	2597955	2601287	WP_031633116.1#15	NZ_JPFA01000001.1	GCF_002927095.1
WP_241510754.1#15|Pseudomonas_aeruginosa	513	+	+	37	12546	13058	2601345	2601857	WP_023115270.1#15	NZ_JPFA01000001.1	GCF_002927095.1
WP_241510754.1#15|Pseudomonas_aeruginosa	1668	+	+	33	13067	14734	2601866	2603533	WP_023115271.1#15	NZ_JPFA01000001.1	GCF_002927095.1
WP_241510754.1#15|Pseudomonas_aeruginosa	870	+	+	50	14739	15608	2603538	2604407	WP_023115272.1#15	NZ_JPFA01000001.1	GCF_002927095.1
WP_241510754.1#15|Pseudomonas_aeruginosa	1674	+	+	19	15725	17398	2604524	2606197	WP_023115273.1#15	NZ_JPFA01000001.1	GCF_002927095.1
WP_241510754.1#15|Pseudomonas_aeruginosa	2322	+	+	26	17438	19759	2606237	2608558	WP_023115274.1#15	NZ_JPFA01000001.1	GCF_002927095.1
WP_241510754.1#15|Pseudomonas_aeruginosa	2052	+	+	17	19756	21807	2608555	2610606	WP_023115275.1#15	NZ_JPFA01000001.1	GCF_002927095.1
WP_241510754.1#15|Pseudomonas_aeruginosa	1638	+	+	55	22016	23653	2610815	2612452	WP_023115276.1#15	NZ_JPFA01000001.1	GCF_002927095.1
WP_241510754.1#15|Pseudomonas_aeruginosa	1163	+	-	185	23880	25042	2612679	2613841	pseudogene_15.14*#15	NZ_JPFA01000001.1	GCF_002927095.1
WP_241510754.1#15|Pseudomonas_aeruginosa	240	+	-	77	25042	25281	2613841	2614080	WP_023115277.1#15	NZ_JPFA01000001.1	GCF_002927095.1
WP_049264406.1#16|Pseudomonas_aeruginosa	140	-	+	185	-1464	-1325	25548	25687	pseudogene_16.4*#16	NZ_CACPES010000022.1	GCF_902633075.1
WP_049264406.1#16|Pseudomonas_aeruginosa	210	-	+	34	-1265	-1056	25279	25488	WP_031633111.1#16	NZ_CACPES010000022.1	GCF_902633075.1
WP_049264406.1#16|Pseudomonas_aeruginosa	876	-	-	1	-1009	-134	24357	25232	WP_023115262.1#16	NZ_CACPES010000022.1	GCF_902633075.1
WP_049264406.1#16|Pseudomonas_aeruginosa	1575	-	+	183	1	1575	22648	24222	WP_049264406.1#16	NZ_CACPES010000022.1	GCF_902633075.1
WP_049264406.1#16|Pseudomonas_aeruginosa	648	-	+	4	1599	2246	21977	22624	WP_023115264.1#16	NZ_CACPES010000022.1	GCF_902633075.1
WP_049264406.1#16|Pseudomonas_aeruginosa	846	-	+	10	2410	3255	20968	21813	WP_023115265.1#16	NZ_CACPES010000022.1	GCF_902633075.1
WP_049264406.1#16|Pseudomonas_aeruginosa	858	-	+	22	4107	4964	19259	20116	WP_023115266.1#16	NZ_CACPES010000022.1	GCF_902633075.1
WP_049264406.1#16|Pseudomonas_aeruginosa	546	-	+	21	4957	5502	18721	19266	WP_023115267.1#16	NZ_CACPES010000022.1	GCF_902633075.1
WP_049264406.1#16|Pseudomonas_aeruginosa	3465	-	+	13	5526	8990	15233	18697	WP_023115268.1#16	NZ_CACPES010000022.1	GCF_902633075.1
WP_049264406.1#16|Pseudomonas_aeruginosa	3333	-	+	3	9150	12482	11741	15073	WP_031633116.1#16	NZ_CACPES010000022.1	GCF_902633075.1
WP_049264406.1#16|Pseudomonas_aeruginosa	513	-	+	37	12540	13052	11171	11683	WP_023115270.1#16	NZ_CACPES010000022.1	GCF_902633075.1
WP_049264406.1#16|Pseudomonas_aeruginosa	1668	-	+	33	13061	14728	9495	11162	WP_023115271.1#16	NZ_CACPES010000022.1	GCF_902633075.1
WP_049264406.1#16|Pseudomonas_aeruginosa	870	-	+	50	14733	15602	8621	9490	WP_023115272.1#16	NZ_CACPES010000022.1	GCF_902633075.1
WP_049264406.1#16|Pseudomonas_aeruginosa	1674	-	+	19	15719	17392	6831	8504	WP_023115273.1#16	NZ_CACPES010000022.1	GCF_902633075.1
WP_049264406.1#16|Pseudomonas_aeruginosa	2322	-	+	26	17432	19753	4470	6791	WP_023115274.1#16	NZ_CACPES010000022.1	GCF_902633075.1
WP_049264406.1#16|Pseudomonas_aeruginosa	2052	-	+	17	19750	21801	2422	4473	WP_023115275.1#16	NZ_CACPES010000022.1	GCF_902633075.1
WP_049264406.1#16|Pseudomonas_aeruginosa	1638	-	+	55	22010	23647	576	2213	WP_023115276.1#16	NZ_CACPES010000022.1	GCF_902633075.1
WP_049264406.1#16|Pseudomonas_aeruginosa	349	-	-	185	23874	24222	1	349	pseudogene_16.7*#16	NZ_CACPES010000022.1	GCF_902633075.1
WP_238326948.1#17|Pseudomonas_aeruginosa	290	-	+	108	-1608	-1319	25140	25429	WP_034022612.1#17	NZ_RWRI01000019.1	GCF_004373125.1
WP_238326948.1#17|Pseudomonas_aeruginosa	210	-	+	34	-1259	-1050	24871	25080	WP_031633111.1#17	NZ_RWRI01000019.1	GCF_004373125.1
WP_238326948.1#17|Pseudomonas_aeruginosa	876	-	-	1	-1003	-128	23949	24824	WP_134280626.1#17	NZ_RWRI01000019.1	GCF_004373125.1
WP_238326948.1#17|Pseudomonas_aeruginosa	1581	-	+	183	1	1581	22240	23820	WP_238326948.1#17	NZ_RWRI01000019.1	GCF_004373125.1
WP_238326948.1#17|Pseudomonas_aeruginosa	648	-	+	4	1605	2252	21569	22216	WP_023115264.1#17	NZ_RWRI01000019.1	GCF_004373125.1
WP_238326948.1#17|Pseudomonas_aeruginosa	846	-	+	10	2416	3261	20560	21405	WP_023115265.1#17	NZ_RWRI01000019.1	GCF_004373125.1
WP_238326948.1#17|Pseudomonas_aeruginosa	858	-	+	22	4113	4970	18851	19708	WP_023115266.1#17	NZ_RWRI01000019.1	GCF_004373125.1
WP_238326948.1#17|Pseudomonas_aeruginosa	546	-	+	21	4963	5508	18313	18858	WP_134269362.1#17	NZ_RWRI01000019.1	GCF_004373125.1
WP_238326948.1#17|Pseudomonas_aeruginosa	1596	-	+	13	5532	7127	16694	18289	WP_202876546.1#17	NZ_RWRI01000019.1	GCF_004373125.1
WP_238326948.1#17|Pseudomonas_aeruginosa	1875	-	+	13	7120	8994	14827	16701	WP_202876545.1#17	NZ_RWRI01000019.1	GCF_004373125.1
WP_238326948.1#17|Pseudomonas_aeruginosa	2070	-	+	3	9154	11223	12598	14667	WP_202876544.1#17	NZ_RWRI01000019.1	GCF_004373125.1
WP_238326948.1#17|Pseudomonas_aeruginosa	960	-	+	3	11526	12485	11336	12295	WP_166799770.1#17	NZ_RWRI01000019.1	GCF_004373125.1
WP_238326948.1#17|Pseudomonas_aeruginosa	393	-	+	37	12665	13057	10764	11156	WP_238326947.1#17	NZ_RWRI01000019.1	GCF_004373125.1
WP_238326948.1#17|Pseudomonas_aeruginosa	1668	-	+	33	13066	14733	9088	10755	WP_023115271.1#17	NZ_RWRI01000019.1	GCF_004373125.1
WP_238326948.1#17|Pseudomonas_aeruginosa	870	-	+	50	14738	15607	8214	9083	WP_134269360.1#17	NZ_RWRI01000019.1	GCF_004373125.1
WP_238326948.1#17|Pseudomonas_aeruginosa	1674	-	+	19	15724	17397	6424	8097	WP_023115273.1#17	NZ_RWRI01000019.1	GCF_004373125.1
WP_238326948.1#17|Pseudomonas_aeruginosa	2322	-	+	26	17437	19758	4063	6384	WP_023115274.1#17	NZ_RWRI01000019.1	GCF_004373125.1
WP_238326948.1#17|Pseudomonas_aeruginosa	2052	-	+	17	19755	21806	2015	4066	WP_023115275.1#17	NZ_RWRI01000019.1	GCF_004373125.1
WP_238326948.1#17|Pseudomonas_aeruginosa	1542	-	+	55	22015	23556	265	1806	WP_134269359.1#17	NZ_RWRI01000019.1	GCF_004373125.1
WP_031633112.1#18|Pseudomonas_aeruginosa	309	+	+	34	-1364	-1056	1	309	WP_204373894.1#18	NZ_FRGR01000051.1	GCF_900144165.1
WP_031633112.1#18|Pseudomonas_aeruginosa	876	+	-	1	-1009	-134	356	1231	WP_023115262.1#18	NZ_FRGR01000051.1	GCF_900144165.1
WP_031633112.1#18|Pseudomonas_aeruginosa	1575	+	+	183	1	1575	1366	2940	WP_031633112.1#18	NZ_FRGR01000051.1	GCF_900144165.1
WP_031633112.1#18|Pseudomonas_aeruginosa	648	+	+	4	1599	2246	2964	3611	WP_023115264.1#18	NZ_FRGR01000051.1	GCF_900144165.1
WP_031633112.1#18|Pseudomonas_aeruginosa	846	+	+	10	2410	3255	3775	4620	WP_023115265.1#18	NZ_FRGR01000051.1	GCF_900144165.1
WP_031633112.1#18|Pseudomonas_aeruginosa	858	+	+	22	4107	4964	5472	6329	WP_023115266.1#18	NZ_FRGR01000051.1	GCF_900144165.1
WP_031633112.1#18|Pseudomonas_aeruginosa	546	+	+	21	4957	5502	6322	6867	WP_023115267.1#18	NZ_FRGR01000051.1	GCF_900144165.1
WP_031633112.1#18|Pseudomonas_aeruginosa	3465	+	+	13	5526	8990	6891	10355	WP_023115268.1#18	NZ_FRGR01000051.1	GCF_900144165.1
WP_031633112.1#18|Pseudomonas_aeruginosa	3333	+	+	3	9150	12482	10515	13847	WP_031633116.1#18	NZ_FRGR01000051.1	GCF_900144165.1
WP_031633112.1#18|Pseudomonas_aeruginosa	513	+	+	37	12540	13052	13905	14417	WP_023115270.1#18	NZ_FRGR01000051.1	GCF_900144165.1
WP_031633112.1#18|Pseudomonas_aeruginosa	1668	+	+	33	13061	14728	14426	16093	WP_023115271.1#18	NZ_FRGR01000051.1	GCF_900144165.1
WP_031633112.1#18|Pseudomonas_aeruginosa	870	+	+	50	14733	15602	16098	16967	WP_023115272.1#18	NZ_FRGR01000051.1	GCF_900144165.1
WP_031633112.1#18|Pseudomonas_aeruginosa	1674	+	+	19	15719	17392	17084	18757	WP_023115273.1#18	NZ_FRGR01000051.1	GCF_900144165.1
WP_031633112.1#18|Pseudomonas_aeruginosa	2322	+	+	26	17432	19753	18797	21118	WP_023115274.1#18	NZ_FRGR01000051.1	GCF_900144165.1
WP_031633112.1#18|Pseudomonas_aeruginosa	2052	+	+	17	19750	21801	21115	23166	WP_023115275.1#18	NZ_FRGR01000051.1	GCF_900144165.1
WP_031633112.1#18|Pseudomonas_aeruginosa	1638	+	+	55	22010	23647	23375	25012	WP_023115276.1#18	NZ_FRGR01000051.1	GCF_900144165.1
WP_031633112.1#18|Pseudomonas_aeruginosa	150	+	-	185	23874	24023	25239	25388	pseudogene_18.8*#18	NZ_FRGR01000051.1	GCF_900144165.1
WP_063837559.1#19|Pseudomonas_aeruginosa	495	+	-	25	-13503	-13009	47821	48315	WP_025297464.1#19	NZ_JAHCUV010000041.1	GCF_018476785.1
WP_063837559.1#19|Pseudomonas_aeruginosa	465	+	-	27	-12889	-12425	48435	48899	WP_025297463.1#19	NZ_JAHCUV010000041.1	GCF_018476785.1
WP_063837559.1#19|Pseudomonas_aeruginosa	1014	+	-	20	-12417	-11404	48907	49920	WP_025297462.1#19	NZ_JAHCUV010000041.1	GCF_018476785.1
WP_063837559.1#19|Pseudomonas_aeruginosa	348	+	+	12	-11229	-10882	50095	50442	WP_025297461.1#19	NZ_JAHCUV010000041.1	GCF_018476785.1
WP_063837559.1#19|Pseudomonas_aeruginosa	894	+	-	8	-10536	-9643	50788	51681	WP_025297460.1#19	NZ_JAHCUV010000041.1	GCF_018476785.1
WP_063837559.1#19|Pseudomonas_aeruginosa	1005	+	-	9	-9550	-8546	51774	52778	WP_025297459.1#19	NZ_JAHCUV010000041.1	GCF_018476785.1
WP_063837559.1#19|Pseudomonas_aeruginosa	969	+	-	5	-8469	-7501	52855	53823	WP_025297458.1#19	NZ_JAHCUV010000041.1	GCF_018476785.1
WP_063837559.1#19|Pseudomonas_aeruginosa	330	+	-	14	-7398	-7069	53926	54255	WP_031692728.1#19	NZ_JAHCUV010000041.1	GCF_018476785.1
WP_063837559.1#19|Pseudomonas_aeruginosa	669	+	+	31	-6721	-6053	54603	55271	WP_071534660.1#19	NZ_JAHCUV010000041.1	GCF_018476785.1
WP_063837559.1#19|Pseudomonas_aeruginosa	1107	+	+	30	-6056	-4950	55268	56374	WP_025297456.1#19	NZ_JAHCUV010000041.1	GCF_018476785.1
WP_063837559.1#19|Pseudomonas_aeruginosa	2145	+	+	11	-4822	-2678	56502	58646	WP_231612729.1#19	NZ_JAHCUV010000041.1	GCF_018476785.1
WP_063837559.1#19|Pseudomonas_aeruginosa	246	+	+	16	-2520	-2275	58804	59049	WP_025297454.1#19	NZ_JAHCUV010000041.1	GCF_018476785.1
WP_063837559.1#19|Pseudomonas_aeruginosa	282	+	+	24	-2285	-2004	59039	59320	WP_025297453.1#19	NZ_JAHCUV010000041.1	GCF_018476785.1
WP_063837559.1#19|Pseudomonas_aeruginosa	582	+	-	6	-1598	-1017	59726	60307	WP_033895412.1#19	NZ_JAHCUV010000041.1	GCF_018476785.1
WP_063837559.1#19|Pseudomonas_aeruginosa	876	+	-	1	-1003	-128	60321	61196	WP_033895413.1#19	NZ_JAHCUV010000041.1	GCF_018476785.1
WP_063837559.1#19|Pseudomonas_aeruginosa	1581	+	+	183	1	1581	61325	62905	WP_063837559.1#19	NZ_JAHCUV010000041.1	GCF_018476785.1
WP_063837559.1#19|Pseudomonas_aeruginosa	393	+	+	4	1605	1997	62929	63321	WP_227274803.1#19	NZ_JAHCUV010000041.1	GCF_018476785.1
WP_063837559.1#19|Pseudomonas_aeruginosa	273	+	+	4	1981	2253	63305	63577	WP_227274804.1#19	NZ_JAHCUV010000041.1	GCF_018476785.1
WP_063837559.1#19|Pseudomonas_aeruginosa	234	+	+	10	2417	2650	63741	63974	WP_181853849.1#19	NZ_JAHCUV010000041.1	GCF_018476785.1
WP_063837559.1#19|Pseudomonas_aeruginosa	997	+	+	130	2743	3739	64067	65063	WP_143478843.1#19	NZ_JAHCUV010000041.1	GCF_018476785.1
WP_071540622.1#20|Pseudomonas_aeruginosa	348	+	+	12	-13648	-13301	62723	63070	WP_031692724.1#20	NZ_LLOI01000087.1	GCF_001450915.1
WP_071540622.1#20|Pseudomonas_aeruginosa	930	+	-	8	-12991	-12062	63380	64309	WP_031692725.1#20	NZ_LLOI01000087.1	GCF_001450915.1
WP_071540622.1#20|Pseudomonas_aeruginosa	1005	+	-	9	-11967	-10963	64404	65408	WP_031692726.1#20	NZ_LLOI01000087.1	GCF_001450915.1
WP_071540622.1#20|Pseudomonas_aeruginosa	969	+	-	5	-10887	-9919	65484	66452	WP_031692727.1#20	NZ_LLOI01000087.1	GCF_001450915.1
WP_071540622.1#20|Pseudomonas_aeruginosa	330	+	-	14	-9815	-9486	66556	66885	WP_031692728.1#20	NZ_LLOI01000087.1	GCF_001450915.1
WP_071540622.1#20|Pseudomonas_aeruginosa	831	+	-	32	-9368	-8538	67003	67833	WP_128623793.1#20	NZ_LLOI01000087.1	GCF_001450915.1
WP_071540622.1#20|Pseudomonas_aeruginosa	165	+	-	56	-8568	-8404	67803	67967	WP_162836284.1#20	NZ_LLOI01000087.1	GCF_001450915.1
WP_071540622.1#20|Pseudomonas_aeruginosa	993	+	-	7	-8339	-7347	68032	69024	WP_031692730.1#20	NZ_LLOI01000087.1	GCF_001450915.1
WP_071540622.1#20|Pseudomonas_aeruginosa	879	+	+	28	-7263	-6385	69108	69986	WP_031692731.1#20	NZ_LLOI01000087.1	GCF_001450915.1
WP_071540622.1#20|Pseudomonas_aeruginosa	1368	+	+	29	-6310	-4943	70061	71428	WP_200973291.1#20	NZ_LLOI01000087.1	GCF_001450915.1
WP_071540622.1#20|Pseudomonas_aeruginosa	2106	+	+	11	-4820	-2715	71551	73656	WP_049955855.1#20	NZ_LLOI01000087.1	GCF_001450915.1
WP_071540622.1#20|Pseudomonas_aeruginosa	246	+	+	16	-2557	-2312	73814	74059	WP_025297454.1#20	NZ_LLOI01000087.1	GCF_001450915.1
WP_071540622.1#20|Pseudomonas_aeruginosa	285	+	+	24	-2322	-2038	74049	74333	WP_031692734.1#20	NZ_LLOI01000087.1	GCF_001450915.1
WP_071540622.1#20|Pseudomonas_aeruginosa	582	+	-	6	-1599	-1018	74772	75353	WP_031692735.1#20	NZ_LLOI01000087.1	GCF_001450915.1
WP_071540622.1#20|Pseudomonas_aeruginosa	876	+	-	1	-1003	-128	75368	76243	WP_031692736.1#20	NZ_LLOI01000087.1	GCF_001450915.1
WP_071540622.1#20|Pseudomonas_aeruginosa	1581	+	+	183	1	1581	76372	77952	WP_071540622.1#20	NZ_LLOI01000087.1	GCF_001450915.1
WP_071540622.1#20|Pseudomonas_aeruginosa	648	+	+	4	1605	2252	77976	78623	WP_031692738.1#20	NZ_LLOI01000087.1	GCF_001450915.1
WP_071540622.1#20|Pseudomonas_aeruginosa	2367	+	+	2	2649	5015	79020	81386	WP_031692739.1#20	NZ_LLOI01000087.1	GCF_001450915.1
WP_071540622.1#20|Pseudomonas_aeruginosa	921	+	+	38	5054	5974	81425	82345	WP_235551116.1#20	NZ_LLOI01000087.1	GCF_001450915.1
WP_071540622.1#20|Pseudomonas_aeruginosa	131	+	+	185	6056	6186	82427	82557	pseudogene_20.30*#20	NZ_LLOI01000087.1	GCF_001450915.1
WP_025297452.1#21|Pseudomonas_aeruginosa	495	+	-	25	-13509	-13015	109659	110153	WP_025297464.1#21	NZ_NFFO01000011.1	GCF_002135805.1
WP_025297452.1#21|Pseudomonas_aeruginosa	465	+	-	27	-12895	-12431	110273	110737	WP_025297463.1#21	NZ_NFFO01000011.1	GCF_002135805.1
WP_025297452.1#21|Pseudomonas_aeruginosa	1014	+	-	20	-12423	-11410	110745	111758	WP_025297462.1#21	NZ_NFFO01000011.1	GCF_002135805.1
WP_025297452.1#21|Pseudomonas_aeruginosa	348	+	+	12	-11235	-10888	111933	112280	WP_025297461.1#21	NZ_NFFO01000011.1	GCF_002135805.1
WP_025297452.1#21|Pseudomonas_aeruginosa	894	+	-	8	-10542	-9649	112626	113519	WP_025297460.1#21	NZ_NFFO01000011.1	GCF_002135805.1
WP_025297452.1#21|Pseudomonas_aeruginosa	1005	+	-	9	-9556	-8552	113612	114616	WP_025297459.1#21	NZ_NFFO01000011.1	GCF_002135805.1
WP_025297452.1#21|Pseudomonas_aeruginosa	969	+	-	5	-8475	-7507	114693	115661	WP_025297458.1#21	NZ_NFFO01000011.1	GCF_002135805.1
WP_025297452.1#21|Pseudomonas_aeruginosa	330	+	-	14	-7404	-7075	115764	116093	WP_031692728.1#21	NZ_NFFO01000011.1	GCF_002135805.1
WP_025297452.1#21|Pseudomonas_aeruginosa	669	+	+	31	-6727	-6059	116441	117109	WP_071534660.1#21	NZ_NFFO01000011.1	GCF_002135805.1
WP_025297452.1#21|Pseudomonas_aeruginosa	1107	+	+	30	-6062	-4956	117106	118212	WP_025297456.1#21	NZ_NFFO01000011.1	GCF_002135805.1
WP_025297452.1#21|Pseudomonas_aeruginosa	2142	+	+	11	-4825	-2684	118343	120484	WP_025297455.1#21	NZ_NFFO01000011.1	GCF_002135805.1
WP_025297452.1#21|Pseudomonas_aeruginosa	246	+	+	16	-2526	-2281	120642	120887	WP_025297454.1#21	NZ_NFFO01000011.1	GCF_002135805.1
WP_025297452.1#21|Pseudomonas_aeruginosa	282	+	+	24	-2291	-2010	120877	121158	WP_025297453.1#21	NZ_NFFO01000011.1	GCF_002135805.1
WP_025297452.1#21|Pseudomonas_aeruginosa	582	+	-	6	-1604	-1023	121564	122145	WP_033895412.1#21	NZ_NFFO01000011.1	GCF_002135805.1
WP_025297452.1#21|Pseudomonas_aeruginosa	876	+	-	1	-1009	-134	122159	123034	WP_033895413.1#21	NZ_NFFO01000011.1	GCF_002135805.1
WP_025297452.1#21|Pseudomonas_aeruginosa	1575	+	+	183	1	1575	123169	124743	WP_025297452.1#21	NZ_NFFO01000011.1	GCF_002135805.1
WP_025297452.1#21|Pseudomonas_aeruginosa	649	+	+	185	1599	2247	124767	125415	pseudogene_21.3*#21	NZ_NFFO01000011.1	GCF_002135805.1
WP_025297452.1#21|Pseudomonas_aeruginosa	861	+	+	10	2411	3271	125579	126439	WP_025297451.1#21	NZ_NFFO01000011.1	GCF_002135805.1
WP_025297452.1#21|Pseudomonas_aeruginosa	204	+	+	41	3421	3624	126589	126792	WP_025297450.1#21	NZ_NFFO01000011.1	GCF_002135805.1
WP_025297452.1#21|Pseudomonas_aeruginosa	612	+	+	44	3617	4228	126785	127396	WP_025297449.1#21	NZ_NFFO01000011.1	GCF_002135805.1
WP_025297452.1#21|Pseudomonas_aeruginosa	630	+	+	46	4252	4881	127420	128049	WP_196692495.1#21	NZ_NFFO01000011.1	GCF_002135805.1
WP_025297452.1#21|Pseudomonas_aeruginosa	3555	+	+	13	4893	8447	128061	131615	WP_086230732.1#21	NZ_NFFO01000011.1	GCF_002135805.1
WP_025297452.1#21|Pseudomonas_aeruginosa	1821	+	+	3	8527	10347	131695	133515	WP_041127207.1#21	NZ_NFFO01000011.1	GCF_002135805.1
WP_025297452.1#21|Pseudomonas_aeruginosa	1140	+	+	49	10344	11483	133512	134651	WP_086230733.1#21	NZ_NFFO01000011.1	GCF_002135805.1
WP_025297452.1#21|Pseudomonas_aeruginosa	558	+	+	159	11483	12040	134651	135208	WP_025297775.1#21	NZ_NFFO01000011.1	GCF_002135805.1
WP_025297452.1#21|Pseudomonas_aeruginosa	2499	+	+	87	12559	15057	135727	138225	WP_079379923.1#21	NZ_NFFO01000011.1	GCF_002135805.1
WP_025297452.1#21|Pseudomonas_aeruginosa	1752	+	+	51	15084	16835	138252	140003	WP_218777600.1#21	NZ_NFFO01000011.1	GCF_002135805.1
WP_025297452.1#21|Pseudomonas_aeruginosa	1872	+	+	151	16839	18710	140007	141878	WP_025298036.1#21	NZ_NFFO01000011.1	GCF_002135805.1
WP_025297452.1#21|Pseudomonas_aeruginosa	2508	+	+	48	18707	21214	141875	144382	WP_025298035.1#21	NZ_NFFO01000011.1	GCF_002135805.1
WP_025297452.1#21|Pseudomonas_aeruginosa	2097	+	+	17	21227	23323	144395	146491	WP_033895418.1#21	NZ_NFFO01000011.1	GCF_002135805.1
WP_025297452.1#21|Pseudomonas_aeruginosa	1383	+	-	15	23468	24850	146636	148018	WP_025298034.1#21	NZ_NFFO01000011.1	GCF_002135805.1
WP_070147860.1#22|Pseudomonas_aeruginosa	582	-	-	6	-1599	-1018	312365	312946	WP_033976848.1#22	NZ_QBEL01000009.1	GCF_003055235.1
WP_070147860.1#22|Pseudomonas_aeruginosa	876	-	-	1	-1004	-129	311476	312351	WP_033976847.1#22	NZ_QBEL01000009.1	GCF_003055235.1
WP_070147860.1#22|Pseudomonas_aeruginosa	1581	-	+	183	1	1581	309766	311346	WP_070147860.1#22	NZ_QBEL01000009.1	GCF_003055235.1
WP_070147860.1#22|Pseudomonas_aeruginosa	648	-	+	4	1605	2252	309095	309742	WP_033976844.1#22	NZ_QBEL01000009.1	GCF_003055235.1
WP_070147860.1#22|Pseudomonas_aeruginosa	2367	-	+	2	2645	5011	306336	308702	WP_033976842.1#22	NZ_QBEL01000009.1	GCF_003055235.1
WP_070147860.1#22|Pseudomonas_aeruginosa	1320	-	+	38	5050	6369	304978	306297	WP_223717810.1#22	NZ_QBEL01000009.1	GCF_003055235.1
WP_070147860.1#22|Pseudomonas_aeruginosa	1470	-	+	3	6372	7841	303506	304975	WP_033976841.1#22	NZ_QBEL01000009.1	GCF_003055235.1
WP_070147860.1#22|Pseudomonas_aeruginosa	1689	-	+	18	7838	9526	301821	303509	WP_033976840.1#22	NZ_QBEL01000009.1	GCF_003055235.1
WP_070147860.1#22|Pseudomonas_aeruginosa	1980	-	+	19	9557	11536	299811	301790	WP_033976839.1#22	NZ_QBEL01000009.1	GCF_003055235.1
WP_070147860.1#22|Pseudomonas_aeruginosa	2127	-	+	35	11575	13701	297646	299772	WP_033976838.1#22	NZ_QBEL01000009.1	GCF_003055235.1
WP_070147860.1#22|Pseudomonas_aeruginosa	765	-	+	43	13701	14465	296882	297646	WP_033976837.1#22	NZ_QBEL01000009.1	GCF_003055235.1
WP_070147860.1#22|Pseudomonas_aeruginosa	2166	-	+	42	14462	16627	294720	296885	WP_033976836.1#22	NZ_QBEL01000009.1	GCF_003055235.1
WP_070147860.1#22|Pseudomonas_aeruginosa	3042	-	+	2	16627	19668	291679	294720	WP_033976835.1#22	NZ_QBEL01000009.1	GCF_003055235.1
WP_070147860.1#22|Pseudomonas_aeruginosa	5127	-	+	36	19745	24871	286476	291602	WP_033976834.1#22	NZ_QBEL01000009.1	GCF_003055235.1
WP_070147860.1#22|Pseudomonas_aeruginosa	1008	-	+	92	25070	26077	285270	286277	WP_071575336.1#22	NZ_QBEL01000009.1	GCF_003055235.1
WP_070147860.1#22|Pseudomonas_aeruginosa	921	-	+	89	26070	26990	284357	285277	WP_033976832.1#22	NZ_QBEL01000009.1	GCF_003055235.1
WP_070147860.1#22|Pseudomonas_aeruginosa	1122	-	+	93	26993	28114	283233	284354	WP_033976830.1#22	NZ_QBEL01000009.1	GCF_003055235.1
WP_070147860.1#22|Pseudomonas_aeruginosa	1380	-	-	15	28196	29575	281772	283151	WP_033976828.1#22	NZ_QBEL01000009.1	GCF_003055235.1
WP_228761142.1#23|Pseudomonas_aeruginosa	189	-	-	140	-13564	-13376	64049	64237	WP_043106107.1#23	NZ_LLKP01000123.1	GCF_001402955.1
WP_228761142.1#23|Pseudomonas_aeruginosa	498	-	-	25	-13363	-12866	63539	64036	WP_043106106.1#23	NZ_LLKP01000123.1	GCF_001402955.1
WP_228761142.1#23|Pseudomonas_aeruginosa	951	-	-	8	-12894	-11944	62617	63567	WP_043106105.1#23	NZ_LLKP01000123.1	GCF_001402955.1
WP_228761142.1#23|Pseudomonas_aeruginosa	1005	-	-	9	-11854	-10850	61523	62527	WP_043106104.1#23	NZ_LLKP01000123.1	GCF_001402955.1
WP_228761142.1#23|Pseudomonas_aeruginosa	969	-	-	5	-10773	-9805	60478	61446	WP_043106102.1#23	NZ_LLKP01000123.1	GCF_001402955.1
WP_228761142.1#23|Pseudomonas_aeruginosa	333	-	-	14	-9701	-9369	60042	60374	WP_071536798.1#23	NZ_LLKP01000123.1	GCF_001402955.1
WP_228761142.1#23|Pseudomonas_aeruginosa	669	-	+	31	-9018	-8350	59023	59691	WP_071536799.1#23	NZ_LLKP01000123.1	GCF_001402955.1
WP_228761142.1#23|Pseudomonas_aeruginosa	1107	-	+	30	-8353	-7247	57920	59026	WP_043106099.1#23	NZ_LLKP01000123.1	GCF_001402955.1
WP_228761142.1#23|Pseudomonas_aeruginosa	2130	-	+	11	-7104	-4975	55648	57777	WP_043106098.1#23	NZ_LLKP01000123.1	GCF_001402955.1
WP_228761142.1#23|Pseudomonas_aeruginosa	579	-	-	6	-4782	-4204	54877	55455	WP_003291613.1#23	NZ_LLKP01000123.1	GCF_001402955.1
WP_228761142.1#23|Pseudomonas_aeruginosa	1509	-	-	70	-4200	-2692	53365	54873	WP_043106095.1#23	NZ_LLKP01000123.1	GCF_001402955.1
WP_228761142.1#23|Pseudomonas_aeruginosa	345	-	-	122	-2656	-2312	52985	53329	WP_043106093.1#23	NZ_LLKP01000123.1	GCF_001402955.1
WP_228761142.1#23|Pseudomonas_aeruginosa	183	-	-	185	-2120	-1938	52611	52793	pseudogene_23.25*#23	NZ_LLKP01000123.1	GCF_001402955.1
WP_228761142.1#23|Pseudomonas_aeruginosa	579	-	-	53	-1588	-1010	51683	52261	WP_228761143.1#23	NZ_LLKP01000123.1	GCF_001402955.1
WP_228761142.1#23|Pseudomonas_aeruginosa	876	-	-	1	-1003	-128	50801	51676	WP_043107117.1#23	NZ_LLKP01000123.1	GCF_001402955.1
WP_228761142.1#23|Pseudomonas_aeruginosa	1581	-	+	183	1	1581	49092	50672	WP_228761142.1#23	NZ_LLKP01000123.1	GCF_001402955.1
WP_228761142.1#23|Pseudomonas_aeruginosa	648	-	+	4	1605	2252	48421	49068	WP_043106453.1#23	NZ_LLKP01000123.1	GCF_001402955.1
WP_228761142.1#23|Pseudomonas_aeruginosa	846	-	+	10	2416	3261	47412	48257	WP_043106451.1#23	NZ_LLKP01000123.1	GCF_001402955.1
WP_228761142.1#23|Pseudomonas_aeruginosa	318	-	+	40	3676	3993	46680	46997	WP_043106450.1#23	NZ_LLKP01000123.1	GCF_001402955.1
WP_228761142.1#23|Pseudomonas_aeruginosa	780	-	+	22	4188	4967	45706	46485	WP_043106449.1#23	NZ_LLKP01000123.1	GCF_001402955.1
WP_228761142.1#23|Pseudomonas_aeruginosa	546	-	+	21	4960	5505	45168	45713	WP_023663373.1#23	NZ_LLKP01000123.1	GCF_001402955.1
WP_228761142.1#23|Pseudomonas_aeruginosa	3465	-	+	13	5529	8993	41680	45144	WP_043107115.1#23	NZ_LLKP01000123.1	GCF_001402955.1
WP_228761142.1#23|Pseudomonas_aeruginosa	3312	-	+	3	9156	12467	38206	41517	WP_043106447.1#23	NZ_LLKP01000123.1	GCF_001402955.1
WP_228761142.1#23|Pseudomonas_aeruginosa	513	-	+	37	12525	13037	37636	38148	WP_052160138.1#23	NZ_LLKP01000123.1	GCF_001402955.1
WP_228761142.1#23|Pseudomonas_aeruginosa	1668	-	+	33	13046	14713	35960	37627	WP_043106445.1#23	NZ_LLKP01000123.1	GCF_001402955.1
WP_228761142.1#23|Pseudomonas_aeruginosa	954	-	+	96	14718	15671	35002	35955	WP_124179962.1#23	NZ_LLKP01000123.1	GCF_001402955.1
WP_228761142.1#23|Pseudomonas_aeruginosa	1674	-	+	19	15785	17458	33215	34888	WP_043106444.1#23	NZ_LLKP01000123.1	GCF_001402955.1
WP_228761142.1#23|Pseudomonas_aeruginosa	2322	-	+	26	17498	19819	30854	33175	WP_043106443.1#23	NZ_LLKP01000123.1	GCF_001402955.1
WP_228761142.1#23|Pseudomonas_aeruginosa	2052	-	+	17	19816	21867	28806	30857	WP_196684273.1#23	NZ_LLKP01000123.1	GCF_001402955.1
WP_228761142.1#23|Pseudomonas_aeruginosa	2649	-	-	39	22051	24699	25974	28622	WP_043106442.1#23	NZ_LLKP01000123.1	GCF_001402955.1
WP_228761142.1#23|Pseudomonas_aeruginosa	1395	-	-	15	24948	26342	24331	25725	WP_053817053.1#23	NZ_LLKP01000123.1	GCF_001402955.1
WP_124140907.1#24|Pseudomonas_aeruginosa	348	+	+	12	-13624	-13277	36019	36366	WP_031684486.1#24	NZ_RXWP01000057.1	GCF_003970625.1
WP_124140907.1#24|Pseudomonas_aeruginosa	894	+	-	8	-12931	-12038	36712	37605	WP_058173012.1#24	NZ_RXWP01000057.1	GCF_003970625.1
WP_124140907.1#24|Pseudomonas_aeruginosa	1005	+	-	9	-11945	-10941	37698	38702	WP_058173013.1#24	NZ_RXWP01000057.1	GCF_003970625.1
WP_124140907.1#24|Pseudomonas_aeruginosa	969	+	-	5	-10865	-9897	38778	39746	WP_058173014.1#24	NZ_RXWP01000057.1	GCF_003970625.1
WP_124140907.1#24|Pseudomonas_aeruginosa	330	+	-	14	-9794	-9465	39849	40178	WP_031692728.1#24	NZ_RXWP01000057.1	GCF_003970625.1
WP_124140907.1#24|Pseudomonas_aeruginosa	831	+	-	32	-9347	-8517	40296	41126	WP_124136003.1#24	NZ_RXWP01000057.1	GCF_003970625.1
WP_124140907.1#24|Pseudomonas_aeruginosa	165	+	-	56	-8547	-8383	41096	41260	WP_162836284.1#24	NZ_RXWP01000057.1	GCF_003970625.1
WP_124140907.1#24|Pseudomonas_aeruginosa	732	+	-	7	-8318	-7587	41325	42056	WP_170872201.1#24	NZ_RXWP01000057.1	GCF_003970625.1
WP_124140907.1#24|Pseudomonas_aeruginosa	879	+	+	28	-7242	-6364	42401	43279	WP_058173017.1#24	NZ_RXWP01000057.1	GCF_003970625.1
WP_124140907.1#24|Pseudomonas_aeruginosa	1368	+	+	29	-6289	-4922	43354	44721	WP_175567016.1#24	NZ_RXWP01000057.1	GCF_003970625.1
WP_124140907.1#24|Pseudomonas_aeruginosa	2142	+	+	11	-4835	-2694	44808	46949	WP_079867747.1#24	NZ_RXWP01000057.1	GCF_003970625.1
WP_124140907.1#24|Pseudomonas_aeruginosa	246	+	+	16	-2536	-2291	47107	47352	WP_025297454.1#24	NZ_RXWP01000057.1	GCF_003970625.1
WP_124140907.1#24|Pseudomonas_aeruginosa	417	+	+	24	-2301	-1885	47342	47758	WP_124140904.1#24	NZ_RXWP01000057.1	GCF_003970625.1
WP_124140907.1#24|Pseudomonas_aeruginosa	582	+	-	6	-1623	-1042	48020	48601	WP_043884795.1#24	NZ_RXWP01000057.1	GCF_003970625.1
WP_124140907.1#24|Pseudomonas_aeruginosa	876	+	-	1	-1028	-153	48615	49490	WP_004350178.1#24	NZ_RXWP01000057.1	GCF_003970625.1
WP_124140907.1#24|Pseudomonas_aeruginosa	1557	+	+	183	1	1557	49644	51200	WP_124140907.1#24	NZ_RXWP01000057.1	GCF_003970625.1
WP_124140907.1#24|Pseudomonas_aeruginosa	648	+	+	4	1581	2228	51224	51871	WP_023115264.1#24	NZ_RXWP01000057.1	GCF_003970625.1
WP_124140907.1#24|Pseudomonas_aeruginosa	846	+	+	10	2392	3237	52035	52880	WP_023115265.1#24	NZ_RXWP01000057.1	GCF_003970625.1
WP_124140907.1#24|Pseudomonas_aeruginosa	858	+	+	22	4092	4949	53735	54592	WP_023115266.1#24	NZ_RXWP01000057.1	GCF_003970625.1
WP_124140907.1#24|Pseudomonas_aeruginosa	546	+	+	21	4942	5487	54585	55130	WP_023115267.1#24	NZ_RXWP01000057.1	GCF_003970625.1
WP_124140907.1#24|Pseudomonas_aeruginosa	2715	+	+	13	5511	8225	55154	57868	WP_126634432.1#24	NZ_RXWP01000057.1	GCF_003970625.1
WP_124140907.1#24|Pseudomonas_aeruginosa	369	+	-	0	8276	8644	57919	58287	WP_003127781.1#24	NZ_RXWP01000057.1	GCF_003970625.1
WP_124140907.1#24|Pseudomonas_aeruginosa	549	+	-	0	8641	9189	58284	58832	WP_003117363.1#24	NZ_RXWP01000057.1	GCF_003970625.1
WP_124140907.1#24|Pseudomonas_aeruginosa	567	+	-	0	9189	9755	58832	59398	WP_014603985.1#24	NZ_RXWP01000057.1	GCF_003970625.1
WP_124140907.1#24|Pseudomonas_aeruginosa	468	+	-	0	9742	10209	59385	59852	WP_016852433.1#24	NZ_RXWP01000057.1	GCF_003970625.1
WP_124140907.1#24|Pseudomonas_aeruginosa	192	+	-	0	10209	10400	59852	60043	WP_003127807.1#24	NZ_RXWP01000057.1	GCF_003970625.1
WP_124140907.1#24|Pseudomonas_aeruginosa	690	+	-	0	10402	11091	60045	60734	WP_003127809.1#24	NZ_RXWP01000057.1	GCF_003970625.1
WP_124140907.1#24|Pseudomonas_aeruginosa	624	+	-	0	11093	11716	60736	61359	WP_003094190.1#24	NZ_RXWP01000057.1	GCF_003970625.1
WP_124140907.1#24|Pseudomonas_aeruginosa	201	+	-	0	11709	11909	61352	61552	WP_003148482.1#24	NZ_RXWP01000057.1	GCF_003970625.1
WP_124140907.1#24|Pseudomonas_aeruginosa	534	+	-	0	11902	12435	61545	62078	WP_031299623.1#24	NZ_RXWP01000057.1	GCF_003970625.1
WP_124140907.1#24|Pseudomonas_aeruginosa	681	+	-	0	12425	13105	62068	62748	WP_023835960.1#24	NZ_RXWP01000057.1	GCF_003970625.1
WP_126571791.1#25|Pseudomonas_aeruginosa	969	+	-	5	-15229	-14261	479163	480131	WP_031633637.1#25	NZ_RXUA01000008.1	GCF_003968955.1
WP_126571791.1#25|Pseudomonas_aeruginosa	318	+	-	119	-14104	-13787	480288	480605	WP_031633640.1#25	NZ_RXUA01000008.1	GCF_003968955.1
WP_126571791.1#25|Pseudomonas_aeruginosa	348	+	-	118	-13741	-13394	480651	480998	WP_031633642.1#25	NZ_RXUA01000008.1	GCF_003968955.1
WP_126571791.1#25|Pseudomonas_aeruginosa	246	+	+	116	-13315	-13070	481077	481322	WP_031633644.1#25	NZ_RXUA01000008.1	GCF_003968955.1
WP_126571791.1#25|Pseudomonas_aeruginosa	645	+	-	128	-12430	-11786	481962	482606	WP_126571788.1#25	NZ_RXUA01000008.1	GCF_003968955.1
WP_126571791.1#25|Pseudomonas_aeruginosa	1380	+	+	129	-11599	-10220	482793	484172	WP_126571789.1#25	NZ_RXUA01000008.1	GCF_003968955.1
WP_126571791.1#25|Pseudomonas_aeruginosa	204	+	+	45	-10159	-9956	484233	484436	WP_031633646.1#25	NZ_RXUA01000008.1	GCF_003968955.1
WP_126571791.1#25|Pseudomonas_aeruginosa	1005	+	+	123	-9625	-8621	484767	485771	WP_078452127.1#25	NZ_RXUA01000008.1	GCF_003968955.1
WP_126571791.1#25|Pseudomonas_aeruginosa	1707	+	-	80	-8472	-6766	485920	487626	WP_031633649.1#25	NZ_RXUA01000008.1	GCF_003968955.1
WP_126571791.1#25|Pseudomonas_aeruginosa	2202	+	-	59	-6766	-4565	487626	489827	WP_031633651.1#25	NZ_RXUA01000008.1	GCF_003968955.1
WP_126571791.1#25|Pseudomonas_aeruginosa	1077	+	-	7	-4467	-3391	489925	491001	WP_049950353.1#25	NZ_RXUA01000008.1	GCF_003968955.1
WP_126571791.1#25|Pseudomonas_aeruginosa	246	+	+	16	-2545	-2300	491847	492092	WP_025297454.1#25	NZ_RXUA01000008.1	GCF_003968955.1
WP_126571791.1#25|Pseudomonas_aeruginosa	282	+	+	24	-2310	-2029	492082	492363	WP_025297453.1#25	NZ_RXUA01000008.1	GCF_003968955.1
WP_126571791.1#25|Pseudomonas_aeruginosa	582	+	-	6	-1623	-1042	492769	493350	WP_031633655.1#25	NZ_RXUA01000008.1	GCF_003968955.1
WP_126571791.1#25|Pseudomonas_aeruginosa	876	+	-	1	-1028	-153	493364	494239	WP_031633657.1#25	NZ_RXUA01000008.1	GCF_003968955.1
WP_126571791.1#25|Pseudomonas_aeruginosa	1557	+	+	183	1	1557	494393	495949	WP_126571791.1#25	NZ_RXUA01000008.1	GCF_003968955.1
WP_126571791.1#25|Pseudomonas_aeruginosa	648	+	+	4	1581	2228	495973	496620	WP_031633660.1#25	NZ_RXUA01000008.1	GCF_003968955.1
WP_126571791.1#25|Pseudomonas_aeruginosa	2364	+	+	2	2624	4987	497016	499379	WP_031633661.1#25	NZ_RXUA01000008.1	GCF_003968955.1
WP_126571791.1#25|Pseudomonas_aeruginosa	831	+	+	38	4990	5820	499382	500212	WP_031633662.1#25	NZ_RXUA01000008.1	GCF_003968955.1
WP_126571791.1#25|Pseudomonas_aeruginosa	1470	+	+	3	5823	7292	500215	501684	WP_031633664.1#25	NZ_RXUA01000008.1	GCF_003968955.1
WP_126571791.1#25|Pseudomonas_aeruginosa	1734	+	+	18	7289	9022	501681	503414	WP_031633665.1#25	NZ_RXUA01000008.1	GCF_003968955.1
WP_126571791.1#25|Pseudomonas_aeruginosa	1077	+	+	79	9043	10119	503435	504511	WP_031633666.1#25	NZ_RXUA01000008.1	GCF_003968955.1
WP_126571791.1#25|Pseudomonas_aeruginosa	2127	+	+	35	10172	12298	504564	506690	WP_031633667.1#25	NZ_RXUA01000008.1	GCF_003968955.1
WP_126571791.1#25|Pseudomonas_aeruginosa	765	+	+	43	12298	13062	506690	507454	WP_031633668.1#25	NZ_RXUA01000008.1	GCF_003968955.1
WP_126571791.1#25|Pseudomonas_aeruginosa	1923	+	+	42	13059	14981	507451	509373	WP_031633669.1#25	NZ_RXUA01000008.1	GCF_003968955.1
WP_126571791.1#25|Pseudomonas_aeruginosa	3045	+	+	2	14982	18026	509374	512418	WP_031633670.1#25	NZ_RXUA01000008.1	GCF_003968955.1
WP_126571791.1#25|Pseudomonas_aeruginosa	5130	+	+	36	18101	23230	512493	517622	WP_031633671.1#25	NZ_RXUA01000008.1	GCF_003968955.1
WP_126571791.1#25|Pseudomonas_aeruginosa	1008	+	+	92	23429	24436	517821	518828	WP_078452130.1#25	NZ_RXUA01000008.1	GCF_003968955.1
WP_126571791.1#25|Pseudomonas_aeruginosa	921	+	+	89	24429	25349	518821	519741	WP_031633672.1#25	NZ_RXUA01000008.1	GCF_003968955.1
WP_126571791.1#25|Pseudomonas_aeruginosa	1122	+	+	93	25352	26473	519744	520865	WP_078452131.1#25	NZ_RXUA01000008.1	GCF_003968955.1
WP_126571791.1#25|Pseudomonas_aeruginosa	1380	+	-	15	26555	27934	520947	522326	WP_031633673.1#25	NZ_RXUA01000008.1	GCF_003968955.1
WP_232527384.1#26|Pseudomonas_aeruginosa	678	-	+	63	-13938	-13261	15359	16036	WP_025297466.1#26	NZ_WSYN01000031.1	GCF_009791355.1
WP_232527384.1#26|Pseudomonas_aeruginosa	195	-	+	45	-13226	-13032	15130	15324	WP_025297465.1#26	NZ_WSYN01000031.1	GCF_009791355.1
WP_232527384.1#26|Pseudomonas_aeruginosa	495	-	-	25	-12835	-12341	14439	14933	WP_025297464.1#26	NZ_WSYN01000031.1	GCF_009791355.1
WP_232527384.1#26|Pseudomonas_aeruginosa	465	-	-	27	-12221	-11757	13855	14319	WP_123186575.1#26	NZ_WSYN01000031.1	GCF_009791355.1
WP_232527384.1#26|Pseudomonas_aeruginosa	1014	-	-	20	-11749	-10736	12834	13847	WP_123186574.1#26	NZ_WSYN01000031.1	GCF_009791355.1
WP_232527384.1#26|Pseudomonas_aeruginosa	348	-	+	12	-10561	-10214	12312	12659	WP_033948980.1#26	NZ_WSYN01000031.1	GCF_009791355.1
WP_232527384.1#26|Pseudomonas_aeruginosa	894	-	-	8	-9868	-8975	11073	11966	WP_123186573.1#26	NZ_WSYN01000031.1	GCF_009791355.1
WP_232527384.1#26|Pseudomonas_aeruginosa	1005	-	-	9	-8882	-7878	9976	10980	WP_058202023.1#26	NZ_WSYN01000031.1	GCF_009791355.1
WP_232527384.1#26|Pseudomonas_aeruginosa	969	-	-	5	-7802	-6834	8932	9900	WP_123186572.1#26	NZ_WSYN01000031.1	GCF_009791355.1
WP_232527384.1#26|Pseudomonas_aeruginosa	330	-	-	14	-6730	-6401	8499	8828	WP_031692728.1#26	NZ_WSYN01000031.1	GCF_009791355.1
WP_232527384.1#26|Pseudomonas_aeruginosa	669	-	+	31	-6053	-5385	7483	8151	WP_123186571.1#26	NZ_WSYN01000031.1	GCF_009791355.1
WP_232527384.1#26|Pseudomonas_aeruginosa	1107	-	+	30	-5388	-4282	6380	7486	WP_123186570.1#26	NZ_WSYN01000031.1	GCF_009791355.1
WP_232527384.1#26|Pseudomonas_aeruginosa	2145	-	+	11	-4154	-2010	4108	6252	WP_237047074.1#26	NZ_WSYN01000031.1	GCF_009791355.1
WP_232527384.1#26|Pseudomonas_aeruginosa	579	-	-	53	-1588	-1010	3108	3686	WP_232527377.1#26	NZ_WSYN01000031.1	GCF_009791355.1
WP_232527384.1#26|Pseudomonas_aeruginosa	876	-	-	1	-1003	-128	2226	3101	WP_123186569.1#26	NZ_WSYN01000031.1	GCF_009791355.1
WP_232527384.1#26|Pseudomonas_aeruginosa	1581	-	+	183	1	1581	517	2097	WP_232527384.1#26	NZ_WSYN01000031.1	GCF_009791355.1
WP_232527384.1#26|Pseudomonas_aeruginosa	417	-	+	4	1605	2021	77	493	WP_237047072.1#26	NZ_WSYN01000031.1	GCF_009791355.1
WP_235584266.1#27|Pseudomonas_aeruginosa	495	-	-	25	-13505	-13011	90221	90715	WP_049247413.1#27	NZ_LLPY01000030.1	GCF_001453185.1
WP_235584266.1#27|Pseudomonas_aeruginosa	465	-	-	27	-12890	-12426	89636	90100	WP_058202026.1#27	NZ_LLPY01000030.1	GCF_001453185.1
WP_235584266.1#27|Pseudomonas_aeruginosa	1014	-	-	20	-12418	-11405	88615	89628	WP_058202025.1#27	NZ_LLPY01000030.1	GCF_001453185.1
WP_235584266.1#27|Pseudomonas_aeruginosa	348	-	+	12	-11229	-10882	88092	88439	WP_033866967.1#27	NZ_LLPY01000030.1	GCF_001453185.1
WP_235584266.1#27|Pseudomonas_aeruginosa	894	-	-	8	-10536	-9643	86853	87746	WP_058202024.1#27	NZ_LLPY01000030.1	GCF_001453185.1
WP_235584266.1#27|Pseudomonas_aeruginosa	1005	-	-	9	-9550	-8546	85756	86760	WP_058202023.1#27	NZ_LLPY01000030.1	GCF_001453185.1
WP_235584266.1#27|Pseudomonas_aeruginosa	969	-	-	5	-8469	-7501	84711	85679	WP_044727103.1#27	NZ_LLPY01000030.1	GCF_001453185.1
WP_235584266.1#27|Pseudomonas_aeruginosa	330	-	-	14	-7398	-7069	84279	84608	WP_031692728.1#27	NZ_LLPY01000030.1	GCF_001453185.1
WP_235584266.1#27|Pseudomonas_aeruginosa	669	-	+	31	-6721	-6053	83263	83931	WP_071534660.1#27	NZ_LLPY01000030.1	GCF_001453185.1
WP_235584266.1#27|Pseudomonas_aeruginosa	1107	-	+	30	-6056	-4950	82160	83266	WP_025297456.1#27	NZ_LLPY01000030.1	GCF_001453185.1
WP_235584266.1#27|Pseudomonas_aeruginosa	2142	-	+	11	-4819	-2678	79888	82029	WP_044727119.1#27	NZ_LLPY01000030.1	GCF_001453185.1
WP_235584266.1#27|Pseudomonas_aeruginosa	246	-	+	16	-2520	-2275	79485	79730	WP_025297454.1#27	NZ_LLPY01000030.1	GCF_001453185.1
WP_235584266.1#27|Pseudomonas_aeruginosa	282	-	+	24	-2285	-2004	79214	79495	WP_025297453.1#27	NZ_LLPY01000030.1	GCF_001453185.1
WP_235584266.1#27|Pseudomonas_aeruginosa	582	-	-	6	-1598	-1017	78227	78808	WP_033895412.1#27	NZ_LLPY01000030.1	GCF_001453185.1
WP_235584266.1#27|Pseudomonas_aeruginosa	876	-	-	1	-1003	-128	77338	78213	WP_058202022.1#27	NZ_LLPY01000030.1	GCF_001453185.1
WP_235584266.1#27|Pseudomonas_aeruginosa	1581	-	+	183	1	1581	75629	77209	WP_235584266.1#27	NZ_LLPY01000030.1	GCF_001453185.1
WP_235584266.1#27|Pseudomonas_aeruginosa	648	-	+	4	1605	2252	74958	75605	WP_058202021.1#27	NZ_LLPY01000030.1	GCF_001453185.1
WP_235584266.1#27|Pseudomonas_aeruginosa	855	-	+	10	2416	3270	73940	74794	WP_058202020.1#27	NZ_LLPY01000030.1	GCF_001453185.1
WP_235584266.1#27|Pseudomonas_aeruginosa	390	-	-	0	3775	4164	73046	73435	WP_201020900.1#27	NZ_LLPY01000030.1	GCF_001453185.1
WP_235584266.1#27|Pseudomonas_aeruginosa	207	-	+	166	4322	4528	72682	72888	WP_058202018.1#27	NZ_LLPY01000030.1	GCF_001453185.1
WP_235584266.1#27|Pseudomonas_aeruginosa	2073	-	+	3	4557	6629	70581	72653	WP_058202017.1#27	NZ_LLPY01000030.1	GCF_001453185.1
WP_235584266.1#27|Pseudomonas_aeruginosa	2031	-	+	3	6626	8656	68554	70584	WP_058202016.1#27	NZ_LLPY01000030.1	GCF_001453185.1
WP_235584266.1#27|Pseudomonas_aeruginosa	1416	-	+	18	8653	10068	67142	68557	WP_058202015.1#27	NZ_LLPY01000030.1	GCF_001453185.1
WP_235584266.1#27|Pseudomonas_aeruginosa	4158	-	+	0	10068	14225	62985	67142	WP_058202014.1#27	NZ_LLPY01000030.1	GCF_001453185.1
WP_235584266.1#27|Pseudomonas_aeruginosa	1644	-	+	0	14209	15852	61358	63001	WP_058202013.1#27	NZ_LLPY01000030.1	GCF_001453185.1
WP_235584266.1#27|Pseudomonas_aeruginosa	5460	-	+	0	15849	21308	55902	61361	WP_058202012.1#27	NZ_LLPY01000030.1	GCF_001453185.1
WP_235584266.1#27|Pseudomonas_aeruginosa	1389	-	-	15	21443	22831	54379	55767	WP_058202011.1#27	NZ_LLPY01000030.1	GCF_001453185.1
WP_235584266.1#27|Pseudomonas_aeruginosa	1857	-	-	60	23102	24958	52252	54108	WP_058202010.1#27	NZ_LLPY01000030.1	GCF_001453185.1
WP_235584266.1#27|Pseudomonas_aeruginosa	381	-	-	83	24986	25366	51844	52224	WP_003155927.1#27	NZ_LLPY01000030.1	GCF_001453185.1
WP_235584266.1#27|Pseudomonas_aeruginosa	1350	-	-	127	25533	26882	50328	51677	WP_058202009.1#27	NZ_LLPY01000030.1	GCF_001453185.1
WP_235584266.1#27|Pseudomonas_aeruginosa	6297	-	-	160	26879	33175	44035	50331	WP_058202008.1#27	NZ_LLPY01000030.1	GCF_001453185.1
WP_087786958.1#28|Pseudomonas_aeruginosa	492	-	-	6	-1514	-1023	5872	6363	WP_179216133.1#28	NZ_NINV01000313.1	GCF_002188625.1
WP_087786958.1#28|Pseudomonas_aeruginosa	876	-	-	1	-1009	-134	4983	5858	WP_033895413.1#28	NZ_NINV01000313.1	GCF_002188625.1
WP_087786958.1#28|Pseudomonas_aeruginosa	1575	-	+	183	1	1575	3274	4848	WP_087786958.1#28	NZ_NINV01000313.1	GCF_002188625.1
WP_087786958.1#28|Pseudomonas_aeruginosa	649	-	+	185	1599	2247	2602	3250	pseudogene_28.31*#28	NZ_NINV01000313.1	GCF_002188625.1
WP_087786958.1#28|Pseudomonas_aeruginosa	861	-	+	10	2411	3271	1578	2438	WP_025297451.1#28	NZ_NINV01000313.1	GCF_002188625.1
WP_087786958.1#28|Pseudomonas_aeruginosa	204	-	+	41	3421	3624	1225	1428	WP_025297450.1#28	NZ_NINV01000313.1	GCF_002188625.1
WP_087786958.1#28|Pseudomonas_aeruginosa	612	-	+	44	3617	4228	621	1232	WP_025297449.1#28	NZ_NINV01000313.1	GCF_002188625.1
WP_087786958.1#28|Pseudomonas_aeruginosa	597	-	+	46	4252	4848	1	597	WP_218824919.1#28	NZ_NINV01000313.1	GCF_002188625.1
WP_228778169.1#29|Pseudomonas_aeruginosa	495	-	-	25	-15401	-14907	200217	200711	WP_031684483.1#29	NZ_JALLDG010000004.1	GCF_023060435.1
WP_228778169.1#29|Pseudomonas_aeruginosa	468	-	-	27	-14787	-14320	199630	200097	WP_031684484.1#29	NZ_JALLDG010000004.1	GCF_023060435.1
WP_228778169.1#29|Pseudomonas_aeruginosa	1014	-	-	20	-14312	-13299	198609	199622	WP_031684485.1#29	NZ_JALLDG010000004.1	GCF_023060435.1
WP_228778169.1#29|Pseudomonas_aeruginosa	348	-	+	12	-13123	-12776	198086	198433	WP_031684486.1#29	NZ_JALLDG010000004.1	GCF_023060435.1
WP_228778169.1#29|Pseudomonas_aeruginosa	894	-	-	8	-12430	-11537	196847	197740	WP_031684487.1#29	NZ_JALLDG010000004.1	GCF_023060435.1
WP_228778169.1#29|Pseudomonas_aeruginosa	1005	-	-	9	-11444	-10440	195750	196754	WP_031684488.1#29	NZ_JALLDG010000004.1	GCF_023060435.1
WP_228778169.1#29|Pseudomonas_aeruginosa	969	-	-	5	-10363	-9395	194705	195673	WP_031684489.1#29	NZ_JALLDG010000004.1	GCF_023060435.1
WP_228778169.1#29|Pseudomonas_aeruginosa	330	-	-	14	-9292	-8963	194273	194602	WP_071536110.1#29	NZ_JALLDG010000004.1	GCF_023060435.1
WP_228778169.1#29|Pseudomonas_aeruginosa	669	-	+	31	-8615	-7947	193257	193925	WP_071536843.1#29	NZ_JALLDG010000004.1	GCF_023060435.1
WP_228778169.1#29|Pseudomonas_aeruginosa	1107	-	+	30	-7950	-6844	192154	193260	WP_061363361.1#29	NZ_JALLDG010000004.1	GCF_023060435.1
WP_228778169.1#29|Pseudomonas_aeruginosa	2139	-	+	11	-6714	-4576	189886	192024	WP_031684492.1#29	NZ_JALLDG010000004.1	GCF_023060435.1
WP_228778169.1#29|Pseudomonas_aeruginosa	246	-	+	16	-4439	-4194	189504	189749	WP_031684494.1#29	NZ_JALLDG010000004.1	GCF_023060435.1
WP_228778169.1#29|Pseudomonas_aeruginosa	274	-	+	185	-4204	-3931	189241	189514	pseudogene_29.17*#29	NZ_JALLDG010000004.1	GCF_023060435.1
WP_228778169.1#29|Pseudomonas_aeruginosa	2571	-	+	34	-3619	-1049	186359	188929	WP_049956868.1#29	NZ_JALLDG010000004.1	GCF_023060435.1
WP_228778169.1#29|Pseudomonas_aeruginosa	876	-	-	1	-1002	-127	185437	186312	WP_023115262.1#29	NZ_JALLDG010000004.1	GCF_023060435.1
WP_228778169.1#29|Pseudomonas_aeruginosa	1581	-	+	183	1	1581	183729	185309	WP_228778169.1#29	NZ_JALLDG010000004.1	GCF_023060435.1
WP_228778169.1#29|Pseudomonas_aeruginosa	648	-	+	4	1605	2252	183058	183705	WP_031684496.1#29	NZ_JALLDG010000004.1	GCF_023060435.1
WP_228778169.1#29|Pseudomonas_aeruginosa	861	-	+	10	2416	3276	182034	182894	WP_128445937.1#29	NZ_JALLDG010000004.1	GCF_023060435.1
WP_228778169.1#29|Pseudomonas_aeruginosa	204	-	+	41	3427	3630	181680	181883	WP_031684503.1#29	NZ_JALLDG010000004.1	GCF_023060435.1
WP_228778169.1#29|Pseudomonas_aeruginosa	612	-	+	44	3623	4234	181076	181687	WP_031684504.1#29	NZ_JALLDG010000004.1	GCF_023060435.1
WP_228778169.1#29|Pseudomonas_aeruginosa	630	-	+	46	4258	4887	180423	181052	WP_198082239.1#29	NZ_JALLDG010000004.1	GCF_023060435.1
WP_228778169.1#29|Pseudomonas_aeruginosa	3555	-	+	13	4899	8453	176857	180411	WP_031684509.1#29	NZ_JALLDG010000004.1	GCF_023060435.1
WP_228778169.1#29|Pseudomonas_aeruginosa	1806	-	+	3	8533	10338	174972	176777	WP_031684510.1#29	NZ_JALLDG010000004.1	GCF_023060435.1
WP_228778169.1#29|Pseudomonas_aeruginosa	168	-	+	49	10341	10508	174802	174969	WP_153570699.1#29	NZ_JALLDG010000004.1	GCF_023060435.1
WP_228778169.1#29|Pseudomonas_aeruginosa	1245	-	+	64	10508	11752	173558	174802	WP_031684511.1#29	NZ_JALLDG010000004.1	GCF_023060435.1
WP_228778169.1#29|Pseudomonas_aeruginosa	174	-	+	87	11749	11922	173388	173561	WP_225002607.1#29	NZ_JALLDG010000004.1	GCF_023060435.1
WP_228778169.1#29|Pseudomonas_aeruginosa	1743	-	+	51	11919	13661	171649	173391	WP_108720502.1#29	NZ_JALLDG010000004.1	GCF_023060435.1
WP_228778169.1#29|Pseudomonas_aeruginosa	2508	-	+	48	13669	16176	169134	171641	WP_031684514.1#29	NZ_JALLDG010000004.1	GCF_023060435.1
WP_228778169.1#29|Pseudomonas_aeruginosa	2097	-	+	17	16189	18285	167025	169121	WP_031684515.1#29	NZ_JALLDG010000004.1	GCF_023060435.1
WP_228778169.1#29|Pseudomonas_aeruginosa	1383	-	-	15	18429	19811	165499	166881	WP_034017952.1#29	NZ_JALLDG010000004.1	GCF_023060435.1
WP_228778169.1#29|Pseudomonas_aeruginosa	1857	-	-	60	20082	21938	163372	165228	WP_034040912.1#29	NZ_JALLDG010000004.1	GCF_023060435.1
WP_236079907.1#30|Pseudomonas_aeruginosa	1014	-	-	20	-14834	-13821	165915	166928	WP_073666478.1#30	NZ_NSNI01000003.1	GCF_003833585.1
WP_236079907.1#30|Pseudomonas_aeruginosa	348	-	+	12	-13645	-13298	165392	165739	WP_033948980.1#30	NZ_NSNI01000003.1	GCF_003833585.1
WP_236079907.1#30|Pseudomonas_aeruginosa	894	-	-	8	-12952	-12059	164153	165046	WP_058173012.1#30	NZ_NSNI01000003.1	GCF_003833585.1
WP_236079907.1#30|Pseudomonas_aeruginosa	1005	-	-	9	-11966	-10962	163056	164060	WP_058173013.1#30	NZ_NSNI01000003.1	GCF_003833585.1
WP_236079907.1#30|Pseudomonas_aeruginosa	969	-	-	5	-10886	-9918	162012	162980	WP_058173014.1#30	NZ_NSNI01000003.1	GCF_003833585.1
WP_236079907.1#30|Pseudomonas_aeruginosa	330	-	-	14	-9815	-9486	161580	161909	WP_031692728.1#30	NZ_NSNI01000003.1	GCF_003833585.1
WP_236079907.1#30|Pseudomonas_aeruginosa	831	-	-	32	-9368	-8538	160632	161462	WP_124136003.1#30	NZ_NSNI01000003.1	GCF_003833585.1
WP_236079907.1#30|Pseudomonas_aeruginosa	993	-	-	7	-8339	-7347	159441	160433	WP_058173016.1#30	NZ_NSNI01000003.1	GCF_003833585.1
WP_236079907.1#30|Pseudomonas_aeruginosa	879	-	+	28	-7263	-6385	158479	159357	WP_058173017.1#30	NZ_NSNI01000003.1	GCF_003833585.1
WP_236079907.1#30|Pseudomonas_aeruginosa	1368	-	+	29	-6310	-4943	157037	158404	WP_175567016.1#30	NZ_NSNI01000003.1	GCF_003833585.1
WP_236079907.1#30|Pseudomonas_aeruginosa	2106	-	+	11	-4820	-2715	154809	156914	WP_058173077.1#30	NZ_NSNI01000003.1	GCF_003833585.1
WP_236079907.1#30|Pseudomonas_aeruginosa	246	-	+	16	-2557	-2312	154406	154651	WP_025297454.1#30	NZ_NSNI01000003.1	GCF_003833585.1
WP_236079907.1#30|Pseudomonas_aeruginosa	282	-	+	24	-2322	-2041	154135	154416	WP_004350182.1#30	NZ_NSNI01000003.1	GCF_003833585.1
WP_236079907.1#30|Pseudomonas_aeruginosa	582	-	-	6	-1599	-1018	153112	153693	WP_073666480.1#30	NZ_NSNI01000003.1	GCF_003833585.1
WP_236079907.1#30|Pseudomonas_aeruginosa	876	-	-	1	-1003	-128	152222	153097	WP_073666481.1#30	NZ_NSNI01000003.1	GCF_003833585.1
WP_236079907.1#30|Pseudomonas_aeruginosa	1581	-	+	183	1	1581	150513	152093	WP_236079907.1#30	NZ_NSNI01000003.1	GCF_003833585.1
WP_236079907.1#30|Pseudomonas_aeruginosa	663	-	+	4	1625	2287	149807	150469	WP_073666482.1#30	NZ_NSNI01000003.1	GCF_003833585.1
WP_236079907.1#30|Pseudomonas_aeruginosa	3720	-	+	68	2360	6079	146015	149734	WP_073666483.1#30	NZ_NSNI01000003.1	GCF_003833585.1
WP_236079907.1#30|Pseudomonas_aeruginosa	663	-	+	67	6076	6738	145356	146018	WP_033991194.1#30	NZ_NSNI01000003.1	GCF_003833585.1
WP_236079907.1#30|Pseudomonas_aeruginosa	1245	-	+	66	6735	7979	144115	145359	WP_073666484.1#30	NZ_NSNI01000003.1	GCF_003833585.1
WP_236079907.1#30|Pseudomonas_aeruginosa	834	-	+	65	7983	8816	143278	144111	WP_073666485.1#30	NZ_NSNI01000003.1	GCF_003833585.1
WP_236079907.1#30|Pseudomonas_aeruginosa	318	-	+	40	9055	9372	142722	143039	WP_073666486.1#30	NZ_NSNI01000003.1	GCF_003833585.1
WP_236079907.1#30|Pseudomonas_aeruginosa	3120	-	+	2	9534	12653	139441	142560	WP_073666501.1#30	NZ_NSNI01000003.1	GCF_003833585.1
WP_236079907.1#30|Pseudomonas_aeruginosa	1794	-	+	74	12666	14459	137635	139428	WP_124136002.1#30	NZ_NSNI01000003.1	GCF_003833585.1
WP_236079907.1#30|Pseudomonas_aeruginosa	198	-	+	147	14714	14911	137183	137380	WP_073666488.1#30	NZ_NSNI01000003.1	GCF_003833585.1
WP_236079907.1#30|Pseudomonas_aeruginosa	2898	-	+	2	15162	18059	134035	136932	WP_073666489.1#30	NZ_NSNI01000003.1	GCF_003833585.1
WP_236079907.1#30|Pseudomonas_aeruginosa	4959	-	+	3	18093	23051	129043	134001	WP_073666490.1#30	NZ_NSNI01000003.1	GCF_003833585.1
WP_236079907.1#30|Pseudomonas_aeruginosa	603	-	+	59	23078	23680	128414	129016	WP_073666491.1#30	NZ_NSNI01000003.1	GCF_003833585.1
WP_236079907.1#30|Pseudomonas_aeruginosa	1749	-	+	59	23681	25429	126665	128413	WP_079867746.1#30	NZ_NSNI01000003.1	GCF_003833585.1
WP_236079907.1#30|Pseudomonas_aeruginosa	1728	-	+	80	25416	27143	124951	126678	WP_073666493.1#30	NZ_NSNI01000003.1	GCF_003833585.1
WP_236079907.1#30|Pseudomonas_aeruginosa	6438	-	+	72	27292	33729	118365	124802	WP_073666494.1#30	NZ_NSNI01000003.1	GCF_003833585.1
WP_238954630.1#31|Pseudomonas_aeruginosa	229	+	+	108	-1547	-1319	1	229	WP_046881100.1#31	NZ_JAIWRM010000024.1	GCF_022342425.1
WP_238954630.1#31|Pseudomonas_aeruginosa	210	+	+	34	-1259	-1050	289	498	WP_031633111.1#31	NZ_JAIWRM010000024.1	GCF_022342425.1
WP_238954630.1#31|Pseudomonas_aeruginosa	876	+	-	1	-1003	-128	545	1420	WP_023115262.1#31	NZ_JAIWRM010000024.1	GCF_022342425.1
WP_238954630.1#31|Pseudomonas_aeruginosa	1581	+	+	183	1	1581	1549	3129	WP_238954630.1#31	NZ_JAIWRM010000024.1	GCF_022342425.1
WP_238954630.1#31|Pseudomonas_aeruginosa	648	+	+	4	1605	2252	3153	3800	WP_023115264.1#31	NZ_JAIWRM010000024.1	GCF_022342425.1
WP_238954630.1#31|Pseudomonas_aeruginosa	846	+	+	10	2416	3261	3964	4809	WP_023115265.1#31	NZ_JAIWRM010000024.1	GCF_022342425.1
WP_238954630.1#31|Pseudomonas_aeruginosa	858	+	+	22	4113	4970	5661	6518	WP_023115266.1#31	NZ_JAIWRM010000024.1	GCF_022342425.1
WP_238954630.1#31|Pseudomonas_aeruginosa	546	+	+	21	4963	5508	6511	7056	WP_023115267.1#31	NZ_JAIWRM010000024.1	GCF_022342425.1
WP_238954630.1#31|Pseudomonas_aeruginosa	3465	+	+	13	5532	8996	7080	10544	WP_023115268.1#31	NZ_JAIWRM010000024.1	GCF_022342425.1
WP_238954630.1#31|Pseudomonas_aeruginosa	3333	+	+	3	9156	12488	10704	14036	WP_031633116.1#31	NZ_JAIWRM010000024.1	GCF_022342425.1
WP_238954630.1#31|Pseudomonas_aeruginosa	513	+	+	37	12546	13058	14094	14606	WP_023115270.1#31	NZ_JAIWRM010000024.1	GCF_022342425.1
WP_238954630.1#31|Pseudomonas_aeruginosa	1668	+	+	33	13067	14734	14615	16282	WP_023115271.1#31	NZ_JAIWRM010000024.1	GCF_022342425.1
WP_238954630.1#31|Pseudomonas_aeruginosa	870	+	+	50	14739	15608	16287	17156	WP_023115272.1#31	NZ_JAIWRM010000024.1	GCF_022342425.1
WP_238954630.1#31|Pseudomonas_aeruginosa	1674	+	+	19	15725	17398	17273	18946	WP_023115273.1#31	NZ_JAIWRM010000024.1	GCF_022342425.1
WP_238954630.1#31|Pseudomonas_aeruginosa	2322	+	+	26	17438	19759	18986	21307	WP_023115274.1#31	NZ_JAIWRM010000024.1	GCF_022342425.1
WP_238954630.1#31|Pseudomonas_aeruginosa	2052	+	+	17	19756	21807	21304	23355	WP_023115275.1#31	NZ_JAIWRM010000024.1	GCF_022342425.1
WP_238954630.1#31|Pseudomonas_aeruginosa	1638	+	+	55	22016	23653	23564	25201	WP_023115276.1#31	NZ_JAIWRM010000024.1	GCF_022342425.1
WP_238954630.1#31|Pseudomonas_aeruginosa	229	+	-	185	23880	24108	25428	25656	pseudogene_31.10*#31	NZ_JAIWRM010000024.1	GCF_022342425.1
WP_043106458.1#32|Pseudomonas_aeruginosa	549	+	-	0	-14204	-13656	138475	139023	WP_171944869.1#32	NZ_NIQD01000002.1	GCF_002601815.1
WP_043106458.1#32|Pseudomonas_aeruginosa	189	+	-	140	-13570	-13382	139109	139297	WP_043106107.1#32	NZ_NIQD01000002.1	GCF_002601815.1
WP_043106458.1#32|Pseudomonas_aeruginosa	498	+	-	25	-13369	-12872	139310	139807	WP_043106106.1#32	NZ_NIQD01000002.1	GCF_002601815.1
WP_043106458.1#32|Pseudomonas_aeruginosa	951	+	-	8	-12900	-11950	139779	140729	WP_043106105.1#32	NZ_NIQD01000002.1	GCF_002601815.1
WP_043106458.1#32|Pseudomonas_aeruginosa	1005	+	-	9	-11860	-10856	140819	141823	WP_043106104.1#32	NZ_NIQD01000002.1	GCF_002601815.1
WP_043106458.1#32|Pseudomonas_aeruginosa	969	+	-	5	-10779	-9811	141900	142868	WP_043106102.1#32	NZ_NIQD01000002.1	GCF_002601815.1
WP_043106458.1#32|Pseudomonas_aeruginosa	669	+	+	31	-9024	-8356	143655	144323	WP_071536799.1#32	NZ_NIQD01000002.1	GCF_002601815.1
WP_043106458.1#32|Pseudomonas_aeruginosa	1107	+	+	30	-8359	-7253	144320	145426	WP_043106099.1#32	NZ_NIQD01000002.1	GCF_002601815.1
WP_043106458.1#32|Pseudomonas_aeruginosa	2142	+	+	11	-7122	-4981	145557	147698	WP_079390047.1#32	NZ_NIQD01000002.1	GCF_002601815.1
WP_043106458.1#32|Pseudomonas_aeruginosa	579	+	-	6	-4788	-4210	147891	148469	WP_003291613.1#32	NZ_NIQD01000002.1	GCF_002601815.1
WP_043106458.1#32|Pseudomonas_aeruginosa	1509	+	-	70	-4206	-2698	148473	149981	WP_043106095.1#32	NZ_NIQD01000002.1	GCF_002601815.1
WP_043106458.1#32|Pseudomonas_aeruginosa	345	+	-	122	-2662	-2318	150017	150361	WP_043106093.1#32	NZ_NIQD01000002.1	GCF_002601815.1
WP_043106458.1#32|Pseudomonas_aeruginosa	327	+	-	0	-2321	-1995	150358	150684	WP_003291616.1#32	NZ_NIQD01000002.1	GCF_002601815.1
WP_043106458.1#32|Pseudomonas_aeruginosa	477	+	-	53	-1594	-1118	151085	151561	WP_071536800.1#32	NZ_NIQD01000002.1	GCF_002601815.1
WP_043106458.1#32|Pseudomonas_aeruginosa	876	+	-	1	-1009	-134	151670	152545	WP_043107117.1#32	NZ_NIQD01000002.1	GCF_002601815.1
WP_043106458.1#32|Pseudomonas_aeruginosa	1575	+	+	183	1	1575	152680	154254	WP_043106458.1#32	NZ_NIQD01000002.1	GCF_002601815.1
WP_043106458.1#32|Pseudomonas_aeruginosa	648	+	+	4	1599	2246	154278	154925	WP_043106453.1#32	NZ_NIQD01000002.1	GCF_002601815.1
WP_043106458.1#32|Pseudomonas_aeruginosa	846	+	+	10	2410	3255	155089	155934	WP_043106451.1#32	NZ_NIQD01000002.1	GCF_002601815.1
WP_043106458.1#32|Pseudomonas_aeruginosa	318	+	+	40	3670	3987	156349	156666	WP_043106450.1#32	NZ_NIQD01000002.1	GCF_002601815.1
WP_043106458.1#32|Pseudomonas_aeruginosa	780	+	+	22	4182	4961	156861	157640	WP_043106449.1#32	NZ_NIQD01000002.1	GCF_002601815.1
WP_043106458.1#32|Pseudomonas_aeruginosa	546	+	+	21	4954	5499	157633	158178	WP_023663373.1#32	NZ_NIQD01000002.1	GCF_002601815.1
WP_043106458.1#32|Pseudomonas_aeruginosa	3465	+	+	13	5523	8987	158202	161666	WP_043107115.1#32	NZ_NIQD01000002.1	GCF_002601815.1
WP_043106458.1#32|Pseudomonas_aeruginosa	3312	+	+	3	9150	12461	161829	165140	WP_043106447.1#32	NZ_NIQD01000002.1	GCF_002601815.1
WP_043106458.1#32|Pseudomonas_aeruginosa	513	+	+	37	12519	13031	165198	165710	WP_052160138.1#32	NZ_NIQD01000002.1	GCF_002601815.1
WP_043106458.1#32|Pseudomonas_aeruginosa	1668	+	+	33	13040	14707	165719	167386	WP_043106445.1#32	NZ_NIQD01000002.1	GCF_002601815.1
WP_043106458.1#32|Pseudomonas_aeruginosa	954	+	+	96	14712	15665	167391	168344	WP_124179962.1#32	NZ_NIQD01000002.1	GCF_002601815.1
WP_043106458.1#32|Pseudomonas_aeruginosa	1674	+	+	19	15779	17452	168458	170131	WP_043106444.1#32	NZ_NIQD01000002.1	GCF_002601815.1
WP_043106458.1#32|Pseudomonas_aeruginosa	2322	+	+	26	17492	19813	170171	172492	WP_043106443.1#32	NZ_NIQD01000002.1	GCF_002601815.1
WP_043106458.1#32|Pseudomonas_aeruginosa	2052	+	+	17	19810	21861	172489	174540	WP_196684273.1#32	NZ_NIQD01000002.1	GCF_002601815.1
WP_043106458.1#32|Pseudomonas_aeruginosa	2649	+	-	39	22045	24693	174724	177372	WP_043106442.1#32	NZ_NIQD01000002.1	GCF_002601815.1
WP_043106458.1#32|Pseudomonas_aeruginosa	1395	+	-	15	24942	26336	177621	179015	WP_053817053.1#32	NZ_NIQD01000002.1	GCF_002601815.1
WP_034017985.1#33|Pseudomonas_aeruginosa	678	-	+	63	-16499	-15822	34173	34850	WP_049956867.1#33	NZ_RXTB01000164.1	GCF_003968015.1
WP_034017985.1#33|Pseudomonas_aeruginosa	195	-	+	45	-15787	-15593	33944	34138	WP_025297465.1#33	NZ_RXTB01000164.1	GCF_003968015.1
WP_034017985.1#33|Pseudomonas_aeruginosa	495	-	-	25	-15407	-14913	33264	33758	WP_031684483.1#33	NZ_RXTB01000164.1	GCF_003968015.1
WP_034017985.1#33|Pseudomonas_aeruginosa	468	-	-	27	-14793	-14326	32677	33144	WP_031684484.1#33	NZ_RXTB01000164.1	GCF_003968015.1
WP_034017985.1#33|Pseudomonas_aeruginosa	1014	-	-	20	-14318	-13305	31656	32669	WP_031684485.1#33	NZ_RXTB01000164.1	GCF_003968015.1
WP_034017985.1#33|Pseudomonas_aeruginosa	348	-	+	12	-13129	-12782	31133	31480	WP_031684486.1#33	NZ_RXTB01000164.1	GCF_003968015.1
WP_034017985.1#33|Pseudomonas_aeruginosa	894	-	-	8	-12436	-11543	29894	30787	WP_031684487.1#33	NZ_RXTB01000164.1	GCF_003968015.1
WP_034017985.1#33|Pseudomonas_aeruginosa	1005	-	-	9	-11450	-10446	28797	29801	WP_031684488.1#33	NZ_RXTB01000164.1	GCF_003968015.1
WP_034017985.1#33|Pseudomonas_aeruginosa	969	-	-	5	-10369	-9401	27752	28720	WP_031684489.1#33	NZ_RXTB01000164.1	GCF_003968015.1
WP_034017985.1#33|Pseudomonas_aeruginosa	669	-	+	31	-8621	-7953	26304	26972	WP_071536843.1#33	NZ_RXTB01000164.1	GCF_003968015.1
WP_034017985.1#33|Pseudomonas_aeruginosa	1107	-	+	30	-7956	-6850	25201	26307	WP_061363361.1#33	NZ_RXTB01000164.1	GCF_003968015.1
WP_034017985.1#33|Pseudomonas_aeruginosa	2139	-	+	11	-6720	-4582	22933	25071	WP_031684492.1#33	NZ_RXTB01000164.1	GCF_003968015.1
WP_034017985.1#33|Pseudomonas_aeruginosa	246	-	+	16	-4445	-4200	22551	22796	WP_031684494.1#33	NZ_RXTB01000164.1	GCF_003968015.1
WP_034017985.1#33|Pseudomonas_aeruginosa	2571	-	+	34	-3625	-1055	19406	21976	WP_049956868.1#33	NZ_RXTB01000164.1	GCF_003968015.1
WP_034017985.1#33|Pseudomonas_aeruginosa	876	-	-	1	-1008	-133	18484	19359	WP_023115262.1#33	NZ_RXTB01000164.1	GCF_003968015.1
WP_034017985.1#33|Pseudomonas_aeruginosa	1575	-	+	183	1	1575	16776	18350	WP_034017985.1#33	NZ_RXTB01000164.1	GCF_003968015.1
WP_034017985.1#33|Pseudomonas_aeruginosa	648	-	+	4	1599	2246	16105	16752	WP_031684496.1#33	NZ_RXTB01000164.1	GCF_003968015.1
WP_034017985.1#33|Pseudomonas_aeruginosa	861	-	+	10	2410	3270	15081	15941	WP_034017955.1#33	NZ_RXTB01000164.1	GCF_003968015.1
WP_034017985.1#33|Pseudomonas_aeruginosa	204	-	+	41	3421	3624	14727	14930	WP_031684503.1#33	NZ_RXTB01000164.1	GCF_003968015.1
WP_034017985.1#33|Pseudomonas_aeruginosa	612	-	+	44	3617	4228	14123	14734	WP_031684504.1#33	NZ_RXTB01000164.1	GCF_003968015.1
WP_034017985.1#33|Pseudomonas_aeruginosa	630	-	+	46	4252	4881	13470	14099	WP_198082239.1#33	NZ_RXTB01000164.1	GCF_003968015.1
WP_034017985.1#33|Pseudomonas_aeruginosa	3555	-	+	13	4893	8447	9904	13458	WP_031684509.1#33	NZ_RXTB01000164.1	GCF_003968015.1
WP_034017985.1#33|Pseudomonas_aeruginosa	1806	-	+	3	8527	10332	8019	9824	WP_031684510.1#33	NZ_RXTB01000164.1	GCF_003968015.1
WP_034017985.1#33|Pseudomonas_aeruginosa	174	-	+	49	10329	10502	7849	8022	WP_153896475.1#33	NZ_RXTB01000164.1	GCF_003968015.1
WP_034017985.1#33|Pseudomonas_aeruginosa	1245	-	+	64	10502	11746	6605	7849	WP_031684511.1#33	NZ_RXTB01000164.1	GCF_003968015.1
WP_034017985.1#33|Pseudomonas_aeruginosa	189	-	+	185	11728	11916	6435	6623	pseudogene_33.5*#33	NZ_RXTB01000164.1	GCF_003968015.1
WP_034017985.1#33|Pseudomonas_aeruginosa	1707	-	+	51	11949	13655	4696	6402	WP_196721051.1#33	NZ_RXTB01000164.1	GCF_003968015.1
WP_034017985.1#33|Pseudomonas_aeruginosa	2508	-	+	48	13663	16170	2181	4688	WP_031684514.1#33	NZ_RXTB01000164.1	GCF_003968015.1
WP_034017985.1#33|Pseudomonas_aeruginosa	2097	-	+	17	16183	18279	72	2168	WP_031684515.1#33	NZ_RXTB01000164.1	GCF_003968015.1
WP_073666500.1#34|Pseudomonas_aeruginosa	348	+	+	12	-13651	-13304	21648	21995	WP_033948980.1#34	NZ_FRSP01000060.1	GCF_900147225.1
WP_073666500.1#34|Pseudomonas_aeruginosa	894	+	-	8	-12958	-12065	22341	23234	WP_058173012.1#34	NZ_FRSP01000060.1	GCF_900147225.1
WP_073666500.1#34|Pseudomonas_aeruginosa	1005	+	-	9	-11972	-10968	23327	24331	WP_073666479.1#34	NZ_FRSP01000060.1	GCF_900147225.1
WP_073666500.1#34|Pseudomonas_aeruginosa	969	+	-	5	-10892	-9924	24407	25375	WP_058173014.1#34	NZ_FRSP01000060.1	GCF_900147225.1
WP_073666500.1#34|Pseudomonas_aeruginosa	330	+	-	14	-9821	-9492	25478	25807	WP_031692728.1#34	NZ_FRSP01000060.1	GCF_900147225.1
WP_073666500.1#34|Pseudomonas_aeruginosa	831	+	-	32	-9374	-8544	25925	26755	WP_124136003.1#34	NZ_FRSP01000060.1	GCF_900147225.1
WP_073666500.1#34|Pseudomonas_aeruginosa	165	+	-	56	-8574	-8410	26725	26889	WP_162836284.1#34	NZ_FRSP01000060.1	GCF_900147225.1
WP_073666500.1#34|Pseudomonas_aeruginosa	732	+	-	7	-8345	-7614	26954	27685	WP_170872201.1#34	NZ_FRSP01000060.1	GCF_900147225.1
WP_073666500.1#34|Pseudomonas_aeruginosa	879	+	+	28	-7269	-6391	28030	28908	WP_058173017.1#34	NZ_FRSP01000060.1	GCF_900147225.1
WP_073666500.1#34|Pseudomonas_aeruginosa	1368	+	+	29	-6316	-4949	28983	30350	WP_175567016.1#34	NZ_FRSP01000060.1	GCF_900147225.1
WP_073666500.1#34|Pseudomonas_aeruginosa	2142	+	+	11	-4862	-2721	30437	32578	WP_079867747.1#34	NZ_FRSP01000060.1	GCF_900147225.1
WP_073666500.1#34|Pseudomonas_aeruginosa	246	+	+	16	-2563	-2318	32736	32981	WP_025297454.1#34	NZ_FRSP01000060.1	GCF_900147225.1
WP_073666500.1#34|Pseudomonas_aeruginosa	282	+	+	24	-2328	-2047	32971	33252	WP_004350182.1#34	NZ_FRSP01000060.1	GCF_900147225.1
WP_073666500.1#34|Pseudomonas_aeruginosa	582	+	-	6	-1605	-1024	33694	34275	WP_073666480.1#34	NZ_FRSP01000060.1	GCF_900147225.1
WP_073666500.1#34|Pseudomonas_aeruginosa	876	+	-	1	-1009	-134	34290	35165	WP_073666481.1#34	NZ_FRSP01000060.1	GCF_900147225.1
WP_073666500.1#34|Pseudomonas_aeruginosa	1575	+	+	183	1	1575	35300	36874	WP_073666500.1#34	NZ_FRSP01000060.1	GCF_900147225.1
WP_073666500.1#34|Pseudomonas_aeruginosa	663	+	+	4	1619	2281	36918	37580	WP_073666482.1#34	NZ_FRSP01000060.1	GCF_900147225.1
WP_073666500.1#34|Pseudomonas_aeruginosa	3720	+	+	68	2354	6073	37653	41372	WP_073666483.1#34	NZ_FRSP01000060.1	GCF_900147225.1
WP_073666500.1#34|Pseudomonas_aeruginosa	663	+	+	67	6070	6732	41369	42031	WP_033991194.1#34	NZ_FRSP01000060.1	GCF_900147225.1
WP_073666500.1#34|Pseudomonas_aeruginosa	1245	+	+	66	6729	7973	42028	43272	WP_073666484.1#34	NZ_FRSP01000060.1	GCF_900147225.1
WP_073666500.1#34|Pseudomonas_aeruginosa	834	+	+	65	7977	8810	43276	44109	WP_073666485.1#34	NZ_FRSP01000060.1	GCF_900147225.1
WP_073666500.1#34|Pseudomonas_aeruginosa	318	+	+	40	9049	9366	44348	44665	WP_073666486.1#34	NZ_FRSP01000060.1	GCF_900147225.1
WP_073666500.1#34|Pseudomonas_aeruginosa	3120	+	+	2	9528	12647	44827	47946	WP_073666501.1#34	NZ_FRSP01000060.1	GCF_900147225.1
WP_073666500.1#34|Pseudomonas_aeruginosa	1794	+	+	74	12660	14453	47959	49752	WP_124136002.1#34	NZ_FRSP01000060.1	GCF_900147225.1
WP_073666500.1#34|Pseudomonas_aeruginosa	2898	+	+	2	15156	18053	50455	53352	WP_073666489.1#34	NZ_FRSP01000060.1	GCF_900147225.1
WP_073666500.1#34|Pseudomonas_aeruginosa	4959	+	+	3	18087	23045	53386	58344	WP_073666490.1#34	NZ_FRSP01000060.1	GCF_900147225.1
WP_073666500.1#34|Pseudomonas_aeruginosa	603	+	+	59	23072	23674	58371	58973	WP_073666491.1#34	NZ_FRSP01000060.1	GCF_900147225.1
WP_073666500.1#34|Pseudomonas_aeruginosa	1749	+	+	59	23675	25423	58974	60722	WP_079867746.1#34	NZ_FRSP01000060.1	GCF_900147225.1
WP_073666500.1#34|Pseudomonas_aeruginosa	1728	+	+	80	25410	27137	60709	62436	WP_073666493.1#34	NZ_FRSP01000060.1	GCF_900147225.1
WP_073666500.1#34|Pseudomonas_aeruginosa	6438	+	+	72	27286	33723	62585	69022	WP_073666494.1#34	NZ_FRSP01000060.1	GCF_900147225.1
WP_073666500.1#34|Pseudomonas_aeruginosa	2103	+	+	39	33725	35827	69024	71126	WP_073666495.1#34	NZ_FRSP01000060.1	GCF_900147225.1
WP_196476661.1#35|Pseudomonas_sp__LMG_31766	498	+	-	25	-14166	-13669	10448	10945	WP_182367127.1#35	NZ_JACFYX020000019.1	GCF_015712105.2
WP_196476661.1#35|Pseudomonas_sp__LMG_31766	906	+	-	8	-13658	-12753	10956	11861	WP_196476653.1#35	NZ_JACFYX020000019.1	GCF_015712105.2
WP_196476661.1#35|Pseudomonas_sp__LMG_31766	1005	+	-	9	-12663	-11659	11951	12955	WP_196476654.1#35	NZ_JACFYX020000019.1	GCF_015712105.2
WP_196476661.1#35|Pseudomonas_sp__LMG_31766	621	+	-	143	-11576	-10956	13038	13658	WP_182367121.1#35	NZ_JACFYX020000019.1	GCF_015712105.2
WP_196476661.1#35|Pseudomonas_sp__LMG_31766	969	+	-	5	-10851	-9883	13763	14731	WP_196476655.1#35	NZ_JACFYX020000019.1	GCF_015712105.2
WP_196476661.1#35|Pseudomonas_sp__LMG_31766	330	+	-	14	-9779	-9450	14835	15164	WP_031692728.1#35	NZ_JACFYX020000019.1	GCF_015712105.2
WP_196476661.1#35|Pseudomonas_sp__LMG_31766	831	+	-	32	-9332	-8502	15282	16112	WP_196476656.1#35	NZ_JACFYX020000019.1	GCF_015712105.2
WP_196476661.1#35|Pseudomonas_sp__LMG_31766	993	+	-	7	-8303	-7311	16311	17303	WP_224490782.1#35	NZ_JACFYX020000019.1	GCF_015712105.2
WP_196476661.1#35|Pseudomonas_sp__LMG_31766	879	+	+	28	-7227	-6349	17387	18265	WP_196476657.1#35	NZ_JACFYX020000019.1	GCF_015712105.2
WP_196476661.1#35|Pseudomonas_sp__LMG_31766	1368	+	+	29	-6274	-4907	18340	19707	WP_196476658.1#35	NZ_JACFYX020000019.1	GCF_015712105.2
WP_196476661.1#35|Pseudomonas_sp__LMG_31766	2088	+	+	11	-4766	-2679	19848	21935	WP_224490784.1#35	NZ_JACFYX020000019.1	GCF_015712105.2
WP_196476661.1#35|Pseudomonas_sp__LMG_31766	246	+	+	16	-2521	-2276	22093	22338	WP_025297454.1#35	NZ_JACFYX020000019.1	GCF_015712105.2
WP_196476661.1#35|Pseudomonas_sp__LMG_31766	282	+	+	24	-2286	-2005	22328	22609	WP_025297453.1#35	NZ_JACFYX020000019.1	GCF_015712105.2
WP_196476661.1#35|Pseudomonas_sp__LMG_31766	582	+	-	6	-1599	-1018	23015	23596	WP_162500782.1#35	NZ_JACFYX020000019.1	GCF_015712105.2
WP_196476661.1#35|Pseudomonas_sp__LMG_31766	876	+	-	1	-1004	-129	23610	24485	WP_196476660.1#35	NZ_JACFYX020000019.1	GCF_015712105.2
WP_196476661.1#35|Pseudomonas_sp__LMG_31766	1581	+	+	183	1	1581	24615	26195	WP_196476661.1#35	NZ_JACFYX020000019.1	GCF_015712105.2
WP_196476661.1#35|Pseudomonas_sp__LMG_31766	648	+	+	4	1625	2272	26239	26886	WP_182367109.1#35	NZ_JACFYX020000019.1	GCF_015712105.2
WP_196476661.1#35|Pseudomonas_sp__LMG_31766	846	+	+	10	2435	3280	27049	27894	WP_196476662.1#35	NZ_JACFYX020000019.1	GCF_015712105.2
WP_196476661.1#35|Pseudomonas_sp__LMG_31766	780	+	+	22	4211	4990	28825	29604	WP_196476663.1#35	NZ_JACFYX020000019.1	GCF_015712105.2
WP_196476661.1#35|Pseudomonas_sp__LMG_31766	546	+	+	21	4983	5528	29597	30142	WP_196476664.1#35	NZ_JACFYX020000019.1	GCF_015712105.2
WP_196476661.1#35|Pseudomonas_sp__LMG_31766	3465	+	+	13	5552	9016	30166	33630	WP_196476665.1#35	NZ_JACFYX020000019.1	GCF_015712105.2
WP_196476661.1#35|Pseudomonas_sp__LMG_31766	3312	+	+	3	9177	12488	33791	37102	WP_196476666.1#35	NZ_JACFYX020000019.1	GCF_015712105.2
WP_196476661.1#35|Pseudomonas_sp__LMG_31766	498	+	+	37	12546	13043	37160	37657	WP_196476667.1#35	NZ_JACFYX020000019.1	GCF_015712105.2
WP_196476661.1#35|Pseudomonas_sp__LMG_31766	1608	+	+	33	13047	14654	37661	39268	WP_196476668.1#35	NZ_JACFYX020000019.1	GCF_015712105.2
WP_196476661.1#35|Pseudomonas_sp__LMG_31766	870	+	+	50	14659	15528	39273	40142	WP_196476669.1#35	NZ_JACFYX020000019.1	GCF_015712105.2
WP_196476661.1#35|Pseudomonas_sp__LMG_31766	1674	+	+	19	15648	17321	40262	41935	WP_196476670.1#35	NZ_JACFYX020000019.1	GCF_015712105.2
WP_196476661.1#35|Pseudomonas_sp__LMG_31766	2322	+	+	26	17361	19682	41975	44296	WP_196476671.1#35	NZ_JACFYX020000019.1	GCF_015712105.2
WP_196476661.1#35|Pseudomonas_sp__LMG_31766	2052	+	+	17	19679	21730	44293	46344	WP_196476672.1#35	NZ_JACFYX020000019.1	GCF_015712105.2
WP_196476661.1#35|Pseudomonas_sp__LMG_31766	1638	+	+	55	21939	23576	46553	48190	WP_196476673.1#35	NZ_JACFYX020000019.1	GCF_015712105.2
WP_196476661.1#35|Pseudomonas_sp__LMG_31766	2145	+	+	0	23671	25815	48285	50429	WP_196476674.1#35	NZ_JACFYX020000019.1	GCF_015712105.2
WP_196476661.1#35|Pseudomonas_sp__LMG_31766	1395	+	-	15	25922	27316	50536	51930	WP_196476675.1#35	NZ_JACFYX020000019.1	GCF_015712105.2
WP_128704223.1#36|Pseudomonas_aeruginosa	678	-	+	63	-16499	-15822	241901	242578	WP_049956867.1#36	NZ_RXAR01000010.1	GCF_003974605.1
WP_128704223.1#36|Pseudomonas_aeruginosa	195	-	+	45	-15787	-15593	241672	241866	WP_025297465.1#36	NZ_RXAR01000010.1	GCF_003974605.1
WP_128704223.1#36|Pseudomonas_aeruginosa	495	-	-	25	-15407	-14913	240992	241486	WP_031684483.1#36	NZ_RXAR01000010.1	GCF_003974605.1
WP_128704223.1#36|Pseudomonas_aeruginosa	468	-	-	27	-14793	-14326	240405	240872	WP_031684484.1#36	NZ_RXAR01000010.1	GCF_003974605.1
WP_128704223.1#36|Pseudomonas_aeruginosa	924	-	-	20	-14318	-13395	239474	240397	WP_034017958.1#36	NZ_RXAR01000010.1	GCF_003974605.1
WP_128704223.1#36|Pseudomonas_aeruginosa	348	-	+	12	-13129	-12782	238861	239208	WP_031684486.1#36	NZ_RXAR01000010.1	GCF_003974605.1
WP_128704223.1#36|Pseudomonas_aeruginosa	894	-	-	8	-12436	-11543	237622	238515	WP_031684487.1#36	NZ_RXAR01000010.1	GCF_003974605.1
WP_128704223.1#36|Pseudomonas_aeruginosa	1005	-	-	9	-11450	-10446	236525	237529	WP_031684488.1#36	NZ_RXAR01000010.1	GCF_003974605.1
WP_128704223.1#36|Pseudomonas_aeruginosa	969	-	-	5	-10369	-9401	235480	236448	WP_031684489.1#36	NZ_RXAR01000010.1	GCF_003974605.1
WP_128704223.1#36|Pseudomonas_aeruginosa	669	-	+	31	-8621	-7953	234032	234700	WP_071536109.1#36	NZ_RXAR01000010.1	GCF_003974605.1
WP_128704223.1#36|Pseudomonas_aeruginosa	1107	-	+	30	-7956	-6850	232929	234035	WP_061363361.1#36	NZ_RXAR01000010.1	GCF_003974605.1
WP_128704223.1#36|Pseudomonas_aeruginosa	2139	-	+	11	-6720	-4582	230661	232799	WP_031684492.1#36	NZ_RXAR01000010.1	GCF_003974605.1
WP_128704223.1#36|Pseudomonas_aeruginosa	246	-	+	16	-4445	-4200	230279	230524	WP_031684494.1#36	NZ_RXAR01000010.1	GCF_003974605.1
WP_128704223.1#36|Pseudomonas_aeruginosa	2571	-	+	34	-3625	-1055	227134	229704	WP_049956868.1#36	NZ_RXAR01000010.1	GCF_003974605.1
WP_128704223.1#36|Pseudomonas_aeruginosa	876	-	-	1	-1008	-133	226212	227087	WP_023115262.1#36	NZ_RXAR01000010.1	GCF_003974605.1
WP_128704223.1#36|Pseudomonas_aeruginosa	1575	-	+	183	1	1575	224504	226078	WP_128704223.1#36	NZ_RXAR01000010.1	GCF_003974605.1
WP_128704223.1#36|Pseudomonas_aeruginosa	648	-	+	4	1599	2246	223833	224480	WP_031684496.1#36	NZ_RXAR01000010.1	GCF_003974605.1
WP_128704223.1#36|Pseudomonas_aeruginosa	861	-	+	10	2410	3270	222809	223669	WP_034017955.1#36	NZ_RXAR01000010.1	GCF_003974605.1
WP_128704223.1#36|Pseudomonas_aeruginosa	204	-	+	41	3421	3624	222455	222658	WP_031684503.1#36	NZ_RXAR01000010.1	GCF_003974605.1
WP_128704223.1#36|Pseudomonas_aeruginosa	612	-	+	44	3617	4228	221851	222462	WP_031684504.1#36	NZ_RXAR01000010.1	GCF_003974605.1
WP_128704223.1#36|Pseudomonas_aeruginosa	630	-	+	46	4252	4881	221198	221827	WP_198082239.1#36	NZ_RXAR01000010.1	GCF_003974605.1
WP_128704223.1#36|Pseudomonas_aeruginosa	3555	-	+	13	4893	8447	217632	221186	WP_128704208.1#36	NZ_RXAR01000010.1	GCF_003974605.1
WP_128704223.1#36|Pseudomonas_aeruginosa	1806	-	+	3	8527	10332	215747	217552	WP_031684510.1#36	NZ_RXAR01000010.1	GCF_003974605.1
WP_128704223.1#36|Pseudomonas_aeruginosa	168	-	+	49	10335	10502	215577	215744	WP_153570699.1#36	NZ_RXAR01000010.1	GCF_003974605.1
WP_128704223.1#36|Pseudomonas_aeruginosa	1245	-	+	64	10502	11746	214333	215577	WP_031684511.1#36	NZ_RXAR01000010.1	GCF_003974605.1
WP_128704223.1#36|Pseudomonas_aeruginosa	189	-	+	185	11728	11916	214163	214351	pseudogene_36.27*#36	NZ_RXAR01000010.1	GCF_003974605.1
WP_128704223.1#36|Pseudomonas_aeruginosa	1707	-	+	51	11949	13655	212424	214130	WP_196721051.1#36	NZ_RXAR01000010.1	GCF_003974605.1
WP_128704223.1#36|Pseudomonas_aeruginosa	2508	-	+	48	13663	16170	209909	212416	WP_128704207.1#36	NZ_RXAR01000010.1	GCF_003974605.1
WP_128704223.1#36|Pseudomonas_aeruginosa	2097	-	+	17	16183	18279	207800	209896	WP_128704206.1#36	NZ_RXAR01000010.1	GCF_003974605.1
WP_128704223.1#36|Pseudomonas_aeruginosa	1383	-	-	15	18423	19805	206274	207656	WP_034017952.1#36	NZ_RXAR01000010.1	GCF_003974605.1
WP_128704223.1#36|Pseudomonas_aeruginosa	354	-	+	115	20367	20720	205359	205712	WP_010895635.1#36	NZ_RXAR01000010.1	GCF_003974605.1
WP_108116052.1#37|Pseudomonas_aeruginosa	318	+	-	119	-14105	-13788	43734	44051	WP_033976856.1#37	NZ_JABDVG010000005.1	GCF_015317915.1
WP_108116052.1#37|Pseudomonas_aeruginosa	348	+	-	118	-13742	-13395	44097	44444	WP_033976854.1#37	NZ_JABDVG010000005.1	GCF_015317915.1
WP_108116052.1#37|Pseudomonas_aeruginosa	246	+	+	116	-13316	-13071	44523	44768	WP_031633644.1#37	NZ_JABDVG010000005.1	GCF_015317915.1
WP_108116052.1#37|Pseudomonas_aeruginosa	645	+	-	128	-12431	-11787	45408	46052	WP_126122904.1#37	NZ_JABDVG010000005.1	GCF_015317915.1
WP_108116052.1#37|Pseudomonas_aeruginosa	1380	+	+	129	-11602	-10223	46237	47616	WP_126122905.1#37	NZ_JABDVG010000005.1	GCF_015317915.1
WP_108116052.1#37|Pseudomonas_aeruginosa	204	+	+	45	-10162	-9959	47677	47880	WP_031633646.1#37	NZ_JABDVG010000005.1	GCF_015317915.1
WP_108116052.1#37|Pseudomonas_aeruginosa	1005	+	+	123	-9625	-8621	48214	49218	WP_071575334.1#37	NZ_JABDVG010000005.1	GCF_015317915.1
WP_108116052.1#37|Pseudomonas_aeruginosa	1707	+	-	80	-8473	-6767	49366	51072	WP_031633649.1#37	NZ_JABDVG010000005.1	GCF_015317915.1
WP_108116052.1#37|Pseudomonas_aeruginosa	2202	+	-	59	-6767	-4566	51072	53273	WP_033976850.1#37	NZ_JABDVG010000005.1	GCF_015317915.1
WP_108116052.1#37|Pseudomonas_aeruginosa	1077	+	-	7	-4468	-3392	53371	54447	WP_052156709.1#37	NZ_JABDVG010000005.1	GCF_015317915.1
WP_108116052.1#37|Pseudomonas_aeruginosa	255	+	-	0	-3234	-2980	54605	54859	WP_153574174.1#37	NZ_JABDVG010000005.1	GCF_015317915.1
WP_108116052.1#37|Pseudomonas_aeruginosa	246	+	+	16	-2545	-2300	55294	55539	WP_025297454.1#37	NZ_JABDVG010000005.1	GCF_015317915.1
WP_108116052.1#37|Pseudomonas_aeruginosa	282	+	+	24	-2310	-2029	55529	55810	WP_025297453.1#37	NZ_JABDVG010000005.1	GCF_015317915.1
WP_108116052.1#37|Pseudomonas_aeruginosa	582	+	-	6	-1623	-1042	56216	56797	WP_033976848.1#37	NZ_JABDVG010000005.1	GCF_015317915.1
WP_108116052.1#37|Pseudomonas_aeruginosa	876	+	-	1	-1028	-153	56811	57686	WP_033976847.1#37	NZ_JABDVG010000005.1	GCF_015317915.1
WP_108116052.1#37|Pseudomonas_aeruginosa	1557	+	+	183	1	1557	57840	59396	WP_108116052.1#37	NZ_JABDVG010000005.1	GCF_015317915.1
WP_108116052.1#37|Pseudomonas_aeruginosa	648	+	+	4	1581	2228	59420	60067	WP_033976844.1#37	NZ_JABDVG010000005.1	GCF_015317915.1
WP_108116052.1#37|Pseudomonas_aeruginosa	2367	+	+	2	2621	4987	60460	62826	WP_033976842.1#37	NZ_JABDVG010000005.1	GCF_015317915.1
WP_108116052.1#37|Pseudomonas_aeruginosa	942	+	+	38	5404	6345	63243	64184	WP_033976881.1#37	NZ_JABDVG010000005.1	GCF_015317915.1
WP_108116052.1#37|Pseudomonas_aeruginosa	1470	+	+	3	6348	7817	64187	65656	WP_033976841.1#37	NZ_JABDVG010000005.1	GCF_015317915.1
WP_108116052.1#37|Pseudomonas_aeruginosa	1689	+	+	18	7814	9502	65653	67341	WP_033976840.1#37	NZ_JABDVG010000005.1	GCF_015317915.1
WP_108116052.1#37|Pseudomonas_aeruginosa	1980	+	+	19	9533	11512	67372	69351	WP_033976839.1#37	NZ_JABDVG010000005.1	GCF_015317915.1
WP_108116052.1#37|Pseudomonas_aeruginosa	2127	+	+	35	11551	13677	69390	71516	WP_033976838.1#37	NZ_JABDVG010000005.1	GCF_015317915.1
WP_108116052.1#37|Pseudomonas_aeruginosa	765	+	+	43	13677	14441	71516	72280	WP_033976837.1#37	NZ_JABDVG010000005.1	GCF_015317915.1
WP_108116052.1#37|Pseudomonas_aeruginosa	2145	+	+	42	14459	16603	72298	74442	WP_202551483.1#37	NZ_JABDVG010000005.1	GCF_015317915.1
WP_108116052.1#37|Pseudomonas_aeruginosa	3042	+	+	2	16603	19644	74442	77483	WP_033976835.1#37	NZ_JABDVG010000005.1	GCF_015317915.1
WP_108116052.1#37|Pseudomonas_aeruginosa	5127	+	+	36	19721	24847	77560	82686	WP_033976834.1#37	NZ_JABDVG010000005.1	GCF_015317915.1
WP_108116052.1#37|Pseudomonas_aeruginosa	1008	+	+	92	25046	26053	82885	83892	WP_071575336.1#37	NZ_JABDVG010000005.1	GCF_015317915.1
WP_108116052.1#37|Pseudomonas_aeruginosa	921	+	+	89	26046	26966	83885	84805	WP_033976832.1#37	NZ_JABDVG010000005.1	GCF_015317915.1
WP_108116052.1#37|Pseudomonas_aeruginosa	1122	+	+	93	26969	28090	84808	85929	WP_033976830.1#37	NZ_JABDVG010000005.1	GCF_015317915.1
WP_108116052.1#37|Pseudomonas_aeruginosa	1380	+	-	185	28172	29551	86011	87390	pseudogene_37.11*#37	NZ_JABDVG010000005.1	GCF_015317915.1
WP_210982944.1#38|Pseudomonas_aeruginosa	692	-	+	183	1	692	263047	263738	WP_210982944.1#38	NZ_JAGEYF010000006.1	GCF_018026785.1
WP_210982944.1#38|Pseudomonas_aeruginosa	648	-	+	4	716	1363	262376	263023	WP_031684496.1#38	NZ_JAGEYF010000006.1	GCF_018026785.1
WP_210982944.1#38|Pseudomonas_aeruginosa	861	-	+	10	1527	2387	261352	262212	WP_034017955.1#38	NZ_JAGEYF010000006.1	GCF_018026785.1
WP_210982944.1#38|Pseudomonas_aeruginosa	204	-	+	41	2538	2741	260998	261201	WP_031684503.1#38	NZ_JAGEYF010000006.1	GCF_018026785.1
WP_210982944.1#38|Pseudomonas_aeruginosa	612	-	+	44	2734	3345	260394	261005	WP_031684504.1#38	NZ_JAGEYF010000006.1	GCF_018026785.1
WP_210982944.1#38|Pseudomonas_aeruginosa	630	-	+	46	3369	3998	259741	260370	WP_198082239.1#38	NZ_JAGEYF010000006.1	GCF_018026785.1
WP_210982944.1#38|Pseudomonas_aeruginosa	3555	-	+	13	4010	7564	256175	259729	WP_031684509.1#38	NZ_JAGEYF010000006.1	GCF_018026785.1
WP_210982944.1#38|Pseudomonas_aeruginosa	1806	-	+	3	7644	9449	254290	256095	WP_031684510.1#38	NZ_JAGEYF010000006.1	GCF_018026785.1
WP_210982944.1#38|Pseudomonas_aeruginosa	168	-	+	49	9452	9619	254120	254287	WP_153570699.1#38	NZ_JAGEYF010000006.1	GCF_018026785.1
WP_210982944.1#38|Pseudomonas_aeruginosa	1245	-	+	64	9619	10863	252876	254120	WP_031684511.1#38	NZ_JAGEYF010000006.1	GCF_018026785.1
WP_210982944.1#38|Pseudomonas_aeruginosa	189	-	+	185	10845	11033	252706	252894	pseudogene_38.11*#38	NZ_JAGEYF010000006.1	GCF_018026785.1
WP_210982944.1#38|Pseudomonas_aeruginosa	1707	-	+	51	11066	12772	250967	252673	WP_196721051.1#38	NZ_JAGEYF010000006.1	GCF_018026785.1
WP_210982944.1#38|Pseudomonas_aeruginosa	2508	-	+	48	12780	15287	248452	250959	WP_031684514.1#38	NZ_JAGEYF010000006.1	GCF_018026785.1
WP_210982944.1#38|Pseudomonas_aeruginosa	2097	-	+	17	15300	17396	246343	248439	WP_031684515.1#38	NZ_JAGEYF010000006.1	GCF_018026785.1
WP_210982944.1#38|Pseudomonas_aeruginosa	1359	-	-	15	17540	18898	244841	246199	WP_176604153.1#38	NZ_JAGEYF010000006.1	GCF_018026785.1
WP_210982944.1#38|Pseudomonas_aeruginosa	354	-	+	115	19484	19837	243902	244255	WP_010895635.1#38	NZ_JAGEYF010000006.1	GCF_018026785.1
WP_198421420.1#39|Pseudomonas_aeruginosa	678	-	+	63	-13962	-13285	349547	350224	WP_025297466.1#39	NZ_RHDU01000005.1	GCF_003725635.1
WP_198421420.1#39|Pseudomonas_aeruginosa	195	-	+	45	-13250	-13056	349318	349512	WP_025297465.1#39	NZ_RHDU01000005.1	GCF_003725635.1
WP_198421420.1#39|Pseudomonas_aeruginosa	495	-	-	25	-12859	-12365	348627	349121	WP_025297464.1#39	NZ_RHDU01000005.1	GCF_003725635.1
WP_198421420.1#39|Pseudomonas_aeruginosa	465	-	-	27	-12245	-11781	348043	348507	WP_123186575.1#39	NZ_RHDU01000005.1	GCF_003725635.1
WP_198421420.1#39|Pseudomonas_aeruginosa	1014	-	-	20	-11773	-10760	347022	348035	WP_123186574.1#39	NZ_RHDU01000005.1	GCF_003725635.1
WP_198421420.1#39|Pseudomonas_aeruginosa	348	-	+	12	-10585	-10238	346500	346847	WP_033948980.1#39	NZ_RHDU01000005.1	GCF_003725635.1
WP_198421420.1#39|Pseudomonas_aeruginosa	894	-	-	8	-9892	-8999	345261	346154	WP_123186573.1#39	NZ_RHDU01000005.1	GCF_003725635.1
WP_198421420.1#39|Pseudomonas_aeruginosa	1005	-	-	9	-8906	-7902	344164	345168	WP_058202023.1#39	NZ_RHDU01000005.1	GCF_003725635.1
WP_198421420.1#39|Pseudomonas_aeruginosa	969	-	-	5	-7826	-6858	343120	344088	WP_123186572.1#39	NZ_RHDU01000005.1	GCF_003725635.1
WP_198421420.1#39|Pseudomonas_aeruginosa	330	-	-	14	-6754	-6425	342687	343016	WP_031692728.1#39	NZ_RHDU01000005.1	GCF_003725635.1
WP_198421420.1#39|Pseudomonas_aeruginosa	669	-	+	31	-6077	-5409	341671	342339	WP_123186571.1#39	NZ_RHDU01000005.1	GCF_003725635.1
WP_198421420.1#39|Pseudomonas_aeruginosa	1107	-	+	30	-5412	-4306	340568	341674	WP_123186570.1#39	NZ_RHDU01000005.1	GCF_003725635.1
WP_198421420.1#39|Pseudomonas_aeruginosa	2142	-	+	11	-4175	-2034	338296	340437	WP_123186581.1#39	NZ_RHDU01000005.1	GCF_003725635.1
WP_198421420.1#39|Pseudomonas_aeruginosa	477	-	-	53	-1612	-1136	337398	337874	WP_123186580.1#39	NZ_RHDU01000005.1	GCF_003725635.1
WP_198421420.1#39|Pseudomonas_aeruginosa	876	-	-	1	-1027	-152	336414	337289	WP_123186569.1#39	NZ_RHDU01000005.1	GCF_003725635.1
WP_198421420.1#39|Pseudomonas_aeruginosa	1557	-	+	183	1	1557	334705	336261	WP_198421420.1#39	NZ_RHDU01000005.1	GCF_003725635.1
WP_198421420.1#39|Pseudomonas_aeruginosa	648	-	+	4	1581	2228	334034	334681	WP_058202021.1#39	NZ_RHDU01000005.1	GCF_003725635.1
WP_198421420.1#39|Pseudomonas_aeruginosa	846	-	+	10	2392	3237	333025	333870	WP_031634897.1#39	NZ_RHDU01000005.1	GCF_003725635.1
WP_198421420.1#39|Pseudomonas_aeruginosa	318	-	+	40	3660	3977	332285	332602	WP_033939323.1#39	NZ_RHDU01000005.1	GCF_003725635.1
WP_198421420.1#39|Pseudomonas_aeruginosa	3120	-	+	2	4129	7248	329014	332133	WP_123186568.1#39	NZ_RHDU01000005.1	GCF_003725635.1
WP_198421420.1#39|Pseudomonas_aeruginosa	1791	-	+	74	7261	9051	327211	329001	WP_061242431.1#39	NZ_RHDU01000005.1	GCF_003725635.1
WP_198421420.1#39|Pseudomonas_aeruginosa	174	-	+	0	9194	9367	326895	327068	WP_162954805.1#39	NZ_RHDU01000005.1	GCF_003725635.1
WP_198421420.1#39|Pseudomonas_aeruginosa	3219	-	+	0	9289	12507	323755	326973	WP_206437318.1#39	NZ_RHDU01000005.1	GCF_003725635.1
WP_198421420.1#39|Pseudomonas_aeruginosa	651	-	+	0	12510	13160	323102	323752	WP_123186566.1#39	NZ_RHDU01000005.1	GCF_003725635.1
WP_198421420.1#39|Pseudomonas_aeruginosa	3018	-	+	0	13172	16189	320073	323090	WP_123186565.1#39	NZ_RHDU01000005.1	GCF_003725635.1
WP_198421420.1#39|Pseudomonas_aeruginosa	2733	-	+	2	16201	18933	317329	320061	WP_123186564.1#39	NZ_RHDU01000005.1	GCF_003725635.1
WP_198421420.1#39|Pseudomonas_aeruginosa	1410	-	-	15	19046	20455	315807	317216	WP_123186563.1#39	NZ_RHDU01000005.1	GCF_003725635.1
WP_198421420.1#39|Pseudomonas_aeruginosa	1857	-	-	60	20725	22581	313681	315537	WP_033939340.1#39	NZ_RHDU01000005.1	GCF_003725635.1
WP_198421420.1#39|Pseudomonas_aeruginosa	381	-	-	83	22609	22989	313273	313653	WP_003155927.1#39	NZ_RHDU01000005.1	GCF_003725635.1
WP_198421420.1#39|Pseudomonas_aeruginosa	225	-	-	77	23385	23609	312653	312877	WP_023129708.1#39	NZ_RHDU01000005.1	GCF_003725635.1
WP_198421420.1#39|Pseudomonas_aeruginosa	1350	-	-	127	23774	25123	311139	312488	WP_033939342.1#39	NZ_RHDU01000005.1	GCF_003725635.1
WP_088135368.1#40|Pseudomonas_aeruginosa	179	+	+	185	-2301	-2123	1	179	pseudogene_40.22*#40	NZ_NION01000011.1	GCF_002193745.1
WP_088135368.1#40|Pseudomonas_aeruginosa	582	+	-	6	-1605	-1024	697	1278	WP_176427948.1#40	NZ_NION01000011.1	GCF_002193745.1
WP_088135368.1#40|Pseudomonas_aeruginosa	876	+	-	1	-1010	-135	1292	2167	WP_088135359.1#40	NZ_NION01000011.1	GCF_002193745.1
WP_088135368.1#40|Pseudomonas_aeruginosa	1575	+	+	183	1	1575	2303	3877	WP_088135368.1#40	NZ_NION01000011.1	GCF_002193745.1
WP_088135368.1#40|Pseudomonas_aeruginosa	648	+	+	4	1599	2246	3901	4548	WP_088135360.1#40	NZ_NION01000011.1	GCF_002193745.1
WP_088135368.1#40|Pseudomonas_aeruginosa	846	+	+	10	2410	3255	4712	5557	WP_088135361.1#40	NZ_NION01000011.1	GCF_002193745.1
WP_088135368.1#40|Pseudomonas_aeruginosa	318	+	+	40	3678	3995	5980	6297	WP_073666486.1#40	NZ_NION01000011.1	GCF_002193745.1
WP_088135368.1#40|Pseudomonas_aeruginosa	858	+	+	22	4112	4969	6414	7271	WP_196493493.1#40	NZ_NION01000011.1	GCF_002193745.1
WP_088135368.1#40|Pseudomonas_aeruginosa	546	+	+	21	4962	5507	7264	7809	WP_023663373.1#40	NZ_NION01000011.1	GCF_002193745.1
WP_088135368.1#40|Pseudomonas_aeruginosa	3465	+	+	13	5531	8995	7833	11297	WP_088135363.1#40	NZ_NION01000011.1	GCF_002193745.1
WP_088135368.1#40|Pseudomonas_aeruginosa	3306	+	+	3	9156	12461	11458	14763	WP_088135364.1#40	NZ_NION01000011.1	GCF_002193745.1
WP_088135368.1#40|Pseudomonas_aeruginosa	666	+	+	100	12500	13165	14802	15467	WP_088135365.1#40	NZ_NION01000011.1	GCF_002193745.1
WP_088135368.1#40|Pseudomonas_aeruginosa	435	+	+	101	13158	13592	15460	15894	WP_140419725.1#40	NZ_NION01000011.1	GCF_002193745.1
WP_088135368.1#40|Pseudomonas_aeruginosa	783	+	+	102	13643	14425	15945	16727	WP_140419726.1#40	NZ_NION01000011.1	GCF_002193745.1
WP_088135368.1#40|Pseudomonas_aeruginosa	1671	+	+	19	14446	16116	16748	18418	WP_088135366.1#40	NZ_NION01000011.1	GCF_002193745.1
WP_088135368.1#40|Pseudomonas_aeruginosa	2322	+	+	26	16157	18478	18459	20780	WP_140419727.1#40	NZ_NION01000011.1	GCF_002193745.1
WP_088135368.1#40|Pseudomonas_aeruginosa	2052	+	+	17	18475	20526	20777	22828	WP_196493495.1#40	NZ_NION01000011.1	GCF_002193745.1
WP_235581972.1#41|Pseudomonas_aeruginosa	654	+	+	183	1	654	276	929	WP_235581972.1#41	NZ_LLLD01000047.1	GCF_001449225.1
WP_235581972.1#41|Pseudomonas_aeruginosa	648	+	+	4	678	1325	953	1600	WP_031684496.1#41	NZ_LLLD01000047.1	GCF_001449225.1
WP_235581972.1#41|Pseudomonas_aeruginosa	861	+	+	10	1489	2349	1764	2624	WP_034017955.1#41	NZ_LLLD01000047.1	GCF_001449225.1
WP_235581972.1#41|Pseudomonas_aeruginosa	204	+	+	41	2500	2703	2775	2978	WP_031684503.1#41	NZ_LLLD01000047.1	GCF_001449225.1
WP_235581972.1#41|Pseudomonas_aeruginosa	612	+	+	44	2696	3307	2971	3582	WP_031684504.1#41	NZ_LLLD01000047.1	GCF_001449225.1
WP_235581972.1#41|Pseudomonas_aeruginosa	630	+	+	46	3331	3960	3606	4235	WP_198082239.1#41	NZ_LLLD01000047.1	GCF_001449225.1
WP_235581972.1#41|Pseudomonas_aeruginosa	3555	+	+	13	3972	7526	4247	7801	WP_031684509.1#41	NZ_LLLD01000047.1	GCF_001449225.1
WP_235581972.1#41|Pseudomonas_aeruginosa	1806	+	+	3	7606	9411	7881	9686	WP_031684510.1#41	NZ_LLLD01000047.1	GCF_001449225.1
WP_235581972.1#41|Pseudomonas_aeruginosa	168	+	+	49	9414	9581	9689	9856	WP_153570699.1#41	NZ_LLLD01000047.1	GCF_001449225.1
WP_235581972.1#41|Pseudomonas_aeruginosa	1245	+	+	64	9581	10825	9856	11100	WP_031684511.1#41	NZ_LLLD01000047.1	GCF_001449225.1
WP_235581972.1#41|Pseudomonas_aeruginosa	174	+	+	87	10822	10995	11097	11270	WP_225002607.1#41	NZ_LLLD01000047.1	GCF_001449225.1
WP_235581972.1#41|Pseudomonas_aeruginosa	1743	+	+	51	10992	12734	11267	13009	WP_108720502.1#41	NZ_LLLD01000047.1	GCF_001449225.1
WP_235581972.1#41|Pseudomonas_aeruginosa	2508	+	+	48	12742	15249	13017	15524	WP_031684514.1#41	NZ_LLLD01000047.1	GCF_001449225.1
WP_235581972.1#41|Pseudomonas_aeruginosa	2097	+	+	17	15262	17358	15537	17633	WP_031684515.1#41	NZ_LLLD01000047.1	GCF_001449225.1
WP_235581972.1#41|Pseudomonas_aeruginosa	1383	+	-	15	17502	18884	17777	19159	WP_034017952.1#41	NZ_LLLD01000047.1	GCF_001449225.1
WP_235581972.1#41|Pseudomonas_aeruginosa	354	+	+	115	19446	19799	19721	20074	WP_010895635.1#41	NZ_LLLD01000047.1	GCF_001449225.1
WP_237752443.1#42|Pseudomonas_aeruginosa	468	-	-	27	-16051	-15584	42987	43454	WP_031684484.1#42	NZ_JTRQ01000010.1	GCF_000791265.1
WP_237752443.1#42|Pseudomonas_aeruginosa	1014	-	-	20	-15576	-14563	41966	42979	WP_031684485.1#42	NZ_JTRQ01000010.1	GCF_000791265.1
WP_237752443.1#42|Pseudomonas_aeruginosa	348	-	+	12	-14387	-14040	41443	41790	WP_031684486.1#42	NZ_JTRQ01000010.1	GCF_000791265.1
WP_237752443.1#42|Pseudomonas_aeruginosa	894	-	-	8	-13694	-12801	40204	41097	WP_031684487.1#42	NZ_JTRQ01000010.1	GCF_000791265.1
WP_237752443.1#42|Pseudomonas_aeruginosa	1005	-	-	9	-12708	-11704	39107	40111	WP_031684488.1#42	NZ_JTRQ01000010.1	GCF_000791265.1
WP_237752443.1#42|Pseudomonas_aeruginosa	969	-	-	5	-11627	-10659	38062	39030	WP_031684489.1#42	NZ_JTRQ01000010.1	GCF_000791265.1
WP_237752443.1#42|Pseudomonas_aeruginosa	330	-	-	14	-10556	-10227	37630	37959	WP_071536110.1#42	NZ_JTRQ01000010.1	GCF_000791265.1
WP_237752443.1#42|Pseudomonas_aeruginosa	669	-	+	31	-9879	-9211	36614	37282	WP_071536843.1#42	NZ_JTRQ01000010.1	GCF_000791265.1
WP_237752443.1#42|Pseudomonas_aeruginosa	1107	-	+	30	-9214	-8108	35511	36617	WP_061363361.1#42	NZ_JTRQ01000010.1	GCF_000791265.1
WP_237752443.1#42|Pseudomonas_aeruginosa	2139	-	+	11	-7978	-5840	33243	35381	WP_031684492.1#42	NZ_JTRQ01000010.1	GCF_000791265.1
WP_237752443.1#42|Pseudomonas_aeruginosa	246	-	+	16	-5703	-5458	32861	33106	WP_031684494.1#42	NZ_JTRQ01000010.1	GCF_000791265.1
WP_237752443.1#42|Pseudomonas_aeruginosa	274	-	+	185	-5468	-5195	32598	32871	pseudogene_42.10*#42	NZ_JTRQ01000010.1	GCF_000791265.1
WP_237752443.1#42|Pseudomonas_aeruginosa	2571	-	+	34	-4883	-2313	29716	32286	WP_049956868.1#42	NZ_JTRQ01000010.1	GCF_000791265.1
WP_237752443.1#42|Pseudomonas_aeruginosa	876	-	-	1	-2266	-1391	28794	29669	WP_023115262.1#42	NZ_JTRQ01000010.1	GCF_000791265.1
WP_237752443.1#42|Pseudomonas_aeruginosa	1041	-	+	185	-1116	-76	27479	28519	pseudogene_42.14*#42	NZ_JTRQ01000010.1	GCF_000791265.1
WP_237752443.1#42|Pseudomonas_aeruginosa	318	-	+	183	1	318	27085	27402	WP_237752443.1#42	NZ_JTRQ01000010.1	GCF_000791265.1
WP_237752443.1#42|Pseudomonas_aeruginosa	648	-	+	4	342	989	26414	27061	WP_031684496.1#42	NZ_JTRQ01000010.1	GCF_000791265.1
WP_237752443.1#42|Pseudomonas_aeruginosa	861	-	+	10	1153	2013	25390	26250	WP_031684500.1#42	NZ_JTRQ01000010.1	GCF_000791265.1
WP_237752443.1#42|Pseudomonas_aeruginosa	204	-	+	41	2164	2367	25036	25239	WP_031684503.1#42	NZ_JTRQ01000010.1	GCF_000791265.1
WP_237752443.1#42|Pseudomonas_aeruginosa	612	-	+	44	2360	2971	24432	25043	WP_031684504.1#42	NZ_JTRQ01000010.1	GCF_000791265.1
WP_237752443.1#42|Pseudomonas_aeruginosa	630	-	+	46	2995	3624	23779	24408	WP_198082239.1#42	NZ_JTRQ01000010.1	GCF_000791265.1
WP_237752443.1#42|Pseudomonas_aeruginosa	3555	-	+	13	3636	7190	20213	23767	WP_031684509.1#42	NZ_JTRQ01000010.1	GCF_000791265.1
WP_237752443.1#42|Pseudomonas_aeruginosa	1806	-	+	3	7270	9075	18328	20133	WP_031684510.1#42	NZ_JTRQ01000010.1	GCF_000791265.1
WP_237752443.1#42|Pseudomonas_aeruginosa	168	-	+	49	9078	9245	18158	18325	WP_153570699.1#42	NZ_JTRQ01000010.1	GCF_000791265.1
WP_237752443.1#42|Pseudomonas_aeruginosa	1245	-	+	64	9245	10489	16914	18158	WP_031684511.1#42	NZ_JTRQ01000010.1	GCF_000791265.1
WP_237752443.1#42|Pseudomonas_aeruginosa	174	-	+	87	10486	10659	16744	16917	WP_225002607.1#42	NZ_JTRQ01000010.1	GCF_000791265.1
WP_237752443.1#42|Pseudomonas_aeruginosa	1743	-	+	51	10656	12398	15005	16747	WP_108720502.1#42	NZ_JTRQ01000010.1	GCF_000791265.1
WP_237752443.1#42|Pseudomonas_aeruginosa	2508	-	+	48	12406	14913	12490	14997	WP_031684514.1#42	NZ_JTRQ01000010.1	GCF_000791265.1
WP_237752443.1#42|Pseudomonas_aeruginosa	2097	-	+	17	14926	17022	10381	12477	WP_031684515.1#42	NZ_JTRQ01000010.1	GCF_000791265.1
WP_237752443.1#42|Pseudomonas_aeruginosa	1383	-	-	15	17166	18548	8855	10237	WP_031684517.1#42	NZ_JTRQ01000010.1	GCF_000791265.1
WP_237752443.1#42|Pseudomonas_aeruginosa	168	-	+	0	19160	19327	8076	8243	WP_223309035.1#42	NZ_JTRQ01000010.1	GCF_000791265.1
WP_233787826.1#43|Pseudomonas_yangonensis	465	-	-	27	-13159	-12695	94595	95059	WP_033991179.1#43	NZ_BLJV01000031.1	GCF_009932795.1
WP_233787826.1#43|Pseudomonas_yangonensis	1014	-	-	20	-12687	-11674	93574	94587	WP_161867742.1#43	NZ_BLJV01000031.1	GCF_009932795.1
WP_233787826.1#43|Pseudomonas_yangonensis	348	-	+	12	-11499	-11152	93052	93399	WP_033982519.1#43	NZ_BLJV01000031.1	GCF_009932795.1
WP_233787826.1#43|Pseudomonas_yangonensis	894	-	-	8	-10806	-9913	91813	92706	WP_161867741.1#43	NZ_BLJV01000031.1	GCF_009932795.1
WP_233787826.1#43|Pseudomonas_yangonensis	1005	-	-	9	-9820	-8816	90716	91720	WP_161867740.1#43	NZ_BLJV01000031.1	GCF_009932795.1
WP_233787826.1#43|Pseudomonas_yangonensis	969	-	-	5	-8740	-7772	89672	90640	WP_161867739.1#43	NZ_BLJV01000031.1	GCF_009932795.1
WP_233787826.1#43|Pseudomonas_yangonensis	330	-	-	14	-7669	-7340	89240	89569	WP_031692728.1#43	NZ_BLJV01000031.1	GCF_009932795.1
WP_233787826.1#43|Pseudomonas_yangonensis	669	-	+	31	-6992	-6324	88224	88892	WP_071534660.1#43	NZ_BLJV01000031.1	GCF_009932795.1
WP_233787826.1#43|Pseudomonas_yangonensis	1107	-	+	30	-6327	-5221	87121	88227	WP_025297456.1#43	NZ_BLJV01000031.1	GCF_009932795.1
WP_233787826.1#43|Pseudomonas_yangonensis	2142	-	+	11	-5090	-2949	84849	86990	WP_161867738.1#43	NZ_BLJV01000031.1	GCF_009932795.1
WP_233787826.1#43|Pseudomonas_yangonensis	246	-	+	16	-2791	-2546	84446	84691	WP_025297454.1#43	NZ_BLJV01000031.1	GCF_009932795.1
WP_233787826.1#43|Pseudomonas_yangonensis	282	-	+	24	-2556	-2275	84175	84456	WP_025297453.1#43	NZ_BLJV01000031.1	GCF_009932795.1
WP_233787826.1#43|Pseudomonas_yangonensis	582	-	-	6	-1868	-1287	83187	83768	WP_161867737.1#43	NZ_BLJV01000031.1	GCF_009932795.1
WP_233787826.1#43|Pseudomonas_yangonensis	876	-	-	1	-1273	-398	82298	83173	WP_161867736.1#43	NZ_BLJV01000031.1	GCF_009932795.1
WP_233787826.1#43|Pseudomonas_yangonensis	300	-	-	148	-311	-12	81912	82211	WP_233787827.1#43	NZ_BLJV01000031.1	GCF_009932795.1
WP_233787826.1#43|Pseudomonas_yangonensis	1311	-	+	183	1	1311	80589	81899	WP_233787826.1#43	NZ_BLJV01000031.1	GCF_009932795.1
WP_233787826.1#43|Pseudomonas_yangonensis	648	-	+	4	1335	1982	79918	80565	WP_161867735.1#43	NZ_BLJV01000031.1	GCF_009932795.1
WP_233787826.1#43|Pseudomonas_yangonensis	846	-	+	10	2168	3013	78887	79732	WP_161867734.1#43	NZ_BLJV01000031.1	GCF_009932795.1
WP_233787826.1#43|Pseudomonas_yangonensis	477	-	-	174	3335	3811	78089	78565	WP_161867733.1#43	NZ_BLJV01000031.1	GCF_009932795.1
WP_233787826.1#43|Pseudomonas_yangonensis	1659	-	-	71	3811	5469	76431	78089	WP_161867732.1#43	NZ_BLJV01000031.1	GCF_009932795.1
WP_233787826.1#43|Pseudomonas_yangonensis	1677	-	-	73	5473	7149	74751	76427	WP_161867731.1#43	NZ_BLJV01000031.1	GCF_009932795.1
WP_233787826.1#43|Pseudomonas_yangonensis	1506	-	-	0	7115	8620	73280	74785	WP_161867730.1#43	NZ_BLJV01000031.1	GCF_009932795.1
WP_233787826.1#43|Pseudomonas_yangonensis	1119	-	+	0	8958	10076	71824	72942	WP_161867729.1#43	NZ_BLJV01000031.1	GCF_009932795.1
WP_233787826.1#43|Pseudomonas_yangonensis	1023	-	+	0	10575	11597	70303	71325	WP_161867728.1#43	NZ_BLJV01000031.1	GCF_009932795.1
WP_233787826.1#43|Pseudomonas_yangonensis	774	-	+	0	11679	12452	69448	70221	WP_161867727.1#43	NZ_BLJV01000031.1	GCF_009932795.1
WP_233787826.1#43|Pseudomonas_yangonensis	1395	-	-	15	12560	13954	67946	69340	WP_161867726.1#43	NZ_BLJV01000031.1	GCF_009932795.1
WP_233787826.1#43|Pseudomonas_yangonensis	308	-	-	185	14283	14590	67310	67617	pseudogene_43.5*#43	NZ_BLJV01000031.1	GCF_009932795.1
WP_233787826.1#43|Pseudomonas_yangonensis	1413	-	+	0	14864	16276	65624	67036	WP_233787532.1#43	NZ_BLJV01000031.1	GCF_009932795.1
WP_233787826.1#43|Pseudomonas_yangonensis	159	-	+	0	16577	16735	65165	65323	WP_161867725.1#43	NZ_BLJV01000031.1	GCF_009932795.1
WP_233787826.1#43|Pseudomonas_yangonensis	471	-	-	0	16855	17325	64575	65045	WP_161867724.1#43	NZ_BLJV01000031.1	GCF_009932795.1
WP_233787826.1#43|Pseudomonas_yangonensis	612	-	-	0	17336	17947	63953	64564	WP_161867723.1#43	NZ_BLJV01000031.1	GCF_009932795.1
WP_236080768.1#44|Pseudomonas_aeruginosa	534	+	+	139	-10252	-9719	2373734	2374267	WP_003099089.1#44	NZ_JAFBLM010000001.1	GCF_016820125.1
WP_236080768.1#44|Pseudomonas_aeruginosa	195	+	+	113	-9657	-9463	2374329	2374523	WP_003090673.1#44	NZ_JAFBLM010000001.1	GCF_016820125.1
WP_236080768.1#44|Pseudomonas_aeruginosa	357	+	+	110	-9439	-9083	2374547	2374903	WP_003099086.1#44	NZ_JAFBLM010000001.1	GCF_016820125.1
WP_236080768.1#44|Pseudomonas_aeruginosa	1017	+	+	124	-8985	-7969	2375001	2376017	WP_003090666.1#44	NZ_JAFBLM010000001.1	GCF_016820125.1
WP_236080768.1#44|Pseudomonas_aeruginosa	2379	+	+	125	-7934	-5556	2376052	2378430	WP_034020641.1#44	NZ_JAFBLM010000001.1	GCF_016820125.1
WP_236080768.1#44|Pseudomonas_aeruginosa	303	+	+	109	-5552	-5250	2378434	2378736	WP_003090661.1#44	NZ_JAFBLM010000001.1	GCF_016820125.1
WP_236080768.1#44|Pseudomonas_aeruginosa	357	+	+	114	-5269	-4913	2378717	2379073	WP_003090655.1#44	NZ_JAFBLM010000001.1	GCF_016820125.1
WP_236080768.1#44|Pseudomonas_aeruginosa	77	+	+	184	-4823	-4747	2379163	2379239	tRNA_44.27*#44	NZ_JAFBLM010000001.1	GCF_016820125.1
WP_236080768.1#44|Pseudomonas_aeruginosa	834	+	-	108	23752	24585	2407738	2408571	WP_238942900.1#44	NZ_JAFBLM010000001.1	GCF_016820125.1
WP_236080768.1#44|Pseudomonas_aeruginosa	309	+	-	181	-3591	-3283	2380395	2380703	WP_238942901.1#44	NZ_JAFBLM010000001.1	GCF_016820125.1
WP_236080768.1#44|Pseudomonas_aeruginosa	240	+	-	53	-3233	-2994	2380753	2380992	WP_228770600.1#44	NZ_JAFBLM010000001.1	GCF_016820125.1
WP_236080768.1#44|Pseudomonas_aeruginosa	201	+	-	53	-3018	-2818	2380968	2381168	WP_236080793.1#44	NZ_JAFBLM010000001.1	GCF_016820125.1
WP_236080768.1#44|Pseudomonas_aeruginosa	1139	+	-	185	-2780	-1642	2381206	2382344	pseudogene_44.23*#44	NZ_JAFBLM010000001.1	GCF_016820125.1
WP_236080768.1#44|Pseudomonas_aeruginosa	876	+	-	1	-1422	-547	2382564	2383439	WP_043087444.1#44	NZ_JAFBLM010000001.1	GCF_016820125.1
WP_236080768.1#44|Pseudomonas_aeruginosa	411	+	-	148	-460	-50	2383526	2383936	WP_070624005.1#44	NZ_JAFBLM010000001.1	GCF_016820125.1
WP_236080768.1#44|Pseudomonas_aeruginosa	528	+	+	183	1	528	2383987	2384514	WP_236080768.1#44	NZ_JAFBLM010000001.1	GCF_016820125.1
WP_236080768.1#44|Pseudomonas_aeruginosa	648	+	+	4	552	1199	2384538	2385185	WP_043087441.1#44	NZ_JAFBLM010000001.1	GCF_016820125.1
WP_236080768.1#44|Pseudomonas_aeruginosa	846	+	+	10	1365	2210	2385351	2386196	WP_043087440.1#44	NZ_JAFBLM010000001.1	GCF_016820125.1
WP_236080768.1#44|Pseudomonas_aeruginosa	780	+	+	22	3141	3920	2387127	2387906	WP_043087438.1#44	NZ_JAFBLM010000001.1	GCF_016820125.1
WP_236080768.1#44|Pseudomonas_aeruginosa	546	+	+	21	3913	4458	2387899	2388444	WP_043087436.1#44	NZ_JAFBLM010000001.1	GCF_016820125.1
WP_236080768.1#44|Pseudomonas_aeruginosa	3465	+	+	13	4482	7946	2388468	2391932	WP_108110611.1#44	NZ_JAFBLM010000001.1	GCF_016820125.1
WP_236080768.1#44|Pseudomonas_aeruginosa	3303	+	+	3	8107	11409	2392093	2395395	WP_043087433.1#44	NZ_JAFBLM010000001.1	GCF_016820125.1
WP_236080768.1#44|Pseudomonas_aeruginosa	666	+	+	100	11445	12110	2395431	2396096	WP_079388015.1#44	NZ_JAFBLM010000001.1	GCF_016820125.1
WP_236080768.1#44|Pseudomonas_aeruginosa	435	+	+	101	12103	12537	2396089	2396523	WP_124097750.1#44	NZ_JAFBLM010000001.1	GCF_016820125.1
WP_236080768.1#44|Pseudomonas_aeruginosa	783	+	+	102	12588	13370	2396574	2397356	WP_124097751.1#44	NZ_JAFBLM010000001.1	GCF_016820125.1
WP_236080768.1#44|Pseudomonas_aeruginosa	1674	+	+	19	13390	15063	2397376	2399049	WP_108110610.1#44	NZ_JAFBLM010000001.1	GCF_016820125.1
WP_236080768.1#44|Pseudomonas_aeruginosa	2322	+	+	26	15103	17424	2399089	2401410	WP_108110609.1#44	NZ_JAFBLM010000001.1	GCF_016820125.1
WP_236080768.1#44|Pseudomonas_aeruginosa	2043	+	+	17	17430	19472	2401416	2403458	WP_238942920.1#44	NZ_JAFBLM010000001.1	GCF_016820125.1
WP_236080768.1#44|Pseudomonas_aeruginosa	1138	+	+	185	19582	20719	2403568	2404705	pseudogene_44.11*#44	NZ_JAFBLM010000001.1	GCF_016820125.1
WP_236080768.1#44|Pseudomonas_aeruginosa	2649	+	-	39	20851	23499	2404837	2407485	WP_043087766.1#44	NZ_JAFBLM010000001.1	GCF_016820125.1
WP_236080768.1#44|Pseudomonas_aeruginosa	834	+	-	108	23752	24585	2407738	2408571	WP_238942900.1#44	NZ_JAFBLM010000001.1	GCF_016820125.1
WP_230964886.1#45|Pseudomonas_aeruginosa	582	-	-	6	-1599	-1018	13871	14452	WP_196493494.1#45	NZ_WOAU01000031.1	GCF_009727535.1
WP_230964886.1#45|Pseudomonas_aeruginosa	876	-	-	1	-1004	-129	12982	13857	WP_088135359.1#45	NZ_WOAU01000031.1	GCF_009727535.1
WP_230964886.1#45|Pseudomonas_aeruginosa	1581	-	+	183	1	1581	11272	12852	WP_230964886.1#45	NZ_WOAU01000031.1	GCF_009727535.1
WP_230964886.1#45|Pseudomonas_aeruginosa	648	-	+	4	1605	2252	10601	11248	WP_088135360.1#45	NZ_WOAU01000031.1	GCF_009727535.1
WP_230964886.1#45|Pseudomonas_aeruginosa	846	-	+	10	2416	3261	9592	10437	WP_088135361.1#45	NZ_WOAU01000031.1	GCF_009727535.1
WP_230964886.1#45|Pseudomonas_aeruginosa	318	-	+	40	3684	4001	8852	9169	WP_073666486.1#45	NZ_WOAU01000031.1	GCF_009727535.1
WP_230964886.1#45|Pseudomonas_aeruginosa	858	-	+	22	4118	4975	7878	8735	WP_196493493.1#45	NZ_WOAU01000031.1	GCF_009727535.1
WP_230964886.1#45|Pseudomonas_aeruginosa	546	-	+	21	4968	5513	7340	7885	WP_023663373.1#45	NZ_WOAU01000031.1	GCF_009727535.1
WP_230964886.1#45|Pseudomonas_aeruginosa	3465	-	+	13	5537	9001	3852	7316	WP_088135363.1#45	NZ_WOAU01000031.1	GCF_009727535.1
WP_230964886.1#45|Pseudomonas_aeruginosa	3306	-	+	3	9162	12467	386	3691	WP_155690806.1#45	NZ_WOAU01000031.1	GCF_009727535.1
WP_031691248.1#46|Pseudomonas_aeruginosa	2034	-	+	99	-19164	-17131	475357	477390	WP_031690921.1#46	NZ_JAECUF010000001.1	GCF_016056075.1
WP_031691248.1#46|Pseudomonas_aeruginosa	213	-	+	147	-17048	-16836	475062	475274	WP_078451198.1#46	NZ_JAECUF010000001.1	GCF_016056075.1
WP_031691248.1#46|Pseudomonas_aeruginosa	2400	-	+	137	-16427	-14028	472254	474653	WP_031690922.1#46	NZ_JAECUF010000001.1	GCF_016056075.1
WP_031691248.1#46|Pseudomonas_aeruginosa	900	-	+	136	-14031	-13132	471358	472257	WP_031690923.1#46	NZ_JAECUF010000001.1	GCF_016056075.1
WP_031691248.1#46|Pseudomonas_aeruginosa	1077	-	+	107	-13139	-12063	470289	471365	WP_031690924.1#46	NZ_JAECUF010000001.1	GCF_016056075.1
WP_031691248.1#46|Pseudomonas_aeruginosa	768	-	+	135	-12060	-11293	469519	470286	WP_031690925.1#46	NZ_JAECUF010000001.1	GCF_016056075.1
WP_031691248.1#46|Pseudomonas_aeruginosa	1005	-	+	7	-11213	-10209	468435	469439	WP_031690926.1#46	NZ_JAECUF010000001.1	GCF_016056075.1
WP_031691248.1#46|Pseudomonas_aeruginosa	1599	-	-	0	-9857	-8259	466485	468083	WP_031691310.1#46	NZ_JAECUF010000001.1	GCF_016056075.1
WP_031691248.1#46|Pseudomonas_aeruginosa	1551	-	-	71	-7875	-6325	464551	466101	WP_049950718.1#46	NZ_JAECUF010000001.1	GCF_016056075.1
WP_031691248.1#46|Pseudomonas_aeruginosa	2271	-	-	73	-6322	-4052	462278	464548	WP_031690929.1#46	NZ_JAECUF010000001.1	GCF_016056075.1
WP_031691248.1#46|Pseudomonas_aeruginosa	708	-	-	81	-3979	-3272	461498	462205	WP_034074088.1#46	NZ_JAECUF010000001.1	GCF_016056075.1
WP_031691248.1#46|Pseudomonas_aeruginosa	876	-	-	1	-2701	-1826	460052	460927	WP_031691237.1#46	NZ_JAECUF010000001.1	GCF_016056075.1
WP_031691248.1#46|Pseudomonas_aeruginosa	279	-	+	97	-1711	-1433	459659	459937	WP_031691239.1#46	NZ_JAECUF010000001.1	GCF_016056075.1
WP_031691248.1#46|Pseudomonas_aeruginosa	486	-	+	62	-1301	-816	459042	459527	WP_049950725.1#46	NZ_JAECUF010000001.1	GCF_016056075.1
WP_031691248.1#46|Pseudomonas_aeruginosa	660	-	+	106	-807	-148	458374	459033	WP_124101421.1#46	NZ_JAECUF010000001.1	GCF_016056075.1
WP_031691248.1#46|Pseudomonas_aeruginosa	2031	-	+	183	1	2031	456195	458225	WP_031691248.1#46	NZ_JAECUF010000001.1	GCF_016056075.1
WP_031691248.1#46|Pseudomonas_aeruginosa	579	-	+	4	2097	2675	455551	456129	WP_232339684.1#46	NZ_JAECUF010000001.1	GCF_016056075.1
WP_031691248.1#46|Pseudomonas_aeruginosa	330	-	+	40	2911	3240	454986	455315	WP_124101420.1#46	NZ_JAECUF010000001.1	GCF_016056075.1
WP_031691248.1#46|Pseudomonas_aeruginosa	1119	-	+	38	3711	4829	453397	454515	WP_224965632.1#46	NZ_JAECUF010000001.1	GCF_016056075.1
WP_031691248.1#46|Pseudomonas_aeruginosa	2346	-	+	35	5006	7351	450875	453220	WP_216664331.1#46	NZ_JAECUF010000001.1	GCF_016056075.1
WP_031691248.1#46|Pseudomonas_aeruginosa	744	-	+	43	7351	8094	450132	450875	WP_031691253.1#46	NZ_JAECUF010000001.1	GCF_016056075.1
WP_031691248.1#46|Pseudomonas_aeruginosa	2172	-	+	42	8091	10262	447964	450135	WP_031691254.1#46	NZ_JAECUF010000001.1	GCF_016056075.1
WP_031691248.1#46|Pseudomonas_aeruginosa	3030	-	+	2	10270	13299	444927	447956	WP_031691256.1#46	NZ_JAECUF010000001.1	GCF_016056075.1
WP_031691248.1#46|Pseudomonas_aeruginosa	2895	-	+	2	14011	16905	441321	444215	WP_031691258.1#46	NZ_JAECUF010000001.1	GCF_016056075.1
WP_031691248.1#46|Pseudomonas_aeruginosa	4902	-	+	3	16919	21820	436406	441307	WP_031691260.1#46	NZ_JAECUF010000001.1	GCF_016056075.1
WP_031691248.1#46|Pseudomonas_aeruginosa	6366	-	+	72	21959	28324	429902	436267	WP_031691262.1#46	NZ_JAECUF010000001.1	GCF_016056075.1
WP_031691248.1#46|Pseudomonas_aeruginosa	2091	-	+	39	28321	30411	427815	429905	WP_031691264.1#46	NZ_JAECUF010000001.1	GCF_016056075.1
WP_031691248.1#46|Pseudomonas_aeruginosa	1410	-	-	15	30745	32154	426072	427481	WP_031691265.1#46	NZ_JAECUF010000001.1	GCF_016056075.1
WP_031691248.1#46|Pseudomonas_aeruginosa	1824	-	-	60	32426	34249	423977	425800	WP_155687674.1#46	NZ_JAECUF010000001.1	GCF_016056075.1
WP_031691248.1#46|Pseudomonas_aeruginosa	393	-	-	83	34310	34702	423524	423916	WP_155664835.1#46	NZ_JAECUF010000001.1	GCF_016056075.1
WP_031691248.1#46|Pseudomonas_aeruginosa	222	-	-	77	35086	35307	422919	423140	WP_003451853.1#46	NZ_JAECUF010000001.1	GCF_016056075.1
WP_043087442.1#47|Pseudomonas_aeruginosa	183	-	-	181	-3465	-3283	23230	23412	WP_043087446.1#47	NZ_JTRC01000050.1	GCF_000793595.1
WP_043087442.1#47|Pseudomonas_aeruginosa	201	-	-	53	-3018	-2818	22765	22965	WP_236080793.1#47	NZ_JTRC01000050.1	GCF_000793595.1
WP_043087442.1#47|Pseudomonas_aeruginosa	1139	-	-	0	-2780	-1642	21589	22727	WP_153575067.1#47	NZ_JTRC01000050.1	GCF_000793595.1
WP_043087442.1#47|Pseudomonas_aeruginosa	876	-	-	1	-1422	-547	20494	21369	WP_043087444.1#47	NZ_JTRC01000050.1	GCF_000793595.1
WP_043087442.1#47|Pseudomonas_aeruginosa	411	-	-	148	-460	-50	19997	20407	WP_043087443.1#47	NZ_JTRC01000050.1	GCF_000793595.1
WP_043087442.1#47|Pseudomonas_aeruginosa	528	-	+	183	1	528	19419	19946	WP_043087442.1#47	NZ_JTRC01000050.1	GCF_000793595.1
WP_043087442.1#47|Pseudomonas_aeruginosa	648	-	+	4	552	1199	18748	19395	WP_043087441.1#47	NZ_JTRC01000050.1	GCF_000793595.1
WP_043087442.1#47|Pseudomonas_aeruginosa	846	-	+	10	1365	2210	17737	18582	WP_043087440.1#47	NZ_JTRC01000050.1	GCF_000793595.1
WP_043087442.1#47|Pseudomonas_aeruginosa	780	-	+	22	3141	3920	16027	16806	WP_043087438.1#47	NZ_JTRC01000050.1	GCF_000793595.1
WP_043087442.1#47|Pseudomonas_aeruginosa	546	-	+	21	3913	4458	15489	16034	WP_043087436.1#47	NZ_JTRC01000050.1	GCF_000793595.1
WP_043087442.1#47|Pseudomonas_aeruginosa	3465	-	+	13	4482	7946	12001	15465	WP_043087434.1#47	NZ_JTRC01000050.1	GCF_000793595.1
WP_043087442.1#47|Pseudomonas_aeruginosa	3303	-	+	3	8107	11409	8538	11840	WP_043087433.1#47	NZ_JTRC01000050.1	GCF_000793595.1
WP_043087442.1#47|Pseudomonas_aeruginosa	666	-	+	100	11445	12110	7837	8502	WP_079388015.1#47	NZ_JTRC01000050.1	GCF_000793595.1
WP_043087442.1#47|Pseudomonas_aeruginosa	435	-	+	101	12103	12537	7410	7844	WP_124097750.1#47	NZ_JTRC01000050.1	GCF_000793595.1
WP_043087442.1#47|Pseudomonas_aeruginosa	783	-	+	102	12588	13370	6577	7359	WP_124097751.1#47	NZ_JTRC01000050.1	GCF_000793595.1
WP_043087442.1#47|Pseudomonas_aeruginosa	1674	-	+	19	13390	15063	4884	6557	WP_043087432.1#47	NZ_JTRC01000050.1	GCF_000793595.1
WP_043087442.1#47|Pseudomonas_aeruginosa	2322	-	+	26	15103	17424	2523	4844	WP_043087431.1#47	NZ_JTRC01000050.1	GCF_000793595.1
WP_043087442.1#47|Pseudomonas_aeruginosa	2052	-	+	17	17421	19472	475	2526	WP_196681407.1#47	NZ_JTRC01000050.1	GCF_000793595.1
WP_043087442.1#47|Pseudomonas_aeruginosa	365	-	+	185	19582	19946	1	365	pseudogene_47.2*#47	NZ_JTRC01000050.1	GCF_000793595.1
WP_052156607.1#48|Pseudomonas_aeruginosa	615	+	-	84	-3871	-3257	342	956	WP_034020181.1#48	NZ_JTPF01000057.1	GCF_000792445.1
WP_052156607.1#48|Pseudomonas_aeruginosa	876	+	-	1	-2701	-1826	1512	2387	WP_034020183.1#48	NZ_JTPF01000057.1	GCF_000792445.1
WP_052156607.1#48|Pseudomonas_aeruginosa	279	+	+	97	-1711	-1433	2502	2780	WP_034020185.1#48	NZ_JTPF01000057.1	GCF_000792445.1
WP_052156607.1#48|Pseudomonas_aeruginosa	486	+	+	62	-1301	-816	2912	3397	WP_052156606.1#48	NZ_JTPF01000057.1	GCF_000792445.1
WP_052156607.1#48|Pseudomonas_aeruginosa	660	+	+	106	-807	-148	3406	4065	WP_225030894.1#48	NZ_JTPF01000057.1	GCF_000792445.1
WP_052156607.1#48|Pseudomonas_aeruginosa	2031	+	+	183	1	2031	4214	6244	WP_052156607.1#48	NZ_JTPF01000057.1	GCF_000792445.1
WP_052156607.1#48|Pseudomonas_aeruginosa	648	+	+	4	2028	2675	6241	6888	WP_079385314.1#48	NZ_JTPF01000057.1	GCF_000792445.1
WP_052156607.1#48|Pseudomonas_aeruginosa	141	+	-	163	3140	3280	7353	7493	WP_153575044.1#48	NZ_JTPF01000057.1	GCF_000792445.1
WP_052156607.1#48|Pseudomonas_aeruginosa	1329	+	+	38	3501	4829	7714	9042	WP_225030898.1#48	NZ_JTPF01000057.1	GCF_000792445.1
WP_052156607.1#48|Pseudomonas_aeruginosa	2349	+	+	35	4995	7343	9208	11556	WP_034020193.1#48	NZ_JTPF01000057.1	GCF_000792445.1
WP_052156607.1#48|Pseudomonas_aeruginosa	744	+	+	43	7343	8086	11556	12299	WP_034020197.1#48	NZ_JTPF01000057.1	GCF_000792445.1
WP_052156607.1#48|Pseudomonas_aeruginosa	2172	+	+	42	8083	10254	12296	14467	WP_034020200.1#48	NZ_JTPF01000057.1	GCF_000792445.1
WP_052156607.1#48|Pseudomonas_aeruginosa	3030	+	+	2	10262	13291	14475	17504	WP_034020203.1#48	NZ_JTPF01000057.1	GCF_000792445.1
WP_052156607.1#48|Pseudomonas_aeruginosa	1203	+	-	0	13423	14625	17636	18838	WP_034020205.1#48	NZ_JTPF01000057.1	GCF_000792445.1
WP_052156607.1#48|Pseudomonas_aeruginosa	2112	+	-	0	14618	16729	18831	20942	WP_034020208.1#48	NZ_JTPF01000057.1	GCF_000792445.1
WP_052156607.1#48|Pseudomonas_aeruginosa	2790	+	-	3	16847	19636	21060	23849	WP_034020211.1#48	NZ_JTPF01000057.1	GCF_000792445.1
WP_052156607.1#48|Pseudomonas_aeruginosa	1395	+	-	15	20020	21414	24233	25627	WP_034020213.1#48	NZ_JTPF01000057.1	GCF_000792445.1
WP_052156607.1#48|Pseudomonas_aeruginosa	2889	+	+	2	21848	24736	26061	28949	WP_033991213.1#48	NZ_JTPF01000057.1	GCF_000792445.1
WP_052156607.1#48|Pseudomonas_aeruginosa	1800	+	+	169	24928	26727	29141	30940	WP_033991215.1#48	NZ_JTPF01000057.1	GCF_000792445.1
WP_052156607.1#48|Pseudomonas_aeruginosa	1692	+	+	149	26738	28429	30951	32642	WP_033991216.1#48	NZ_JTPF01000057.1	GCF_000792445.1
WP_052156607.1#48|Pseudomonas_aeruginosa	2769	+	+	2	28482	31250	32695	35463	WP_033991218.1#48	NZ_JTPF01000057.1	GCF_000792445.1
WP_078452129.1#49|Pseudomonas_aeruginosa_3575	318	+	-	119	-14080	-13763	479988	480305	WP_031633640.1#49	NZ_KK212903.1	GCF_000629285.1
WP_078452129.1#49|Pseudomonas_aeruginosa_3575	348	+	-	118	-13717	-13370	480351	480698	WP_031633642.1#49	NZ_KK212903.1	GCF_000629285.1
WP_078452129.1#49|Pseudomonas_aeruginosa_3575	246	+	+	116	-13291	-13046	480777	481022	WP_031633644.1#49	NZ_KK212903.1	GCF_000629285.1
WP_078452129.1#49|Pseudomonas_aeruginosa_3575	336	+	-	14	-13032	-12697	481036	481371	WP_071575333.1#49	NZ_KK212903.1	GCF_000629285.1
WP_078452129.1#49|Pseudomonas_aeruginosa_3575	645	+	-	128	-12406	-11762	481662	482306	WP_126571788.1#49	NZ_KK212903.1	GCF_000629285.1
WP_078452129.1#49|Pseudomonas_aeruginosa_3575	1380	+	+	129	-11575	-10196	482493	483872	WP_126571789.1#49	NZ_KK212903.1	GCF_000629285.1
WP_078452129.1#49|Pseudomonas_aeruginosa_3575	204	+	+	45	-10135	-9932	483933	484136	WP_031633646.1#49	NZ_KK212903.1	GCF_000629285.1
WP_078452129.1#49|Pseudomonas_aeruginosa_3575	1005	+	+	123	-9601	-8597	484467	485471	WP_078452127.1#49	NZ_KK212903.1	GCF_000629285.1
WP_078452129.1#49|Pseudomonas_aeruginosa_3575	1707	+	-	80	-8448	-6742	485620	487326	WP_031633649.1#49	NZ_KK212903.1	GCF_000629285.1
WP_078452129.1#49|Pseudomonas_aeruginosa_3575	2202	+	-	59	-6742	-4541	487326	489527	WP_031633651.1#49	NZ_KK212903.1	GCF_000629285.1
WP_078452129.1#49|Pseudomonas_aeruginosa_3575	1077	+	-	7	-4443	-3367	489625	490701	WP_049950353.1#49	NZ_KK212903.1	GCF_000629285.1
WP_078452129.1#49|Pseudomonas_aeruginosa_3575	246	+	+	16	-2521	-2276	491547	491792	WP_025297454.1#49	NZ_KK212903.1	GCF_000629285.1
WP_078452129.1#49|Pseudomonas_aeruginosa_3575	282	+	+	24	-2286	-2005	491782	492063	WP_025297453.1#49	NZ_KK212903.1	GCF_000629285.1
WP_078452129.1#49|Pseudomonas_aeruginosa_3575	582	+	-	6	-1599	-1018	492469	493050	WP_031633655.1#49	NZ_KK212903.1	GCF_000629285.1
WP_078452129.1#49|Pseudomonas_aeruginosa_3575	876	+	-	1	-1004	-129	493064	493939	WP_031633657.1#49	NZ_KK212903.1	GCF_000629285.1
WP_078452129.1#49|Pseudomonas_aeruginosa_3575	1581	+	+	183	1	1581	494069	495649	WP_078452129.1#49	NZ_KK212903.1	GCF_000629285.1
WP_078452129.1#49|Pseudomonas_aeruginosa_3575	648	+	+	4	1605	2252	495673	496320	WP_031633660.1#49	NZ_KK212903.1	GCF_000629285.1
WP_078452129.1#49|Pseudomonas_aeruginosa_3575	2364	+	+	2	2648	5011	496716	499079	WP_031633661.1#49	NZ_KK212903.1	GCF_000629285.1
WP_078452129.1#49|Pseudomonas_aeruginosa_3575	831	+	+	38	5014	5844	499082	499912	WP_031633662.1#49	NZ_KK212903.1	GCF_000629285.1
WP_078452129.1#49|Pseudomonas_aeruginosa_3575	1470	+	+	3	5847	7316	499915	501384	WP_031633664.1#49	NZ_KK212903.1	GCF_000629285.1
WP_078452129.1#49|Pseudomonas_aeruginosa_3575	1734	+	+	18	7313	9046	501381	503114	WP_031633665.1#49	NZ_KK212903.1	GCF_000629285.1
WP_078452129.1#49|Pseudomonas_aeruginosa_3575	1077	+	+	79	9067	10143	503135	504211	WP_031633666.1#49	NZ_KK212903.1	GCF_000629285.1
WP_078452129.1#49|Pseudomonas_aeruginosa_3575	2127	+	+	35	10196	12322	504264	506390	WP_031633667.1#49	NZ_KK212903.1	GCF_000629285.1
WP_078452129.1#49|Pseudomonas_aeruginosa_3575	765	+	+	43	12322	13086	506390	507154	WP_031633668.1#49	NZ_KK212903.1	GCF_000629285.1
WP_078452129.1#49|Pseudomonas_aeruginosa_3575	1923	+	+	42	13083	15005	507151	509073	WP_031633669.1#49	NZ_KK212903.1	GCF_000629285.1
WP_078452129.1#49|Pseudomonas_aeruginosa_3575	3045	+	+	2	15006	18050	509074	512118	WP_031633670.1#49	NZ_KK212903.1	GCF_000629285.1
WP_078452129.1#49|Pseudomonas_aeruginosa_3575	5043	+	+	36	18212	23254	512280	517322	WP_226342058.1#49	NZ_KK212903.1	GCF_000629285.1
WP_078452129.1#49|Pseudomonas_aeruginosa_3575	1008	+	+	92	23453	24460	517521	518528	WP_078452130.1#49	NZ_KK212903.1	GCF_000629285.1
WP_078452129.1#49|Pseudomonas_aeruginosa_3575	921	+	+	89	24453	25373	518521	519441	WP_031633672.1#49	NZ_KK212903.1	GCF_000629285.1
WP_078452129.1#49|Pseudomonas_aeruginosa_3575	1122	+	+	93	25376	26497	519444	520565	WP_078452131.1#49	NZ_KK212903.1	GCF_000629285.1
WP_078452129.1#49|Pseudomonas_aeruginosa_3575	1380	+	-	15	26579	27958	520647	522026	WP_031633673.1#49	NZ_KK212903.1	GCF_000629285.1
WP_109933952.1#50|Pseudomonas_sp__RW407	1923	+	+	158	-14677	-12755	312273	314195	WP_109933353.1#50	NZ_QGSL01000088.1	GCF_003176655.1
WP_109933952.1#50|Pseudomonas_sp__RW407	552	+	+	139	-12755	-12204	314195	314746	WP_176450353.1#50	NZ_QGSL01000088.1	GCF_003176655.1
WP_109933952.1#50|Pseudomonas_sp__RW407	195	+	+	113	-12143	-11949	314807	315001	WP_009617012.1#50	NZ_QGSL01000088.1	GCF_003176655.1
WP_109933952.1#50|Pseudomonas_sp__RW407	357	+	+	110	-11927	-11571	315023	315379	WP_003099086.1#50	NZ_QGSL01000088.1	GCF_003176655.1
WP_109933952.1#50|Pseudomonas_sp__RW407	1017	+	+	124	-11473	-10457	315477	316493	WP_109933354.1#50	NZ_QGSL01000088.1	GCF_003176655.1
WP_109933952.1#50|Pseudomonas_sp__RW407	2379	+	+	125	-10419	-8041	316531	318909	WP_109933355.1#50	NZ_QGSL01000088.1	GCF_003176655.1
WP_109933952.1#50|Pseudomonas_sp__RW407	303	+	+	109	-8037	-7735	318913	319215	WP_003090661.1#50	NZ_QGSL01000088.1	GCF_003176655.1
WP_109933952.1#50|Pseudomonas_sp__RW407	357	+	+	114	-7754	-7398	319196	319552	WP_009617038.1#50	NZ_QGSL01000088.1	GCF_003176655.1
WP_109933952.1#50|Pseudomonas_sp__RW407	77	+	+	184	-7312	-7236	319638	319714	tRNA_50.10*#50	NZ_QGSL01000088.1	GCF_003176655.1
WP_109933952.1#50|Pseudomonas_sp__RW407	852	+	-	185	-6900	-6049	320050	320901	pseudogene_50.27*#50	NZ_QGSL01000088.1	GCF_003176655.1
WP_109933952.1#50|Pseudomonas_sp__RW407	321	+	-	14	-5945	-5625	321005	321325	WP_109933356.1#50	NZ_QGSL01000088.1	GCF_003176655.1
WP_109933952.1#50|Pseudomonas_sp__RW407	669	+	+	31	-5273	-4605	321677	322345	WP_109933357.1#50	NZ_QGSL01000088.1	GCF_003176655.1
WP_109933952.1#50|Pseudomonas_sp__RW407	1107	+	+	30	-4608	-3502	322342	323448	WP_043106099.1#50	NZ_QGSL01000088.1	GCF_003176655.1
WP_109933952.1#50|Pseudomonas_sp__RW407	2142	+	+	11	-3371	-1230	323579	325720	WP_109933951.1#50	NZ_QGSL01000088.1	GCF_003176655.1
WP_109933952.1#50|Pseudomonas_sp__RW407	876	+	-	1	-1010	-135	325940	326815	WP_109933358.1#50	NZ_QGSL01000088.1	GCF_003176655.1
WP_109933952.1#50|Pseudomonas_sp__RW407	1575	+	+	183	1	1575	326951	328525	WP_109933952.1#50	NZ_QGSL01000088.1	GCF_003176655.1
WP_109933952.1#50|Pseudomonas_sp__RW407	648	+	+	4	1620	2267	328570	329217	WP_109933359.1#50	NZ_QGSL01000088.1	GCF_003176655.1
WP_109933952.1#50|Pseudomonas_sp__RW407	846	+	+	10	2441	3286	329391	330236	WP_109933360.1#50	NZ_QGSL01000088.1	GCF_003176655.1
WP_109933952.1#50|Pseudomonas_sp__RW407	780	+	+	22	4215	4994	331165	331944	WP_109933361.1#50	NZ_QGSL01000088.1	GCF_003176655.1
WP_109933952.1#50|Pseudomonas_sp__RW407	546	+	+	21	4987	5532	331937	332482	WP_109933362.1#50	NZ_QGSL01000088.1	GCF_003176655.1
WP_109933952.1#50|Pseudomonas_sp__RW407	3465	+	+	13	5556	9020	332506	335970	WP_109933363.1#50	NZ_QGSL01000088.1	GCF_003176655.1
WP_109933952.1#50|Pseudomonas_sp__RW407	3306	+	+	3	9179	12484	336129	339434	WP_109933364.1#50	NZ_QGSL01000088.1	GCF_003176655.1
WP_109933952.1#50|Pseudomonas_sp__RW407	513	+	+	37	12542	13054	339492	340004	WP_109933365.1#50	NZ_QGSL01000088.1	GCF_003176655.1
WP_109933952.1#50|Pseudomonas_sp__RW407	1668	+	+	33	13063	14730	340013	341680	WP_109933366.1#50	NZ_QGSL01000088.1	GCF_003176655.1
WP_109933952.1#50|Pseudomonas_sp__RW407	1014	+	+	96	14675	15688	341625	342638	WP_146219582.1#50	NZ_QGSL01000088.1	GCF_003176655.1
WP_109933952.1#50|Pseudomonas_sp__RW407	1674	+	+	19	15808	17481	342758	344431	WP_109933368.1#50	NZ_QGSL01000088.1	GCF_003176655.1
WP_109933952.1#50|Pseudomonas_sp__RW407	2322	+	+	26	17521	19842	344471	346792	WP_109933369.1#50	NZ_QGSL01000088.1	GCF_003176655.1
WP_109933952.1#50|Pseudomonas_sp__RW407	2052	+	+	17	19839	21890	346789	348840	WP_218281407.1#50	NZ_QGSL01000088.1	GCF_003176655.1
WP_109933952.1#50|Pseudomonas_sp__RW407	2646	+	-	39	22070	24715	349020	351665	WP_109933370.1#50	NZ_QGSL01000088.1	GCF_003176655.1
WP_109933952.1#50|Pseudomonas_sp__RW407	1394	+	-	185	24964	26357	351914	353307	pseudogene_50.12*#50	NZ_QGSL01000088.1	GCF_003176655.1
WP_109933952.1#50|Pseudomonas_sp__RW407	1365	+	-	0	26811	28175	353761	355125	WP_109933371.1#50	NZ_QGSL01000088.1	GCF_003176655.1
WP_125881257.1#51|Pseudomonas_sp__o96_267	1014	-	-	20	-14804	-13791	28503	29516	WP_125881199.1#51	NZ_RHQT01000016.1	GCF_003935455.1
WP_125881257.1#51|Pseudomonas_sp__o96_267	348	-	+	12	-13616	-13269	27981	28328	WP_033982519.1#51	NZ_RHQT01000016.1	GCF_003935455.1
WP_125881257.1#51|Pseudomonas_sp__o96_267	930	-	-	8	-12959	-12030	26742	27671	WP_033982522.1#51	NZ_RHQT01000016.1	GCF_003935455.1
WP_125881257.1#51|Pseudomonas_sp__o96_267	1005	-	-	9	-11935	-10931	25643	26647	WP_033991182.1#51	NZ_RHQT01000016.1	GCF_003935455.1
WP_125881257.1#51|Pseudomonas_sp__o96_267	969	-	-	5	-10855	-9887	24599	25567	WP_125881198.1#51	NZ_RHQT01000016.1	GCF_003935455.1
WP_125881257.1#51|Pseudomonas_sp__o96_267	330	-	-	14	-9784	-9455	24167	24496	WP_031692728.1#51	NZ_RHQT01000016.1	GCF_003935455.1
WP_125881257.1#51|Pseudomonas_sp__o96_267	831	-	-	32	-9337	-8507	23219	24049	WP_125881197.1#51	NZ_RHQT01000016.1	GCF_003935455.1
WP_125881257.1#51|Pseudomonas_sp__o96_267	732	-	-	7	-8308	-7577	22289	23020	WP_170869377.1#51	NZ_RHQT01000016.1	GCF_003935455.1
WP_125881257.1#51|Pseudomonas_sp__o96_267	879	-	+	28	-7232	-6354	21066	21944	WP_125881196.1#51	NZ_RHQT01000016.1	GCF_003935455.1
WP_125881257.1#51|Pseudomonas_sp__o96_267	1368	-	+	29	-6279	-4912	19624	20991	WP_177432030.1#51	NZ_RHQT01000016.1	GCF_003935455.1
WP_125881257.1#51|Pseudomonas_sp__o96_267	2142	-	+	11	-4825	-2684	17396	19537	WP_125881195.1#51	NZ_RHQT01000016.1	GCF_003935455.1
WP_125881257.1#51|Pseudomonas_sp__o96_267	246	-	+	16	-2526	-2281	16993	17238	WP_025297454.1#51	NZ_RHQT01000016.1	GCF_003935455.1
WP_125881257.1#51|Pseudomonas_sp__o96_267	282	-	+	24	-2291	-2010	16722	17003	WP_025297453.1#51	NZ_RHQT01000016.1	GCF_003935455.1
WP_125881257.1#51|Pseudomonas_sp__o96_267	603	-	-	6	-1625	-1023	15735	16337	WP_177432029.1#51	NZ_RHQT01000016.1	GCF_003935455.1
WP_125881257.1#51|Pseudomonas_sp__o96_267	876	-	-	1	-1009	-134	14846	15721	WP_125881193.1#51	NZ_RHQT01000016.1	GCF_003935455.1
WP_125881257.1#51|Pseudomonas_sp__o96_267	1575	-	+	183	1	1575	13137	14711	WP_125881257.1#51	NZ_RHQT01000016.1	GCF_003935455.1
WP_125881257.1#51|Pseudomonas_sp__o96_267	663	-	+	4	1619	2281	12431	13093	WP_073666482.1#51	NZ_RHQT01000016.1	GCF_003935455.1
WP_125881257.1#51|Pseudomonas_sp__o96_267	3720	-	+	68	2354	6073	8639	12358	WP_125881192.1#51	NZ_RHQT01000016.1	GCF_003935455.1
WP_125881257.1#51|Pseudomonas_sp__o96_267	663	-	+	67	6070	6732	7980	8642	WP_125881191.1#51	NZ_RHQT01000016.1	GCF_003935455.1
WP_125881257.1#51|Pseudomonas_sp__o96_267	1245	-	+	66	6729	7973	6739	7983	WP_125881190.1#51	NZ_RHQT01000016.1	GCF_003935455.1
WP_125881257.1#51|Pseudomonas_sp__o96_267	834	-	+	65	7977	8810	5902	6735	WP_125881189.1#51	NZ_RHQT01000016.1	GCF_003935455.1
WP_125881257.1#51|Pseudomonas_sp__o96_267	780	-	+	22	9557	10336	4376	5155	WP_125881188.1#51	NZ_RHQT01000016.1	GCF_003935455.1
WP_125881257.1#51|Pseudomonas_sp__o96_267	546	-	+	21	10329	10874	3838	4383	WP_125881187.1#51	NZ_RHQT01000016.1	GCF_003935455.1
WP_125881257.1#51|Pseudomonas_sp__o96_267	3465	-	+	13	10897	14361	351	3815	WP_125881186.1#51	NZ_RHQT01000016.1	GCF_003935455.1
WP_125881257.1#51|Pseudomonas_sp__o96_267	190	-	+	3	14522	14711	1	190	WP_148100009.1#51	NZ_RHQT01000016.1	GCF_003935455.1
WP_234034845.1#52|Pseudomonas_aeruginosa	468	-	-	27	-16030	-15563	32678	33145	WP_031684484.1#52	NZ_JABTVR010000135.1	GCF_017168565.1
WP_234034845.1#52|Pseudomonas_aeruginosa	1014	-	-	20	-15555	-14542	31657	32670	WP_031684485.1#52	NZ_JABTVR010000135.1	GCF_017168565.1
WP_234034845.1#52|Pseudomonas_aeruginosa	348	-	+	12	-14366	-14019	31134	31481	WP_031684486.1#52	NZ_JABTVR010000135.1	GCF_017168565.1
WP_234034845.1#52|Pseudomonas_aeruginosa	894	-	-	8	-13673	-12780	29895	30788	WP_031684487.1#52	NZ_JABTVR010000135.1	GCF_017168565.1
WP_234034845.1#52|Pseudomonas_aeruginosa	1005	-	-	9	-12687	-11683	28798	29802	WP_031684488.1#52	NZ_JABTVR010000135.1	GCF_017168565.1
WP_234034845.1#52|Pseudomonas_aeruginosa	969	-	-	5	-11606	-10638	27753	28721	WP_031684489.1#52	NZ_JABTVR010000135.1	GCF_017168565.1
WP_234034845.1#52|Pseudomonas_aeruginosa	330	-	-	14	-10535	-10206	27321	27650	WP_071536110.1#52	NZ_JABTVR010000135.1	GCF_017168565.1
WP_234034845.1#52|Pseudomonas_aeruginosa	669	-	+	31	-9858	-9190	26305	26973	WP_071536843.1#52	NZ_JABTVR010000135.1	GCF_017168565.1
WP_234034845.1#52|Pseudomonas_aeruginosa	1107	-	+	30	-9193	-8087	25202	26308	WP_061363361.1#52	NZ_JABTVR010000135.1	GCF_017168565.1
WP_234034845.1#52|Pseudomonas_aeruginosa	2142	-	+	11	-7960	-5819	22934	25075	WP_230091448.1#52	NZ_JABTVR010000135.1	GCF_017168565.1
WP_234034845.1#52|Pseudomonas_aeruginosa	246	-	+	16	-5682	-5437	22552	22797	WP_031684494.1#52	NZ_JABTVR010000135.1	GCF_017168565.1
WP_234034845.1#52|Pseudomonas_aeruginosa	274	-	+	185	-5447	-5174	22289	22562	pseudogene_52.15*#52	NZ_JABTVR010000135.1	GCF_017168565.1
WP_234034845.1#52|Pseudomonas_aeruginosa	2571	-	+	34	-4862	-2292	19407	21977	WP_049956868.1#52	NZ_JABTVR010000135.1	GCF_017168565.1
WP_234034845.1#52|Pseudomonas_aeruginosa	876	-	-	1	-2245	-1370	18485	19360	WP_023115262.1#52	NZ_JABTVR010000135.1	GCF_017168565.1
WP_234034845.1#52|Pseudomonas_aeruginosa	1041	-	+	185	-1095	-55	17170	18210	pseudogene_52.2*#52	NZ_JABTVR010000135.1	GCF_017168565.1
WP_234034845.1#52|Pseudomonas_aeruginosa	339	-	+	183	1	339	16776	17114	WP_234034845.1#52	NZ_JABTVR010000135.1	GCF_017168565.1
WP_234034845.1#52|Pseudomonas_aeruginosa	648	-	+	4	363	1010	16105	16752	WP_031684496.1#52	NZ_JABTVR010000135.1	GCF_017168565.1
WP_234034845.1#52|Pseudomonas_aeruginosa	861	-	+	10	1174	2034	15081	15941	WP_031684500.1#52	NZ_JABTVR010000135.1	GCF_017168565.1
WP_234034845.1#52|Pseudomonas_aeruginosa	204	-	+	41	2185	2388	14727	14930	WP_031684503.1#52	NZ_JABTVR010000135.1	GCF_017168565.1
WP_234034845.1#52|Pseudomonas_aeruginosa	612	-	+	44	2381	2992	14123	14734	WP_031684504.1#52	NZ_JABTVR010000135.1	GCF_017168565.1
WP_234034845.1#52|Pseudomonas_aeruginosa	630	-	+	46	3016	3645	13470	14099	WP_198082239.1#52	NZ_JABTVR010000135.1	GCF_017168565.1
WP_234034845.1#52|Pseudomonas_aeruginosa	3555	-	+	13	3657	7211	9904	13458	WP_031684509.1#52	NZ_JABTVR010000135.1	GCF_017168565.1
WP_234034845.1#52|Pseudomonas_aeruginosa	1806	-	+	3	7291	9096	8019	9824	WP_031684510.1#52	NZ_JABTVR010000135.1	GCF_017168565.1
WP_234034845.1#52|Pseudomonas_aeruginosa	168	-	+	49	9099	9266	7849	8016	WP_153570699.1#52	NZ_JABTVR010000135.1	GCF_017168565.1
WP_234034845.1#52|Pseudomonas_aeruginosa	609	-	+	64	9902	10510	6605	7213	WP_230091451.1#52	NZ_JABTVR010000135.1	GCF_017168565.1
WP_234034845.1#52|Pseudomonas_aeruginosa	174	-	+	87	10507	10680	6435	6608	WP_225002607.1#52	NZ_JABTVR010000135.1	GCF_017168565.1
WP_234034845.1#52|Pseudomonas_aeruginosa	1743	-	+	51	10677	12419	4696	6438	WP_108720502.1#52	NZ_JABTVR010000135.1	GCF_017168565.1
WP_234034845.1#52|Pseudomonas_aeruginosa	2508	-	+	48	12427	14934	2181	4688	WP_108720503.1#52	NZ_JABTVR010000135.1	GCF_017168565.1
WP_234034845.1#52|Pseudomonas_aeruginosa	2097	-	+	17	14947	17043	72	2168	WP_031684515.1#52	NZ_JABTVR010000135.1	GCF_017168565.1
WP_143506126.1#53|Pseudomonas_mendocina	567	+	-	7	-20266	-19700	1984	2550	WP_185965336.1#53	NZ_SCFY01000011.1	GCF_007049795.1
WP_143506126.1#53|Pseudomonas_mendocina	873	+	+	28	-19190	-18318	3060	3932	WP_143505991.1#53	NZ_SCFY01000011.1	GCF_007049795.1
WP_143506126.1#53|Pseudomonas_mendocina	2628	+	+	0	-17582	-14955	4668	7295	WP_143505992.1#53	NZ_SCFY01000011.1	GCF_007049795.1
WP_143506126.1#53|Pseudomonas_mendocina	3165	+	+	36	-14940	-11776	7310	10474	WP_143505993.1#53	NZ_SCFY01000011.1	GCF_007049795.1
WP_143506126.1#53|Pseudomonas_mendocina	450	+	-	178	-11204	-10755	11046	11495	WP_143505994.1#53	NZ_SCFY01000011.1	GCF_007049795.1
WP_143506126.1#53|Pseudomonas_mendocina	657	+	-	0	-10352	-9696	11898	12554	WP_143505995.1#53	NZ_SCFY01000011.1	GCF_007049795.1
WP_143506126.1#53|Pseudomonas_mendocina	1689	+	-	0	-9684	-7996	12566	14254	WP_143505996.1#53	NZ_SCFY01000011.1	GCF_007049795.1
WP_143506126.1#53|Pseudomonas_mendocina	1272	+	-	0	-7999	-6728	14251	15522	WP_143505997.1#53	NZ_SCFY01000011.1	GCF_007049795.1
WP_143506126.1#53|Pseudomonas_mendocina	1011	+	-	58	-6717	-5707	15533	16543	WP_143505998.1#53	NZ_SCFY01000011.1	GCF_007049795.1
WP_143506126.1#53|Pseudomonas_mendocina	1005	+	-	7	-5602	-4598	16648	17652	WP_143505999.1#53	NZ_SCFY01000011.1	GCF_007049795.1
WP_143506126.1#53|Pseudomonas_mendocina	879	+	+	47	-3992	-3114	18258	19136	WP_143506000.1#53	NZ_SCFY01000011.1	GCF_007049795.1
WP_143506126.1#53|Pseudomonas_mendocina	660	+	-	61	-3044	-2385	19206	19865	WP_143506001.1#53	NZ_SCFY01000011.1	GCF_007049795.1
WP_143506126.1#53|Pseudomonas_mendocina	396	+	-	69	-2382	-1987	19868	20263	WP_143506002.1#53	NZ_SCFY01000011.1	GCF_007049795.1
WP_143506126.1#53|Pseudomonas_mendocina	549	+	-	6	-1580	-1032	20670	21218	WP_143506003.1#53	NZ_SCFY01000011.1	GCF_007049795.1
WP_143506126.1#53|Pseudomonas_mendocina	876	+	-	1	-1017	-142	21233	22108	WP_143506004.1#53	NZ_SCFY01000011.1	GCF_007049795.1
WP_143506126.1#53|Pseudomonas_mendocina	1572	+	+	183	1	1572	22251	23822	WP_143506126.1#53	NZ_SCFY01000011.1	GCF_007049795.1
WP_143506126.1#53|Pseudomonas_mendocina	357	+	+	82	1569	1925	23819	24175	WP_143506005.1#53	NZ_SCFY01000011.1	GCF_007049795.1
WP_143506126.1#53|Pseudomonas_mendocina	642	+	+	4	1985	2626	24235	24876	WP_143506006.1#53	NZ_SCFY01000011.1	GCF_007049795.1
WP_143506126.1#53|Pseudomonas_mendocina	1944	+	+	3	2869	4812	25119	27062	WP_143506007.1#53	NZ_SCFY01000011.1	GCF_007049795.1
WP_143506126.1#53|Pseudomonas_mendocina	1323	+	+	18	4802	6124	27052	28374	WP_143506008.1#53	NZ_SCFY01000011.1	GCF_007049795.1
WP_143506126.1#53|Pseudomonas_mendocina	1230	+	+	52	7438	8667	29688	30917	WP_143506127.1#53	NZ_SCFY01000011.1	GCF_007049795.1
WP_143506126.1#53|Pseudomonas_mendocina	1287	+	+	57	8664	9950	30914	32200	WP_143506009.1#53	NZ_SCFY01000011.1	GCF_007049795.1
WP_143506126.1#53|Pseudomonas_mendocina	3102	+	+	2	9994	13095	32244	35345	WP_143506010.1#53	NZ_SCFY01000011.1	GCF_007049795.1
WP_143506126.1#53|Pseudomonas_mendocina	444	+	+	134	13270	13713	35520	35963	WP_143506011.1#53	NZ_SCFY01000011.1	GCF_007049795.1
WP_143506126.1#53|Pseudomonas_mendocina	675	+	+	141	13777	14451	36027	36701	WP_143506012.1#53	NZ_SCFY01000011.1	GCF_007049795.1
WP_143506126.1#53|Pseudomonas_mendocina	261	+	+	0	14531	14791	36781	37041	WP_143506013.1#53	NZ_SCFY01000011.1	GCF_007049795.1
WP_143506126.1#53|Pseudomonas_mendocina	654	+	-	0	14894	15547	37144	37797	WP_143506014.1#53	NZ_SCFY01000011.1	GCF_007049795.1
WP_143506126.1#53|Pseudomonas_mendocina	1011	+	-	7	15606	16616	37856	38866	WP_143506015.1#53	NZ_SCFY01000011.1	GCF_007049795.1
WP_143506126.1#53|Pseudomonas_mendocina	2082	+	-	58	16703	18784	38953	41034	WP_143506128.1#53	NZ_SCFY01000011.1	GCF_007049795.1
WP_143506126.1#53|Pseudomonas_mendocina	1272	+	-	23	20259	21530	42509	43780	WP_143506016.1#53	NZ_SCFY01000011.1	GCF_007049795.1
WP_143506126.1#53|Pseudomonas_mendocina	2454	+	-	23	21687	24140	43937	46390	WP_143506017.1#53	NZ_SCFY01000011.1	GCF_007049795.1
WP_078452141.1#54|Pseudomonas_aeruginosa	108	+	-	103	-2410	-2303	1	108	WP_148106245.1#54	NZ_RXUA01000025.1	GCF_003968955.1
WP_078452141.1#54|Pseudomonas_aeruginosa	438	+	-	54	-2310	-1873	101	538	WP_031633879.1#54	NZ_RXUA01000025.1	GCF_003968955.1
WP_078452141.1#54|Pseudomonas_aeruginosa	534	+	-	6	-1565	-1032	846	1379	WP_031633878.1#54	NZ_RXUA01000025.1	GCF_003968955.1
WP_078452141.1#54|Pseudomonas_aeruginosa	876	+	-	1	-1017	-142	1394	2269	WP_031633876.1#54	NZ_RXUA01000025.1	GCF_003968955.1
WP_078452141.1#54|Pseudomonas_aeruginosa	1572	+	+	183	1	1572	2412	3983	WP_078452141.1#54	NZ_RXUA01000025.1	GCF_003968955.1
WP_078452141.1#54|Pseudomonas_aeruginosa	357	+	+	82	1569	1925	3980	4336	WP_031633873.1#54	NZ_RXUA01000025.1	GCF_003968955.1
WP_078452141.1#54|Pseudomonas_aeruginosa	642	+	+	4	2000	2641	4411	5052	WP_031633872.1#54	NZ_RXUA01000025.1	GCF_003968955.1
WP_078452141.1#54|Pseudomonas_aeruginosa	1944	+	+	3	2920	4863	5331	7274	WP_031633871.1#54	NZ_RXUA01000025.1	GCF_003968955.1
WP_078452141.1#54|Pseudomonas_aeruginosa	1263	+	+	18	4853	6115	7264	8526	WP_031633870.1#54	NZ_RXUA01000025.1	GCF_003968955.1
WP_078452141.1#54|Pseudomonas_aeruginosa	2928	+	+	52	6112	9039	8523	11450	WP_031633869.1#54	NZ_RXUA01000025.1	GCF_003968955.1
WP_078452141.1#54|Pseudomonas_aeruginosa	1305	+	+	57	9048	10352	11459	12763	WP_031633868.1#54	NZ_RXUA01000025.1	GCF_003968955.1
WP_078452141.1#54|Pseudomonas_aeruginosa	3102	+	+	2	10374	13475	12785	15886	WP_031633867.1#54	NZ_RXUA01000025.1	GCF_003968955.1
WP_078452141.1#54|Pseudomonas_aeruginosa	3255	+	+	2	13478	16732	15889	19143	WP_049950354.1#54	NZ_RXUA01000025.1	GCF_003968955.1
WP_078452141.1#54|Pseudomonas_aeruginosa	168	+	-	86	17197	17364	19608	19775	WP_185832923.1#54	NZ_RXUA01000025.1	GCF_003968955.1
WP_078452141.1#54|Pseudomonas_aeruginosa	1272	+	-	23	17980	19251	20391	21662	WP_031633863.1#54	NZ_RXUA01000025.1	GCF_003968955.1
WP_078452141.1#54|Pseudomonas_aeruginosa	2460	+	-	23	19407	21866	21818	24277	WP_031633862.1#54	NZ_RXUA01000025.1	GCF_003968955.1
WP_078452141.1#54|Pseudomonas_aeruginosa	353	+	-	184	21966	22318	24377	24729	tmRNA_54.22*#54	NZ_RXUA01000025.1	GCF_003968955.1
WP_078452141.1#54|Pseudomonas_aeruginosa	879	+	-	111	22380	23258	24791	25669	WP_003109435.1#54	NZ_RXUA01000025.1	GCF_003968955.1
WP_078452141.1#54|Pseudomonas_aeruginosa	684	+	+	112	23346	24029	25757	26440	WP_003454564.1#54	NZ_RXUA01000025.1	GCF_003968955.1
WP_078452141.1#54|Pseudomonas_aeruginosa	942	+	+	94	24138	25079	26549	27490	WP_003085798.1#54	NZ_RXUA01000025.1	GCF_003968955.1
WP_128708491.1#55|Pseudomonas_aeruginosa	283	+	+	70	-12514	-12232	1	283	WP_133450471.1#55	NZ_RXCS01000013.1	GCF_003975205.1
WP_128708491.1#55|Pseudomonas_aeruginosa	390	+	-	185	-12218	-11829	297	686	pseudogene_55.22*#55	NZ_RXCS01000013.1	GCF_003975205.1
WP_128708491.1#55|Pseudomonas_aeruginosa	648	+	+	121	-11475	-10828	1040	1687	WP_034030843.1#55	NZ_RXCS01000013.1	GCF_003975205.1
WP_128708491.1#55|Pseudomonas_aeruginosa	1884	+	-	78	-10798	-8915	1717	3600	WP_052168379.1#55	NZ_RXCS01000013.1	GCF_003975205.1
WP_128708491.1#55|Pseudomonas_aeruginosa	2238	+	-	75	-8918	-6681	3597	5834	WP_034030844.1#55	NZ_RXCS01000013.1	GCF_003975205.1
WP_128708491.1#55|Pseudomonas_aeruginosa	1758	+	-	76	-6684	-4927	5831	7588	WP_034030845.1#55	NZ_RXCS01000013.1	GCF_003975205.1
WP_128708491.1#55|Pseudomonas_aeruginosa	1038	+	-	7	-4914	-3877	7601	8638	WP_034030846.1#55	NZ_RXCS01000013.1	GCF_003975205.1
WP_128708491.1#55|Pseudomonas_aeruginosa	879	+	+	47	-3248	-2370	9267	10145	WP_034030847.1#55	NZ_RXCS01000013.1	GCF_003975205.1
WP_128708491.1#55|Pseudomonas_aeruginosa	312	+	-	185	-2360	-2049	10155	10466	pseudogene_55.31*#55	NZ_RXCS01000013.1	GCF_003975205.1
WP_128708491.1#55|Pseudomonas_aeruginosa	180	+	-	54	-2052	-1873	10463	10642	WP_034030848.1#55	NZ_RXCS01000013.1	GCF_003975205.1
WP_128708491.1#55|Pseudomonas_aeruginosa	534	+	-	6	-1565	-1032	10950	11483	WP_034030849.1#55	NZ_RXCS01000013.1	GCF_003975205.1
WP_128708491.1#55|Pseudomonas_aeruginosa	876	+	-	1	-1017	-142	11498	12373	WP_034030850.1#55	NZ_RXCS01000013.1	GCF_003975205.1
WP_128708491.1#55|Pseudomonas_aeruginosa	1572	+	+	183	1	1572	12516	14087	WP_128708491.1#55	NZ_RXCS01000013.1	GCF_003975205.1
WP_128708491.1#55|Pseudomonas_aeruginosa	255	+	+	82	1569	1823	14084	14338	WP_052168380.1#55	NZ_RXCS01000013.1	GCF_003975205.1
WP_128708491.1#55|Pseudomonas_aeruginosa	642	+	+	4	1898	2539	14413	15054	WP_034030851.1#55	NZ_RXCS01000013.1	GCF_003975205.1
WP_128708491.1#55|Pseudomonas_aeruginosa	1944	+	+	3	2818	4761	15333	17276	WP_034030853.1#55	NZ_RXCS01000013.1	GCF_003975205.1
WP_128708491.1#55|Pseudomonas_aeruginosa	1281	+	+	18	4751	6031	17266	18546	WP_079391654.1#55	NZ_RXCS01000013.1	GCF_003975205.1
WP_128708491.1#55|Pseudomonas_aeruginosa	1848	+	+	52	7369	9216	19884	21731	WP_088136090.1#55	NZ_RXCS01000013.1	GCF_003975205.1
WP_128708491.1#55|Pseudomonas_aeruginosa	1353	+	+	57	9213	10565	21728	23080	WP_088136079.1#55	NZ_RXCS01000013.1	GCF_003975205.1
WP_128708491.1#55|Pseudomonas_aeruginosa	3102	+	+	2	10577	13678	23092	26193	WP_034030856.1#55	NZ_RXCS01000013.1	GCF_003975205.1
WP_128708491.1#55|Pseudomonas_aeruginosa	3255	+	+	2	13681	16935	26196	29450	WP_052168381.1#55	NZ_RXCS01000013.1	GCF_003975205.1
WP_128708491.1#55|Pseudomonas_aeruginosa	261	+	-	86	17315	17575	29830	30090	WP_128708487.1#55	NZ_RXCS01000013.1	GCF_003975205.1
WP_128708491.1#55|Pseudomonas_aeruginosa	1272	+	-	23	18163	19434	30678	31949	WP_034030562.1#55	NZ_RXCS01000013.1	GCF_003975205.1
WP_128708491.1#55|Pseudomonas_aeruginosa	2454	+	-	23	19590	22043	32105	34558	WP_034030560.1#55	NZ_RXCS01000013.1	GCF_003975205.1
WP_128708491.1#55|Pseudomonas_aeruginosa	353	+	-	184	22143	22495	34658	35010	tmRNA_55.31*#55	NZ_RXCS01000013.1	GCF_003975205.1
WP_128708491.1#55|Pseudomonas_aeruginosa	879	+	-	111	22557	23435	35072	35950	WP_003109435.1#55	NZ_RXCS01000013.1	GCF_003975205.1
WP_128708491.1#55|Pseudomonas_aeruginosa	684	+	+	112	23523	24206	36038	36721	WP_003454564.1#55	NZ_RXCS01000013.1	GCF_003975205.1
WP_128708491.1#55|Pseudomonas_aeruginosa	942	+	+	94	24315	25256	36830	37771	WP_003085798.1#55	NZ_RXCS01000013.1	GCF_003975205.1
WP_088136089.1#56|Pseudomonas_aeruginosa	282	+	+	70	-12513	-12232	1	282	WP_133450471.1#56	NZ_RXCD01000015.1	GCF_003975935.1
WP_088136089.1#56|Pseudomonas_aeruginosa	390	+	-	185	-12218	-11829	296	685	pseudogene_56.29*#56	NZ_RXCD01000015.1	GCF_003975935.1
WP_088136089.1#56|Pseudomonas_aeruginosa	648	+	+	121	-11475	-10828	1039	1686	WP_034030843.1#56	NZ_RXCD01000015.1	GCF_003975935.1
WP_088136089.1#56|Pseudomonas_aeruginosa	1884	+	-	78	-10798	-8915	1716	3599	WP_052168379.1#56	NZ_RXCD01000015.1	GCF_003975935.1
WP_088136089.1#56|Pseudomonas_aeruginosa	2238	+	-	75	-8918	-6681	3596	5833	WP_034030844.1#56	NZ_RXCD01000015.1	GCF_003975935.1
WP_088136089.1#56|Pseudomonas_aeruginosa	1758	+	-	76	-6684	-4927	5830	7587	WP_034030845.1#56	NZ_RXCD01000015.1	GCF_003975935.1
WP_088136089.1#56|Pseudomonas_aeruginosa	1038	+	-	7	-4914	-3877	7600	8637	WP_034030846.1#56	NZ_RXCD01000015.1	GCF_003975935.1
WP_088136089.1#56|Pseudomonas_aeruginosa	879	+	+	47	-3248	-2370	9266	10144	WP_034030847.1#56	NZ_RXCD01000015.1	GCF_003975935.1
WP_088136089.1#56|Pseudomonas_aeruginosa	312	+	-	185	-2360	-2049	10154	10465	pseudogene_56.19*#56	NZ_RXCD01000015.1	GCF_003975935.1
WP_088136089.1#56|Pseudomonas_aeruginosa	180	+	-	54	-2052	-1873	10462	10641	WP_034030848.1#56	NZ_RXCD01000015.1	GCF_003975935.1
WP_088136089.1#56|Pseudomonas_aeruginosa	534	+	-	6	-1565	-1032	10949	11482	WP_034030849.1#56	NZ_RXCD01000015.1	GCF_003975935.1
WP_088136089.1#56|Pseudomonas_aeruginosa	876	+	-	1	-1017	-142	11497	12372	WP_034030850.1#56	NZ_RXCD01000015.1	GCF_003975935.1
WP_088136089.1#56|Pseudomonas_aeruginosa	1572	+	+	183	1	1572	12515	14086	WP_088136089.1#56	NZ_RXCD01000015.1	GCF_003975935.1
WP_088136089.1#56|Pseudomonas_aeruginosa	255	+	+	82	1569	1823	14083	14337	WP_052168380.1#56	NZ_RXCD01000015.1	GCF_003975935.1
WP_088136089.1#56|Pseudomonas_aeruginosa	643	+	+	185	1898	2540	14412	15054	pseudogene_56.23*#56	NZ_RXCD01000015.1	GCF_003975935.1
WP_088136089.1#56|Pseudomonas_aeruginosa	1944	+	+	3	2819	4762	15333	17276	WP_034030853.1#56	NZ_RXCD01000015.1	GCF_003975935.1
WP_088136089.1#56|Pseudomonas_aeruginosa	1194	+	+	18	4839	6032	17353	18546	WP_202965884.1#56	NZ_RXCD01000015.1	GCF_003975935.1
WP_088136089.1#56|Pseudomonas_aeruginosa	1848	+	+	52	7370	9217	19884	21731	WP_088136090.1#56	NZ_RXCD01000015.1	GCF_003975935.1
WP_088136089.1#56|Pseudomonas_aeruginosa	1353	+	+	57	9214	10566	21728	23080	WP_088136079.1#56	NZ_RXCD01000015.1	GCF_003975935.1
WP_088136089.1#56|Pseudomonas_aeruginosa	3102	+	+	2	10578	13679	23092	26193	WP_034030856.1#56	NZ_RXCD01000015.1	GCF_003975935.1
WP_088136089.1#56|Pseudomonas_aeruginosa	3255	+	+	2	13682	16936	26196	29450	WP_052168381.1#56	NZ_RXCD01000015.1	GCF_003975935.1
WP_088136089.1#56|Pseudomonas_aeruginosa	252	+	-	86	17316	17567	29830	30081	WP_128710996.1#56	NZ_RXCD01000015.1	GCF_003975935.1
WP_088136089.1#56|Pseudomonas_aeruginosa	1272	+	-	23	18164	19435	30678	31949	WP_034030562.1#56	NZ_RXCD01000015.1	GCF_003975935.1
WP_088136089.1#56|Pseudomonas_aeruginosa	2454	+	-	23	19591	22044	32105	34558	WP_034030560.1#56	NZ_RXCD01000015.1	GCF_003975935.1
WP_088136089.1#56|Pseudomonas_aeruginosa	353	+	-	184	22144	22496	34658	35010	tmRNA_56.19*#56	NZ_RXCD01000015.1	GCF_003975935.1
WP_088136089.1#56|Pseudomonas_aeruginosa	879	+	-	111	22558	23436	35072	35950	WP_003109435.1#56	NZ_RXCD01000015.1	GCF_003975935.1
WP_088136089.1#56|Pseudomonas_aeruginosa	684	+	+	112	23524	24207	36038	36721	WP_003454564.1#56	NZ_RXCD01000015.1	GCF_003975935.1
WP_088136089.1#56|Pseudomonas_aeruginosa	942	+	+	94	24316	25257	36830	37771	WP_003085798.1#56	NZ_RXCD01000015.1	GCF_003975935.1
WP_088177171.1#57|Pseudomonas_aeruginosa	349	+	-	185	-10132	-9784	1	349	pseudogene_57.26*#57	NZ_NIPF01000032.1	GCF_002193905.1
WP_088177171.1#57|Pseudomonas_aeruginosa	1503	+	-	130	-9791	-8289	342	1844	WP_143492035.1#57	NZ_NIPF01000032.1	GCF_002193905.1
WP_088177171.1#57|Pseudomonas_aeruginosa	825	+	-	0	-8185	-7361	1948	2772	WP_218821777.1#57	NZ_NIPF01000032.1	GCF_002193905.1
WP_088177171.1#57|Pseudomonas_aeruginosa	1731	+	-	0	-7364	-5634	2769	4499	WP_088177151.1#57	NZ_NIPF01000032.1	GCF_002193905.1
WP_088177171.1#57|Pseudomonas_aeruginosa	1290	+	-	0	-5641	-4352	4492	5781	WP_088177152.1#57	NZ_NIPF01000032.1	GCF_002193905.1
WP_088177171.1#57|Pseudomonas_aeruginosa	1547	+	+	185	-4244	-2698	5889	7435	pseudogene_57.13*#57	NZ_NIPF01000032.1	GCF_002193905.1
WP_088177171.1#57|Pseudomonas_aeruginosa	318	+	-	185	-2620	-2303	7513	7830	pseudogene_57.17*#57	NZ_NIPF01000032.1	GCF_002193905.1
WP_088177171.1#57|Pseudomonas_aeruginosa	438	+	-	54	-2310	-1873	7823	8260	WP_031633879.1#57	NZ_NIPF01000032.1	GCF_002193905.1
WP_088177171.1#57|Pseudomonas_aeruginosa	534	+	-	6	-1565	-1032	8568	9101	WP_088177154.1#57	NZ_NIPF01000032.1	GCF_002193905.1
WP_088177171.1#57|Pseudomonas_aeruginosa	876	+	-	1	-1017	-142	9116	9991	WP_034030850.1#57	NZ_NIPF01000032.1	GCF_002193905.1
WP_088177171.1#57|Pseudomonas_aeruginosa	1572	+	+	183	1	1572	10134	11705	WP_088177171.1#57	NZ_NIPF01000032.1	GCF_002193905.1
WP_088177171.1#57|Pseudomonas_aeruginosa	264	+	+	82	1611	1874	11744	12007	WP_088177172.1#57	NZ_NIPF01000032.1	GCF_002193905.1
WP_088177171.1#57|Pseudomonas_aeruginosa	642	+	+	4	1949	2590	12082	12723	WP_088177155.1#57	NZ_NIPF01000032.1	GCF_002193905.1
WP_088177171.1#57|Pseudomonas_aeruginosa	1944	+	+	3	2869	4812	13002	14945	WP_088177156.1#57	NZ_NIPF01000032.1	GCF_002193905.1
WP_088177171.1#57|Pseudomonas_aeruginosa	1359	+	+	18	4802	6160	14935	16293	WP_088177157.1#57	NZ_NIPF01000032.1	GCF_002193905.1
WP_088177171.1#57|Pseudomonas_aeruginosa	1233	+	+	155	6157	7389	16290	17522	WP_088177158.1#57	NZ_NIPF01000032.1	GCF_002193905.1
WP_088177171.1#57|Pseudomonas_aeruginosa	2196	+	+	35	7468	9663	17601	19796	WP_088177159.1#57	NZ_NIPF01000032.1	GCF_002193905.1
WP_088177171.1#57|Pseudomonas_aeruginosa	738	+	+	156	9678	10415	19811	20548	WP_088177160.1#57	NZ_NIPF01000032.1	GCF_002193905.1
WP_088177171.1#57|Pseudomonas_aeruginosa	1638	+	+	157	10416	12053	20549	22186	WP_088177161.1#57	NZ_NIPF01000032.1	GCF_002193905.1
WP_088177171.1#57|Pseudomonas_aeruginosa	3246	+	+	2	12053	15298	22186	25431	WP_088177162.1#57	NZ_NIPF01000032.1	GCF_002193905.1
WP_088177171.1#57|Pseudomonas_aeruginosa	3102	+	+	2	15459	18560	25592	28693	WP_088177163.1#57	NZ_NIPF01000032.1	GCF_002193905.1
WP_088177171.1#57|Pseudomonas_aeruginosa	492	+	+	62	18828	19319	28961	29452	WP_088177164.1#57	NZ_NIPF01000032.1	GCF_002193905.1
WP_088177171.1#57|Pseudomonas_aeruginosa	900	+	+	106	19323	20222	29456	30355	WP_088177165.1#57	NZ_NIPF01000032.1	GCF_002193905.1
WP_088177171.1#57|Pseudomonas_aeruginosa	168	+	-	86	20744	20911	30877	31044	WP_179213504.1#57	NZ_NIPF01000032.1	GCF_002193905.1
WP_088177171.1#57|Pseudomonas_aeruginosa	1272	+	-	23	21458	22729	31591	32862	WP_088177166.1#57	NZ_NIPF01000032.1	GCF_002193905.1
WP_088177171.1#57|Pseudomonas_aeruginosa	2448	+	-	23	22887	25334	33020	35467	WP_088177167.1#57	NZ_NIPF01000032.1	GCF_002193905.1
WP_051424555.1#58|Pseudomonas_sp__URMO17WK12_I4	3462	-	+	138	-26790	-23329	103120	106581	WP_027909365.1#58	NZ_AZVM01000008.1	GCF_000514215.1
WP_051424555.1#58|Pseudomonas_sp__URMO17WK12_I4	3681	-	+	36	-23332	-19652	99443	103123	WP_027909364.1#58	NZ_AZVM01000008.1	GCF_000514215.1
WP_051424555.1#58|Pseudomonas_sp__URMO17WK12_I4	2088	-	+	99	-19655	-17568	97359	99446	WP_027909363.1#58	NZ_AZVM01000008.1	GCF_000514215.1
WP_051424555.1#58|Pseudomonas_sp__URMO17WK12_I4	3921	-	+	0	-16791	-12871	92662	96582	WP_218185972.1#58	NZ_AZVM01000008.1	GCF_000514215.1
WP_051424555.1#58|Pseudomonas_sp__URMO17WK12_I4	2403	-	+	0	-12874	-10472	90263	92665	WP_027909361.1#58	NZ_AZVM01000008.1	GCF_000514215.1
WP_051424555.1#58|Pseudomonas_sp__URMO17WK12_I4	1146	-	+	0	-10475	-9330	89121	90266	WP_027909360.1#58	NZ_AZVM01000008.1	GCF_000514215.1
WP_051424555.1#58|Pseudomonas_sp__URMO17WK12_I4	1863	-	+	154	-9333	-7471	87262	89124	WP_027909359.1#58	NZ_AZVM01000008.1	GCF_000514215.1
WP_051424555.1#58|Pseudomonas_sp__URMO17WK12_I4	624	-	+	173	-7505	-6882	86673	87296	WP_208607475.1#58	NZ_AZVM01000008.1	GCF_000514215.1
WP_051424555.1#58|Pseudomonas_sp__URMO17WK12_I4	1035	-	-	0	-6786	-5752	85543	86577	WP_027909357.1#58	NZ_AZVM01000008.1	GCF_000514215.1
WP_051424555.1#58|Pseudomonas_sp__URMO17WK12_I4	906	-	-	0	-5755	-4850	84641	85546	WP_027909356.1#58	NZ_AZVM01000008.1	GCF_000514215.1
WP_051424555.1#58|Pseudomonas_sp__URMO17WK12_I4	1227	-	-	0	-4853	-3627	83418	84644	WP_027909355.1#58	NZ_AZVM01000008.1	GCF_000514215.1
WP_051424555.1#58|Pseudomonas_sp__URMO17WK12_I4	177	-	-	0	-3622	-3446	83237	83413	WP_155952572.1#58	NZ_AZVM01000008.1	GCF_000514215.1
WP_051424555.1#58|Pseudomonas_sp__URMO17WK12_I4	870	-	+	47	-2827	-1958	81749	82618	WP_027909354.1#58	NZ_AZVM01000008.1	GCF_000514215.1
WP_051424555.1#58|Pseudomonas_sp__URMO17WK12_I4	533	-	-	185	-1579	-1047	80838	81370	pseudogene_64.4*#58	NZ_AZVM01000008.1	GCF_000514215.1
WP_051424555.1#58|Pseudomonas_sp__URMO17WK12_I4	876	-	-	1	-1032	-157	79948	80823	WP_027909353.1#58	NZ_AZVM01000008.1	GCF_000514215.1
WP_051424555.1#58|Pseudomonas_sp__URMO17WK12_I4	1551	-	+	183	1	1551	78240	79790	WP_051424555.1#58	NZ_AZVM01000008.1	GCF_000514215.1
WP_051424555.1#58|Pseudomonas_sp__URMO17WK12_I4	354	-	+	104	1575	1928	77863	78216	WP_027909351.1#58	NZ_AZVM01000008.1	GCF_000514215.1
WP_051424555.1#58|Pseudomonas_sp__URMO17WK12_I4	447	-	+	142	1945	2391	77400	77846	WP_155952571.1#58	NZ_AZVM01000008.1	GCF_000514215.1
WP_051424555.1#58|Pseudomonas_sp__URMO17WK12_I4	642	-	+	185	2639	3280	76511	77152	pseudogene_64.17*#58	NZ_AZVM01000008.1	GCF_000514215.1
WP_051424555.1#58|Pseudomonas_sp__URMO17WK12_I4	1803	-	+	185	3516	5318	74473	76275	pseudogene_64.1*#58	NZ_AZVM01000008.1	GCF_000514215.1
WP_051424555.1#58|Pseudomonas_sp__URMO17WK12_I4	1242	-	+	18	5324	6565	73226	74467	WP_081729169.1#58	NZ_AZVM01000008.1	GCF_000514215.1
WP_051424555.1#58|Pseudomonas_sp__URMO17WK12_I4	1236	-	+	155	6562	7797	71994	73229	WP_051424548.1#58	NZ_AZVM01000008.1	GCF_000514215.1
WP_051424555.1#58|Pseudomonas_sp__URMO17WK12_I4	2196	-	+	35	7876	10071	69720	71915	WP_027909349.1#58	NZ_AZVM01000008.1	GCF_000514215.1
WP_051424555.1#58|Pseudomonas_sp__URMO17WK12_I4	738	-	+	156	10086	10823	68968	69705	WP_027909348.1#58	NZ_AZVM01000008.1	GCF_000514215.1
WP_051424555.1#58|Pseudomonas_sp__URMO17WK12_I4	1641	-	+	157	10824	12464	67327	68967	WP_027909347.1#58	NZ_AZVM01000008.1	GCF_000514215.1
WP_051424555.1#58|Pseudomonas_sp__URMO17WK12_I4	3246	-	+	2	12464	15709	64082	67327	WP_027909346.1#58	NZ_AZVM01000008.1	GCF_000514215.1
WP_051424555.1#58|Pseudomonas_sp__URMO17WK12_I4	1872	-	+	52	16699	18570	61221	63092	WP_081729176.1#58	NZ_AZVM01000008.1	GCF_000514215.1
WP_051424555.1#58|Pseudomonas_sp__URMO17WK12_I4	1308	-	+	57	18567	19874	59917	61224	WP_027909345.1#58	NZ_AZVM01000008.1	GCF_000514215.1
WP_051424555.1#58|Pseudomonas_sp__URMO17WK12_I4	3102	-	+	2	19896	22997	56794	59895	WP_027909344.1#58	NZ_AZVM01000008.1	GCF_000514215.1
WP_051424555.1#58|Pseudomonas_sp__URMO17WK12_I4	258	-	+	0	23538	23795	55996	56253	WP_155952570.1#58	NZ_AZVM01000008.1	GCF_000514215.1
WP_051424555.1#58|Pseudomonas_sp__URMO17WK12_I4	1269	-	-	23	23960	25228	54563	55831	WP_027909343.1#58	NZ_AZVM01000008.1	GCF_000514215.1
WP_187808583.1#59|Pseudomonas_alcaligenes	681	-	-	144	-17301	-16621	2852938	2853618	WP_187806446.1#59	NZ_LZEU01000001.1	GCF_014490745.1
WP_187808583.1#59|Pseudomonas_alcaligenes	1113	-	+	172	-16308	-15196	2851513	2852625	WP_187806443.1#59	NZ_LZEU01000001.1	GCF_014490745.1
WP_187808583.1#59|Pseudomonas_alcaligenes	678	-	+	63	-15086	-14409	2850726	2851403	WP_187806440.1#59	NZ_LZEU01000001.1	GCF_014490745.1
WP_187808583.1#59|Pseudomonas_alcaligenes	228	-	+	45	-14373	-14146	2850463	2850690	WP_187806437.1#59	NZ_LZEU01000001.1	GCF_014490745.1
WP_187808583.1#59|Pseudomonas_alcaligenes	348	-	+	12	-13401	-13054	2849371	2849718	WP_187806435.1#59	NZ_LZEU01000001.1	GCF_014490745.1
WP_187808583.1#59|Pseudomonas_alcaligenes	498	-	-	25	-12730	-12233	2848550	2849047	WP_187806433.1#59	NZ_LZEU01000001.1	GCF_014490745.1
WP_187808583.1#59|Pseudomonas_alcaligenes	945	-	-	8	-12261	-11317	2847634	2848578	WP_187806431.1#59	NZ_LZEU01000001.1	GCF_014490745.1
WP_187808583.1#59|Pseudomonas_alcaligenes	999	-	-	9	-11226	-10228	2846545	2847543	WP_187806429.1#59	NZ_LZEU01000001.1	GCF_014490745.1
WP_187808583.1#59|Pseudomonas_alcaligenes	621	-	-	143	-10145	-9525	2845842	2846462	WP_187806426.1#59	NZ_LZEU01000001.1	GCF_014490745.1
WP_187808583.1#59|Pseudomonas_alcaligenes	969	-	-	5	-9420	-8452	2844769	2845737	WP_187806424.1#59	NZ_LZEU01000001.1	GCF_014490745.1
WP_187808583.1#59|Pseudomonas_alcaligenes	306	-	+	105	-8320	-8015	2844332	2844637	WP_187806422.1#59	NZ_LZEU01000001.1	GCF_014490745.1
WP_187808583.1#59|Pseudomonas_alcaligenes	2379	-	-	0	-7672	-5294	2841611	2843989	WP_187806419.1#59	NZ_LZEU01000001.1	GCF_014490745.1
WP_187808583.1#59|Pseudomonas_alcaligenes	3072	-	-	0	-5297	-2226	2838543	2841614	WP_187806417.1#59	NZ_LZEU01000001.1	GCF_014490745.1
WP_187808583.1#59|Pseudomonas_alcaligenes	1038	-	-	0	-2242	-1205	2837522	2838559	WP_187806415.1#59	NZ_LZEU01000001.1	GCF_014490745.1
WP_187808583.1#59|Pseudomonas_alcaligenes	876	-	-	1	-1016	-141	2836458	2837333	WP_187806412.1#59	NZ_LZEU01000001.1	GCF_014490745.1
WP_187808583.1#59|Pseudomonas_alcaligenes	1566	-	+	183	1	1566	2834751	2836316	WP_187808583.1#59	NZ_LZEU01000001.1	GCF_014490745.1
WP_187808583.1#59|Pseudomonas_alcaligenes	354	-	+	104	1592	1945	2834372	2834725	WP_187806409.1#59	NZ_LZEU01000001.1	GCF_014490745.1
WP_187808583.1#59|Pseudomonas_alcaligenes	690	-	+	142	1962	2651	2833666	2834355	WP_187806407.1#59	NZ_LZEU01000001.1	GCF_014490745.1
WP_187808583.1#59|Pseudomonas_alcaligenes	450	-	+	0	2772	3221	2833096	2833545	WP_187806404.1#59	NZ_LZEU01000001.1	GCF_014490745.1
WP_187808583.1#59|Pseudomonas_alcaligenes	675	-	+	141	4153	4827	2831490	2832164	WP_187806401.1#59	NZ_LZEU01000001.1	GCF_014490745.1
WP_187808583.1#59|Pseudomonas_alcaligenes	330	-	+	40	5107	5436	2830881	2831210	WP_187806399.1#59	NZ_LZEU01000001.1	GCF_014490745.1
WP_187808583.1#59|Pseudomonas_alcaligenes	2625	-	+	0	5786	8410	2827907	2830531	WP_223123209.1#59	NZ_LZEU01000001.1	GCF_014490745.1
WP_187808583.1#59|Pseudomonas_alcaligenes	1458	-	+	0	8449	9906	2826411	2827868	WP_187806393.1#59	NZ_LZEU01000001.1	GCF_014490745.1
WP_187808583.1#59|Pseudomonas_alcaligenes	2910	-	+	0	9903	12812	2823505	2826414	WP_187806391.1#59	NZ_LZEU01000001.1	GCF_014490745.1
WP_187808583.1#59|Pseudomonas_alcaligenes	1014	-	+	0	12796	13809	2822508	2823521	WP_187806389.1#59	NZ_LZEU01000001.1	GCF_014490745.1
WP_187808583.1#59|Pseudomonas_alcaligenes	1785	-	+	169	13806	15590	2820727	2822511	WP_187806386.1#59	NZ_LZEU01000001.1	GCF_014490745.1
WP_187808583.1#59|Pseudomonas_alcaligenes	426	-	+	174	15623	16048	2820269	2820694	WP_223123208.1#59	NZ_LZEU01000001.1	GCF_014490745.1
WP_187808583.1#59|Pseudomonas_alcaligenes	1587	-	-	0	15996	17582	2818735	2820321	WP_187806381.1#59	NZ_LZEU01000001.1	GCF_014490745.1
WP_187808583.1#59|Pseudomonas_alcaligenes	1209	-	+	0	17958	19166	2817151	2818359	WP_187806379.1#59	NZ_LZEU01000001.1	GCF_014490745.1
WP_187808583.1#59|Pseudomonas_alcaligenes	2034	-	+	0	19166	21199	2815118	2817151	WP_187806377.1#59	NZ_LZEU01000001.1	GCF_014490745.1
WP_187808583.1#59|Pseudomonas_alcaligenes	3741	-	+	2	21186	24926	2811391	2815131	WP_187806374.1#59	NZ_LZEU01000001.1	GCF_014490745.1
WP_110684028.1#60|Pseudomonas_alcaligenes	826	+	-	5	-5721	-4896	1	826	WP_110684024.1#60	NZ_QJRX01000012.1	GCF_003205495.1
WP_110684028.1#60|Pseudomonas_alcaligenes	165	+	+	105	-4754	-4590	968	1132	WP_181418826.1#60	NZ_QJRX01000012.1	GCF_003205495.1
WP_110684028.1#60|Pseudomonas_alcaligenes	2088	+	+	11	-4185	-2098	1537	3624	WP_220034088.1#60	NZ_QJRX01000012.1	GCF_003205495.1
WP_110684028.1#60|Pseudomonas_alcaligenes	582	+	-	6	-1612	-1031	4110	4691	WP_110684026.1#60	NZ_QJRX01000012.1	GCF_003205495.1
WP_110684028.1#60|Pseudomonas_alcaligenes	876	+	-	1	-1016	-141	4706	5581	WP_110684027.1#60	NZ_QJRX01000012.1	GCF_003205495.1
WP_110684028.1#60|Pseudomonas_alcaligenes	1566	+	+	183	1	1566	5723	7288	WP_110684028.1#60	NZ_QJRX01000012.1	GCF_003205495.1
WP_110684028.1#60|Pseudomonas_alcaligenes	354	+	+	104	1593	1946	7315	7668	WP_110684029.1#60	NZ_QJRX01000012.1	GCF_003205495.1
WP_110684028.1#60|Pseudomonas_alcaligenes	702	+	+	142	1963	2664	7685	8386	WP_110684030.1#60	NZ_QJRX01000012.1	GCF_003205495.1
WP_110684028.1#60|Pseudomonas_alcaligenes	3720	+	+	68	2740	6459	8462	12181	WP_110684031.1#60	NZ_QJRX01000012.1	GCF_003205495.1
WP_110684028.1#60|Pseudomonas_alcaligenes	663	+	+	67	6456	7118	12178	12840	WP_110684032.1#60	NZ_QJRX01000012.1	GCF_003205495.1
WP_110684028.1#60|Pseudomonas_alcaligenes	1245	+	+	66	7115	8359	12837	14081	WP_110684033.1#60	NZ_QJRX01000012.1	GCF_003205495.1
WP_110684028.1#60|Pseudomonas_alcaligenes	831	+	+	65	8363	9193	14085	14915	WP_110684034.1#60	NZ_QJRX01000012.1	GCF_003205495.1
WP_110684028.1#60|Pseudomonas_alcaligenes	204	+	+	41	9452	9655	15174	15377	WP_071540834.1#60	NZ_QJRX01000012.1	GCF_003205495.1
WP_110684028.1#60|Pseudomonas_alcaligenes	2604	+	+	2	9781	12384	15503	18106	WP_220034089.1#60	NZ_QJRX01000012.1	GCF_003205495.1
WP_110684028.1#60|Pseudomonas_alcaligenes	2454	+	+	3	12405	14858	18127	20580	WP_110684036.1#60	NZ_QJRX01000012.1	GCF_003205495.1
WP_110684028.1#60|Pseudomonas_alcaligenes	1938	+	+	18	14855	16792	20577	22514	WP_110684037.1#60	NZ_QJRX01000012.1	GCF_003205495.1
WP_110684028.1#60|Pseudomonas_alcaligenes	2004	+	+	0	16792	18795	22514	24517	WP_110684038.1#60	NZ_QJRX01000012.1	GCF_003205495.1
WP_110684028.1#60|Pseudomonas_alcaligenes	1098	+	+	0	18785	19882	24507	25604	WP_146224942.1#60	NZ_QJRX01000012.1	GCF_003205495.1
WP_110684028.1#60|Pseudomonas_alcaligenes	1407	+	-	15	19943	21349	25665	27071	WP_110684039.1#60	NZ_QJRX01000012.1	GCF_003205495.1
WP_110684028.1#60|Pseudomonas_alcaligenes	924	+	-	0	21668	22591	27390	28313	WP_110684040.1#60	NZ_QJRX01000012.1	GCF_003205495.1
WP_110684028.1#60|Pseudomonas_alcaligenes	774	+	-	0	22619	23392	28341	29114	WP_110684041.1#60	NZ_QJRX01000012.1	GCF_003205495.1
WP_230697896.1#61|Pseudomonas_kunmingensis	138	-	-	185	-264	-127	2696	2833	pseudogene_67.12*#61	NZ_JAINWF010000041.1	GCF_021021335.1
WP_230697896.1#61|Pseudomonas_kunmingensis	1581	-	+	183	1	1581	988	2568	WP_230697896.1#61	NZ_JAINWF010000041.1	GCF_021021335.1
WP_230697896.1#61|Pseudomonas_kunmingensis	354	-	+	104	1608	1961	608	961	WP_102833543.1#61	NZ_JAINWF010000041.1	GCF_021021335.1
WP_230697896.1#61|Pseudomonas_kunmingensis	114	-	-	185	2455	2568	1	114	pseudogene_67.2*#61	NZ_JAINWF010000041.1	GCF_021021335.1
WP_237881090.1#62|Pseudomonas_sp__PGPR40	1095	-	-	180	-17256	-16162	293089	294183	WP_237881114.1#62	NZ_JAKLSP010000001.1	GCF_022014505.1
WP_237881090.1#62|Pseudomonas_sp__PGPR40	1014	-	-	180	-15680	-14667	291594	292607	WP_237881112.1#62	NZ_JAKLSP010000001.1	GCF_022014505.1
WP_237881090.1#62|Pseudomonas_sp__PGPR40	1671	-	+	0	-14443	-12773	289700	291370	WP_237881110.1#62	NZ_JAKLSP010000001.1	GCF_022014505.1
WP_237881090.1#62|Pseudomonas_sp__PGPR40	2493	-	+	0	-12786	-10294	287221	289713	WP_237881108.1#62	NZ_JAKLSP010000001.1	GCF_022014505.1
WP_237881090.1#62|Pseudomonas_sp__PGPR40	1359	-	-	0	-10297	-8939	285866	287224	WP_237881106.1#62	NZ_JAKLSP010000001.1	GCF_022014505.1
WP_237881090.1#62|Pseudomonas_sp__PGPR40	633	-	-	0	-8529	-7897	284824	285456	WP_154862804.1#62	NZ_JAKLSP010000001.1	GCF_022014505.1
WP_237881090.1#62|Pseudomonas_sp__PGPR40	756	-	-	0	-7812	-7057	283984	284739	WP_237881104.1#62	NZ_JAKLSP010000001.1	GCF_022014505.1
WP_237881090.1#62|Pseudomonas_sp__PGPR40	120	-	-	185	-7021	-6902	283829	283948	pseudogene_68.25*#62	NZ_JAKLSP010000001.1	GCF_022014505.1
WP_237881090.1#62|Pseudomonas_sp__PGPR40	1344	-	-	0	-6830	-5487	282414	283757	WP_237881102.1#62	NZ_JAKLSP010000001.1	GCF_022014505.1
WP_237881090.1#62|Pseudomonas_sp__PGPR40	257	-	-	185	-5472	-5216	282143	282399	pseudogene_68.0*#62	NZ_JAKLSP010000001.1	GCF_022014505.1
WP_237881090.1#62|Pseudomonas_sp__PGPR40	333	-	-	0	-5145	-4813	281740	282072	WP_237881100.1#62	NZ_JAKLSP010000001.1	GCF_022014505.1
WP_237881090.1#62|Pseudomonas_sp__PGPR40	603	-	-	0	-4412	-3810	280737	281339	WP_237881098.1#62	NZ_JAKLSP010000001.1	GCF_022014505.1
WP_237881090.1#62|Pseudomonas_sp__PGPR40	486	-	-	0	-3431	-2946	279873	280358	WP_237881096.1#62	NZ_JAKLSP010000001.1	GCF_022014505.1
WP_237881090.1#62|Pseudomonas_sp__PGPR40	795	-	-	0	-2861	-2067	278994	279788	WP_237881094.1#62	NZ_JAKLSP010000001.1	GCF_022014505.1
WP_237881090.1#62|Pseudomonas_sp__PGPR40	1350	-	-	0	-1852	-503	277430	278779	WP_237881092.1#62	NZ_JAKLSP010000001.1	GCF_022014505.1
WP_237881090.1#62|Pseudomonas_sp__PGPR40	2115	-	+	183	1	2115	274812	276926	WP_237881090.1#62	NZ_JAKLSP010000001.1	GCF_022014505.1
WP_237881090.1#62|Pseudomonas_sp__PGPR40	210	-	-	0	2270	2479	274448	274657	WP_237881088.1#62	NZ_JAKLSP010000001.1	GCF_022014505.1
WP_237881090.1#62|Pseudomonas_sp__PGPR40	906	-	-	0	2521	3426	273501	274406	WP_237881086.1#62	NZ_JAKLSP010000001.1	GCF_022014505.1
WP_237881090.1#62|Pseudomonas_sp__PGPR40	912	-	-	0	3423	4334	272593	273504	WP_224790381.1#62	NZ_JAKLSP010000001.1	GCF_022014505.1
WP_237881090.1#62|Pseudomonas_sp__PGPR40	1494	-	-	0	4331	5824	271103	272596	WP_237881314.1#62	NZ_JAKLSP010000001.1	GCF_022014505.1
WP_237881090.1#62|Pseudomonas_sp__PGPR40	321	-	+	0	6040	6360	270567	270887	WP_237881312.1#62	NZ_JAKLSP010000001.1	GCF_022014505.1
WP_237881090.1#62|Pseudomonas_sp__PGPR40	966	-	-	0	6910	7875	269052	270017	WP_237881084.1#62	NZ_JAKLSP010000001.1	GCF_022014505.1
WP_237881090.1#62|Pseudomonas_sp__PGPR40	1225	-	+	185	8021	9245	267682	268906	pseudogene_68.9*#62	NZ_JAKLSP010000001.1	GCF_022014505.1
WP_237881090.1#62|Pseudomonas_sp__PGPR40	366	-	+	0	9499	9864	267063	267428	WP_237881082.1#62	NZ_JAKLSP010000001.1	GCF_022014505.1
WP_237881090.1#62|Pseudomonas_sp__PGPR40	867	-	-	107	10390	11256	265671	266537	WP_237881080.1#62	NZ_JAKLSP010000001.1	GCF_022014505.1
WP_237881090.1#62|Pseudomonas_sp__PGPR40	216	-	+	0	11666	11881	265046	265261	WP_237881079.1#62	NZ_JAKLSP010000001.1	GCF_022014505.1
WP_237881090.1#62|Pseudomonas_sp__PGPR40	621	-	-	0	12386	13006	263921	264541	WP_237881077.1#62	NZ_JAKLSP010000001.1	GCF_022014505.1
WP_237881090.1#62|Pseudomonas_sp__PGPR40	447	-	+	0	13171	13617	263310	263756	WP_237881075.1#62	NZ_JAKLSP010000001.1	GCF_022014505.1
WP_237881090.1#62|Pseudomonas_sp__PGPR40	228	-	-	179	13776	14003	262924	263151	WP_237881073.1#62	NZ_JAKLSP010000001.1	GCF_022014505.1
WP_237881090.1#62|Pseudomonas_sp__PGPR40	282	-	-	0	14081	14362	262565	262846	WP_237881071.1#62	NZ_JAKLSP010000001.1	GCF_022014505.1
WP_237881090.1#62|Pseudomonas_sp__PGPR40	456	-	-	0	14650	15105	261822	262277	WP_237881069.1#62	NZ_JAKLSP010000001.1	GCF_022014505.1
WP_193075126.1#63|Pseudomonas_sp__FME51	639	-	+	0	-15583	-14945	80195	80833	WP_193075136.1#63	NZ_JABUYN010000010.1	GCF_014897305.1
WP_193075126.1#63|Pseudomonas_sp__FME51	1053	-	+	0	-14876	-13824	79074	80126	WP_226944856.1#63	NZ_JABUYN010000010.1	GCF_014897305.1
WP_193075126.1#63|Pseudomonas_sp__FME51	1683	-	-	0	-13820	-12138	77388	79070	WP_193075135.1#63	NZ_JABUYN010000010.1	GCF_014897305.1
WP_193075126.1#63|Pseudomonas_sp__FME51	900	-	+	0	-11953	-11054	76304	77203	WP_193075134.1#63	NZ_JABUYN010000010.1	GCF_014897305.1
WP_193075126.1#63|Pseudomonas_sp__FME51	615	-	+	0	-11057	-10443	75693	76307	WP_193075133.1#63	NZ_JABUYN010000010.1	GCF_014897305.1
WP_193075126.1#63|Pseudomonas_sp__FME51	591	-	+	0	-10411	-9821	75071	75661	WP_193075132.1#63	NZ_JABUYN010000010.1	GCF_014897305.1
WP_193075126.1#63|Pseudomonas_sp__FME51	2154	-	+	0	-9634	-7481	72731	74884	WP_193075131.1#63	NZ_JABUYN010000010.1	GCF_014897305.1
WP_193075126.1#63|Pseudomonas_sp__FME51	696	-	+	0	-7406	-6711	71961	72656	WP_193075130.1#63	NZ_JABUYN010000010.1	GCF_014897305.1
WP_193075126.1#63|Pseudomonas_sp__FME51	471	-	+	0	-6310	-5840	71090	71560	WP_226944855.1#63	NZ_JABUYN010000010.1	GCF_014897305.1
WP_193075126.1#63|Pseudomonas_sp__FME51	567	-	+	0	-5837	-5271	70521	71087	WP_193075129.1#63	NZ_JABUYN010000010.1	GCF_014897305.1
WP_193075126.1#63|Pseudomonas_sp__FME51	828	-	+	0	-5216	-4389	69639	70466	WP_193075128.1#63	NZ_JABUYN010000010.1	GCF_014897305.1
WP_193075126.1#63|Pseudomonas_sp__FME51	672	-	+	0	-4310	-3639	68889	69560	WP_193075223.1#63	NZ_JABUYN010000010.1	GCF_014897305.1
WP_193075126.1#63|Pseudomonas_sp__FME51	777	-	+	0	-3586	-2810	68060	68836	WP_193075127.1#63	NZ_JABUYN010000010.1	GCF_014897305.1
WP_193075126.1#63|Pseudomonas_sp__FME51	1194	-	+	0	-2728	-1535	66785	67978	WP_193075222.1#63	NZ_JABUYN010000010.1	GCF_014897305.1
WP_193075126.1#63|Pseudomonas_sp__FME51	1326	-	-	145	-1508	-183	65433	66758	WP_193075221.1#63	NZ_JABUYN010000010.1	GCF_014897305.1
WP_193075126.1#63|Pseudomonas_sp__FME51	1554	-	+	183	1	1554	63696	65249	WP_193075126.1#63	NZ_JABUYN010000010.1	GCF_014897305.1
WP_193075126.1#63|Pseudomonas_sp__FME51	408	-	-	0	1599	2006	63244	63651	WP_193075125.1#63	NZ_JABUYN010000010.1	GCF_014897305.1
WP_193075126.1#63|Pseudomonas_sp__FME51	1332	-	+	0	2187	3518	61732	63063	WP_193075124.1#63	NZ_JABUYN010000010.1	GCF_014897305.1
WP_193075126.1#63|Pseudomonas_sp__FME51	918	-	+	0	3630	4547	60703	61620	WP_193075123.1#63	NZ_JABUYN010000010.1	GCF_014897305.1
WP_193075126.1#63|Pseudomonas_sp__FME51	963	-	+	0	4544	5506	59744	60706	WP_226944854.1#63	NZ_JABUYN010000010.1	GCF_014897305.1
WP_193075126.1#63|Pseudomonas_sp__FME51	2061	-	+	0	5503	7563	57687	59747	WP_193075122.1#63	NZ_JABUYN010000010.1	GCF_014897305.1
WP_193075126.1#63|Pseudomonas_sp__FME51	468	-	+	0	7604	8071	57179	57646	WP_193075121.1#63	NZ_JABUYN010000010.1	GCF_014897305.1
WP_193075126.1#63|Pseudomonas_sp__FME51	342	-	-	0	8084	8425	56825	57166	WP_193075120.1#63	NZ_JABUYN010000010.1	GCF_014897305.1
WP_193075126.1#63|Pseudomonas_sp__FME51	1683	-	+	0	8924	10606	54644	56326	WP_226944853.1#63	NZ_JABUYN010000010.1	GCF_014897305.1
WP_193075126.1#63|Pseudomonas_sp__FME51	132	-	+	0	10664	10795	54455	54586	WP_226944852.1#63	NZ_JABUYN010000010.1	GCF_014897305.1
WP_193075126.1#63|Pseudomonas_sp__FME51	2190	-	-	0	10798	12987	52263	54452	WP_193075118.1#63	NZ_JABUYN010000010.1	GCF_014897305.1
WP_193075126.1#63|Pseudomonas_sp__FME51	168	-	-	0	13161	13328	51922	52089	WP_193075117.1#63	NZ_JABUYN010000010.1	GCF_014897305.1
WP_193075126.1#63|Pseudomonas_sp__FME51	444	-	-	0	13569	14012	51238	51681	WP_193075116.1#63	NZ_JABUYN010000010.1	GCF_014897305.1
WP_193075126.1#63|Pseudomonas_sp__FME51	915	-	-	0	14058	14972	50278	51192	WP_193075115.1#63	NZ_JABUYN010000010.1	GCF_014897305.1
WP_193075126.1#63|Pseudomonas_sp__FME51	909	-	+	0	15371	16279	48971	49879	WP_193075114.1#63	NZ_JABUYN010000010.1	GCF_014897305.1
WP_193075126.1#63|Pseudomonas_sp__FME51	2499	-	-	0	16346	18844	46406	48904	WP_193075113.1#63	NZ_JABUYN010000010.1	GCF_014897305.1
WP_088193918.1#64|Pseudomonas_sp__A46	1014	-	-	20	-16706	-15693	23125	24138	WP_140422209.1#64	NZ_NBMS01000074.1	GCF_002196875.1
WP_088193918.1#64|Pseudomonas_sp__A46	348	-	+	12	-15518	-15171	22603	22950	WP_034052293.1#64	NZ_NBMS01000074.1	GCF_002196875.1
WP_088193918.1#64|Pseudomonas_sp__A46	894	-	-	8	-14824	-13931	21363	22256	WP_088193894.1#64	NZ_NBMS01000074.1	GCF_002196875.1
WP_088193918.1#64|Pseudomonas_sp__A46	1005	-	-	9	-13838	-12834	20266	21270	WP_088193893.1#64	NZ_NBMS01000074.1	GCF_002196875.1
WP_088193918.1#64|Pseudomonas_sp__A46	969	-	-	5	-12759	-11791	19223	20191	WP_088193892.1#64	NZ_NBMS01000074.1	GCF_002196875.1
WP_088193918.1#64|Pseudomonas_sp__A46	333	-	-	14	-11687	-11355	18787	19119	WP_088193891.1#64	NZ_NBMS01000074.1	GCF_002196875.1
WP_088193918.1#64|Pseudomonas_sp__A46	363	-	-	32	-11237	-10875	18307	18669	WP_140422208.1#64	NZ_NBMS01000074.1	GCF_002196875.1
WP_088193918.1#64|Pseudomonas_sp__A46	165	-	-	56	-10437	-10273	17705	17869	WP_162836284.1#64	NZ_NBMS01000074.1	GCF_002196875.1
WP_088193918.1#64|Pseudomonas_sp__A46	732	-	-	7	-10208	-9477	16909	17640	WP_172424937.1#64	NZ_NBMS01000074.1	GCF_002196875.1
WP_088193918.1#64|Pseudomonas_sp__A46	879	-	+	28	-9132	-8254	15686	16564	WP_088193888.1#64	NZ_NBMS01000074.1	GCF_002196875.1
WP_088193918.1#64|Pseudomonas_sp__A46	1368	-	+	29	-8179	-6812	14244	15611	WP_178076966.1#64	NZ_NBMS01000074.1	GCF_002196875.1
WP_088193918.1#64|Pseudomonas_sp__A46	2142	-	+	11	-6725	-4584	12016	14157	WP_088193887.1#64	NZ_NBMS01000074.1	GCF_002196875.1
WP_088193918.1#64|Pseudomonas_sp__A46	246	-	+	16	-4447	-4202	11634	11879	WP_031684494.1#64	NZ_NBMS01000074.1	GCF_002196875.1
WP_088193918.1#64|Pseudomonas_sp__A46	2571	-	+	34	-3627	-1057	8489	11059	WP_088193886.1#64	NZ_NBMS01000074.1	GCF_002196875.1
WP_088193918.1#64|Pseudomonas_sp__A46	876	-	-	1	-1010	-135	7567	8442	WP_088135359.1#64	NZ_NBMS01000074.1	GCF_002196875.1
WP_088193918.1#64|Pseudomonas_sp__A46	1575	-	+	183	1	1575	5857	7431	WP_088193918.1#64	NZ_NBMS01000074.1	GCF_002196875.1
WP_088193918.1#64|Pseudomonas_sp__A46	1716	-	+	88	1800	3515	3917	5632	WP_088193885.1#64	NZ_NBMS01000074.1	GCF_002196875.1
WP_088193918.1#64|Pseudomonas_sp__A46	1488	-	+	85	3512	4999	2433	3920	WP_088193884.1#64	NZ_NBMS01000074.1	GCF_002196875.1
WP_088193918.1#64|Pseudomonas_sp__A46	2046	-	+	2	5386	7431	1	2046	WP_140422214.1#64	NZ_NBMS01000074.1	GCF_002196875.1
WP_192329154.1#65|Pseudomonas_sp__PDM14	660	-	-	144	-18897	-18238	96176	96835	WP_192323808.1#65	NZ_JACVAQ010000001.1	GCF_014851905.1
WP_192329154.1#65|Pseudomonas_sp__PDM14	1068	-	+	172	-17882	-16815	94753	95820	WP_192323806.1#65	NZ_JACVAQ010000001.1	GCF_014851905.1
WP_192329154.1#65|Pseudomonas_sp__PDM14	678	-	+	63	-16705	-16028	93966	94643	WP_192323804.1#65	NZ_JACVAQ010000001.1	GCF_014851905.1
WP_192329154.1#65|Pseudomonas_sp__PDM14	228	-	+	45	-15992	-15765	93703	93930	WP_192323802.1#65	NZ_JACVAQ010000001.1	GCF_014851905.1
WP_192329154.1#65|Pseudomonas_sp__PDM14	348	-	+	12	-15028	-14681	92619	92966	WP_192323800.1#65	NZ_JACVAQ010000001.1	GCF_014851905.1
WP_192329154.1#65|Pseudomonas_sp__PDM14	498	-	-	25	-14357	-13860	91798	92295	WP_192323798.1#65	NZ_JACVAQ010000001.1	GCF_014851905.1
WP_192329154.1#65|Pseudomonas_sp__PDM14	945	-	-	8	-13888	-12944	90882	91826	WP_192323796.1#65	NZ_JACVAQ010000001.1	GCF_014851905.1
WP_192329154.1#65|Pseudomonas_sp__PDM14	999	-	-	9	-12853	-11855	89793	90791	WP_187806429.1#65	NZ_JACVAQ010000001.1	GCF_014851905.1
WP_192329154.1#65|Pseudomonas_sp__PDM14	621	-	-	143	-11772	-11152	89090	89710	WP_192323794.1#65	NZ_JACVAQ010000001.1	GCF_014851905.1
WP_192329154.1#65|Pseudomonas_sp__PDM14	969	-	-	5	-11047	-10079	88017	88985	WP_192323792.1#65	NZ_JACVAQ010000001.1	GCF_014851905.1
WP_192329154.1#65|Pseudomonas_sp__PDM14	333	-	-	14	-9971	-9639	87577	87909	WP_225578882.1#65	NZ_JACVAQ010000001.1	GCF_014851905.1
WP_192329154.1#65|Pseudomonas_sp__PDM14	1878	-	+	11	-9164	-7287	85225	87102	WP_225578967.1#65	NZ_JACVAQ010000001.1	GCF_014851905.1
WP_192329154.1#65|Pseudomonas_sp__PDM14	2079	-	-	171	-7216	-5138	83076	85154	WP_192323787.1#65	NZ_JACVAQ010000001.1	GCF_014851905.1
WP_192329154.1#65|Pseudomonas_sp__PDM14	4005	-	-	170	-5141	-1137	79075	83079	WP_192323785.1#65	NZ_JACVAQ010000001.1	GCF_014851905.1
WP_192329154.1#65|Pseudomonas_sp__PDM14	876	-	-	1	-1017	-142	78080	78955	WP_192323782.1#65	NZ_JACVAQ010000001.1	GCF_014851905.1
WP_192329154.1#65|Pseudomonas_sp__PDM14	1566	-	+	183	1	1566	76372	77937	WP_192329154.1#65	NZ_JACVAQ010000001.1	GCF_014851905.1
WP_192329154.1#65|Pseudomonas_sp__PDM14	1680	-	+	88	1827	3506	74432	76111	WP_225578881.1#65	NZ_JACVAQ010000001.1	GCF_014851905.1
WP_192329154.1#65|Pseudomonas_sp__PDM14	1488	-	+	85	3503	4990	72948	74435	WP_192323778.1#65	NZ_JACVAQ010000001.1	GCF_014851905.1
WP_192329154.1#65|Pseudomonas_sp__PDM14	3279	-	+	2	5248	8526	69412	72690	WP_225578880.1#65	NZ_JACVAQ010000001.1	GCF_014851905.1
WP_192329154.1#65|Pseudomonas_sp__PDM14	5046	-	+	146	8523	13568	64370	69415	WP_192323775.1#65	NZ_JACVAQ010000001.1	GCF_014851905.1
WP_192329154.1#65|Pseudomonas_sp__PDM14	5952	-	+	36	13568	19519	58419	64370	WP_192323773.1#65	NZ_JACVAQ010000001.1	GCF_014851905.1
WP_192329154.1#65|Pseudomonas_sp__PDM14	3393	-	+	177	20199	23591	54347	57739	WP_225578879.1#65	NZ_JACVAQ010000001.1	GCF_014851905.1
WP_192329154.1#65|Pseudomonas_sp__PDM14	3126	-	+	2	23594	26719	51219	54344	WP_225578966.1#65	NZ_JACVAQ010000001.1	GCF_014851905.1
WP_192329154.1#65|Pseudomonas_sp__PDM14	1812	-	+	74	26737	28548	49390	51201	WP_192323769.1#65	NZ_JACVAQ010000001.1	GCF_014851905.1
WP_192329154.1#65|Pseudomonas_sp__PDM14	1401	-	-	15	28600	30000	47938	49338	WP_225578965.1#65	NZ_JACVAQ010000001.1	GCF_014851905.1
WP_192329154.1#65|Pseudomonas_sp__PDM14	465	-	+	0	30523	30987	46951	47415	WP_192323765.1#65	NZ_JACVAQ010000001.1	GCF_014851905.1
WP_192329154.1#65|Pseudomonas_sp__PDM14	192	-	+	0	31296	31487	46451	46642	WP_192323763.1#65	NZ_JACVAQ010000001.1	GCF_014851905.1
WP_192329154.1#65|Pseudomonas_sp__PDM14	2547	-	+	2	31488	34034	43904	46450	WP_192323761.1#65	NZ_JACVAQ010000001.1	GCF_014851905.1
WP_192329154.1#65|Pseudomonas_sp__PDM14	1116	-	+	3	34056	35171	42767	43882	WP_225578878.1#65	NZ_JACVAQ010000001.1	GCF_014851905.1
WP_192329154.1#65|Pseudomonas_sp__PDM14	1308	-	+	18	35176	36483	41455	42762	WP_225578964.1#65	NZ_JACVAQ010000001.1	GCF_014851905.1
WP_192329154.1#65|Pseudomonas_sp__PDM14	258	-	+	0	36486	36743	41195	41452	WP_192323759.1#65	NZ_JACVAQ010000001.1	GCF_014851905.1
WP_061904584.1#66|Pseudomonas_alcaligenes	2649	-	-	0	-19999	-17351	2977476	2980124	WP_237034791.1#66	NZ_CP014784.1	GCF_001597285.1
WP_061904584.1#66|Pseudomonas_alcaligenes	318	-	+	0	-16904	-16587	2976712	2977029	WP_061904596.1#66	NZ_CP014784.1	GCF_001597285.1
WP_061904584.1#66|Pseudomonas_alcaligenes	1263	-	+	0	-16594	-15332	2975457	2976719	WP_061904595.1#66	NZ_CP014784.1	GCF_001597285.1
WP_061904584.1#66|Pseudomonas_alcaligenes	666	-	-	144	-15280	-14615	2974740	2975405	WP_156480541.1#66	NZ_CP014784.1	GCF_001597285.1
WP_061904584.1#66|Pseudomonas_alcaligenes	657	-	+	63	-13946	-13290	2973415	2974071	WP_082806528.1#66	NZ_CP014784.1	GCF_001597285.1
WP_061904584.1#66|Pseudomonas_alcaligenes	228	-	+	45	-13216	-12989	2973114	2973341	WP_061904594.1#66	NZ_CP014784.1	GCF_001597285.1
WP_061904584.1#66|Pseudomonas_alcaligenes	348	-	+	12	-12248	-11901	2972026	2972373	WP_061242395.1#66	NZ_CP014784.1	GCF_001597285.1
WP_061904584.1#66|Pseudomonas_alcaligenes	498	-	-	25	-11577	-11080	2971205	2971702	WP_061904592.1#66	NZ_CP014784.1	GCF_001597285.1
WP_061904584.1#66|Pseudomonas_alcaligenes	906	-	-	8	-11069	-10164	2970289	2971194	WP_061904591.1#66	NZ_CP014784.1	GCF_001597285.1
WP_061904584.1#66|Pseudomonas_alcaligenes	999	-	-	9	-10072	-9074	2969199	2970197	WP_061904590.1#66	NZ_CP014784.1	GCF_001597285.1
WP_061904584.1#66|Pseudomonas_alcaligenes	969	-	-	5	-8935	-7967	2968092	2969060	WP_061904589.1#66	NZ_CP014784.1	GCF_001597285.1
WP_061904584.1#66|Pseudomonas_alcaligenes	333	-	-	14	-7859	-7527	2967652	2967984	WP_082806454.1#66	NZ_CP014784.1	GCF_001597285.1
WP_061904584.1#66|Pseudomonas_alcaligenes	2079	-	-	171	-7217	-5139	2965264	2967342	WP_061904587.1#66	NZ_CP014784.1	GCF_001597285.1
WP_061904584.1#66|Pseudomonas_alcaligenes	4005	-	-	170	-5142	-1138	2961263	2965267	WP_061904586.1#66	NZ_CP014784.1	GCF_001597285.1
WP_061904584.1#66|Pseudomonas_alcaligenes	876	-	-	1	-1017	-142	2960267	2961142	WP_061904585.1#66	NZ_CP014784.1	GCF_001597285.1
WP_061904584.1#66|Pseudomonas_alcaligenes	1566	-	+	183	1	1566	2958559	2960124	WP_061904584.1#66	NZ_CP014784.1	GCF_001597285.1
WP_061904584.1#66|Pseudomonas_alcaligenes	1680	-	+	88	1827	3506	2956619	2958298	WP_237034789.1#66	NZ_CP014784.1	GCF_001597285.1
WP_061904584.1#66|Pseudomonas_alcaligenes	1488	-	+	85	3503	4990	2955135	2956622	WP_061904582.1#66	NZ_CP014784.1	GCF_001597285.1
WP_061904584.1#66|Pseudomonas_alcaligenes	3201	-	+	2	5333	8533	2951592	2954792	WP_237034787.1#66	NZ_CP014784.1	GCF_001597285.1
WP_061904584.1#66|Pseudomonas_alcaligenes	4986	-	+	0	8530	13515	2946610	2951595	WP_208855301.1#66	NZ_CP014784.1	GCF_001597285.1
WP_061904584.1#66|Pseudomonas_alcaligenes	5952	-	+	36	13515	19466	2940659	2946610	WP_061904581.1#66	NZ_CP014784.1	GCF_001597285.1
WP_061904584.1#66|Pseudomonas_alcaligenes	3393	-	+	177	20158	23550	2936575	2939967	WP_208855300.1#66	NZ_CP014784.1	GCF_001597285.1
WP_061904584.1#66|Pseudomonas_alcaligenes	3120	-	+	2	23553	26672	2933453	2936572	WP_237034910.1#66	NZ_CP014784.1	GCF_001597285.1
WP_061904584.1#66|Pseudomonas_alcaligenes	1803	-	+	74	26696	28498	2931627	2933429	WP_156480540.1#66	NZ_CP014784.1	GCF_001597285.1
WP_061904584.1#66|Pseudomonas_alcaligenes	1410	-	-	15	28550	29959	2930166	2931575	WP_061904578.1#66	NZ_CP014784.1	GCF_001597285.1
WP_061904584.1#66|Pseudomonas_alcaligenes	1500	-	+	3	30683	32182	2927943	2929442	WP_061904577.1#66	NZ_CP014784.1	GCF_001597285.1
WP_061904584.1#66|Pseudomonas_alcaligenes	1041	-	+	0	32179	33219	2926906	2927946	WP_061904576.1#66	NZ_CP014784.1	GCF_001597285.1
WP_061904584.1#66|Pseudomonas_alcaligenes	1515	-	+	3	33212	34726	2925399	2926913	WP_061904575.1#66	NZ_CP014784.1	GCF_001597285.1
WP_061904584.1#66|Pseudomonas_alcaligenes	1152	-	+	18	34723	35874	2924251	2925402	WP_082806453.1#66	NZ_CP014784.1	GCF_001597285.1
WP_061904584.1#66|Pseudomonas_alcaligenes	3051	-	+	2	35890	38940	2921185	2924235	WP_061904574.1#66	NZ_CP014784.1	GCF_001597285.1
WP_061904584.1#66|Pseudomonas_alcaligenes	510	-	-	0	39159	39668	2920457	2920966	WP_061904573.1#66	NZ_CP014784.1	GCF_001597285.1
WP_225024324.1#67|Pseudomonas_aeruginosa	909	+	-	0	-18753	-17845	227610	228518	WP_003146507.1#67	NZ_JAIPTB010000002.1	GCF_020180115.1
WP_225024324.1#67|Pseudomonas_aeruginosa	1059	+	-	0	-17848	-16790	228515	229573	WP_003146505.1#67	NZ_JAIPTB010000002.1	GCF_020180115.1
WP_225024324.1#67|Pseudomonas_aeruginosa	1065	+	+	0	-15123	-14059	231240	232304	WP_003146504.1#67	NZ_JAIPTB010000002.1	GCF_020180115.1
WP_225024324.1#67|Pseudomonas_aeruginosa	1416	+	-	0	-13700	-12285	232663	234078	WP_003146493.1#67	NZ_JAIPTB010000002.1	GCF_020180115.1
WP_225024324.1#67|Pseudomonas_aeruginosa	315	+	-	0	-12120	-11806	234243	234557	WP_124014414.1#67	NZ_JAIPTB010000002.1	GCF_020180115.1
WP_225024324.1#67|Pseudomonas_aeruginosa	291	+	-	0	-11747	-11457	234616	234906	WP_023087895.1#67	NZ_JAIPTB010000002.1	GCF_020180115.1
WP_225024324.1#67|Pseudomonas_aeruginosa	276	+	-	0	-11290	-11015	235073	235348	WP_023087894.1#67	NZ_JAIPTB010000002.1	GCF_020180115.1
WP_225024324.1#67|Pseudomonas_aeruginosa	981	+	-	0	-11018	-10038	235345	236325	WP_023087893.1#67	NZ_JAIPTB010000002.1	GCF_020180115.1
WP_225024324.1#67|Pseudomonas_aeruginosa	1320	+	-	15	-9108	-7789	237255	238574	WP_023131873.1#67	NZ_JAIPTB010000002.1	GCF_020180115.1
WP_225024324.1#67|Pseudomonas_aeruginosa	1374	+	+	0	-7365	-5992	238998	240371	WP_225024321.1#67	NZ_JAIPTB010000002.1	GCF_020180115.1
WP_225024324.1#67|Pseudomonas_aeruginosa	1068	+	+	0	-5469	-4402	240894	241961	WP_225024322.1#67	NZ_JAIPTB010000002.1	GCF_020180115.1
WP_225024324.1#67|Pseudomonas_aeruginosa	1209	+	+	0	-4398	-3190	241965	243173	WP_208208698.1#67	NZ_JAIPTB010000002.1	GCF_020180115.1
WP_225024324.1#67|Pseudomonas_aeruginosa	1791	+	+	0	-3205	-1415	243158	244948	WP_208208697.1#67	NZ_JAIPTB010000002.1	GCF_020180115.1
WP_225024324.1#67|Pseudomonas_aeruginosa	351	+	-	185	-1366	-1016	244997	245347	pseudogene_73.7*#67	NZ_JAIPTB010000002.1	GCF_020180115.1
WP_225024324.1#67|Pseudomonas_aeruginosa	876	+	-	1	-1002	-127	245361	246236	WP_225024323.1#67	NZ_JAIPTB010000002.1	GCF_020180115.1
WP_225024324.1#67|Pseudomonas_aeruginosa	1581	+	+	183	1	1581	246364	247944	WP_225024324.1#67	NZ_JAIPTB010000002.1	GCF_020180115.1
WP_225024324.1#67|Pseudomonas_aeruginosa	447	+	+	176	1779	2225	248142	248588	WP_225024325.1#67	NZ_JAIPTB010000002.1	GCF_020180115.1
WP_225024324.1#67|Pseudomonas_aeruginosa	5250	+	+	36	2378	7627	248741	253990	WP_225024326.1#67	NZ_JAIPTB010000002.1	GCF_020180115.1
WP_225024324.1#67|Pseudomonas_aeruginosa	2835	+	+	2	7624	10458	253987	256821	WP_225024327.1#67	NZ_JAIPTB010000002.1	GCF_020180115.1
WP_225024324.1#67|Pseudomonas_aeruginosa	4275	+	+	3	10526	14800	256889	261163	WP_225024328.1#67	NZ_JAIPTB010000002.1	GCF_020180115.1
WP_225024324.1#67|Pseudomonas_aeruginosa	1407	+	+	0	14794	16200	261157	262563	WP_225024329.1#67	NZ_JAIPTB010000002.1	GCF_020180115.1
WP_225024324.1#67|Pseudomonas_aeruginosa	534	+	+	0	16181	16714	262544	263077	WP_208208691.1#67	NZ_JAIPTB010000002.1	GCF_020180115.1
WP_225024324.1#67|Pseudomonas_aeruginosa	687	+	+	0	16726	17412	263089	263775	WP_225024330.1#67	NZ_JAIPTB010000002.1	GCF_020180115.1
WP_225024324.1#67|Pseudomonas_aeruginosa	210	+	+	0	17469	17678	263832	264041	WP_208208689.1#67	NZ_JAIPTB010000002.1	GCF_020180115.1
WP_225024324.1#67|Pseudomonas_aeruginosa	2628	+	+	52	17792	20419	264155	266782	WP_225024331.1#67	NZ_JAIPTB010000002.1	GCF_020180115.1
WP_225024324.1#67|Pseudomonas_aeruginosa	1251	+	+	57	20416	21666	266779	268029	WP_208208687.1#67	NZ_JAIPTB010000002.1	GCF_020180115.1
WP_225024324.1#67|Pseudomonas_aeruginosa	948	+	-	47	22050	22997	268413	269360	WP_208207936.1#67	NZ_JAIPTB010000002.1	GCF_020180115.1
WP_225024324.1#67|Pseudomonas_aeruginosa	372	+	-	0	23820	24191	270183	270554	WP_208207937.1#67	NZ_JAIPTB010000002.1	GCF_020180115.1
WP_225024324.1#67|Pseudomonas_aeruginosa	291	+	+	0	24309	24599	270672	270962	WP_208207938.1#67	NZ_JAIPTB010000002.1	GCF_020180115.1
WP_225024324.1#67|Pseudomonas_aeruginosa	870	+	-	0	24674	25543	271037	271906	WP_208207939.1#67	NZ_JAIPTB010000002.1	GCF_020180115.1
WP_225024324.1#67|Pseudomonas_aeruginosa	987	+	+	0	25682	26668	272045	273031	WP_208207940.1#67	NZ_JAIPTB010000002.1	GCF_020180115.1
WP_088294302.1#68|Pseudomonas_aeruginosa	356	+	+	185	-6696	-6341	1	356	pseudogene_74.26*#68	NZ_FRHS01000073.1	GCF_900144385.1
WP_088294302.1#68|Pseudomonas_aeruginosa	1368	+	+	29	-6266	-4899	431	1798	WP_176439653.1#68	NZ_FRHS01000073.1	GCF_900144385.1
WP_088294302.1#68|Pseudomonas_aeruginosa	2142	+	+	11	-4811	-2670	1886	4027	WP_033982533.1#68	NZ_FRHS01000073.1	GCF_900144385.1
WP_088294302.1#68|Pseudomonas_aeruginosa	246	+	+	16	-2534	-2289	4163	4408	WP_033982534.1#68	NZ_FRHS01000073.1	GCF_900144385.1
WP_088294302.1#68|Pseudomonas_aeruginosa	582	+	-	6	-1622	-1041	5075	5656	WP_033982535.1#68	NZ_FRHS01000073.1	GCF_900144385.1
WP_088294302.1#68|Pseudomonas_aeruginosa	876	+	-	1	-1027	-152	5670	6545	WP_033982538.1#68	NZ_FRHS01000073.1	GCF_900144385.1
WP_088294302.1#68|Pseudomonas_aeruginosa	1557	+	+	183	1	1557	6698	8254	WP_088294302.1#68	NZ_FRHS01000073.1	GCF_900144385.1
WP_088294302.1#68|Pseudomonas_aeruginosa	1470	+	+	95	2163	3632	8860	10329	WP_077563531.1#68	NZ_FRHS01000073.1	GCF_900144385.1
WP_088294302.1#68|Pseudomonas_aeruginosa	909	+	+	91	3629	4537	10326	11234	WP_033982733.1#68	NZ_FRHS01000073.1	GCF_900144385.1
WP_088294302.1#68|Pseudomonas_aeruginosa	142	+	+	185	4645	4786	11342	11483	pseudogene_74.8*#68	NZ_FRHS01000073.1	GCF_900144385.1
WP_088294302.1#68|Pseudomonas_aeruginosa	333	+	+	185	4834	5166	11531	11863	pseudogene_74.4*#68	NZ_FRHS01000073.1	GCF_900144385.1
WP_088294302.1#68|Pseudomonas_aeruginosa	822	+	+	90	5628	6449	12325	13146	WP_033982543.1#68	NZ_FRHS01000073.1	GCF_900144385.1
WP_088294302.1#68|Pseudomonas_aeruginosa	2976	+	+	98	6446	9421	13143	16118	WP_033982545.1#68	NZ_FRHS01000073.1	GCF_900144385.1
WP_088294302.1#68|Pseudomonas_aeruginosa	1389	+	+	126	9451	10839	16148	17536	WP_124014554.1#68	NZ_FRHS01000073.1	GCF_900144385.1
WP_088294302.1#68|Pseudomonas_aeruginosa	582	+	+	120	10832	11413	17529	18110	WP_033982549.1#68	NZ_FRHS01000073.1	GCF_900144385.1
WP_088294302.1#68|Pseudomonas_aeruginosa	3072	+	+	2	11827	14898	18524	21595	WP_033982550.1#68	NZ_FRHS01000073.1	GCF_900144385.1
WP_088294302.1#68|Pseudomonas_aeruginosa	2409	+	+	149	15368	17776	22065	24473	WP_202808311.1#68	NZ_FRHS01000073.1	GCF_900144385.1
WP_088294302.1#68|Pseudomonas_aeruginosa	2082	+	+	39	17928	20009	24625	26706	WP_033982689.1#68	NZ_FRHS01000073.1	GCF_900144385.1
WP_088294302.1#68|Pseudomonas_aeruginosa	303	+	-	0	20782	21084	27479	27781	WP_033982738.1#68	NZ_FRHS01000073.1	GCF_900144385.1
WP_073660362.1#69|Pseudomonas_aeruginosa	495	-	-	25	-15218	-14724	115521	116015	WP_073660356.1#69	NZ_FRLK01000010.1	GCF_900145355.1
WP_073660362.1#69|Pseudomonas_aeruginosa	459	-	-	27	-14603	-14145	114942	115400	WP_073660355.1#69	NZ_FRLK01000010.1	GCF_900145355.1
WP_073660362.1#69|Pseudomonas_aeruginosa	1014	-	-	20	-14137	-13124	113921	114934	WP_073660354.1#69	NZ_FRLK01000010.1	GCF_900145355.1
WP_073660362.1#69|Pseudomonas_aeruginosa	348	-	+	12	-12949	-12602	113399	113746	WP_073660353.1#69	NZ_FRLK01000010.1	GCF_900145355.1
WP_073660362.1#69|Pseudomonas_aeruginosa	930	-	-	8	-12292	-11363	112160	113089	WP_033982522.1#69	NZ_FRLK01000010.1	GCF_900145355.1
WP_073660362.1#69|Pseudomonas_aeruginosa	1005	-	-	9	-11268	-10264	111061	112065	WP_033991182.1#69	NZ_FRLK01000010.1	GCF_900145355.1
WP_073660362.1#69|Pseudomonas_aeruginosa	969	-	-	5	-10188	-9220	110017	110985	WP_073660352.1#69	NZ_FRLK01000010.1	GCF_900145355.1
WP_073660362.1#69|Pseudomonas_aeruginosa	312	-	+	105	-9084	-8773	109570	109881	WP_170869376.1#69	NZ_FRLK01000010.1	GCF_900145355.1
WP_073660362.1#69|Pseudomonas_aeruginosa	831	-	-	32	-8670	-7840	108637	109467	WP_139270552.1#69	NZ_FRLK01000010.1	GCF_900145355.1
WP_073660362.1#69|Pseudomonas_aeruginosa	732	-	-	7	-7641	-6910	107707	108438	WP_170869377.1#69	NZ_FRLK01000010.1	GCF_900145355.1
WP_073660362.1#69|Pseudomonas_aeruginosa	879	-	+	28	-6565	-5687	106484	107362	WP_073660349.1#69	NZ_FRLK01000010.1	GCF_900145355.1
WP_073660362.1#69|Pseudomonas_aeruginosa	1368	-	+	29	-5612	-4245	105042	106409	WP_175564426.1#69	NZ_FRLK01000010.1	GCF_900145355.1
WP_073660362.1#69|Pseudomonas_aeruginosa	2142	-	+	11	-4158	-2017	102814	104955	WP_079867234.1#69	NZ_FRLK01000010.1	GCF_900145355.1
WP_073660362.1#69|Pseudomonas_aeruginosa	477	-	-	53	-1595	-1119	101916	102392	WP_073660347.1#69	NZ_FRLK01000010.1	GCF_900145355.1
WP_073660362.1#69|Pseudomonas_aeruginosa	876	-	-	1	-1010	-135	100932	101807	WP_033937395.1#69	NZ_FRLK01000010.1	GCF_900145355.1
WP_073660362.1#69|Pseudomonas_aeruginosa	1575	-	+	183	1	1575	99222	100796	WP_073660362.1#69	NZ_FRLK01000010.1	GCF_900145355.1
WP_073660362.1#69|Pseudomonas_aeruginosa	1470	-	+	95	2181	3650	97147	98616	WP_079867233.1#69	NZ_FRLK01000010.1	GCF_900145355.1
WP_073660362.1#69|Pseudomonas_aeruginosa	909	-	+	91	3647	4555	96242	97150	WP_073661688.1#69	NZ_FRLK01000010.1	GCF_900145355.1
WP_073660362.1#69|Pseudomonas_aeruginosa	178	-	+	185	4663	4840	95957	96134	pseudogene_75.1*#69	NZ_FRLK01000010.1	GCF_900145355.1
WP_073660362.1#69|Pseudomonas_aeruginosa	153	-	+	0	4992	5144	95653	95805	WP_212660470.1#69	NZ_FRLK01000010.1	GCF_900145355.1
WP_073660362.1#69|Pseudomonas_aeruginosa	822	-	+	90	5644	6465	94332	95153	WP_073660344.1#69	NZ_FRLK01000010.1	GCF_900145355.1
WP_073660362.1#69|Pseudomonas_aeruginosa	2976	-	+	98	6462	9437	91360	94335	WP_073660343.1#69	NZ_FRLK01000010.1	GCF_900145355.1
WP_073660362.1#69|Pseudomonas_aeruginosa	1422	-	+	126	9434	10855	89942	91363	WP_073660342.1#69	NZ_FRLK01000010.1	GCF_900145355.1
WP_073660362.1#69|Pseudomonas_aeruginosa	582	-	+	120	10848	11429	89368	89949	WP_033948963.1#69	NZ_FRLK01000010.1	GCF_900145355.1
WP_073660362.1#69|Pseudomonas_aeruginosa	1482	-	+	145	11628	13109	87688	89169	WP_073660341.1#69	NZ_FRLK01000010.1	GCF_900145355.1
WP_073660362.1#69|Pseudomonas_aeruginosa	3381	-	+	2	13159	16539	84258	87638	WP_073660340.1#69	NZ_FRLK01000010.1	GCF_900145355.1
WP_073660362.1#69|Pseudomonas_aeruginosa	1659	-	+	182	17022	18680	82117	83775	WP_073660338.1#69	NZ_FRLK01000010.1	GCF_900145355.1
WP_073660362.1#69|Pseudomonas_aeruginosa	1584	-	+	3	18710	20293	80504	82087	WP_073660337.1#69	NZ_FRLK01000010.1	GCF_900145355.1
WP_073660362.1#69|Pseudomonas_aeruginosa	1188	-	+	18	20290	21477	79320	80507	WP_073660336.1#69	NZ_FRLK01000010.1	GCF_900145355.1
WP_073660362.1#69|Pseudomonas_aeruginosa	768	-	+	153	21723	22490	78307	79074	WP_073660335.1#69	NZ_FRLK01000010.1	GCF_900145355.1
WP_073660362.1#69|Pseudomonas_aeruginosa	939	-	+	152	22487	23425	77372	78310	WP_033948944.1#69	NZ_FRLK01000010.1	GCF_900145355.1
WP_244539033.1#70|Pseudomonas_aeruginosa	495	+	-	25	-15212	-14718	16091	16585	WP_073660356.1#70	NZ_FRLP01000008.1	GCF_900145365.1
WP_244539033.1#70|Pseudomonas_aeruginosa	459	+	-	27	-14597	-14139	16706	17164	WP_073660355.1#70	NZ_FRLP01000008.1	GCF_900145365.1
WP_244539033.1#70|Pseudomonas_aeruginosa	1014	+	-	20	-14131	-13118	17172	18185	WP_073660354.1#70	NZ_FRLP01000008.1	GCF_900145365.1
WP_244539033.1#70|Pseudomonas_aeruginosa	348	+	+	12	-12943	-12596	18360	18707	WP_073660353.1#70	NZ_FRLP01000008.1	GCF_900145365.1
WP_244539033.1#70|Pseudomonas_aeruginosa	930	+	-	8	-12286	-11357	19017	19946	WP_033982522.1#70	NZ_FRLP01000008.1	GCF_900145365.1
WP_244539033.1#70|Pseudomonas_aeruginosa	1005	+	-	9	-11262	-10258	20041	21045	WP_033991182.1#70	NZ_FRLP01000008.1	GCF_900145365.1
WP_244539033.1#70|Pseudomonas_aeruginosa	969	+	-	5	-10182	-9214	21121	22089	WP_073660352.1#70	NZ_FRLP01000008.1	GCF_900145365.1
WP_244539033.1#70|Pseudomonas_aeruginosa	330	+	-	14	-9111	-8782	22192	22521	WP_031692728.1#70	NZ_FRLP01000008.1	GCF_900145365.1
WP_244539033.1#70|Pseudomonas_aeruginosa	831	+	-	32	-8664	-7834	22639	23469	WP_139270552.1#70	NZ_FRLP01000008.1	GCF_900145365.1
WP_244539033.1#70|Pseudomonas_aeruginosa	993	+	-	7	-7635	-6643	23668	24660	WP_073660350.1#70	NZ_FRLP01000008.1	GCF_900145365.1
WP_244539033.1#70|Pseudomonas_aeruginosa	879	+	+	28	-6559	-5681	24744	25622	WP_073660349.1#70	NZ_FRLP01000008.1	GCF_900145365.1
WP_244539033.1#70|Pseudomonas_aeruginosa	1368	+	+	29	-5606	-4239	25697	27064	WP_175564426.1#70	NZ_FRLP01000008.1	GCF_900145365.1
WP_244539033.1#70|Pseudomonas_aeruginosa	2142	+	+	11	-4152	-2011	27151	29292	WP_079867234.1#70	NZ_FRLP01000008.1	GCF_900145365.1
WP_244539033.1#70|Pseudomonas_aeruginosa	477	+	-	53	-1589	-1113	29714	30190	WP_073660347.1#70	NZ_FRLP01000008.1	GCF_900145365.1
WP_244539033.1#70|Pseudomonas_aeruginosa	876	+	-	1	-1004	-129	30299	31174	WP_033937395.1#70	NZ_FRLP01000008.1	GCF_900145365.1
WP_244539033.1#70|Pseudomonas_aeruginosa	1581	+	+	183	1	1581	31304	32884	WP_244539033.1#70	NZ_FRLP01000008.1	GCF_900145365.1
WP_244539033.1#70|Pseudomonas_aeruginosa	1470	+	+	95	2187	3656	33490	34959	WP_079867233.1#70	NZ_FRLP01000008.1	GCF_900145365.1
WP_244539033.1#70|Pseudomonas_aeruginosa	909	+	+	91	3653	4561	34956	35864	WP_073661688.1#70	NZ_FRLP01000008.1	GCF_900145365.1
WP_244539033.1#70|Pseudomonas_aeruginosa	178	+	+	185	4669	4846	35972	36149	pseudogene_76.17*#70	NZ_FRLP01000008.1	GCF_900145365.1
WP_244539033.1#70|Pseudomonas_aeruginosa	331	+	+	185	4858	5188	36161	36491	pseudogene_76.8*#70	NZ_FRLP01000008.1	GCF_900145365.1
WP_244539033.1#70|Pseudomonas_aeruginosa	822	+	+	90	5650	6471	36953	37774	WP_073660344.1#70	NZ_FRLP01000008.1	GCF_900145365.1
WP_244539033.1#70|Pseudomonas_aeruginosa	2976	+	+	98	6468	9443	37771	40746	WP_073660343.1#70	NZ_FRLP01000008.1	GCF_900145365.1
WP_244539033.1#70|Pseudomonas_aeruginosa	1422	+	+	126	9440	10861	40743	42164	WP_073660342.1#70	NZ_FRLP01000008.1	GCF_900145365.1
WP_244539033.1#70|Pseudomonas_aeruginosa	582	+	+	120	10854	11435	42157	42738	WP_033948963.1#70	NZ_FRLP01000008.1	GCF_900145365.1
WP_244539033.1#70|Pseudomonas_aeruginosa	1482	+	+	145	11634	13115	42937	44418	WP_073660341.1#70	NZ_FRLP01000008.1	GCF_900145365.1
WP_244539033.1#70|Pseudomonas_aeruginosa	3381	+	+	2	13165	16545	44468	47848	WP_073660340.1#70	NZ_FRLP01000008.1	GCF_900145365.1
WP_244539033.1#70|Pseudomonas_aeruginosa	2133	+	+	182	16554	18686	47857	49989	WP_244539034.1#70	NZ_FRLP01000008.1	GCF_900145365.1
WP_244539033.1#70|Pseudomonas_aeruginosa	1584	+	+	3	18716	20299	50019	51602	WP_073660337.1#70	NZ_FRLP01000008.1	GCF_900145365.1
WP_244539033.1#70|Pseudomonas_aeruginosa	1188	+	+	18	20296	21483	51599	52786	WP_073660336.1#70	NZ_FRLP01000008.1	GCF_900145365.1
WP_244539033.1#70|Pseudomonas_aeruginosa	768	+	+	153	21729	22496	53032	53799	WP_073660335.1#70	NZ_FRLP01000008.1	GCF_900145365.1
WP_244539033.1#70|Pseudomonas_aeruginosa	939	+	+	152	22493	23431	53796	54734	WP_033948944.1#70	NZ_FRLP01000008.1	GCF_900145365.1
WP_237754537.1#71|Pseudomonas_aeruginosa	348	+	+	12	-13579	-13232	412201	412548	WP_033982519.1#71	NZ_QZYX01000119.1	GCF_003632165.1
WP_237754537.1#71|Pseudomonas_aeruginosa	930	+	-	8	-12922	-11993	412858	413787	WP_033982522.1#71	NZ_QZYX01000119.1	GCF_003632165.1
WP_237754537.1#71|Pseudomonas_aeruginosa	1005	+	-	9	-11898	-10894	413882	414886	WP_033982524.1#71	NZ_QZYX01000119.1	GCF_003632165.1
WP_237754537.1#71|Pseudomonas_aeruginosa	969	+	-	5	-10818	-9850	414962	415930	WP_033982525.1#71	NZ_QZYX01000119.1	GCF_003632165.1
WP_237754537.1#71|Pseudomonas_aeruginosa	330	+	-	14	-9747	-9418	416033	416362	WP_031692728.1#71	NZ_QZYX01000119.1	GCF_003632165.1
WP_237754537.1#71|Pseudomonas_aeruginosa	363	+	-	32	-9300	-8938	416480	416842	WP_124014553.1#71	NZ_QZYX01000119.1	GCF_003632165.1
WP_237754537.1#71|Pseudomonas_aeruginosa	165	+	-	56	-8500	-8336	417280	417444	WP_162836284.1#71	NZ_QZYX01000119.1	GCF_003632165.1
WP_237754537.1#71|Pseudomonas_aeruginosa	993	+	-	7	-8271	-7279	417509	418501	WP_033982528.1#71	NZ_QZYX01000119.1	GCF_003632165.1
WP_237754537.1#71|Pseudomonas_aeruginosa	879	+	+	28	-7195	-6317	418585	419463	WP_033982531.1#71	NZ_QZYX01000119.1	GCF_003632165.1
WP_237754537.1#71|Pseudomonas_aeruginosa	1368	+	+	29	-6242	-4875	419538	420905	WP_176439653.1#71	NZ_QZYX01000119.1	GCF_003632165.1
WP_237754537.1#71|Pseudomonas_aeruginosa	2142	+	+	11	-4787	-2646	420993	423134	WP_033982533.1#71	NZ_QZYX01000119.1	GCF_003632165.1
WP_237754537.1#71|Pseudomonas_aeruginosa	246	+	+	16	-2510	-2265	423270	423515	WP_033982534.1#71	NZ_QZYX01000119.1	GCF_003632165.1
WP_237754537.1#71|Pseudomonas_aeruginosa	248	+	+	185	-2275	-2028	423505	423752	pseudogene_77.2*#71	NZ_QZYX01000119.1	GCF_003632165.1
WP_237754537.1#71|Pseudomonas_aeruginosa	582	+	-	6	-1598	-1017	424182	424763	WP_033982535.1#71	NZ_QZYX01000119.1	GCF_003632165.1
WP_237754537.1#71|Pseudomonas_aeruginosa	876	+	-	1	-1003	-128	424777	425652	WP_033982538.1#71	NZ_QZYX01000119.1	GCF_003632165.1
WP_237754537.1#71|Pseudomonas_aeruginosa	1581	+	+	183	1	1581	425781	427361	WP_237754537.1#71	NZ_QZYX01000119.1	GCF_003632165.1
WP_237754537.1#71|Pseudomonas_aeruginosa	1470	+	+	95	2187	3656	427967	429436	WP_077563531.1#71	NZ_QZYX01000119.1	GCF_003632165.1
WP_237754537.1#71|Pseudomonas_aeruginosa	909	+	+	91	3653	4561	429433	430341	WP_033982733.1#71	NZ_QZYX01000119.1	GCF_003632165.1
WP_237754537.1#71|Pseudomonas_aeruginosa	142	+	+	185	4669	4810	430449	430590	pseudogene_77.18*#71	NZ_QZYX01000119.1	GCF_003632165.1
WP_237754537.1#71|Pseudomonas_aeruginosa	333	+	+	185	4858	5190	430638	430970	pseudogene_77.0*#71	NZ_QZYX01000119.1	GCF_003632165.1
WP_237754537.1#71|Pseudomonas_aeruginosa	822	+	+	90	5652	6473	431432	432253	WP_033982543.1#71	NZ_QZYX01000119.1	GCF_003632165.1
WP_237754537.1#71|Pseudomonas_aeruginosa	2180	+	+	98	6470	8649	432250	434429	WP_162975549.1#71	NZ_QZYX01000119.1	GCF_003632165.1
WP_236081955.1#72|Pseudomonas_aeruginosa	1014	+	-	20	-14799	-13786	562728	563741	WP_121333484.1#72	NZ_NSZA01000001.1	GCF_003839755.1
WP_236081955.1#72|Pseudomonas_aeruginosa	348	+	+	12	-13611	-13264	563916	564263	WP_033982519.1#72	NZ_NSZA01000001.1	GCF_003839755.1
WP_236081955.1#72|Pseudomonas_aeruginosa	930	+	-	8	-12954	-12025	564573	565502	WP_033982522.1#72	NZ_NSZA01000001.1	GCF_003839755.1
WP_236081955.1#72|Pseudomonas_aeruginosa	1005	+	-	9	-11931	-10927	565596	566600	WP_121333485.1#72	NZ_NSZA01000001.1	GCF_003839755.1
WP_236081955.1#72|Pseudomonas_aeruginosa	969	+	-	5	-10850	-9882	566677	567645	WP_121333486.1#72	NZ_NSZA01000001.1	GCF_003839755.1
WP_236081955.1#72|Pseudomonas_aeruginosa	330	+	-	14	-9779	-9450	567748	568077	WP_031692728.1#72	NZ_NSZA01000001.1	GCF_003839755.1
WP_236081955.1#72|Pseudomonas_aeruginosa	831	+	-	32	-9332	-8502	568195	569025	WP_161565796.1#72	NZ_NSZA01000001.1	GCF_003839755.1
WP_236081955.1#72|Pseudomonas_aeruginosa	993	+	-	7	-8303	-7311	569224	570216	WP_121333488.1#72	NZ_NSZA01000001.1	GCF_003839755.1
WP_236081955.1#72|Pseudomonas_aeruginosa	879	+	+	28	-7227	-6349	570300	571178	WP_121333489.1#72	NZ_NSZA01000001.1	GCF_003839755.1
WP_236081955.1#72|Pseudomonas_aeruginosa	1368	+	+	29	-6274	-4907	571253	572620	WP_201270602.1#72	NZ_NSZA01000001.1	GCF_003839755.1
WP_236081955.1#72|Pseudomonas_aeruginosa	2106	+	+	11	-4784	-2679	572743	574848	WP_236081954.1#72	NZ_NSZA01000001.1	GCF_003839755.1
WP_236081955.1#72|Pseudomonas_aeruginosa	246	+	+	16	-2521	-2276	575006	575251	WP_025297454.1#72	NZ_NSZA01000001.1	GCF_003839755.1
WP_236081955.1#72|Pseudomonas_aeruginosa	282	+	+	24	-2286	-2005	575241	575522	WP_121333491.1#72	NZ_NSZA01000001.1	GCF_003839755.1
WP_236081955.1#72|Pseudomonas_aeruginosa	582	+	-	6	-1599	-1018	575928	576509	WP_162500782.1#72	NZ_NSZA01000001.1	GCF_003839755.1
WP_236081955.1#72|Pseudomonas_aeruginosa	876	+	-	1	-1004	-129	576523	577398	WP_043107117.1#72	NZ_NSZA01000001.1	GCF_003839755.1
WP_236081955.1#72|Pseudomonas_aeruginosa	1581	+	+	183	1	1581	577528	579108	WP_236081955.1#72	NZ_NSZA01000001.1	GCF_003839755.1
WP_236081955.1#72|Pseudomonas_aeruginosa	1680	+	+	88	1842	3521	579369	581048	WP_236081956.1#72	NZ_NSZA01000001.1	GCF_003839755.1
WP_236081955.1#72|Pseudomonas_aeruginosa	1488	+	+	85	3518	5005	581045	582532	WP_121333494.1#72	NZ_NSZA01000001.1	GCF_003839755.1
WP_236081955.1#72|Pseudomonas_aeruginosa	3279	+	+	2	5261	8539	582788	586066	WP_236081957.1#72	NZ_NSZA01000001.1	GCF_003839755.1
WP_236081955.1#72|Pseudomonas_aeruginosa	5070	+	+	146	8536	13605	586063	591132	WP_201270603.1#72	NZ_NSZA01000001.1	GCF_003839755.1
WP_236081955.1#72|Pseudomonas_aeruginosa	5952	+	+	36	13605	19556	591132	597083	WP_121333495.1#72	NZ_NSZA01000001.1	GCF_003839755.1
WP_236081955.1#72|Pseudomonas_aeruginosa	1887	+	+	0	19698	21584	597225	599111	WP_162979218.1#72	NZ_NSZA01000001.1	GCF_003839755.1
WP_236081955.1#72|Pseudomonas_aeruginosa	1452	+	+	0	21584	23035	599111	600562	WP_121333497.1#72	NZ_NSZA01000001.1	GCF_003839755.1
WP_236081955.1#72|Pseudomonas_aeruginosa	1395	+	-	15	23143	24537	600670	602064	WP_121333498.1#72	NZ_NSZA01000001.1	GCF_003839755.1
WP_236081955.1#72|Pseudomonas_aeruginosa	1857	+	-	60	24808	26664	602335	604191	WP_124119874.1#72	NZ_NSZA01000001.1	GCF_003839755.1
WP_236081955.1#72|Pseudomonas_aeruginosa	381	+	-	83	26692	27072	604219	604599	WP_003155927.1#72	NZ_NSZA01000001.1	GCF_003839755.1
WP_236081955.1#72|Pseudomonas_aeruginosa	225	+	-	77	27466	27690	604993	605217	WP_042169143.1#72	NZ_NSZA01000001.1	GCF_003839755.1
WP_236081955.1#72|Pseudomonas_aeruginosa	1350	+	-	127	27855	29204	605382	606731	WP_124119875.1#72	NZ_NSZA01000001.1	GCF_003839755.1
WP_236081955.1#72|Pseudomonas_aeruginosa	6297	+	-	160	29201	35497	606728	613024	WP_124119876.1#72	NZ_NSZA01000001.1	GCF_003839755.1
WP_236081955.1#72|Pseudomonas_aeruginosa	639	+	-	173	35512	36150	613039	613677	WP_058130292.1#72	NZ_NSZA01000001.1	GCF_003839755.1
WP_236081955.1#72|Pseudomonas_aeruginosa	1884	+	-	154	36152	38035	613679	615562	WP_079752166.1#72	NZ_NSZA01000001.1	GCF_003839755.1
WP_049790913.1#73|Pseudomonas_mendocina	288	-	+	131	-6666	-6379	22096	22383	WP_147811767.1#73	NZ_VRYE01000083.1	GCF_008041835.1
WP_049790913.1#73|Pseudomonas_mendocina	168	-	+	0	-6239	-6072	21789	21956	WP_187272845.1#73	NZ_VRYE01000083.1	GCF_008041835.1
WP_049790913.1#73|Pseudomonas_mendocina	1005	-	-	7	-5943	-4939	20656	21660	WP_222711156.1#73	NZ_VRYE01000083.1	GCF_008041835.1
WP_049790913.1#73|Pseudomonas_mendocina	2172	-	-	58	-4797	-2626	18343	20514	WP_147811765.1#73	NZ_VRYE01000083.1	GCF_008041835.1
WP_049790913.1#73|Pseudomonas_mendocina	651	-	-	61	-2526	-1876	17593	18243	WP_106733149.1#73	NZ_VRYE01000083.1	GCF_008041835.1
WP_049790913.1#73|Pseudomonas_mendocina	396	-	-	69	-1874	-1479	17196	17591	WP_003459810.1#73	NZ_VRYE01000083.1	GCF_008041835.1
WP_049790913.1#73|Pseudomonas_mendocina	876	-	-	1	-1048	-173	15890	16765	WP_003459811.1#73	NZ_VRYE01000083.1	GCF_008041835.1
WP_049790913.1#73|Pseudomonas_mendocina	246	-	+	183	1	246	15471	15716	WP_049790913.1#73	NZ_VRYE01000083.1	GCF_008041835.1
WP_049790913.1#73|Pseudomonas_mendocina	642	-	+	4	322	963	14754	15395	WP_003459813.1#73	NZ_VRYE01000083.1	GCF_008041835.1
WP_049790913.1#73|Pseudomonas_mendocina	708	-	+	133	1052	1759	13958	14665	WP_147811764.1#73	NZ_VRYE01000083.1	GCF_008041835.1
WP_049790913.1#73|Pseudomonas_mendocina	1926	-	+	3	2137	4062	11655	13580	WP_147811763.1#73	NZ_VRYE01000083.1	GCF_008041835.1
WP_049790913.1#73|Pseudomonas_mendocina	1464	-	+	18	4052	5515	10202	11665	WP_147811762.1#73	NZ_VRYE01000083.1	GCF_008041835.1
WP_049790913.1#73|Pseudomonas_mendocina	1842	-	+	52	5505	7346	8371	10212	WP_004423330.1#73	NZ_VRYE01000083.1	GCF_008041835.1
WP_049790913.1#73|Pseudomonas_mendocina	1269	-	+	185	7352	8620	7097	8365	pseudogene_79.6*#73	NZ_VRYE01000083.1	GCF_008041835.1
WP_049790913.1#73|Pseudomonas_mendocina	3102	-	+	2	8707	11808	3909	7010	WP_147811761.1#73	NZ_VRYE01000083.1	GCF_008041835.1
WP_049790913.1#73|Pseudomonas_mendocina	3255	-	+	2	11811	15065	652	3906	WP_147811760.1#73	NZ_VRYE01000083.1	GCF_008041835.1
WP_049790913.1#73|Pseudomonas_mendocina	183	-	-	86	15534	15716	1	183	WP_222711155.1#73	NZ_VRYE01000083.1	GCF_008041835.1
