# Supplementary material for: The novel anti-phage system Shield co-opts an RmuC domain to mediate phage defense across Pseudomonas species
Source: PLoS Genet. 2023 Jun 5;19(6):e1010784. doi: 10.1371/journal.pgen.1010784 (PMC10270631; doi:10.1371/journal.pgen.1010784)
Supplement: S5 Table — (XLSX) [file pgen.1010784.s005.xlsx]

## Sheet: S5_Table
S5 Table: Known defence systems predicted using PFAM and defense-finder for FlaGs-clustered genes
Shield subtype I
FlaGs gene cluster numbers in operon	Defense-finder predicted system	PFAM domains	PFAM-based defence system prediction	Other MGE related genes
1	N/A	PF13280	N/A	WYL-domain containing protein
64	Shedu	N/A	N/A	N/A
3	RM_Type_IIG	N/A	N/A	N/A
13-51-48-17	N/A	13(PF01555); 48(PF08665);17(PF13337)	BREX	N/A
16-24	N/A	16(PF02604);24(PF05016)	TA system	N/A
11	N/A	PF08378	NERD domain	N/A
31-30	RosmerTA	N/A	N/A	N/A
7	N/A	PF13280	N/A	WYL-domain containing protein
22-21-13-3	N/A	21(DUF1788);13(PF01555); 3(PF02384)	BREX	N/A
19-26-17	N/A	19( PF03235), 26(PF08665);17(PF13337)	BREX	N/A
39	N/A	PF13538	UvrD-helicase	N/A
59-80	Dynamins	N/A	N/A	N/A
35-43-42-2	Zorya_TypeI	N/A	N/A	N/A
2-38-3-18	N/A	2(PF00271);18(PF01420:Methylase_S );3(PF02384);38(PF13391)	RM-like	N/A
79	N/A	PF01939	PD-T4-8	N/A
36	N/A	PF00580	DISARM-associated	N/A
38	N/A	PF13391	RM	N/A
15	N/A	PF00589	N/A	Phage Integrase
2-149	RM_Type_III	N/A	RM	N/A
2	N/A	2(PF00271)	RM	N/A
13-3-19-26-17	N/A	19( PF03235), 26(PF08665);17(PF13337);13(PF01555); 3(PF02384)	BREX	N/A
137-136-107-135	N/A	137(PF00350);136(1PF3990);107(PF01734);	Dynamin-like	N/A
73	RM_Type_IV	N/A	N/A	N/A
72-39	N/A	72(PF00270); 39(PF13245)	Gabjia	N/A
2-3	N/A	2(PF00271,PF00176,PF04851); 3(PF02384)	RM	N/A
64	Shedu	N/A	N/A	N/A
44-46-13-3-51-48-17	BREX_I	44( PF08849);46(PF08747); 3(PF02384); 48(PF08665); 17(PF13337)	BREX	N/A
83-60	N/A	83(PF12643), 60(PF09848)	Abi	N/A
40	N/A	PF14076	Putative TA(DUF4258)	N/A
2-74	N/A	2(PF00271,PF00176,PF04851)	RM-like	N/A
22-21-13	N/A	21(DUF1788);13(PF01555); 3(PF02384)	BREX-like	N/A
70	N/A	PF03050	N/A	Transposase
122	N/A	PF05717	N/A	Transposase
44-46-13-3-51-49-159	N/A	44( PF08849);46(PF08747); 3(PF02384);49(PF13304)	BREX	N/A
87-51-151-48-17	N/A	87( PF00078); 151(PF03235);48(PF08665); 17(PF13337)	BREX	N/A
52	RM_Type_IV	N/A	N/A	N/A
57	RM_Type_IV	N/A	N/A	N/A
78-75-76	N/A	78(PF00350);75(PF00350);76(PF00350)	Dynamin-like	N/A
77	N/A	PF08845	SymE toxin	N/A
121	N/A	PF18739	HEPN(Hhe)	N/A
169	N/A	PF10592	Abi	N/A
Shield subtype II
FlaGs gene cluster numbers in operon	Defense-finder predicted system	PFAM domains	PFAM-based defence system prediction	Other MGE related genes
1	N/A	PF13280	N/A	WYL-domain containing protein
3-18	Type_I_MTases,Type_I_S,Type_I_REases	N/A	N/A	N/A
2	Type_I_MTases,Type_I_S,Type_I_REases	N/A	N/A	N/A
7	N/A	PF13280	N/A	WYL-domain containing protein
23	N/A	PF00589	N/A	Recombinase/integrase
57	RM_Type_IV	N/A	N/A	N/A
52	RM_Type_IV	N/A	N/A	N/A
Non-clustered gene-36	N/A	Non-clustered gene(PF12705); 36(PF00580)	Gabjia	N/A
130	N/A	PF00665	N/A	Transposase
35-156-177-2	Zorya_TypeI	N/A	N/A	N/A
155	N/A	PF14281	PDDEXK_4 nuclease	N/A
121	N/A	PF18739	HEPN(Hhe)	N/A
78-75-76	N/A	78(PF00350);75(PF00350);76(PF00350)	Dynamin-like	N/A
Shield subtype III
FlaGs gene cluster numbers in operon	Defense-finder predicted system	PFAM domains	PFAM-based defence system prediction	Other MGE related genes
1	N/A	PF13280	N/A	WYL-domain containing protein
7	N/A	PF13280	N/A	WYL-domain containing protein
138-36-99	N/A	138( PF04257,PF17946); 36(PF00580, PF13361,PF13245); 99(PF13604,PF13245,PF13538,PF05127)	Gabjia-like	N/A
73	RM_Type_IV	N/A	N/A	N/A
9	N/A	PF09588	N/A	Recombinase/integrase
39	N/A	PF00580	UvrD-Helicase	N/A
38-2-146-36	N/A	38(PF13391); 2(PF00271),146(PF07669),36(PF00270)	Druatia-like	N/A
77	N/A	PF08845	SymE toxin	N/A
83-60	N/A	83(PF12643), 60(PF09848)	Abi	N/A
15	N/A	PF00589	N/A	Phage Integrase
70	N/A	PF03050	N/A	Transposase
122	N/A	PF05717	N/A	TnpB_IS66
2-3-72-39	N/A	2(PF00271);3(PF02384); 72(PF00270); 29(PF13245)	DISARM	N/A
150	N/A	PF01609	N/A	Transposase
40	N/A	PF14076	Putative TA(DUF4258)	N/A
38	N/A	PF13391	HNH Nuclease	N/A
35-43-42-42-2	N/A	35(PF01618);43(PF00691); (42(PF15611);2(PF00176)	Zorya_TypeI(Atypical with two copies of ZorC)	N/A
2-Non-clustered gene-149-2-Non-clustered gene	N/A	2(PF00271);Non-clustered gene 1(DUF4391/PF14335); 149 (PF01555); Non-clustered gene (PF02518)	Putative RM	N/A
Shield subtype IV
FlaGs gene cluster numbers in operon	Defense-finder predicted system	PFAM domains	PFAM-based defence system prediction	Other MGE related genes
1	N/A	PF13280	N/A	WYL-domain containing protein
9	N/A	PF09588	N/A	Viral recombinase
7	N/A	PF13280	N/A	WYL-domain containing protein
11	N/A	PF08378	NERD domain	N/A
16-24	N/A	16(PF02604);24(PF05016)	TA system	N/A
2-146-36	N/A	2(PF00271),146(PF07669),36(PF00270)	Druatia-like	N/A
154-173-160-127	N/A	154(PF07724); 173(PF04055); 160(PF13087)	Viperin-like	N/A
77	N/A	PF08845	SymE toxin	N/A
83-60	N/A	83(PF12643); 60(PF09848)	Abi	N/A
15	N/A	PF00589	N/A	Integrase
95-91	N/A	95(PF01541)	RM-like	N/A
90-98	N/A	98(PF13175)	Septu or Gabjia-like	N/A
3-18	Type_I_MTases,Type_I_S,Type_I_REases	N/A	N/A	N/A
2	RM_Type_I	N/A	N/A	N/A
182	N/A	PF02646	ShdA(RmuC)-like protein	N/A
149-39	N/A	149 (PF01555); 39(1PF00580)	Druantia III	N/A
3-18-2	N/A	2(PF00271); 18(PF01420:Methylase_S );3(PF02384)	RM	N/A
177-2-74	N/A	177(PF13604), 2(PF00271)	RM-like	N/A
