# Supplementary material for: The novel anti-phage system Shield co-opts an RmuC domain to mediate phage defense across Pseudomonas species
Source: PLoS Genet. 2023 Jun 5;19(6):e1010784. doi: 10.1371/journal.pgen.1010784 (PMC10270631; doi:10.1371/journal.pgen.1010784)
Supplement: S6 Table — (XLSX) [file pgen.1010784.s006.xlsx]

## Sheet: S6_Table
S6 Table: Defense-finder predictions for all genomes that encode Shield subtypes.
GCF_000236825.1_ASM23682v2_protein.faa_dir/
sys_id	type	subtype	sys_beg	sys_end	protein_in_syst	genes_count	name_of_profiles_in_sys
UserReplicon_Gabija_1	Gabija	Gabija	WP_007159180.1	WP_007159181.1	WP_007159180.1,WP_007159181.1	2	GajB_2,GajA
UserReplicon_Gao_Iet_2	Gao_Iet	Gao_Iet	WP_007162824.1	WP_007162825.1	WP_007162824.1,WP_007162825.1	2	IetS,IetA
UserReplicon_RM_Type_IIG_1	RM	RM_Type_IIG	WP_039975343.1	WP_039975344.1	WP_039975343.1,WP_039975344.1	2	Type_IIG,Type_IIG
UserReplicon_BREX_I_1	BREX	BREX_I	WP_007159172.1	WP_007159177.1	WP_007159172.1,WP_007159173.1,WP_007159175.1,WP_007159176.1,WP_007159177.1	5	brxL,pglZA,brxC,brxB_DUF1788,brxA_DUF1819
GCF_000282775.1_ASM28277v1_protein.faa_dir/
sys_id	type	subtype	sys_beg	sys_end	protein_in_syst	genes_count	name_of_profiles_in_sys
UserReplicon_Lamassu-Fam_2	Lamassu-Fam	Lamassu-Fam	WP_019363912.1	WP_019363916.1	WP_019363912.1,WP_019363916.1	2	LmuA_effector_Cap4_nuclease_II,LmuB_SMC_Hydrolase_protease
UserReplicon_Gao_Hhe_1	Gao_Hhe	Gao_Hhe	WP_019366406.1	WP_019366406.1	WP_019366406.1	1	HheA
UserReplicon_Hachiman_1	Hachiman	Hachiman	WP_019363911.1	WP_019363912.1	WP_019363911.1,WP_019363912.1	2	HamB,HamA_2
UserReplicon_RM_Type_I_1	RM	RM_Type_I	WP_019367460.1	WP_019367463.1	WP_019367460.1,WP_019367461.1,WP_019367463.1	3	Type_I_MTases,Type_I_S,Type_I_REases
GCF_000316965.1_313_protein.faa_dir/
sys_id	type	subtype	sys_beg	sys_end	protein_in_syst	genes_count	name_of_profiles_in_sys
UserReplicon_Abi2_1	Abi2	Abi2	WP_017639296.1	WP_017639296.1	WP_017639296.1	1	Abi_2
	RM	RM_Type_I	WP_017641093.1	WP_017641097.1	WP_017641093.1,WP_017641097.1	2	Type_I_MTases,Type_I_REases
UserReplicon_DRT_3_1	DRT	DRT_3	WP_081594570.1	WP_081594571.1	WP_081594570.1,WP_081594571.1	2	drt3b,drt3a
GCF_000478505.2_Pseu_sp_HPB0071_V1_protein.faa_dir/
sys_id	type	subtype	sys_beg	sys_end	protein_in_syst	genes_count	name_of_profiles_in_sys
UserReplicon_Gao_Hhe_1	Gao_Hhe	Gao_Hhe	WP_010795927.1	WP_010795927.1	WP_010795927.1	1	HheA
UserReplicon_Kiwa_2	Kiwa	Kiwa	WP_010799738.1	WP_010799739.1	WP_010799738.1,WP_010799739.1	2	KwaA,KwaB
UserReplicon_Mokosh_TypeII_1	Mokosh	Mokosh_TypeII	WP_010796494.1	WP_010796494.1	WP_010796494.1	1	Mokosh_TypeII_MkoC
UserReplicon_Druantia_III_1	Druantia	Druantia_III	WP_010799252.1	WP_010799253.1	WP_010799252.1,WP_010799253.1	2	DruH,DruE_3
UserReplicon_RM_Type_I_1	RM	RM_Type_I	WP_010796783.1	WP_010796786.1	WP_010796783.1,WP_010796785.1,WP_010796786.1	3	Type_I_REases,Type_I_MTases,Type_I_S
UserReplicon_RM_Type_I_2	RM	RM_Type_I	WP_010799244.1	WP_010799246.1	WP_010799244.1,WP_010799245.1,WP_010799246.1	3	Type_I_REases,Type_I_MTases,Type_I_S
UserReplicon_RM_Type_I_3	RM	RM_Type_I	WP_010799733.1	WP_010799736.1	WP_010799733.1,WP_010799734.1,WP_010799736.1	3	Type_I_S,Type_I_MTases,Type_I_REases
UserReplicon_RM_Type_II_4	RM	RM_Type_II	WP_010799773.1	WP_010799777.1	WP_010799773.1,WP_010799774.1,WP_010799777.1	3	Type_II_MTases,Type_II_REases,Type_II_MTases
UserReplicon_BREX_II_2	BREX	BREX_II	WP_010794550.1	WP_010794556.1	WP_010794550.1,WP_010794552.1,WP_010794553.1,WP_010794554.1,WP_010794555.1,WP_010794556.1	6	pglW,brxD,pglZ2,pglY,pglX2,pglW
GCF_000481285.1_Pseu_aeru_BWH021_V1_protein.faa_dir/
sys_id	type	subtype	sys_beg	sys_end	protein_in_syst	genes_count	name_of_profiles_in_sys
UserReplicon_CAS_Class1-Subtype-I-F_1	Cas	CAS_Class1-Subtype-I-F	WP_023103131.1	WP_023103134.1	WP_023103131.1,WP_023103132.1,WP_023103133.1,WP_023103134.1	4	cas5f_I-F_3,cas8f_I-F_4,cas3f_I-F_1,cas1_I-F_1
UserReplicon_Lamassu-Fam_1	Lamassu-Fam	Lamassu-Fam	WP_023115176.1	WP_023115177.1	WP_023115176.1,WP_023115177.1	2	LmuB_SMC_Cap4_nuclease_II,LmuA_effector_Cap4_nuclease_II
UserReplicon_RM_Type_IIG_1	RM	RM_Type_IIG	WP_031633116.1	WP_031633116.1	WP_031633116.1	1	Type_IIG
UserReplicon_BREX_I_1	BREX	BREX_I	WP_023115268.1	WP_023115275.1	WP_023115268.1,WP_023115274.1,WP_023115275.1	3	brxC,pglZB,brxL
UserReplicon_Borvo_2	Borvo	Borvo	WP_124121133.1	WP_124121133.1	WP_124121133.1	1	Borvo_BovA
GCF_000481465.1_Pseu_aeru_BWH012_V1_protein.faa_dir/
sys_id	type	subtype	sys_beg	sys_end	protein_in_syst	genes_count	name_of_profiles_in_sys
UserReplicon_CAS_Class1-Subtype-I-F_1	Cas	CAS_Class1-Subtype-I-F	WP_023103131.1	WP_023103134.1	WP_023103131.1,WP_023103132.1,WP_023103133.1,WP_023103134.1	4	cas5f_I-F_3,cas8f_I-F_4,cas3f_I-F_1,cas1_I-F_1
UserReplicon_Lamassu-Fam_1	Lamassu-Fam	Lamassu-Fam	WP_023115176.1	WP_023115177.1	WP_023115176.1,WP_023115177.1	2	LmuB_SMC_Cap4_nuclease_II,LmuA_effector_Cap4_nuclease_II
UserReplicon_RM_Type_IIG_1	RM	RM_Type_IIG	WP_031633116.1	WP_031633116.1	WP_031633116.1	1	Type_IIG
UserReplicon_BREX_I_1	BREX	BREX_I	WP_023115268.1	WP_023115275.1	WP_023115268.1,WP_023115274.1,WP_023115275.1	3	brxC,pglZB,brxL
UserReplicon_Borvo_2	Borvo	Borvo	WP_124121133.1	WP_124121133.1	WP_124121133.1	1	Borvo_BovA
GCF_000514215.1_ASM51421v1_protein.faa_dir/
sys_id	type	subtype	sys_beg	sys_end	protein_in_syst	genes_count	name_of_profiles_in_sys
UserReplicon_Abi2_1	Abi2	Abi2	WP_027909898.1	WP_027909898.1	WP_027909898.1	1	Abi_2
UserReplicon_Zorya_TypeI_1	Zorya	Zorya_TypeI	WP_027909346.1	WP_027909349.1	WP_027909346.1,WP_027909347.1,WP_027909348.1,WP_027909349.1	4	ZorD,ZorC,ZorB,ZorA
UserReplicon_RM_Type_I_1	RM	RM_Type_I	WP_027908388.1	WP_027908390.1	WP_027908388.1,WP_027908390.1	2	Type_I_MTases,Type_I_REases
UserReplicon_RM_Type_I_2	RM	RM_Type_I	WP_027908929.1	WP_027908931.1	WP_027908929.1,WP_027908931.1	2	Type_I_REases,Type_I_MTases
UserReplicon_RM_Type_IV_4	RM	RM_Type_IV	WP_027909345.1	WP_027909345.1	WP_027909345.1	1	Type_IV_REases
UserReplicon_RM_Type_I_3	RM	RM_Type_I	WP_027909897.1	WP_027909900.1	WP_027909897.1,WP_027909899.1,WP_027909900.1	3	Type_I_REases,Type_I_MTases,Type_I_S
UserReplicon_RM_Type_IV_5	RM	RM_Type_IV	WP_081729176.1	WP_081729176.1	WP_081729176.1	1	Type_IV_REases
UserReplicon_DRT_3_1	DRT	DRT_3	WP_081729229.1	WP_081729230.1	WP_081729229.1,WP_081729230.1	2	drt3a,drt3b
GCF_000520395.1_Pseu_aeru_BWHPSA040_V1_protein.faa_dir/
sys_id	type	subtype	sys_beg	sys_end	protein_in_syst	genes_count	name_of_profiles_in_sys
UserReplicon_CAS_Class1-Subtype-I-F_1	Cas	CAS_Class1-Subtype-I-F	WP_023103132.1	WP_023103134.1	WP_023103132.1,WP_023103133.1,WP_023103134.1	3	cas8f_I-F_4,cas3f_I-F_1,cas1_I-F_1
UserReplicon_Shedu_1	Shedu	Shedu	WP_031232734.1	WP_031232734.1	WP_031232734.1	1	SduA
UserReplicon_RM_Type_IIG_1	RM	RM_Type_IIG	WP_031633116.1	WP_031633116.1	WP_031633116.1	1	Type_IIG
UserReplicon_RM_Type_III_2	RM	RM_Type_III	WP_031635059.1	WP_031635060.1	WP_031635059.1,WP_031635060.1	2	Type_III_MTases,Type_III_REases
UserReplicon_BREX_I_1	BREX	BREX_I	WP_023115268.1	WP_023115275.1	WP_023115268.1,WP_023115274.1,WP_023115275.1	3	brxC,pglZB,brxL
UserReplicon_Borvo_2	Borvo	Borvo	WP_124121133.1	WP_124121133.1	WP_124121133.1	1	Borvo_BovA
GCF_000629065.1_Pseu_aeru_BWH033_V1_protein.faa_dir/
sys_id	type	subtype	sys_beg	sys_end	protein_in_syst	genes_count	name_of_profiles_in_sys
UserReplicon_CAS_Class1-Subtype-I-F_1	Cas	CAS_Class1-Subtype-I-F	WP_010793035.1	WP_010793036.1	WP_010793035.1,WP_010793036.1	2	cas1_I-F_1,cas3f_I-F_1
UserReplicon_Gabija_1	Gabija	Gabija	WP_031691309.1	WP_031691317.1	WP_031691309.1,WP_031691317.1	2	GajB_2,GajA
UserReplicon_Zorya_TypeI_1	Zorya	Zorya_TypeI	WP_031691251.1	WP_031691256.1	WP_031691251.1,WP_031691253.1,WP_031691254.1,WP_031691256.1	4	ZorA,ZorB,ZorC,ZorD
UserReplicon_RM_Type_I_1	RM	RM_Type_I	WP_010793760.1	WP_010793763.1	WP_010793760.1,WP_010793762.1,WP_010793763.1	3	Type_I_REases,Type_I_S,Type_I_MTases
UserReplicon_RM_Type_IV_3	RM	RM_Type_IV	WP_031690929.1	WP_031690929.1	WP_031690929.1	1	Type_IV_REases
UserReplicon_RM_Type_IIG_2	RM	RM_Type_IIG	WP_031691260.1	WP_031691260.1	WP_031691260.1	1	Type_IIG
GCF_000629285.1_Pseu_aeru_3575_V1_protein.faa_dir/
sys_id	type	subtype	sys_beg	sys_end	protein_in_syst	genes_count	name_of_profiles_in_sys
UserReplicon_Gabija_1	Gabija	Gabija	WP_003125302.1	WP_003125303.1	WP_003125302.1,WP_003125303.1	2	GajB_3,GajA
UserReplicon_Zorya_TypeI_2	Zorya	Zorya_TypeI	WP_031633667.1	WP_031633670.1	WP_031633667.1,WP_031633668.1,WP_031633669.1,WP_031633670.1	4	ZorA,ZorB,ZorC,ZorD
UserReplicon_Shango_1	Shango	Shango	WP_031633903.1	WP_031633905.1	WP_031633903.1,WP_031633904.1,WP_031633905.1	3	Shango_SngC,Shango_SngB,Shango_SngA
UserReplicon_RM_Type_I_1	RM	RM_Type_I	WP_031633661.1	WP_031633665.1	WP_031633661.1,WP_031633664.1,WP_031633665.1	3	Type_I_REases,Type_I_MTases,Type_I_S
UserReplicon_RM_Type_I_2	RM	RM_Type_I	WP_031633867.1	WP_031633871.1	WP_031633867.1,WP_031633870.1,WP_031633871.1	3	Type_I_REases,Type_I_S,Type_I_MTases
UserReplicon_RM_Type_IV_4	RM	RM_Type_IV	WP_031633868.1	WP_031633869.1	WP_031633868.1,WP_031633869.1	2	Type_IV_REases,Type_IV_REases
UserReplicon_RM_Type_IIG_3	RM	RM_Type_IIG	WP_031634682.1	WP_031634682.1	WP_031634682.1	1	Type_IIG
UserReplicon_Dynamins_1	Dynamins	Dynamins	WP_031633649.1	WP_031633651.1	WP_031633649.1,WP_031633651.1	2	Dynamins_LeoA,Dynamins_LeoBC
UserReplicon_Dynamins_2	Dynamins	Dynamins	WP_031634673.1	WP_031634675.1	WP_031634673.1,WP_031634674.1,WP_031634675.1	3	Dynamins_LeoC,Dynamins_LeoB,Dynamins_LeoA2
GCF_000629485.1_Pseu_aeru_BWH055_V1_protein.faa_dir/
sys_id	type	subtype	sys_beg	sys_end	protein_in_syst	genes_count	name_of_profiles_in_sys
UserReplicon_Shedu_2	Shedu	Shedu	WP_031684511.1	WP_031684511.1	WP_031684511.1	1	SduA
UserReplicon_Gabija_1	Gabija	Gabija	WP_031685015.1	WP_031685019.1	WP_031685015.1,WP_031685016.1,WP_031685017.1,WP_031685019.1	4	GajA,GajB_1,GajB_2,GajA
UserReplicon_RosmerTA_1	RosmerTA	RosmerTA	WP_061363361.1	WP_071536843.1	WP_061363361.1,WP_071536843.1	2	RosmerTA_RmrA_2634932349,RosmerTA_RmrT_2634932349
UserReplicon_RM_Type_IIG_1	RM	RM_Type_IIG	WP_108720502.1	WP_108720502.1	WP_108720502.1	1	Type_IIG
UserReplicon_BREX_I_2	BREX	BREX_I	WP_031684504.1	WP_031684515.1	WP_031684504.1,WP_031684509.1,WP_031684510.1,WP_031684514.1,WP_031684515.1	5	brxA_DUF1819,brxC,pglX1,pglZA,brxL
GCF_000629505.1_Pseu_aeru_BWH054_V1_protein.faa_dir/
sys_id	type	subtype	sys_beg	sys_end	protein_in_syst	genes_count	name_of_profiles_in_sys
UserReplicon_Zorya_TypeI_1	Zorya	Zorya_TypeI	WP_031692744.1	WP_031692747.1	WP_031692744.1,WP_031692745.1,WP_031692746.1,WP_031692747.1	4	ZorA,ZorB,ZorC,ZorD
UserReplicon_RM_Type_I_1	RM	RM_Type_I	WP_031692739.1	WP_031692742.1	WP_031692739.1,WP_031692741.1,WP_031692742.1	3	Type_I_REases,Type_I_MTases,Type_I_S
UserReplicon_RM_Type_II_5	RM	RM_Type_II	WP_031692750.1	WP_031692751.1	WP_031692750.1,WP_031692751.1	2	Type_II_REases,Type_II_MTases
UserReplicon_RM_Type_I_2	RM	RM_Type_I	WP_031692753.1	WP_031692755.1	WP_031692753.1,WP_031692755.1	2	Type_I_MTases,Type_I_REases
UserReplicon_RM_Type_IV_7	RM	RM_Type_IV	WP_031692756.1	WP_031692756.1	WP_031692756.1	1	Type_IV_REases
UserReplicon_RM_Type_I_3	RM	RM_Type_I	WP_031693758.1	WP_031693762.1	WP_031693758.1,WP_031693761.1,WP_031693762.1	3	Type_I_REases,Type_I_S,Type_I_MTases
UserReplicon_RM_Type_IV_8	RM	RM_Type_IV	WP_031693817.1	WP_031693817.1	WP_031693817.1	1	Type_IV_REases
UserReplicon_RM_Type_I_4	RM	RM_Type_I	WP_031693818.1	WP_031693821.1	WP_031693818.1,WP_031693820.1,WP_031693821.1	3	Type_I_REases,Type_I_S,Type_I_MTases
UserReplicon_RM_Type_II_6	RM	RM_Type_II	WP_071535913.1	WP_071535914.1	WP_071535913.1,WP_071535914.1	2	Type_II_REases,Type_II_MTases
UserReplicon_Wadjet_I_1	Wadjet	Wadjet_I	WP_023106887.1	WP_023106889.1	WP_023106887.1,WP_023106888.1,WP_023106889.1	3	JetD_I,JetC_I,JetB_I
GCF_000689435.1_Contig_protein.faa_dir/
sys_id	type	subtype	sys_beg	sys_end	protein_in_syst	genes_count	name_of_profiles_in_sys
UserReplicon_Zorya_TypeI_1	Zorya	Zorya_TypeI	WP_015649020.1	WP_015649022.1	WP_015649020.1,WP_015649021.1,WP_015649022.1	3	ZorD,ZorC,ZorB
UserReplicon_RM_Type_I_1	RM	RM_Type_I	WP_012077895.1	WP_012077898.1	WP_012077895.1,WP_012077896.1,WP_012077898.1	3	Type_I_S,Type_I_MTases,Type_I_REases
UserReplicon_RM_Type_II_3	RM	RM_Type_II	WP_025297703.1	WP_025297704.1	WP_025297703.1,WP_025297704.1	2	Type_II_MTases,Type_II_REases
UserReplicon_RM_Type_I_2	RM	RM_Type_I	WP_025297869.1	WP_025297872.1	WP_025297869.1,WP_025297872.1	2	Type_I_MTases,Type_I_REases
UserReplicon_RM_Type_IIG_4	RM	RM_Type_IIG	WP_033895416.1	WP_033895416.1	WP_033895416.1	1	Type_IIG
UserReplicon_RM_Type_IV_6	RM	RM_Type_IV	WP_033895419.1	WP_033895419.1	WP_033895419.1	1	Type_IV_REases
UserReplicon_RM_Type_IV_7	RM	RM_Type_IV	WP_045175673.1	WP_045175673.1	WP_045175673.1	1	Type_IV_REases
UserReplicon_RM_Type_IIG_5	RM	RM_Type_IIG	WP_124135692.1	WP_124135692.1	WP_124135692.1	1	Type_IIG
GCF_000730625.1_ASM73062v1_protein.faa_dir/
sys_id	type	subtype	sys_beg	sys_end	protein_in_syst	genes_count	name_of_profiles_in_sys
UserReplicon_RM_Type_IIG_1	RM	RM_Type_IIG	WP_217996698.1	WP_217996698.1	WP_217996698.1	1	Type_IIG
UserReplicon_BREX_I_2	BREX	BREX_I	WP_042135792.1	WP_042135808.1	WP_042135792.1,WP_042135794.1,WP_042135806.1,WP_042135808.1	4	brxL,pglZA,pglX1,brxC
UserReplicon_SoFic_3	SoFIC	SoFic	WP_081875253.1	WP_081875253.1	WP_081875253.1	1	SoFic
GCF_000789645.1_AZPAE15036_protein.faa_dir/
sys_id	type	subtype	sys_beg	sys_end	protein_in_syst	genes_count	name_of_profiles_in_sys
UserReplicon_CAS_Class1-Subtype-I-F_1	Cas	CAS_Class1-Subtype-I-F	WP_003116909.1	WP_003116910.1	WP_003116909.1,WP_003116910.1	2	cas7f_I-F_2,cas5f_I-F_3
UserReplicon_CAS_Class1-Subtype-I-F_2	Cas	CAS_Class1-Subtype-I-F	WP_034020656.1	WP_034020660.1	WP_034020656.1,WP_034020658.1,WP_034020660.1	3	cas1_I-F_1,cas3f_I-F_1,cas8f_I-F_4
UserReplicon_RM_Type_IV_3	RM	RM_Type_IV	WP_034021008.1	WP_034021008.1	WP_034021008.1	1	Type_IV_REases
UserReplicon_RM_Type_I_1	RM	RM_Type_I	WP_034021869.1	WP_034021874.1	WP_034021869.1,WP_034021874.1	2	Type_I_REases,EcoprrI
UserReplicon_RM_Type_IIG_2	RM	RM_Type_IIG	WP_193372757.1	WP_202808184.1	WP_193372757.1,WP_202808184.1	2	Type_IIG,Type_IIG
GCF_000789745.1_AZPAE14846_protein.faa_dir/
sys_id	type	subtype	sys_beg	sys_end	protein_in_syst	genes_count	name_of_profiles_in_sys
UserReplicon_RM_Type_I_1	RM	RM_Type_I	WP_012077895.1	WP_012077898.1	WP_012077895.1,WP_012077896.1,WP_012077898.1	3	Type_I_S,Type_I_MTases,Type_I_REases
UserReplicon_RM_Type_IV_4	RM	RM_Type_IV	WP_033895419.1	WP_033895419.1	WP_033895419.1	1	Type_IV_REases
UserReplicon_RM_Type_IIG_2	RM	RM_Type_IIG	WP_033975864.1	WP_033975864.1	WP_033975864.1	1	Type_IIG
UserReplicon_RM_Type_IV_5	RM	RM_Type_IV	WP_045175673.1	WP_045175673.1	WP_045175673.1	1	Type_IV_REases
UserReplicon_RM_Type_IIG_3	RM	RM_Type_IIG	WP_124141263.1	WP_124141263.1	WP_124141263.1	1	Type_IIG
GCF_000790185.1_AZPAE14865_protein.faa_dir/
sys_id	type	subtype	sys_beg	sys_end	protein_in_syst	genes_count	name_of_profiles_in_sys
UserReplicon_CAS_Class1-Subtype-I-F_1	Cas	CAS_Class1-Subtype-I-F	WP_003139222.1	WP_003139228.1	WP_003139222.1,WP_003139228.1	2	cas7f_I-F_2,cas1_I-F_1
UserReplicon_Lamassu-Fam_1	Lamassu-Fam	Lamassu-Fam	WP_033991208.1	WP_033991210.1	WP_033991208.1,WP_033991209.1,WP_033991210.1	3	LmuA_effector_Mrr,LmuC_acc_Mrr,LmuB_SMC_Mrr
UserReplicon_Mokosh_TypeI_1	Mokosh	Mokosh_TypeI	WP_009681705.1	WP_009681706.1	WP_009681705.1,WP_009681706.1	2	Mokosh_TypeI_MkoA2,Mokosh_TypeI_MkoB2
UserReplicon_Shango_2	Shango	Shango	WP_033991623.1	WP_033991632.1	WP_033991623.1,WP_033991625.1,WP_033991632.1	3	Shango_SngA,Shango_SngB,Shango_SngC
UserReplicon_RM_Type_IIG_3	RM	RM_Type_IIG	WP_003109152.1	WP_003109152.1	WP_003109152.1	1	Type_IIG
UserReplicon_RM_Type_I_1	RM	RM_Type_I	WP_012077895.1	WP_012077898.1	WP_012077895.1,WP_012077896.1,WP_012077898.1	3	Type_I_S,Type_I_MTases,Type_I_REases
UserReplicon_RM_Type_III_4	RM	RM_Type_III	WP_033991216.1	WP_033991218.1	WP_033991216.1,WP_033991218.1	2	Type_III_MTases,Type_III_REases
UserReplicon_RM_Type_I_2	RM	RM_Type_I	WP_033991389.1	WP_033991400.1	WP_033991389.1,WP_033991400.1	2	Type_I_MTases,Type_I_REases
UserReplicon_BREX_V_2	BREX	BREX_V	WP_033991202.1	WP_033991213.1	WP_033991202.1,WP_033991203.1,WP_033991207.1,WP_033991213.1	4	brxC,pglX1,pglZB,brxHII
GCF_000790215.1_AZPAE14867_protein.faa_dir/
sys_id	type	subtype	sys_beg	sys_end	protein_in_syst	genes_count	name_of_profiles_in_sys
UserReplicon_CAS_Class1-Subtype-I-F_1	Cas	CAS_Class1-Subtype-I-F	WP_010793035.1	WP_010793036.1	WP_010793035.1,WP_010793036.1	2	cas1_I-F_1,cas3f_I-F_1
UserReplicon_Rst_TIR-NLR_1	Rst_TIR-NLR	Rst_TIR-NLR	WP_079382309.1	WP_079382309.1	WP_079382309.1	1	TIR
UserReplicon_Zorya_TypeI_1	Zorya	Zorya_TypeI	WP_031691251.1	WP_031691256.1	WP_031691251.1,WP_031691253.1,WP_031691254.1,WP_031691256.1	4	ZorA,ZorB,ZorC,ZorD
UserReplicon_Thoeris_I_1	Thoeris	Thoeris_I	WP_079382309.1	WP_079382311.1	WP_079382309.1,WP_079382311.1	2	ThsB_Global,ThsA_new_grand
UserReplicon_RM_Type_I_1	RM	RM_Type_I	WP_010793760.1	WP_010793763.1	WP_010793760.1,WP_010793762.1,WP_010793763.1	3	Type_I_REases,Type_I_S,Type_I_MTases
UserReplicon_RM_Type_IV_4	RM	RM_Type_IV	WP_031690929.1	WP_031690929.1	WP_031690929.1	1	Type_IV_REases
UserReplicon_RM_Type_IIG_3	RM	RM_Type_IIG	WP_031691260.1	WP_031691260.1	WP_031691260.1	1	Type_IIG
UserReplicon_RM_Type_I_2	RM	RM_Type_I	WP_033937751.1	WP_033937755.1	WP_033937751.1,WP_033937755.1	2	Type_I_MTases,Type_I_REases
GCF_000790355.1_AZPAE14872_protein.faa_dir/
sys_id	type	subtype	sys_beg	sys_end	protein_in_syst	genes_count	name_of_profiles_in_sys
UserReplicon_CAS_Class1-Subtype-I-F_1	Cas	CAS_Class1-Subtype-I-F	WP_010793035.1	WP_010793036.1	WP_010793035.1,WP_010793036.1	2	cas1_I-F_1,cas3f_I-F_1
UserReplicon_dCTPdeaminase_1	dCTPdeaminase	dCTPdeaminase	WP_023082018.1	WP_023082018.1	WP_023082018.1	1	dCTPdeaminase
UserReplicon_Zorya_TypeI_1	Zorya	Zorya_TypeI	WP_033976835.1	WP_033976838.1	WP_033976835.1,WP_033976836.1,WP_033976837.1,WP_033976838.1	4	ZorD,ZorC,ZorB,ZorA
UserReplicon_RM_Type_I_1	RM	RM_Type_I	WP_010793760.1	WP_010793763.1	WP_010793760.1,WP_010793762.1,WP_010793763.1	3	Type_I_REases,Type_I_S,Type_I_MTases
UserReplicon_RM_Type_I_2	RM	RM_Type_I	WP_033976840.1	WP_033976842.1	WP_033976840.1,WP_033976841.1,WP_033976842.1	3	Type_I_S,Type_I_MTases,Type_I_REases
GCF_000790425.1_AZPAE14875_protein.faa_dir/
sys_id	type	subtype	sys_beg	sys_end	protein_in_syst	genes_count	name_of_profiles_in_sys
UserReplicon_Gabija_2	Gabija	Gabija	WP_033981834.1	WP_033981836.1	WP_033981834.1,WP_033981836.1	2	GajA,GajB_2
UserReplicon_Abi2_1	Abi2	Abi2	WP_033981838.1	WP_033981838.1	WP_033981838.1	1	Abi_2
UserReplicon_Shedu_3	Shedu	Shedu	WP_079384373.1	WP_079384373.1	WP_079384373.1	1	SduA
UserReplicon_Mokosh_TypeI_1	Mokosh	Mokosh_TypeI	WP_023083515.1	WP_023083517.1	WP_023083515.1,WP_023083517.1	2	Mokosh_TypeI_MkoB,Mokosh_TypeI_MkoA
UserReplicon_Mokosh_TypeI_2	Mokosh	Mokosh_TypeI	WP_052150968.1	WP_052150969.1	WP_052150968.1,WP_052150969.1	2	Mokosh_TypeI_MkoA,Mokosh_TypeI_MkoB
UserReplicon_RM_Type_IV_1	RM	RM_Type_IV	WP_108697062.1	WP_108697062.1	WP_108697062.1	1	Type_IV_REases
GCF_000790625.1_AZPAE15053_protein.faa_dir/
sys_id	type	subtype	sys_beg	sys_end	protein_in_syst	genes_count	name_of_profiles_in_sys
UserReplicon_Shedu_1	Shedu	Shedu	WP_031684511.1	WP_031684511.1	WP_031684511.1	1	SduA
UserReplicon_RM_Type_I_1	RM	RM_Type_I	WP_003114402.1	WP_003114406.1	WP_003114402.1,WP_003114406.1	2	Type_I_REases,Type_I_MTases
UserReplicon_RM_Type_IIG_2	RM	RM_Type_IIG	WP_108720502.1	WP_108720502.1	WP_108720502.1	1	Type_IIG
UserReplicon_BREX_I_2	BREX	BREX_I	WP_031684504.1	WP_031684515.1	WP_031684504.1,WP_031684509.1,WP_031684510.1,WP_031684514.1,WP_031684515.1	5	brxA_DUF1819,brxC,pglX1,pglZA,brxL
GCF_000790705.1_AZPAE14886_protein.faa_dir/
sys_id	type	subtype	sys_beg	sys_end	protein_in_syst	genes_count	name_of_profiles_in_sys
UserReplicon_Zorya_TypeI_1	Zorya	Zorya_TypeI	WP_015649020.1	WP_015649022.1	WP_015649020.1,WP_015649021.1,WP_015649022.1	3	ZorD,ZorC,ZorB
UserReplicon_RM_Type_IV_6	RM	RM_Type_IV	WP_003158912.1	WP_003158912.1	WP_003158912.1	1	Type_IV_REases
UserReplicon_RM_Type_I_1	RM	RM_Type_I	WP_012077895.1	WP_012077898.1	WP_012077895.1,WP_012077896.1,WP_012077898.1	3	Type_I_S,Type_I_MTases,Type_I_REases
UserReplicon_RM_Type_II_3	RM	RM_Type_II	WP_025297703.1	WP_025297704.1	WP_025297703.1,WP_025297704.1	2	Type_II_MTases,Type_II_REases
UserReplicon_RM_Type_I_2	RM	RM_Type_I	WP_025297869.1	WP_025297872.1	WP_025297869.1,WP_025297872.1	2	Type_I_MTases,Type_I_REases
UserReplicon_RM_Type_IV_7	RM	RM_Type_IV	WP_033895419.1	WP_033895419.1	WP_033895419.1	1	Type_IV_REases
UserReplicon_RM_Type_IIG_4	RM	RM_Type_IIG	WP_033981139.1	WP_033981139.1	WP_033981139.1	1	Type_IIG
UserReplicon_RM_Type_IV_8	RM	RM_Type_IV	WP_045175673.1	WP_045175673.1	WP_045175673.1	1	Type_IV_REases
UserReplicon_RM_Type_IIG_5	RM	RM_Type_IIG	WP_124141263.1	WP_124141263.1	WP_124141263.1	1	Type_IIG
GCF_000790915.1_AZPAE15040_protein.faa_dir/
sys_id	type	subtype	sys_beg	sys_end	protein_in_syst	genes_count	name_of_profiles_in_sys
UserReplicon_CAS_Class1-Subtype-I-F_1	Cas	CAS_Class1-Subtype-I-F	WP_023103131.1	WP_023103134.1	WP_023103131.1,WP_023103132.1,WP_023103133.1,WP_023103134.1	4	cas5f_I-F_3,cas8f_I-F_4,cas3f_I-F_1,cas1_I-F_1
UserReplicon_Gabija_1	Gabija	Gabija	WP_034066775.1	WP_034066776.1	WP_034066775.1,WP_034066776.1	2	GajB_3,GajA
UserReplicon_RM_Type_IIG_1	RM	RM_Type_IIG	WP_031633116.1	WP_031633116.1	WP_031633116.1	1	Type_IIG
UserReplicon_BREX_I_1	BREX	BREX_I	WP_023115268.1	WP_023115275.1	WP_023115268.1,WP_023115274.1,WP_023115275.1	3	brxC,pglZB,brxL
UserReplicon_Borvo_2	Borvo	Borvo	WP_124121133.1	WP_124121133.1	WP_124121133.1	1	Borvo_BovA
GCF_000791085.1_AZPAE14900_protein.faa_dir/
sys_id	type	subtype	sys_beg	sys_end	protein_in_syst	genes_count	name_of_profiles_in_sys
UserReplicon_CAS_Class1-Subtype-I-F_1	Cas	CAS_Class1-Subtype-I-F	WP_003139222.1	WP_003139228.1	WP_003139222.1,WP_003139228.1	2	cas7f_I-F_2,cas1_I-F_1
UserReplicon_Lamassu-Fam_1	Lamassu-Fam	Lamassu-Fam	WP_033991208.1	WP_033991210.1	WP_033991208.1,WP_033991209.1,WP_033991210.1	3	LmuA_effector_Mrr,LmuC_acc_Mrr,LmuB_SMC_Mrr
UserReplicon_Mokosh_TypeI_1	Mokosh	Mokosh_TypeI	WP_009681705.1	WP_009681706.1	WP_009681705.1,WP_009681706.1	2	Mokosh_TypeI_MkoA2,Mokosh_TypeI_MkoB2
UserReplicon_Shango_2	Shango	Shango	WP_033991623.1	WP_033991632.1	WP_033991623.1,WP_033991625.1,WP_033991632.1	3	Shango_SngA,Shango_SngB,Shango_SngC
UserReplicon_RM_Type_IIG_3	RM	RM_Type_IIG	WP_003109152.1	WP_003109152.1	WP_003109152.1	1	Type_IIG
UserReplicon_RM_Type_I_1	RM	RM_Type_I	WP_012077895.1	WP_012077898.1	WP_012077895.1,WP_012077896.1,WP_012077898.1	3	Type_I_S,Type_I_MTases,Type_I_REases
UserReplicon_RM_Type_III_4	RM	RM_Type_III	WP_033991216.1	WP_033991218.1	WP_033991216.1,WP_033991218.1	2	Type_III_MTases,Type_III_REases
UserReplicon_RM_Type_I_2	RM	RM_Type_I	WP_033991389.1	WP_033991400.1	WP_033991389.1,WP_033991400.1	2	Type_I_MTases,Type_I_REases
UserReplicon_BREX_V_2	BREX	BREX_V	WP_033991202.1	WP_033991213.1	WP_033991202.1,WP_033991203.1,WP_033991207.1,WP_033991213.1	4	brxC,pglX1,pglZB,brxHII
GCF_000791265.1_AZPAE14925_protein.faa_dir/
sys_id	type	subtype	sys_beg	sys_end	protein_in_syst	genes_count	name_of_profiles_in_sys
UserReplicon_Shedu_3	Shedu	Shedu	WP_031684511.1	WP_031684511.1	WP_031684511.1	1	SduA
UserReplicon_Gabija_1	Gabija	Gabija	WP_033936398.1	WP_033936399.1	WP_033936398.1,WP_033936399.1	2	GajA,GajB_1
UserReplicon_Lit_2	Lit	Lit	WP_079383137.1	WP_079383137.1	WP_079383137.1	1	Lit
UserReplicon_Thoeris_II_1	Thoeris	Thoeris_II	WP_024087536.1	WP_024087537.1	WP_024087536.1,WP_024087537.1	2	ThsB_Global,ThsA_new_petit
UserReplicon_RM_Type_IIG_1	RM	RM_Type_IIG	WP_108720502.1	WP_108720502.1	WP_108720502.1	1	Type_IIG
UserReplicon_BREX_I_2	BREX	BREX_I	WP_031684504.1	WP_031684515.1	WP_031684504.1,WP_031684509.1,WP_031684510.1,WP_031684514.1,WP_031684515.1	5	brxA_DUF1819,brxC,pglX1,pglZA,brxL
GCF_000791275.1_AZPAE14926_protein.faa_dir/
sys_id	type	subtype	sys_beg	sys_end	protein_in_syst	genes_count	name_of_profiles_in_sys
UserReplicon_CAS_Class1-Subtype-I-F_1	Cas	CAS_Class1-Subtype-I-F	WP_023103132.1	WP_023103134.1	WP_023103132.1,WP_023103133.1,WP_023103134.1	3	cas8f_I-F_4,cas3f_I-F_1,cas1_I-F_1
UserReplicon_Mokosh_TypeI_1	Mokosh	Mokosh_TypeI	WP_009681705.1	WP_009681706.1	WP_009681705.1,WP_009681706.1	2	Mokosh_TypeI_MkoA2,Mokosh_TypeI_MkoB2
UserReplicon_RM_Type_IIG_1	RM	RM_Type_IIG	WP_031633116.1	WP_031633116.1	WP_031633116.1	1	Type_IIG
UserReplicon_RM_Type_IIG_2	RM	RM_Type_IIG	WP_033945629.1	WP_033945629.1	WP_033945629.1	1	Type_IIG
UserReplicon_BREX_I_1	BREX	BREX_I	WP_023115268.1	WP_023115275.1	WP_023115268.1,WP_023115274.1,WP_023115275.1	3	brxC,pglZB,brxL
UserReplicon_Borvo_2	Borvo	Borvo	WP_124121133.1	WP_124121133.1	WP_124121133.1	1	Borvo_BovA
GCF_000791665.1_AZPAE15050_protein.faa_dir/
sys_id	type	subtype	sys_beg	sys_end	protein_in_syst	genes_count	name_of_profiles_in_sys
UserReplicon_CAS_Class1-Subtype-I-F_1	Cas	CAS_Class1-Subtype-I-F	WP_033992767.1	WP_033992769.1	WP_033992767.1,WP_033992769.1	2	cas6f_I_II_III_IV_V_VI_3,cas8f_I-F_4
UserReplicon_Gao_Iet_1	Gao_Iet	Gao_Iet	WP_023081601.1	WP_023081602.1	WP_023081601.1,WP_023081602.1	2	IetS,IetA
UserReplicon_dCTPdeaminase_2	dCTPdeaminase	dCTPdeaminase	WP_079383750.1	WP_079383750.1	WP_079383750.1	1	dCTPdeaminase
UserReplicon_Zorya_TypeI_1	Zorya	Zorya_TypeI	WP_033992041.1	WP_033992043.1	WP_033992041.1,WP_033992042.1,WP_033992043.1	3	ZorA,ZorC,ZorD
UserReplicon_RM_Type_I_1	RM	RM_Type_I	WP_012077895.1	WP_012077898.1	WP_012077895.1,WP_012077896.1,WP_012077898.1	3	Type_I_S,Type_I_MTases,Type_I_REases
UserReplicon_RM_Type_IV_2	RM	RM_Type_IV	WP_033992036.1	WP_033992036.1	WP_033992036.1	1	Type_IV_REases
GCF_000791725.1_AZPAE14958_protein.faa_dir/
sys_id	type	subtype	sys_beg	sys_end	protein_in_syst	genes_count	name_of_profiles_in_sys
UserReplicon_CAS_Class1-Subtype-I-F_1	Cas	CAS_Class1-Subtype-I-F	WP_010793035.1	WP_010793036.1	WP_010793035.1,WP_010793036.1	2	cas1_I-F_1,cas3f_I-F_1
UserReplicon_Zorya_TypeI_1	Zorya	Zorya_TypeI	WP_033976835.1	WP_033976838.1	WP_033976835.1,WP_033976836.1,WP_033976837.1,WP_033976838.1	4	ZorD,ZorC,ZorB,ZorA
UserReplicon_RM_Type_I_1	RM	RM_Type_I	WP_010793760.1	WP_010793763.1	WP_010793760.1,WP_010793762.1,WP_010793763.1	3	Type_I_REases,Type_I_S,Type_I_MTases
UserReplicon_RM_Type_I_2	RM	RM_Type_I	WP_033976840.1	WP_033976842.1	WP_033976840.1,WP_033976841.1,WP_033976842.1	3	Type_I_S,Type_I_MTases,Type_I_REases
UserReplicon_RM_Type_IV_4	RM	RM_Type_IV	WP_033977882.1	WP_033977882.1	WP_033977882.1	1	Type_IV_REases
UserReplicon_RM_Type_I_3	RM	RM_Type_I	WP_033977886.1	WP_033977897.1	WP_033977886.1,WP_033977889.1,WP_033977895.1,WP_033977897.1	4	Type_I_REases,Type_I_S,Type_I_MTases,Type_I_MTases
UserReplicon_RM_Type_IV_5	RM	RM_Type_IV	WP_052156714.1	WP_052156714.1	WP_052156714.1	1	Type_IV_REases
UserReplicon_PsyrTA_1	PsyrTA	PsyrTA	WP_033977898.1	WP_033977900.1	WP_033977898.1,WP_033977900.1	2	PsyrTA_PsyrA,PsyrTA_PsyrT
GCF_000792165.1_AZPAE14978_protein.faa_dir/
sys_id	type	subtype	sys_beg	sys_end	protein_in_syst	genes_count	name_of_profiles_in_sys
UserReplicon_CAS_Class1-Subtype-I-F_1	Cas	CAS_Class1-Subtype-I-F	WP_010793035.1	WP_010793036.1	WP_010793035.1,WP_010793036.1	2	cas1_I-F_1,cas3f_I-F_1
UserReplicon_Zorya_TypeI_1	Zorya	Zorya_TypeI	WP_033976835.1	WP_033976838.1	WP_033976835.1,WP_033976836.1,WP_033976837.1,WP_033976838.1	4	ZorD,ZorC,ZorB,ZorA
UserReplicon_RM_Type_I_1	RM	RM_Type_I	WP_010793760.1	WP_010793763.1	WP_010793760.1,WP_010793762.1,WP_010793763.1	3	Type_I_REases,Type_I_S,Type_I_MTases
UserReplicon_RM_Type_I_2	RM	RM_Type_I	WP_033976840.1	WP_033976842.1	WP_033976840.1,WP_033976841.1,WP_033976842.1	3	Type_I_S,Type_I_MTases,Type_I_REases
UserReplicon_RM_Type_IV_4	RM	RM_Type_IV	WP_033977882.1	WP_033977882.1	WP_033977882.1	1	Type_IV_REases
UserReplicon_RM_Type_I_3	RM	RM_Type_I	WP_033977886.1	WP_033977897.1	WP_033977886.1,WP_033977889.1,WP_033977895.1,WP_033977897.1	4	Type_I_REases,Type_I_S,Type_I_MTases,Type_I_MTases
UserReplicon_RM_Type_IV_5	RM	RM_Type_IV	WP_052156714.1	WP_052156714.1	WP_052156714.1	1	Type_IV_REases
UserReplicon_PsyrTA_1	PsyrTA	PsyrTA	WP_033977898.1	WP_033977900.1	WP_033977898.1,WP_033977900.1	2	PsyrTA_PsyrA,PsyrTA_PsyrT
GCF_000792305.1_AZPAE14983_protein.faa_dir/
sys_id	type	subtype	sys_beg	sys_end	protein_in_syst	genes_count	name_of_profiles_in_sys
UserReplicon_Zorya_TypeI_1	Zorya	Zorya_TypeI	WP_015649020.1	WP_015649022.1	WP_015649020.1,WP_015649021.1,WP_015649022.1	3	ZorD,ZorC,ZorB
UserReplicon_RM_Type_IV_6	RM	RM_Type_IV	WP_003158912.1	WP_003158912.1	WP_003158912.1	1	Type_IV_REases
UserReplicon_RM_Type_I_1	RM	RM_Type_I	WP_012077895.1	WP_012077898.1	WP_012077895.1,WP_012077896.1,WP_012077898.1	3	Type_I_S,Type_I_MTases,Type_I_REases
UserReplicon_RM_Type_II_3	RM	RM_Type_II	WP_025297703.1	WP_025297704.1	WP_025297703.1,WP_025297704.1	2	Type_II_MTases,Type_II_REases
UserReplicon_RM_Type_I_2	RM	RM_Type_I	WP_025297869.1	WP_025297872.1	WP_025297869.1,WP_025297872.1	2	Type_I_MTases,Type_I_REases
UserReplicon_RM_Type_IV_7	RM	RM_Type_IV	WP_033895419.1	WP_033895419.1	WP_033895419.1	1	Type_IV_REases
UserReplicon_RM_Type_IIG_4	RM	RM_Type_IIG	WP_033981139.1	WP_033981139.1	WP_033981139.1	1	Type_IIG
UserReplicon_RM_Type_IV_8	RM	RM_Type_IV	WP_045175673.1	WP_045175673.1	WP_045175673.1	1	Type_IV_REases
UserReplicon_RM_Type_IIG_5	RM	RM_Type_IIG	WP_124141263.1	WP_124141263.1	WP_124141263.1	1	Type_IIG
GCF_000792445.1_AZPAE14989_protein.faa_dir/
sys_id	type	subtype	sys_beg	sys_end	protein_in_syst	genes_count	name_of_profiles_in_sys
UserReplicon_CAS_Class1-Subtype-I-F_1	Cas	CAS_Class1-Subtype-I-F	WP_003139222.1	WP_003139228.1	WP_003139222.1,WP_003139228.1	2	cas7f_I-F_2,cas1_I-F_1
UserReplicon_Gabija_1	Gabija	Gabija	WP_034019963.1	WP_034019966.1	WP_034019963.1,WP_034019966.1	2	GajA,GajB_2
UserReplicon_Rst_HelicaseDUF2290_2	Rst_HelicaseDUF2290	Rst_HelicaseDUF2290	WP_079381482.1	WP_079381483.1	WP_079381482.1,WP_079381483.1	2	Helicase,DUF2290
UserReplicon_RosmerTA_1	RosmerTA	RosmerTA	WP_034019959.1	WP_034019961.1	WP_034019959.1,WP_034019961.1	2	RosmerTA_RmrT_2585209417,RosmerTA_RmrA_2585209417
UserReplicon_Zorya_TypeI_2	Zorya	Zorya_TypeI	WP_034020193.1	WP_034020203.1	WP_034020193.1,WP_034020197.1,WP_034020200.1,WP_034020203.1	4	ZorA,ZorB,ZorC,ZorD
UserReplicon_RM_Type_IIG_1	RM	RM_Type_IIG	WP_003109152.1	WP_003109152.1	WP_003109152.1	1	Type_IIG
UserReplicon_RM_Type_III_4	RM	RM_Type_III	WP_033991216.1	WP_033991218.1	WP_033991216.1,WP_033991218.1	2	Type_III_MTases,Type_III_REases
UserReplicon_RM_Type_IIG_2	RM	RM_Type_IIG	WP_034019845.1	WP_034019845.1	WP_034019845.1	1	Type_IIG
UserReplicon_RM_Type_IIG_3	RM	RM_Type_IIG	WP_034020211.1	WP_034020211.1	WP_034020211.1	1	Type_IIG
UserReplicon_RM_Type_IV_5	RM	RM_Type_IV	WP_034020225.1	WP_034020238.1	WP_034020225.1,WP_034020238.1	2	Type_IV_REases,Type_IV_REases
GCF_000792705.1_AZPAE15002_protein.faa_dir/
sys_id	type	subtype	sys_beg	sys_end	protein_in_syst	genes_count	name_of_profiles_in_sys
UserReplicon_RM_Type_II_2	RM	RM_Type_II	WP_025297703.1	WP_025297704.1	WP_025297703.1,WP_025297704.1	2	Type_II_MTases,Type_II_REases
UserReplicon_RM_Type_I_1	RM	RM_Type_I	WP_025297869.1	WP_025297872.1	WP_025297869.1,WP_025297872.1	2	Type_I_MTases,Type_I_REases
UserReplicon_RM_Type_IV_5	RM	RM_Type_IV	WP_033895419.1	WP_033895419.1	WP_033895419.1	1	Type_IV_REases
UserReplicon_RM_Type_IIG_3	RM	RM_Type_IIG	WP_033981139.1	WP_033981139.1	WP_033981139.1	1	Type_IIG
UserReplicon_RM_Type_IV_6	RM	RM_Type_IV	WP_045175673.1	WP_045175673.1	WP_045175673.1	1	Type_IV_REases
UserReplicon_RM_Type_IIG_4	RM	RM_Type_IIG	WP_124135692.1	WP_124135692.1	WP_124135692.1	1	Type_IIG
GCF_000792805.1_AZPAE15007_protein.faa_dir/
sys_id	type	subtype	sys_beg	sys_end	protein_in_syst	genes_count	name_of_profiles_in_sys
UserReplicon_Zorya_TypeI_1	Zorya	Zorya_TypeI	WP_015649020.1	WP_015649022.1	WP_015649020.1,WP_015649021.1,WP_015649022.1	3	ZorD,ZorC,ZorB
UserReplicon_RM_Type_II_2	RM	RM_Type_II	WP_025297703.1	WP_025297704.1	WP_025297703.1,WP_025297704.1	2	Type_II_MTases,Type_II_REases
UserReplicon_RM_Type_I_1	RM	RM_Type_I	WP_025297869.1	WP_025297872.1	WP_025297869.1,WP_025297872.1	2	Type_I_MTases,Type_I_REases
UserReplicon_RM_Type_IV_5	RM	RM_Type_IV	WP_033895419.1	WP_033895419.1	WP_033895419.1	1	Type_IV_REases
UserReplicon_RM_Type_IIG_3	RM	RM_Type_IIG	WP_033981139.1	WP_033981139.1	WP_033981139.1	1	Type_IIG
UserReplicon_RM_Type_IV_6	RM	RM_Type_IV	WP_045175673.1	WP_045175673.1	WP_045175673.1	1	Type_IV_REases
UserReplicon_RM_Type_IIG_4	RM	RM_Type_IIG	WP_124135692.1	WP_124135692.1	WP_124135692.1	1	Type_IIG
GCF_000792845.1_AZPAE15009_protein.faa_dir/
sys_id	type	subtype	sys_beg	sys_end	protein_in_syst	genes_count	name_of_profiles_in_sys
UserReplicon_Zorya_TypeI_1	Zorya	Zorya_TypeI	WP_015649020.1	WP_015649022.1	WP_015649020.1,WP_015649021.1,WP_015649022.1	3	ZorD,ZorC,ZorB
UserReplicon_RM_Type_II_2	RM	RM_Type_II	WP_025297703.1	WP_025297704.1	WP_025297703.1,WP_025297704.1	2	Type_II_MTases,Type_II_REases
UserReplicon_RM_Type_I_1	RM	RM_Type_I	WP_025297869.1	WP_025297872.1	WP_025297869.1,WP_025297872.1	2	Type_I_MTases,Type_I_REases
UserReplicon_RM_Type_IV_5	RM	RM_Type_IV	WP_033895419.1	WP_033895419.1	WP_033895419.1	1	Type_IV_REases
UserReplicon_RM_Type_IIG_3	RM	RM_Type_IIG	WP_033981139.1	WP_033981139.1	WP_033981139.1	1	Type_IIG
UserReplicon_RM_Type_IV_6	RM	RM_Type_IV	WP_045175673.1	WP_045175673.1	WP_045175673.1	1	Type_IV_REases
UserReplicon_RM_Type_IIG_4	RM	RM_Type_IIG	WP_124135692.1	WP_124135692.1	WP_124135692.1	1	Type_IIG
GCF_000793005.1_AZPAE15017_protein.faa_dir/
sys_id	type	subtype	sys_beg	sys_end	protein_in_syst	genes_count	name_of_profiles_in_sys
UserReplicon_CAS_Class1-Subtype-I-F_1	Cas	CAS_Class1-Subtype-I-F	WP_033978291.1	WP_033978297.1	WP_033978291.1,WP_033978292.1,WP_033978293.1,WP_033978294.1,WP_033978295.1,WP_033978297.1	6	cas6f_I_II_III_IV_V_VI_3,cas7f_I-F_2,cas5f_I-F_3,cas8f_I-F_4,cas3f_I-F_1,cas1_I-F_1
UserReplicon_Gabija_2	Gabija	Gabija	WP_033975295.1	WP_033975296.1	WP_033975295.1,WP_033975296.1	2	GajA,GajB_2
UserReplicon_Gabija_3	Gabija	Gabija	WP_033975316.1	WP_033975318.1	WP_033975316.1,WP_033975318.1	2	GajA,GajB_2
UserReplicon_Abi2_1	Abi2	Abi2	WP_033976497.1	WP_033976497.1	WP_033976497.1	1	Abi_2
UserReplicon_Zorya_TypeI_1	Zorya	Zorya_TypeI	WP_033975352.1	WP_033975357.1	WP_033975352.1,WP_033975354.1,WP_033975356.1,WP_033975357.1	4	ZorA,ZorB,ZorC,ZorD
UserReplicon_RM_Type_IIG_3	RM	RM_Type_IIG	WP_033975360.1	WP_033975360.1	WP_033975360.1	1	Type_IIG
UserReplicon_RM_Type_II_2	RM	RM_Type_II	WP_033976154.1	WP_033976156.1	WP_033976154.1,WP_033976156.1	2	Type_II_REases,Type_II_MTases
UserReplicon_RM_Type_I_1	RM	RM_Type_I	WP_033976498.1	WP_033976502.1	WP_033976498.1,WP_033976499.1,WP_033976502.1	3	Type_I_S,Type_I_MTases,Type_I_REases
UserReplicon_RM_Type_IV_4	RM	RM_Type_IV	WP_193376782.1	WP_193376782.1	WP_193376782.1	1	Type_IV_REases
UserReplicon_AVAST_I_1	AVAST	AVAST_I	WP_033978792.1	WP_033978793.1	WP_033978792.1,WP_033978793.1	2	Avs1A,Avs1B
GCF_000793085.1_AZPAE15021_protein.faa_dir/
sys_id	type	subtype	sys_beg	sys_end	protein_in_syst	genes_count	name_of_profiles_in_sys
UserReplicon_CAS_Class1-Subtype-I-F_1	Cas	CAS_Class1-Subtype-I-F	WP_010793035.1	WP_010793036.1	WP_010793035.1,WP_010793036.1	2	cas1_I-F_1,cas3f_I-F_1
UserReplicon_dCTPdeaminase_1	dCTPdeaminase	dCTPdeaminase	WP_023082018.1	WP_023082018.1	WP_023082018.1	1	dCTPdeaminase
UserReplicon_Zorya_TypeI_1	Zorya	Zorya_TypeI	WP_033976835.1	WP_033976838.1	WP_033976835.1,WP_033976836.1,WP_033976837.1,WP_033976838.1	4	ZorD,ZorC,ZorB,ZorA
UserReplicon_RM_Type_I_1	RM	RM_Type_I	WP_010793760.1	WP_010793763.1	WP_010793760.1,WP_010793762.1,WP_010793763.1	3	Type_I_REases,Type_I_S,Type_I_MTases
UserReplicon_RM_Type_I_2	RM	RM_Type_I	WP_033976840.1	WP_033976842.1	WP_033976840.1,WP_033976841.1,WP_033976842.1	3	Type_I_S,Type_I_MTases,Type_I_REases
GCF_000793385.1_AZPAE15072_protein.faa_dir/
sys_id	type	subtype	sys_beg	sys_end	protein_in_syst	genes_count	name_of_profiles_in_sys
UserReplicon_CAS_Class1-Subtype-I-F_1	Cas	CAS_Class1-Subtype-I-F	WP_023103132.1	WP_023103134.1	WP_023103132.1,WP_023103133.1,WP_023103134.1	3	cas8f_I-F_4,cas3f_I-F_1,cas1_I-F_1
UserReplicon_Gabija_1	Gabija	Gabija	WP_033953302.1	WP_033953303.1	WP_033953302.1,WP_033953303.1	2	GajA,GajB_1
UserReplicon_RM_Type_IIG_2	RM	RM_Type_IIG	WP_031633116.1	WP_031633116.1	WP_031633116.1	1	Type_IIG
UserReplicon_RM_Type_II_1	RM	RM_Type_II	WP_079383320.1	WP_079383321.1	WP_079383320.1,WP_079383321.1	2	Type_II_MTases,Type_II_REases
UserReplicon_RM_Type_IV_3	RM	RM_Type_IV	WP_124156662.1	WP_124156662.1	WP_124156662.1	1	Type_IV_REases
UserReplicon_Borvo_1	Borvo	Borvo	WP_124121133.1	WP_124121133.1	WP_124121133.1	1	Borvo_BovA
GCF_000793395.1_AZPAE15066_protein.faa_dir/
sys_id	type	subtype	sys_beg	sys_end	protein_in_syst	genes_count	name_of_profiles_in_sys
UserReplicon_Zorya_TypeI_1	Zorya	Zorya_TypeI	WP_015649020.1	WP_015649022.1	WP_015649020.1,WP_015649021.1,WP_015649022.1	3	ZorD,ZorC,ZorB
UserReplicon_RM_Type_I_1	RM	RM_Type_I	WP_012077895.1	WP_012077898.1	WP_012077895.1,WP_012077896.1,WP_012077898.1	3	Type_I_S,Type_I_MTases,Type_I_REases
UserReplicon_RM_Type_II_3	RM	RM_Type_II	WP_025297703.1	WP_025297704.1	WP_025297703.1,WP_025297704.1	2	Type_II_MTases,Type_II_REases
UserReplicon_RM_Type_I_2	RM	RM_Type_I	WP_025297869.1	WP_025297872.1	WP_025297869.1,WP_025297872.1	2	Type_I_MTases,Type_I_REases
UserReplicon_RM_Type_IV_6	RM	RM_Type_IV	WP_033895419.1	WP_033895419.1	WP_033895419.1	1	Type_IV_REases
UserReplicon_RM_Type_IIG_4	RM	RM_Type_IIG	WP_033981139.1	WP_033981139.1	WP_033981139.1	1	Type_IIG
UserReplicon_RM_Type_IV_7	RM	RM_Type_IV	WP_045175673.1	WP_045175673.1	WP_045175673.1	1	Type_IV_REases
UserReplicon_RM_Type_IIG_5	RM	RM_Type_IIG	WP_124135692.1	WP_124135692.1	WP_124135692.1	1	Type_IIG
GCF_000793595.1_AZPAE14939_protein.faa_dir/
sys_id	type	subtype	sys_beg	sys_end	protein_in_syst	genes_count	name_of_profiles_in_sys
UserReplicon_Shedu_1	Shedu	Shedu	WP_010791718.1	WP_010791718.1	WP_010791718.1	1	SduA
UserReplicon_BREX_1	BREX	BREX	WP_043087431.1	WP_043087434.1	WP_043087431.1,WP_043087433.1,WP_043087434.1	3	pglZB,pglX1,brxC
GCF_000793725.1_AZPAE15033_protein.faa_dir/
sys_id	type	subtype	sys_beg	sys_end	protein_in_syst	genes_count	name_of_profiles_in_sys
UserReplicon_CAS_Class1-Subtype-I-F_1	Cas	CAS_Class1-Subtype-I-F	WP_023103131.1	WP_023103134.1	WP_023103131.1,WP_023103132.1,WP_023103133.1,WP_023103134.1	4	cas5f_I-F_3,cas8f_I-F_4,cas3f_I-F_1,cas1_I-F_1
UserReplicon_RM_Type_IIG_1	RM	RM_Type_IIG	WP_031633116.1	WP_031633116.1	WP_031633116.1	1	Type_IIG
UserReplicon_BREX_I_1	BREX	BREX_I	WP_023115268.1	WP_023115275.1	WP_023115268.1,WP_023115274.1,WP_023115275.1	3	brxC,pglZB,brxL
UserReplicon_Borvo_2	Borvo	Borvo	WP_124121133.1	WP_124121133.1	WP_124121133.1	1	Borvo_BovA
GCF_000793845.1_AZPAE14913_protein.faa_dir/
sys_id	type	subtype	sys_beg	sys_end	protein_in_syst	genes_count	name_of_profiles_in_sys
UserReplicon_Shedu_3	Shedu	Shedu	WP_031684511.1	WP_031684511.1	WP_031684511.1	1	SduA
UserReplicon_Gabija_1	Gabija	Gabija	WP_033936398.1	WP_033936399.1	WP_033936398.1,WP_033936399.1	2	GajA,GajB_1
UserReplicon_Lit_2	Lit	Lit	WP_079383137.1	WP_079383137.1	WP_079383137.1	1	Lit
UserReplicon_Thoeris_II_1	Thoeris	Thoeris_II	WP_024087536.1	WP_024087537.1	WP_024087536.1,WP_024087537.1	2	ThsB_Global,ThsA_new_petit
UserReplicon_RM_Type_IIG_1	RM	RM_Type_IIG	WP_108720502.1	WP_108720502.1	WP_108720502.1	1	Type_IIG
UserReplicon_BREX_I_2	BREX	BREX_I	WP_031684504.1	WP_031684515.1	WP_031684504.1,WP_031684509.1,WP_031684510.1,WP_031684514.1,WP_031684515.1	5	brxA_DUF1819,brxC,pglX1,pglZA,brxL
GCF_000793885.1_AZPAE14914_protein.faa_dir/
sys_id	type	subtype	sys_beg	sys_end	protein_in_syst	genes_count	name_of_profiles_in_sys
UserReplicon_CAS_Class1-Subtype-I-F_1	Cas	CAS_Class1-Subtype-I-F	WP_023103132.1	WP_023103134.1	WP_023103132.1,WP_023103133.1,WP_023103134.1	3	cas8f_I-F_4,cas3f_I-F_1,cas1_I-F_1
UserReplicon_Mokosh_TypeI_1	Mokosh	Mokosh_TypeI	WP_009681705.1	WP_009681706.1	WP_009681705.1,WP_009681706.1	2	Mokosh_TypeI_MkoA2,Mokosh_TypeI_MkoB2
UserReplicon_RM_Type_IIG_1	RM	RM_Type_IIG	WP_031633116.1	WP_031633116.1	WP_031633116.1	1	Type_IIG
UserReplicon_RM_Type_IIG_2	RM	RM_Type_IIG	WP_033945629.1	WP_033945629.1	WP_033945629.1	1	Type_IIG
UserReplicon_BREX_I_1	BREX	BREX_I	WP_023115268.1	WP_023115275.1	WP_023115268.1,WP_023115274.1,WP_023115275.1	3	brxC,pglZB,brxL
UserReplicon_Borvo_2	Borvo	Borvo	WP_124121133.1	WP_124121133.1	WP_124121133.1	1	Borvo_BovA
GCF_000794085.1_AZPAE14933_protein.faa_dir/
sys_id	type	subtype	sys_beg	sys_end	protein_in_syst	genes_count	name_of_profiles_in_sys
UserReplicon_Zorya_TypeI_1	Zorya	Zorya_TypeI	WP_015649020.1	WP_015649022.1	WP_015649020.1,WP_015649021.1,WP_015649022.1	3	ZorD,ZorC,ZorB
UserReplicon_RM_Type_I_1	RM	RM_Type_I	WP_012077895.1	WP_012077898.1	WP_012077895.1,WP_012077896.1,WP_012077898.1	3	Type_I_S,Type_I_MTases,Type_I_REases
UserReplicon_RM_Type_II_3	RM	RM_Type_II	WP_025297703.1	WP_025297704.1	WP_025297703.1,WP_025297704.1	2	Type_II_MTases,Type_II_REases
UserReplicon_RM_Type_I_2	RM	RM_Type_I	WP_025297869.1	WP_025297872.1	WP_025297869.1,WP_025297872.1	2	Type_I_MTases,Type_I_REases
UserReplicon_RM_Type_IV_6	RM	RM_Type_IV	WP_033895419.1	WP_033895419.1	WP_033895419.1	1	Type_IV_REases
UserReplicon_RM_Type_IIG_4	RM	RM_Type_IIG	WP_033981139.1	WP_033981139.1	WP_033981139.1	1	Type_IIG
UserReplicon_RM_Type_IV_7	RM	RM_Type_IV	WP_045175673.1	WP_045175673.1	WP_045175673.1	1	Type_IV_REases
UserReplicon_RM_Type_IIG_5	RM	RM_Type_IIG	WP_124135692.1	WP_124135692.1	WP_124135692.1	1	Type_IIG
GCF_000794245.1_AZPAE14834_protein.faa_dir/
sys_id	type	subtype	sys_beg	sys_end	protein_in_syst	genes_count	name_of_profiles_in_sys
UserReplicon_CAS_Class1-Subtype-I-F_1	Cas	CAS_Class1-Subtype-I-F	WP_010793035.1	WP_010793036.1	WP_010793035.1,WP_010793036.1	2	cas1_I-F_1,cas3f_I-F_1
UserReplicon_dCTPdeaminase_1	dCTPdeaminase	dCTPdeaminase	WP_023082018.1	WP_023082018.1	WP_023082018.1	1	dCTPdeaminase
UserReplicon_Zorya_TypeI_1	Zorya	Zorya_TypeI	WP_033976835.1	WP_033976838.1	WP_033976835.1,WP_033976836.1,WP_033976837.1,WP_033976838.1	4	ZorD,ZorC,ZorB,ZorA
UserReplicon_RM_Type_I_1	RM	RM_Type_I	WP_010793760.1	WP_010793763.1	WP_010793760.1,WP_010793762.1,WP_010793763.1	3	Type_I_REases,Type_I_S,Type_I_MTases
UserReplicon_RM_Type_I_2	RM	RM_Type_I	WP_033976840.1	WP_033976842.1	WP_033976840.1,WP_033976841.1,WP_033976842.1	3	Type_I_S,Type_I_MTases,Type_I_REases
GCF_000794265.1_AZPAE14833_protein.faa_dir/
sys_id	type	subtype	sys_beg	sys_end	protein_in_syst	genes_count	name_of_profiles_in_sys
UserReplicon_CAS_Class1-Subtype-I-F_1	Cas	CAS_Class1-Subtype-I-F	WP_010793035.1	WP_010793036.1	WP_010793035.1,WP_010793036.1	2	cas1_I-F_1,cas3f_I-F_1
UserReplicon_dCTPdeaminase_1	dCTPdeaminase	dCTPdeaminase	WP_023082018.1	WP_023082018.1	WP_023082018.1	1	dCTPdeaminase
UserReplicon_Zorya_TypeI_1	Zorya	Zorya_TypeI	WP_033976835.1	WP_033976838.1	WP_033976835.1,WP_033976836.1,WP_033976837.1,WP_033976838.1	4	ZorD,ZorC,ZorB,ZorA
UserReplicon_RM_Type_I_1	RM	RM_Type_I	WP_010793760.1	WP_010793763.1	WP_010793760.1,WP_010793762.1,WP_010793763.1	3	Type_I_REases,Type_I_S,Type_I_MTases
UserReplicon_RM_Type_I_2	RM	RM_Type_I	WP_033976840.1	WP_033976842.1	WP_033976840.1,WP_033976841.1,WP_033976842.1	3	Type_I_S,Type_I_MTases,Type_I_REases
GCF_000794405.1_AZPAE14554_protein.faa_dir/
sys_id	type	subtype	sys_beg	sys_end	protein_in_syst	genes_count	name_of_profiles_in_sys
UserReplicon_Zorya_TypeI_1	Zorya	Zorya_TypeI	WP_015649020.1	WP_015649022.1	WP_015649020.1,WP_015649021.1,WP_015649022.1	3	ZorD,ZorC,ZorB
UserReplicon_RM_Type_I_1	RM	RM_Type_I	WP_012077895.1	WP_012077898.1	WP_012077895.1,WP_012077896.1,WP_012077898.1	3	Type_I_S,Type_I_MTases,Type_I_REases
UserReplicon_RM_Type_II_3	RM	RM_Type_II	WP_025297703.1	WP_025297704.1	WP_025297703.1,WP_025297704.1	2	Type_II_MTases,Type_II_REases
UserReplicon_RM_Type_I_2	RM	RM_Type_I	WP_025297869.1	WP_025297872.1	WP_025297869.1,WP_025297872.1	2	Type_I_MTases,Type_I_REases
UserReplicon_RM_Type_IV_6	RM	RM_Type_IV	WP_033895419.1	WP_033895419.1	WP_033895419.1	1	Type_IV_REases
UserReplicon_RM_Type_IIG_4	RM	RM_Type_IIG	WP_033981139.1	WP_033981139.1	WP_033981139.1	1	Type_IIG
UserReplicon_RM_Type_IV_7	RM	RM_Type_IV	WP_034000055.1	WP_034000055.1	WP_034000055.1	1	Type_IV_REases
UserReplicon_RM_Type_IV_8	RM	RM_Type_IV	WP_045175673.1	WP_045175673.1	WP_045175673.1	1	Type_IV_REases
UserReplicon_RM_Type_IIG_5	RM	RM_Type_IIG	WP_124135692.1	WP_124135692.1	WP_124135692.1	1	Type_IIG
GCF_000794515.1_AZPAE14687_protein.faa_dir/
sys_id	type	subtype	sys_beg	sys_end	protein_in_syst	genes_count	name_of_profiles_in_sys
UserReplicon_Gabija_1	Gabija	Gabija	WP_043106468.1	WP_043106469.1	WP_043106468.1,WP_043106469.1	2	GajA,GajB_2
UserReplicon_Mokosh_TypeI_1	Mokosh	Mokosh_TypeI	WP_043105871.1	WP_043105874.1	WP_043105871.1,WP_043105873.1,WP_043105874.1	3	Mokosh_TypeI_MkoB,Mokosh_TypeI_MkoA,Mokosh_TypeI_MkoA
UserReplicon_RM_Type_IIG_3	RM	RM_Type_IIG	WP_031688111.1	WP_031688111.1	WP_031688111.1	1	Type_IIG
UserReplicon_RM_Type_I_1	RM	RM_Type_I	WP_043105883.1	WP_043105884.1	WP_043105883.1,WP_043105884.1	2	Type_I_MTases,Type_I_REases
UserReplicon_RM_Type_I_2	RM	RM_Type_I	WP_043106464.1	WP_043106470.1	WP_043106464.1,WP_043106466.1,WP_043106470.1	3	Type_I_MTases,Type_I_MTases,Type_I_REases
UserReplicon_RM_Type_IV_4	RM	RM_Type_IV	WP_043106471.1	WP_043106472.1	WP_043106471.1,WP_043106472.1	2	Type_IV_REases,Type_IV_REases
UserReplicon_RM_Type_IV_5	RM	RM_Type_IV	WP_237752229.1	WP_237752229.1	WP_237752229.1	1	Type_IV_REases
UserReplicon_PsyrTA_1	PsyrTA	PsyrTA	WP_043106462.1	WP_043106463.1	WP_043106462.1,WP_043106463.1	2	PsyrTA_PsyrT,PsyrTA_PsyrA
UserReplicon_BREX_1	BREX	BREX	WP_043106421.1	WP_043106447.1	WP_043106421.1,WP_043106423.1,WP_043106425.1,WP_043106443.1,WP_043106447.1	5	brxC,brxB_DUF1788,brxA_DUF1819,pglZB,pglX1
GCF_000794885.1_AZPAE14727_protein.faa_dir/
sys_id	type	subtype	sys_beg	sys_end	protein_in_syst	genes_count	name_of_profiles_in_sys
UserReplicon_Zorya_TypeI_1	Zorya	Zorya_TypeI	WP_015649020.1	WP_015649022.1	WP_015649020.1,WP_015649021.1,WP_015649022.1	3	ZorD,ZorC,ZorB
UserReplicon_RM_Type_I_1	RM	RM_Type_I	WP_012077895.1	WP_012077898.1	WP_012077895.1,WP_012077896.1,WP_012077898.1	3	Type_I_S,Type_I_MTases,Type_I_REases
UserReplicon_RM_Type_II_3	RM	RM_Type_II	WP_025297703.1	WP_025297704.1	WP_025297703.1,WP_025297704.1	2	Type_II_MTases,Type_II_REases
UserReplicon_RM_Type_I_2	RM	RM_Type_I	WP_025297869.1	WP_025297872.1	WP_025297869.1,WP_025297872.1	2	Type_I_MTases,Type_I_REases
UserReplicon_RM_Type_IV_6	RM	RM_Type_IV	WP_033895419.1	WP_033895419.1	WP_033895419.1	1	Type_IV_REases
UserReplicon_RM_Type_IIG_4	RM	RM_Type_IIG	WP_033981139.1	WP_033981139.1	WP_033981139.1	1	Type_IIG
UserReplicon_RM_Type_IV_7	RM	RM_Type_IV	WP_045175673.1	WP_045175673.1	WP_045175673.1	1	Type_IV_REases
UserReplicon_RM_Type_IIG_5	RM	RM_Type_IIG	WP_124135692.1	WP_124135692.1	WP_124135692.1	1	Type_IIG
GCF_000794905.1_AZPAE14728_protein.faa_dir/
sys_id	type	subtype	sys_beg	sys_end	protein_in_syst	genes_count	name_of_profiles_in_sys
UserReplicon_Zorya_TypeI_1	Zorya	Zorya_TypeI	WP_015649020.1	WP_015649022.1	WP_015649020.1,WP_015649021.1,WP_015649022.1	3	ZorD,ZorC,ZorB
UserReplicon_RM_Type_I_1	RM	RM_Type_I	WP_012077895.1	WP_012077898.1	WP_012077895.1,WP_012077896.1,WP_012077898.1	3	Type_I_S,Type_I_MTases,Type_I_REases
UserReplicon_RM_Type_II_3	RM	RM_Type_II	WP_025297703.1	WP_025297704.1	WP_025297703.1,WP_025297704.1	2	Type_II_MTases,Type_II_REases
UserReplicon_RM_Type_I_2	RM	RM_Type_I	WP_025297869.1	WP_025297872.1	WP_025297869.1,WP_025297872.1	2	Type_I_MTases,Type_I_REases
UserReplicon_RM_Type_IV_6	RM	RM_Type_IV	WP_033895419.1	WP_033895419.1	WP_033895419.1	1	Type_IV_REases
UserReplicon_RM_Type_IIG_4	RM	RM_Type_IIG	WP_033981139.1	WP_033981139.1	WP_033981139.1	1	Type_IIG
UserReplicon_RM_Type_IV_7	RM	RM_Type_IV	WP_045175673.1	WP_045175673.1	WP_045175673.1	1	Type_IV_REases
UserReplicon_RM_Type_IIG_5	RM	RM_Type_IIG	WP_124135692.1	WP_124135692.1	WP_124135692.1	1	Type_IIG
GCF_000794925.1_AZPAE14729_protein.faa_dir/
sys_id	type	subtype	sys_beg	sys_end	protein_in_syst	genes_count	name_of_profiles_in_sys
UserReplicon_Zorya_TypeI_1	Zorya	Zorya_TypeI	WP_015649020.1	WP_015649022.1	WP_015649020.1,WP_015649021.1,WP_015649022.1	3	ZorD,ZorC,ZorB
UserReplicon_RM_Type_I_1	RM	RM_Type_I	WP_012077895.1	WP_012077898.1	WP_012077895.1,WP_012077896.1,WP_012077898.1	3	Type_I_S,Type_I_MTases,Type_I_REases
UserReplicon_RM_Type_II_3	RM	RM_Type_II	WP_025297703.1	WP_025297704.1	WP_025297703.1,WP_025297704.1	2	Type_II_MTases,Type_II_REases
UserReplicon_RM_Type_I_2	RM	RM_Type_I	WP_025297869.1	WP_025297872.1	WP_025297869.1,WP_025297872.1	2	Type_I_MTases,Type_I_REases
UserReplicon_RM_Type_IV_6	RM	RM_Type_IV	WP_033895419.1	WP_033895419.1	WP_033895419.1	1	Type_IV_REases
UserReplicon_RM_Type_IIG_4	RM	RM_Type_IIG	WP_033981139.1	WP_033981139.1	WP_033981139.1	1	Type_IIG
UserReplicon_RM_Type_IV_7	RM	RM_Type_IV	WP_045175673.1	WP_045175673.1	WP_045175673.1	1	Type_IV_REases
UserReplicon_RM_Type_IIG_5	RM	RM_Type_IIG	WP_124141263.1	WP_124141263.1	WP_124141263.1	1	Type_IIG
GCF_000795085.1_AZPAE14813_protein.faa_dir/
sys_id	type	subtype	sys_beg	sys_end	protein_in_syst	genes_count	name_of_profiles_in_sys
UserReplicon_Lamassu-Fam_2	Lamassu-Fam	Lamassu-Fam	WP_019726256.1	WP_019726258.1	WP_019726256.1,WP_019726257.1,WP_019726258.1	3	LmuA_effector_Cap4_nuclease_II,LmuC_acc_Cap4_nuclease,LmuB_SMC_Cap4_nuclease_II
UserReplicon_Gao_Iet_1	Gao_Iet	Gao_Iet	WP_023081601.1	WP_023081602.1	WP_023081601.1,WP_023081602.1	2	IetS,IetA
UserReplicon_Shedu_3	Shedu	Shedu	WP_031684511.1	WP_031684511.1	WP_031684511.1	1	SduA
UserReplicon_RM_Type_IIG_1	RM	RM_Type_IIG	WP_108720502.1	WP_108720502.1	WP_108720502.1	1	Type_IIG
UserReplicon_BREX_I_2	BREX	BREX_I	WP_031684504.1	WP_031684515.1	WP_031684504.1,WP_031684509.1,WP_031684510.1,WP_031684514.1,WP_031684515.1	5	brxA_DUF1819,brxC,pglX1,pglZA,brxL
GCF_000795565.1_AZPAE13864_protein.faa_dir/
sys_id	type	subtype	sys_beg	sys_end	protein_in_syst	genes_count	name_of_profiles_in_sys
UserReplicon_CAS_Class1-Subtype-I-F_1	Cas	CAS_Class1-Subtype-I-F	WP_010793035.1	WP_010793036.1	WP_010793035.1,WP_010793036.1	2	cas1_I-F_1,cas3f_I-F_1
UserReplicon_dCTPdeaminase_1	dCTPdeaminase	dCTPdeaminase	WP_023082018.1	WP_023082018.1	WP_023082018.1	1	dCTPdeaminase
UserReplicon_Zorya_TypeI_1	Zorya	Zorya_TypeI	WP_033976835.1	WP_033976838.1	WP_033976835.1,WP_033976836.1,WP_033976837.1,WP_033976838.1	4	ZorD,ZorC,ZorB,ZorA
UserReplicon_RM_Type_I_1	RM	RM_Type_I	WP_010793760.1	WP_010793763.1	WP_010793760.1,WP_010793762.1,WP_010793763.1	3	Type_I_REases,Type_I_S,Type_I_MTases
UserReplicon_RM_Type_I_2	RM	RM_Type_I	WP_033976840.1	WP_033976842.1	WP_033976840.1,WP_033976841.1,WP_033976842.1	3	Type_I_S,Type_I_MTases,Type_I_REases
GCF_000795625.1_AZPAE13872_protein.faa_dir/
sys_id	type	subtype	sys_beg	sys_end	protein_in_syst	genes_count	name_of_profiles_in_sys
UserReplicon_Gabija_1	Gabija	Gabija	WP_043106468.1	WP_043106469.1	WP_043106468.1,WP_043106469.1	2	GajA,GajB_2
UserReplicon_Mokosh_TypeI_1	Mokosh	Mokosh_TypeI	WP_043105871.1	WP_043105874.1	WP_043105871.1,WP_043105873.1,WP_043105874.1	3	Mokosh_TypeI_MkoB,Mokosh_TypeI_MkoA,Mokosh_TypeI_MkoA
UserReplicon_RM_Type_IIG_3	RM	RM_Type_IIG	WP_031688111.1	WP_031688111.1	WP_031688111.1	1	Type_IIG
UserReplicon_RM_Type_I_1	RM	RM_Type_I	WP_043105883.1	WP_043105884.1	WP_043105883.1,WP_043105884.1	2	Type_I_MTases,Type_I_REases
UserReplicon_RM_Type_I_2	RM	RM_Type_I	WP_043106464.1	WP_043106470.1	WP_043106464.1,WP_043106466.1,WP_043106470.1	3	Type_I_MTases,Type_I_MTases,Type_I_REases
UserReplicon_RM_Type_IV_4	RM	RM_Type_IV	WP_043106471.1	WP_043106472.1	WP_043106471.1,WP_043106472.1	2	Type_IV_REases,Type_IV_REases
UserReplicon_RM_Type_IV_5	RM	RM_Type_IV	WP_043107347.1	WP_043107347.1	WP_043107347.1	1	Type_IV_REases
UserReplicon_PsyrTA_1	PsyrTA	PsyrTA	WP_043106462.1	WP_043106463.1	WP_043106462.1,WP_043106463.1	2	PsyrTA_PsyrT,PsyrTA_PsyrA
UserReplicon_BREX_1	BREX	BREX	WP_043106421.1	WP_043106447.1	WP_043106421.1,WP_043106423.1,WP_043106425.1,WP_043106443.1,WP_043106447.1	5	brxC,brxB_DUF1788,brxA_DUF1819,pglZB,pglX1
GCF_000795865.1_AZPAE14724_protein.faa_dir/
sys_id	type	subtype	sys_beg	sys_end	protein_in_syst	genes_count	name_of_profiles_in_sys
UserReplicon_Zorya_TypeI_1	Zorya	Zorya_TypeI	WP_015649020.1	WP_015649022.1	WP_015649020.1,WP_015649021.1,WP_015649022.1	3	ZorD,ZorC,ZorB
UserReplicon_RM_Type_I_1	RM	RM_Type_I	WP_012077895.1	WP_012077898.1	WP_012077895.1,WP_012077896.1,WP_012077898.1	3	Type_I_S,Type_I_MTases,Type_I_REases
UserReplicon_RM_Type_II_3	RM	RM_Type_II	WP_025297703.1	WP_025297704.1	WP_025297703.1,WP_025297704.1	2	Type_II_MTases,Type_II_REases
UserReplicon_RM_Type_I_2	RM	RM_Type_I	WP_025297869.1	WP_025297872.1	WP_025297869.1,WP_025297872.1	2	Type_I_MTases,Type_I_REases
UserReplicon_RM_Type_IV_6	RM	RM_Type_IV	WP_033895419.1	WP_033895419.1	WP_033895419.1	1	Type_IV_REases
UserReplicon_RM_Type_IIG_4	RM	RM_Type_IIG	WP_033981139.1	WP_033981139.1	WP_033981139.1	1	Type_IIG
UserReplicon_RM_Type_IV_7	RM	RM_Type_IV	WP_045175673.1	WP_045175673.1	WP_045175673.1	1	Type_IV_REases
UserReplicon_RM_Type_IIG_5	RM	RM_Type_IIG	WP_124135692.1	WP_124135692.1	WP_124135692.1	1	Type_IIG
GCF_000795945.1_AZPAE14381_protein.faa_dir/
sys_id	type	subtype	sys_beg	sys_end	protein_in_syst	genes_count	name_of_profiles_in_sys
UserReplicon_RM_Type_II_2	RM	RM_Type_II	WP_025297703.1	WP_025297704.1	WP_025297703.1,WP_025297704.1	2	Type_II_MTases,Type_II_REases
UserReplicon_RM_Type_I_1	RM	RM_Type_I	WP_025297869.1	WP_025297872.1	WP_025297869.1,WP_025297872.1	2	Type_I_MTases,Type_I_REases
UserReplicon_RM_Type_IV_5	RM	RM_Type_IV	WP_033895419.1	WP_033895419.1	WP_033895419.1	1	Type_IV_REases
UserReplicon_RM_Type_IIG_3	RM	RM_Type_IIG	WP_033981139.1	WP_033981139.1	WP_033981139.1	1	Type_IIG
UserReplicon_RM_Type_IV_6	RM	RM_Type_IV	WP_045175673.1	WP_045175673.1	WP_045175673.1	1	Type_IV_REases
UserReplicon_RM_Type_IIG_4	RM	RM_Type_IIG	WP_124135692.1	WP_124135692.1	WP_124135692.1	1	Type_IIG
GCF_000795985.1_AZPAE14390_protein.faa_dir/
sys_id	type	subtype	sys_beg	sys_end	protein_in_syst	genes_count	name_of_profiles_in_sys
UserReplicon_Gabija_2	Gabija	Gabija	WP_033981834.1	WP_033981836.1	WP_033981834.1,WP_033981836.1	2	GajA,GajB_2
UserReplicon_Abi2_1	Abi2	Abi2	WP_033981838.1	WP_033981838.1	WP_033981838.1	1	Abi_2
UserReplicon_Shedu_3	Shedu	Shedu	WP_079384373.1	WP_079384373.1	WP_079384373.1	1	SduA
UserReplicon_Mokosh_TypeI_1	Mokosh	Mokosh_TypeI	WP_052150968.1	WP_052150969.1	WP_052150968.1,WP_052150969.1	2	Mokosh_TypeI_MkoA,Mokosh_TypeI_MkoB
UserReplicon_RM_Type_III_1	RM	RM_Type_III	WP_033982550.1	WP_033982552.1	WP_033982550.1,WP_033982552.1	2	Type_III_REases,Type_III_MTases
GCF_000796025.1_AZPAE14707_protein.faa_dir/
sys_id	type	subtype	sys_beg	sys_end	protein_in_syst	genes_count	name_of_profiles_in_sys
UserReplicon_Zorya_TypeI_1	Zorya	Zorya_TypeI	WP_015649020.1	WP_015649022.1	WP_015649020.1,WP_015649021.1,WP_015649022.1	3	ZorD,ZorC,ZorB
UserReplicon_RM_Type_I_1	RM	RM_Type_I	WP_012077895.1	WP_012077898.1	WP_012077895.1,WP_012077896.1,WP_012077898.1	3	Type_I_S,Type_I_MTases,Type_I_REases
UserReplicon_RM_Type_II_3	RM	RM_Type_II	WP_025297703.1	WP_025297704.1	WP_025297703.1,WP_025297704.1	2	Type_II_MTases,Type_II_REases
UserReplicon_RM_Type_I_2	RM	RM_Type_I	WP_025297869.1	WP_025297872.1	WP_025297869.1,WP_025297872.1	2	Type_I_MTases,Type_I_REases
UserReplicon_RM_Type_IV_6	RM	RM_Type_IV	WP_033895419.1	WP_033895419.1	WP_033895419.1	1	Type_IV_REases
UserReplicon_RM_Type_IIG_4	RM	RM_Type_IIG	WP_033981139.1	WP_033981139.1	WP_033981139.1	1	Type_IIG
UserReplicon_RM_Type_IV_7	RM	RM_Type_IV	WP_045175673.1	WP_045175673.1	WP_045175673.1	1	Type_IV_REases
UserReplicon_RM_Type_IIG_5	RM	RM_Type_IIG	WP_124135692.1	WP_124135692.1	WP_124135692.1	1	Type_IIG
GCF_000796205.1_AZPAE14415_protein.faa_dir/
sys_id	type	subtype	sys_beg	sys_end	protein_in_syst	genes_count	name_of_profiles_in_sys
UserReplicon_Zorya_TypeI_1	Zorya	Zorya_TypeI	WP_015649020.1	WP_015649022.1	WP_015649020.1,WP_015649021.1,WP_015649022.1	3	ZorD,ZorC,ZorB
UserReplicon_RM_Type_I_1	RM	RM_Type_I	WP_012077895.1	WP_012077898.1	WP_012077895.1,WP_012077896.1,WP_012077898.1	3	Type_I_S,Type_I_MTases,Type_I_REases
UserReplicon_RM_Type_II_2	RM	RM_Type_II	WP_025297703.1	WP_025297704.1	WP_025297703.1,WP_025297704.1	2	Type_II_MTases,Type_II_REases
UserReplicon_RM_Type_IV_5	RM	RM_Type_IV	WP_033895419.1	WP_033895419.1	WP_033895419.1	1	Type_IV_REases
UserReplicon_RM_Type_IIG_3	RM	RM_Type_IIG	WP_033981139.1	WP_033981139.1	WP_033981139.1	1	Type_IIG
UserReplicon_RM_Type_IV_6	RM	RM_Type_IV	WP_045175673.1	WP_045175673.1	WP_045175673.1	1	Type_IV_REases
UserReplicon_RM_Type_IIG_4	RM	RM_Type_IIG	WP_124135692.1	WP_124135692.1	WP_124135692.1	1	Type_IIG
GCF_000796345.1_AZPAE14453_protein.faa_dir/
sys_id	type	subtype	sys_beg	sys_end	protein_in_syst	genes_count	name_of_profiles_in_sys
UserReplicon_CAS_Class1-Subtype-IV-A_1	Cas	CAS_Class1-Subtype-IV-A	WP_023100583.1	WP_023100585.1	WP_023100583.1,WP_023100584.1,WP_023100585.1	3	DinG_IV-A_1,csf5gr6_IV-A_1,csf1gr8_IV-A_2
UserReplicon_Zorya_TypeI_1	Zorya	Zorya_TypeI	WP_015649020.1	WP_015649022.1	WP_015649020.1,WP_015649021.1,WP_015649022.1	3	ZorD,ZorC,ZorB
UserReplicon_RM_Type_I_1	RM	RM_Type_I	WP_012077895.1	WP_012077898.1	WP_012077895.1,WP_012077896.1,WP_012077898.1	3	Type_I_S,Type_I_MTases,Type_I_REases
UserReplicon_RM_Type_II_3	RM	RM_Type_II	WP_025297703.1	WP_025297704.1	WP_025297703.1,WP_025297704.1	2	Type_II_MTases,Type_II_REases
UserReplicon_RM_Type_I_2	RM	RM_Type_I	WP_025297869.1	WP_025297872.1	WP_025297869.1,WP_025297872.1	2	Type_I_MTases,Type_I_REases
UserReplicon_RM_Type_IV_6	RM	RM_Type_IV	WP_033895419.1	WP_033895419.1	WP_033895419.1	1	Type_IV_REases
UserReplicon_RM_Type_IIG_4	RM	RM_Type_IIG	WP_033981139.1	WP_033981139.1	WP_033981139.1	1	Type_IIG
UserReplicon_RM_Type_IV_7	RM	RM_Type_IV	WP_045175673.1	WP_045175673.1	WP_045175673.1	1	Type_IV_REases
UserReplicon_RM_Type_IIG_5	RM	RM_Type_IIG	WP_124135692.1	WP_124135692.1	WP_124135692.1	1	Type_IIG
GCF_000796365.1_AZPAE14463_protein.faa_dir/
sys_id	type	subtype	sys_beg	sys_end	protein_in_syst	genes_count	name_of_profiles_in_sys
UserReplicon_Zorya_TypeI_1	Zorya	Zorya_TypeI	WP_015649020.1	WP_015649022.1	WP_015649020.1,WP_015649021.1,WP_015649022.1	3	ZorD,ZorC,ZorB
UserReplicon_RM_Type_II_2	RM	RM_Type_II	WP_025297703.1	WP_025297704.1	WP_025297703.1,WP_025297704.1	2	Type_II_MTases,Type_II_REases
UserReplicon_RM_Type_I_1	RM	RM_Type_I	WP_025297869.1	WP_025297872.1	WP_025297869.1,WP_025297872.1	2	Type_I_MTases,Type_I_REases
UserReplicon_RM_Type_IV_5	RM	RM_Type_IV	WP_033895419.1	WP_033895419.1	WP_033895419.1	1	Type_IV_REases
UserReplicon_RM_Type_IIG_3	RM	RM_Type_IIG	WP_033981139.1	WP_033981139.1	WP_033981139.1	1	Type_IIG
UserReplicon_RM_Type_IV_6	RM	RM_Type_IV	WP_045175673.1	WP_045175673.1	WP_045175673.1	1	Type_IV_REases
UserReplicon_RM_Type_IIG_4	RM	RM_Type_IIG	WP_124135692.1	WP_124135692.1	WP_124135692.1	1	Type_IIG
GCF_000796475.1_AZPAE14535_protein.faa_dir/
sys_id	type	subtype	sys_beg	sys_end	protein_in_syst	genes_count	name_of_profiles_in_sys
UserReplicon_Zorya_TypeI_1	Zorya	Zorya_TypeI	WP_015649020.1	WP_015649022.1	WP_015649020.1,WP_015649021.1,WP_015649022.1	3	ZorD,ZorC,ZorB
UserReplicon_RM_Type_II_2	RM	RM_Type_II	WP_025297703.1	WP_025297704.1	WP_025297703.1,WP_025297704.1	2	Type_II_MTases,Type_II_REases
UserReplicon_RM_Type_I_1	RM	RM_Type_I	WP_025297869.1	WP_025297872.1	WP_025297869.1,WP_025297872.1	2	Type_I_MTases,Type_I_REases
UserReplicon_RM_Type_IV_5	RM	RM_Type_IV	WP_033895419.1	WP_033895419.1	WP_033895419.1	1	Type_IV_REases
UserReplicon_RM_Type_IIG_3	RM	RM_Type_IIG	WP_033981139.1	WP_033981139.1	WP_033981139.1	1	Type_IIG
UserReplicon_RM_Type_IV_6	RM	RM_Type_IV	WP_045175673.1	WP_045175673.1	WP_045175673.1	1	Type_IV_REases
UserReplicon_RM_Type_IIG_4	RM	RM_Type_IIG	WP_124135692.1	WP_124135692.1	WP_124135692.1	1	Type_IIG
GCF_000796845.1_AZPAE14714_protein.faa_dir/
sys_id	type	subtype	sys_beg	sys_end	protein_in_syst	genes_count	name_of_profiles_in_sys
UserReplicon_Zorya_TypeI_1	Zorya	Zorya_TypeI	WP_015649020.1	WP_015649022.1	WP_015649020.1,WP_015649021.1,WP_015649022.1	3	ZorD,ZorC,ZorB
UserReplicon_RM_Type_I_1	RM	RM_Type_I	WP_012077895.1	WP_012077898.1	WP_012077895.1,WP_012077896.1,WP_012077898.1	3	Type_I_S,Type_I_MTases,Type_I_REases
UserReplicon_RM_Type_II_3	RM	RM_Type_II	WP_025297703.1	WP_025297704.1	WP_025297703.1,WP_025297704.1	2	Type_II_MTases,Type_II_REases
UserReplicon_RM_Type_I_2	RM	RM_Type_I	WP_025297869.1	WP_025297872.1	WP_025297869.1,WP_025297872.1	2	Type_I_MTases,Type_I_REases
UserReplicon_RM_Type_IV_6	RM	RM_Type_IV	WP_033895419.1	WP_033895419.1	WP_033895419.1	1	Type_IV_REases
UserReplicon_RM_Type_IIG_4	RM	RM_Type_IIG	WP_033981139.1	WP_033981139.1	WP_033981139.1	1	Type_IIG
UserReplicon_RM_Type_IV_7	RM	RM_Type_IV	WP_045175673.1	WP_045175673.1	WP_045175673.1	1	Type_IV_REases
UserReplicon_RM_Type_IIG_5	RM	RM_Type_IIG	WP_124135692.1	WP_124135692.1	WP_124135692.1	1	Type_IIG
GCF_000797085.1_AZPAE14713_protein.faa_dir/
sys_id	type	subtype	sys_beg	sys_end	protein_in_syst	genes_count	name_of_profiles_in_sys
UserReplicon_Zorya_TypeI_1	Zorya	Zorya_TypeI	WP_015649020.1	WP_015649022.1	WP_015649020.1,WP_015649021.1,WP_015649022.1	3	ZorD,ZorC,ZorB
UserReplicon_RM_Type_I_1	RM	RM_Type_I	WP_012077895.1	WP_012077898.1	WP_012077895.1,WP_012077896.1,WP_012077898.1	3	Type_I_S,Type_I_MTases,Type_I_REases
UserReplicon_RM_Type_II_3	RM	RM_Type_II	WP_025297703.1	WP_025297704.1	WP_025297703.1,WP_025297704.1	2	Type_II_MTases,Type_II_REases
UserReplicon_RM_Type_I_2	RM	RM_Type_I	WP_025297869.1	WP_025297872.1	WP_025297869.1,WP_025297872.1	2	Type_I_MTases,Type_I_REases
UserReplicon_RM_Type_IV_7	RM	RM_Type_IV	WP_033895419.1	WP_033895419.1	WP_033895419.1	1	Type_IV_REases
UserReplicon_RM_Type_IIG_5	RM	RM_Type_IIG	WP_033981139.1	WP_033981139.1	WP_033981139.1	1	Type_IIG
UserReplicon_RM_Type_IV_8	RM	RM_Type_IV	WP_045175673.1	WP_045175673.1	WP_045175673.1	1	Type_IV_REases
UserReplicon_RM_Type_IIG_6	RM	RM_Type_IIG	WP_124135692.1	WP_124135692.1	WP_124135692.1	1	Type_IIG
UserReplicon_RM_Type_II_4	RM	RM_Type_II	WP_224754161.1	WP_225525620.1	WP_224754161.1,WP_225525620.1	2	Type_II_REases,Type_II_MTases
GCF_000797105.1_AZPAE12412_protein.faa_dir/
sys_id	type	subtype	sys_beg	sys_end	protein_in_syst	genes_count	name_of_profiles_in_sys
UserReplicon_CAS_Class1-Subtype-I-F_1	Cas	CAS_Class1-Subtype-I-F	WP_023103131.1	WP_023103134.1	WP_023103131.1,WP_023103132.1,WP_023103133.1,WP_023103134.1	4	cas5f_I-F_3,cas8f_I-F_4,cas3f_I-F_1,cas1_I-F_1
UserReplicon_RM_Type_IIG_1	RM	RM_Type_IIG	WP_031633116.1	WP_031633116.1	WP_031633116.1	1	Type_IIG
UserReplicon_RM_Type_IIG_2	RM	RM_Type_IIG	WP_034061328.1	WP_034061328.1	WP_034061328.1	1	Type_IIG
UserReplicon_BREX_I_1	BREX	BREX_I	WP_023115268.1	WP_023115275.1	WP_023115268.1,WP_023115274.1,WP_023115275.1	3	brxC,pglZB,brxL
UserReplicon_Borvo_2	Borvo	Borvo	WP_124121133.1	WP_124121133.1	WP_124121133.1	1	Borvo_BovA
GCF_000797395.1_AZPAE13756_protein.faa_dir/
sys_id	type	subtype	sys_beg	sys_end	protein_in_syst	genes_count	name_of_profiles_in_sys
UserReplicon_Mokosh_TypeI_1	Mokosh	Mokosh_TypeI	WP_009681705.1	WP_009681706.1	WP_009681705.1,WP_009681706.1	2	Mokosh_TypeI_MkoA2,Mokosh_TypeI_MkoB2
UserReplicon_Zorya_TypeI_2	Zorya	Zorya_TypeI	WP_015649020.1	WP_015649022.1	WP_015649020.1,WP_015649021.1,WP_015649022.1	3	ZorD,ZorC,ZorB
UserReplicon_RM_Type_I_1	RM	RM_Type_I	WP_012077895.1	WP_012077898.1	WP_012077895.1,WP_012077896.1,WP_012077898.1	3	Type_I_S,Type_I_MTases,Type_I_REases
UserReplicon_RM_Type_II_3	RM	RM_Type_II	WP_025297703.1	WP_025297704.1	WP_025297703.1,WP_025297704.1	2	Type_II_MTases,Type_II_REases
UserReplicon_RM_Type_I_2	RM	RM_Type_I	WP_025297869.1	WP_025297872.1	WP_025297869.1,WP_025297872.1	2	Type_I_MTases,Type_I_REases
UserReplicon_RM_Type_IV_7	RM	RM_Type_IV	WP_033895419.1	WP_033895419.1	WP_033895419.1	1	Type_IV_REases
UserReplicon_RM_Type_IIG_5	RM	RM_Type_IIG	WP_033981139.1	WP_033981139.1	WP_033981139.1	1	Type_IIG
UserReplicon_RM_Type_IV_8	RM	RM_Type_IV	WP_045175673.1	WP_045175673.1	WP_045175673.1	1	Type_IV_REases
UserReplicon_RM_Type_IIG_6	RM	RM_Type_IIG	WP_124135692.1	WP_124135692.1	WP_124135692.1	1	Type_IIG
UserReplicon_RM_Type_II_4	RM	RM_Type_II	WP_224754161.1	WP_225525620.1	WP_224754161.1,WP_225525620.1	2	Type_II_REases,Type_II_MTases
GCF_000829885.1_ASM82988v1_protein.faa_dir/
sys_id	type	subtype	sys_beg	sys_end	protein_in_syst	genes_count	name_of_profiles_in_sys
UserReplicon_Zorya_TypeI_1	Zorya	Zorya_TypeI	WP_015649020.1	WP_015649022.1	WP_015649020.1,WP_015649021.1,WP_015649022.1	3	ZorD,ZorC,ZorB
UserReplicon_RM_Type_I_1	RM	RM_Type_I	WP_025297869.1	WP_025297872.1	WP_025297869.1,WP_025297872.1	2	Type_I_MTases,Type_I_REases
UserReplicon_RM_Type_IIG_2	RM	RM_Type_IIG	WP_041127207.1	WP_041127207.1	WP_041127207.1	1	Type_IIG
UserReplicon_RM_Type_IV_4	RM	RM_Type_IV	WP_045175673.1	WP_045175673.1	WP_045175673.1	1	Type_IV_REases
UserReplicon_RM_Type_IV_5	RM	RM_Type_IV	WP_079396317.1	WP_079396317.1	WP_079396317.1	1	Type_IV_REases
UserReplicon_RM_Type_IIG_3	RM	RM_Type_IIG	WP_124135692.1	WP_124135692.1	WP_124135692.1	1	Type_IIG
GCF_000935305.1_Pseu_ory_RIT370_v1_protein.faa_dir/
sys_id	type	subtype	sys_beg	sys_end	protein_in_syst	genes_count	name_of_profiles_in_sys
UserReplicon_Gabija_1	Gabija	Gabija	WP_044341697.1	WP_044341698.1	WP_044341697.1,WP_044341698.1	2	GajB_2,GajA
UserReplicon_RM_Type_I_1	RM	RM_Type_I	WP_044341596.1	WP_044341597.1	WP_044341596.1,WP_044341597.1	2	Type_I_REases,Type_I_MTases
UserReplicon_RM_Type_IV_2	RM	RM_Type_IV	WP_044341599.1	WP_044341599.1	WP_044341599.1	1	Type_IV_REases
UserReplicon_RM_Type_IV_3	RM	RM_Type_IV	WP_044342149.1	WP_044342149.1	WP_044342149.1	1	Type_IV_REases
GCF_000937465.2_ASM93746v2_protein.faa_dir/
sys_id	type	subtype	sys_beg	sys_end	protein_in_syst	genes_count	name_of_profiles_in_sys
UserReplicon_Abi2_1	Abi2	Abi2	WP_021263697.1	WP_021263697.1	WP_021263697.1	1	Abi_2
UserReplicon_RM_Type_IIG_1	RM	RM_Type_IIG	WP_126523652.1	WP_126523652.1	WP_126523652.1	1	Type_IIG
UserReplicon_BREX_I_2	BREX	BREX_I	WP_044727109.1	WP_044727116.1	WP_044727109.1,WP_044727110.1,WP_044727115.1,WP_044727116.1	4	brxC,pglX1,pglZA,brxL
GCF_000950725.1_ASM95072v1_protein.faa_dir/
sys_id	type	subtype	sys_beg	sys_end	protein_in_syst	genes_count	name_of_profiles_in_sys
UserReplicon_Zorya_TypeI_1	Zorya	Zorya_TypeI	WP_015649020.1	WP_015649022.1	WP_015649020.1,WP_015649021.1,WP_015649022.1	3	ZorD,ZorC,ZorB
UserReplicon_RM_Type_I_1	RM	RM_Type_I	WP_025297869.1	WP_025297872.1	WP_025297869.1,WP_025297872.1	2	Type_I_MTases,Type_I_REases
UserReplicon_RM_Type_IIG_2	RM	RM_Type_IIG	WP_041127207.1	WP_041127207.1	WP_041127207.1	1	Type_IIG
UserReplicon_RM_Type_IV_4	RM	RM_Type_IV	WP_045175673.1	WP_045175673.1	WP_045175673.1	1	Type_IV_REases
UserReplicon_RM_Type_IV_5	RM	RM_Type_IV	WP_079396317.1	WP_079396317.1	WP_079396317.1	1	Type_IV_REases
UserReplicon_RM_Type_IIG_3	RM	RM_Type_IIG	WP_124135692.1	WP_124135692.1	WP_124135692.1	1	Type_IIG
GCF_000981825.1_ASM98182v1_protein.faa_dir/
sys_id	type	subtype	sys_beg	sys_end	protein_in_syst	genes_count	name_of_profiles_in_sys
UserReplicon_Zorya_TypeI_1	Zorya	Zorya_TypeI	WP_015649020.1	WP_015649022.1	WP_015649020.1,WP_015649021.1,WP_015649022.1	3	ZorD,ZorC,ZorB
UserReplicon_RM_Type_IV_7	RM	RM_Type_IV	WP_003158912.1	WP_003158912.1	WP_003158912.1	1	Type_IV_REases
UserReplicon_RM_Type_I_1	RM	RM_Type_I	WP_012077895.1	WP_012077898.1	WP_012077895.1,WP_012077896.1,WP_012077898.1	3	Type_I_S,Type_I_MTases,Type_I_REases
UserReplicon_RM_Type_II_3	RM	RM_Type_II	WP_025297703.1	WP_025297704.1	WP_025297703.1,WP_025297704.1	2	Type_II_MTases,Type_II_REases
UserReplicon_RM_Type_I_2	RM	RM_Type_I	WP_025297869.1	WP_025297872.1	WP_025297869.1,WP_025297872.1	2	Type_I_MTases,Type_I_REases
UserReplicon_RM_Type_IIG_5	RM	RM_Type_IIG	WP_033981139.1	WP_033981139.1	WP_033981139.1	1	Type_IIG
UserReplicon_RM_Type_IIG_6	RM	RM_Type_IIG	WP_124135692.1	WP_124135692.1	WP_124135692.1	1	Type_IIG
UserReplicon_RM_Type_II_4	RM	RM_Type_II	WP_223931054.1	WP_224754161.1	WP_223931054.1,WP_224754161.1	2	Type_II_MTases,Type_II_REases
GCF_000987945.1_ASM98794v1_protein.faa_dir/
sys_id	type	subtype	sys_beg	sys_end	protein_in_syst	genes_count	name_of_profiles_in_sys
UserReplicon_CAS_Class1-Subtype-I-F_1	Cas	CAS_Class1-Subtype-I-F	WP_023103133.1	WP_023103134.1	WP_023103133.1,WP_023103134.1	2	cas3f_I-F_1,cas1_I-F_1
UserReplicon_RM_Type_IIG_1	RM	RM_Type_IIG	WP_031633116.1	WP_031633116.1	WP_031633116.1	1	Type_IIG
UserReplicon_BREX_I_1	BREX	BREX_I	WP_023115268.1	WP_023115275.1	WP_023115268.1,WP_023115274.1,WP_023115275.1	3	brxC,pglZB,brxL
UserReplicon_SEFIR_3	SEFIR	SEFIR	WP_079452585.1	WP_079452585.1	WP_079452585.1	1	bSEFIR
UserReplicon_Borvo_2	Borvo	Borvo	WP_124121133.1	WP_124121133.1	WP_124121133.1	1	Borvo_BovA
GCF_001007185.1_ASM100718v1_protein.faa_dir/
sys_id	type	subtype	sys_beg	sys_end	protein_in_syst	genes_count	name_of_profiles_in_sys
UserReplicon_CAS_Class1-Subtype-I-F_1	Cas	CAS_Class1-Subtype-I-F	WP_023103132.1	WP_023103134.1	WP_023103132.1,WP_023103133.1,WP_023103134.1	3	cas8f_I-F_4,cas3f_I-F_1,cas1_I-F_1
UserReplicon_RM_Type_IIG_1	RM	RM_Type_IIG	WP_031633116.1	WP_031633116.1	WP_031633116.1	1	Type_IIG
UserReplicon_BREX_I_1	BREX	BREX_I	WP_023115268.1	WP_023115275.1	WP_023115268.1,WP_023115274.1,WP_023115275.1	3	brxC,pglZB,brxL
UserReplicon_SEFIR_3	SEFIR	SEFIR	WP_079452585.1	WP_079452585.1	WP_079452585.1	1	bSEFIR
UserReplicon_Borvo_2	Borvo	Borvo	WP_124121133.1	WP_124121133.1	WP_124121133.1	1	Borvo_BovA
GCF_001007205.1_ASM100720v1_protein.faa_dir/
sys_id	type	subtype	sys_beg	sys_end	protein_in_syst	genes_count	name_of_profiles_in_sys
UserReplicon_CAS_Class1-Subtype-I-F_1	Cas	CAS_Class1-Subtype-I-F	WP_023103133.1	WP_023103134.1	WP_023103133.1,WP_023103134.1	2	cas3f_I-F_1,cas1_I-F_1
UserReplicon_RM_Type_IIG_1	RM	RM_Type_IIG	WP_031633116.1	WP_031633116.1	WP_031633116.1	1	Type_IIG
UserReplicon_BREX_I_1	BREX	BREX_I	WP_023115268.1	WP_023115275.1	WP_023115268.1,WP_023115274.1,WP_023115275.1	3	brxC,pglZB,brxL
UserReplicon_SEFIR_3	SEFIR	SEFIR	WP_079452585.1	WP_079452585.1	WP_079452585.1	1	bSEFIR
UserReplicon_Borvo_2	Borvo	Borvo	WP_124121133.1	WP_124121133.1	WP_124121133.1	1	Borvo_BovA
GCF_001007215.1_ASM100721v1_protein.faa_dir/
sys_id	type	subtype	sys_beg	sys_end	protein_in_syst	genes_count	name_of_profiles_in_sys
UserReplicon_CAS_Class1-Subtype-I-F_1	Cas	CAS_Class1-Subtype-I-F	WP_023103132.1	WP_023103134.1	WP_023103132.1,WP_023103133.1,WP_023103134.1	3	cas8f_I-F_4,cas3f_I-F_1,cas1_I-F_1
UserReplicon_RM_Type_IIG_1	RM	RM_Type_IIG	WP_031633116.1	WP_031633116.1	WP_031633116.1	1	Type_IIG
UserReplicon_BREX_I_1	BREX	BREX_I	WP_023115268.1	WP_023115275.1	WP_023115268.1,WP_023115274.1,WP_023115275.1	3	brxC,pglZB,brxL
UserReplicon_SEFIR_3	SEFIR	SEFIR	WP_079452585.1	WP_079452585.1	WP_079452585.1	1	bSEFIR
UserReplicon_Borvo_2	Borvo	Borvo	WP_124121133.1	WP_124121133.1	WP_124121133.1	1	Borvo_BovA
GCF_001007265.1_ASM100726v1_protein.faa_dir/
sys_id	type	subtype	sys_beg	sys_end	protein_in_syst	genes_count	name_of_profiles_in_sys
UserReplicon_CAS_Class1-Subtype-I-F_1	Cas	CAS_Class1-Subtype-I-F	WP_023103132.1	WP_023103134.1	WP_023103132.1,WP_023103133.1,WP_023103134.1	3	cas8f_I-F_4,cas3f_I-F_1,cas1_I-F_1
UserReplicon_RM_Type_IIG_1	RM	RM_Type_IIG	WP_031633116.1	WP_031633116.1	WP_031633116.1	1	Type_IIG
UserReplicon_BREX_I_1	BREX	BREX_I	WP_023115268.1	WP_023115275.1	WP_023115268.1,WP_023115274.1,WP_023115275.1	3	brxC,pglZB,brxL
UserReplicon_SEFIR_3	SEFIR	SEFIR	WP_079452585.1	WP_079452585.1	WP_079452585.1	1	bSEFIR
UserReplicon_Borvo_2	Borvo	Borvo	WP_124121133.1	WP_124121133.1	WP_124121133.1	1	Borvo_BovA
GCF_001007275.1_ASM100727v1_protein.faa_dir/
sys_id	type	subtype	sys_beg	sys_end	protein_in_syst	genes_count	name_of_profiles_in_sys
UserReplicon_CAS_Class1-Subtype-I-F_1	Cas	CAS_Class1-Subtype-I-F	WP_023103132.1	WP_023103134.1	WP_023103132.1,WP_023103133.1,WP_023103134.1	3	cas8f_I-F_4,cas3f_I-F_1,cas1_I-F_1
UserReplicon_RM_Type_IIG_1	RM	RM_Type_IIG	WP_031633116.1	WP_031633116.1	WP_031633116.1	1	Type_IIG
UserReplicon_BREX_I_1	BREX	BREX_I	WP_023115268.1	WP_023115275.1	WP_023115268.1,WP_023115274.1,WP_023115275.1	3	brxC,pglZB,brxL
UserReplicon_SEFIR_3	SEFIR	SEFIR	WP_079452585.1	WP_079452585.1	WP_079452585.1	1	bSEFIR
UserReplicon_Borvo_2	Borvo	Borvo	WP_224171904.1	WP_224171904.1	WP_224171904.1	1	Borvo_BovA
GCF_001007315.1_ASM100731v1_protein.faa_dir/
sys_id	type	subtype	sys_beg	sys_end	protein_in_syst	genes_count	name_of_profiles_in_sys
UserReplicon_CAS_Class1-Subtype-I-F_1	Cas	CAS_Class1-Subtype-I-F	WP_023103132.1	WP_023103134.1	WP_023103132.1,WP_023103133.1,WP_023103134.1	3	cas8f_I-F_4,cas3f_I-F_1,cas1_I-F_1
UserReplicon_RM_Type_IIG_1	RM	RM_Type_IIG	WP_031633116.1	WP_031633116.1	WP_031633116.1	1	Type_IIG
UserReplicon_BREX_I_1	BREX	BREX_I	WP_023115268.1	WP_023115275.1	WP_023115268.1,WP_023115274.1,WP_023115275.1	3	brxC,pglZB,brxL
UserReplicon_SEFIR_3	SEFIR	SEFIR	WP_079452585.1	WP_079452585.1	WP_079452585.1	1	bSEFIR
UserReplicon_Borvo_2	Borvo	Borvo	WP_124121133.1	WP_124121133.1	WP_124121133.1	1	Borvo_BovA
GCF_001007345.1_ASM100734v1_protein.faa_dir/
sys_id	type	subtype	sys_beg	sys_end	protein_in_syst	genes_count	name_of_profiles_in_sys
UserReplicon_CAS_Class1-Subtype-I-F_1	Cas	CAS_Class1-Subtype-I-F	WP_023103132.1	WP_023103134.1	WP_023103132.1,WP_023103133.1,WP_023103134.1	3	cas8f_I-F_4,cas3f_I-F_1,cas1_I-F_1
UserReplicon_RM_Type_IIG_1	RM	RM_Type_IIG	WP_031633116.1	WP_031633116.1	WP_031633116.1	1	Type_IIG
UserReplicon_BREX_I_1	BREX	BREX_I	WP_023115268.1	WP_023115275.1	WP_023115268.1,WP_023115274.1,WP_023115275.1	3	brxC,pglZB,brxL
UserReplicon_SEFIR_3	SEFIR	SEFIR	WP_079452585.1	WP_079452585.1	WP_079452585.1	1	bSEFIR
UserReplicon_Borvo_2	Borvo	Borvo	WP_124121133.1	WP_124121133.1	WP_124121133.1	1	Borvo_BovA
GCF_001007355.1_ASM100735v1_protein.faa_dir/
sys_id	type	subtype	sys_beg	sys_end	protein_in_syst	genes_count	name_of_profiles_in_sys
UserReplicon_CAS_Class1-Subtype-I-F_1	Cas	CAS_Class1-Subtype-I-F	WP_023103133.1	WP_023103134.1	WP_023103133.1,WP_023103134.1	2	cas3f_I-F_1,cas1_I-F_1
UserReplicon_RM_Type_IIG_1	RM	RM_Type_IIG	WP_031633116.1	WP_031633116.1	WP_031633116.1	1	Type_IIG
UserReplicon_BREX_I_1	BREX	BREX_I	WP_023115268.1	WP_023115275.1	WP_023115268.1,WP_023115274.1,WP_023115275.1	3	brxC,pglZB,brxL
UserReplicon_SEFIR_3	SEFIR	SEFIR	WP_079452585.1	WP_079452585.1	WP_079452585.1	1	bSEFIR
UserReplicon_Borvo_2	Borvo	Borvo	WP_124121133.1	WP_124121133.1	WP_124121133.1	1	Borvo_BovA
GCF_001007395.1_ASM100739v1_protein.faa_dir/
sys_id	type	subtype	sys_beg	sys_end	protein_in_syst	genes_count	name_of_profiles_in_sys
UserReplicon_CAS_Class1-Subtype-I-F_1	Cas	CAS_Class1-Subtype-I-F	WP_023103132.1	WP_023103134.1	WP_023103132.1,WP_023103133.1,WP_023103134.1	3	cas8f_I-F_4,cas3f_I-F_1,cas1_I-F_1
UserReplicon_RM_Type_IIG_1	RM	RM_Type_IIG	WP_031633116.1	WP_031633116.1	WP_031633116.1	1	Type_IIG
UserReplicon_BREX_I_1	BREX	BREX_I	WP_023115268.1	WP_023115275.1	WP_023115268.1,WP_023115274.1,WP_023115275.1	3	brxC,pglZB,brxL
UserReplicon_SEFIR_3	SEFIR	SEFIR	WP_079452585.1	WP_079452585.1	WP_079452585.1	1	bSEFIR
UserReplicon_Borvo_2	Borvo	Borvo	WP_124121133.1	WP_124121133.1	WP_124121133.1	1	Borvo_BovA
GCF_001007415.1_ASM100741v1_protein.faa_dir/
sys_id	type	subtype	sys_beg	sys_end	protein_in_syst	genes_count	name_of_profiles_in_sys
UserReplicon_CAS_Class1-Subtype-I-F_1	Cas	CAS_Class1-Subtype-I-F	WP_023103132.1	WP_023103134.1	WP_023103132.1,WP_023103133.1,WP_023103134.1	3	cas8f_I-F_4,cas3f_I-F_1,cas1_I-F_1
UserReplicon_RM_Type_IIG_1	RM	RM_Type_IIG	WP_031633116.1	WP_031633116.1	WP_031633116.1	1	Type_IIG
UserReplicon_BREX_I_1	BREX	BREX_I	WP_023115268.1	WP_023115275.1	WP_023115268.1,WP_023115274.1,WP_023115275.1	3	brxC,pglZB,brxL
UserReplicon_SEFIR_3	SEFIR	SEFIR	WP_079452585.1	WP_079452585.1	WP_079452585.1	1	bSEFIR
UserReplicon_Borvo_2	Borvo	Borvo	WP_124121133.1	WP_124121133.1	WP_124121133.1	1	Borvo_BovA
GCF_001007425.1_ASM100742v1_protein.faa_dir/
sys_id	type	subtype	sys_beg	sys_end	protein_in_syst	genes_count	name_of_profiles_in_sys
UserReplicon_CAS_Class1-Subtype-I-F_1	Cas	CAS_Class1-Subtype-I-F	WP_023103132.1	WP_023103134.1	WP_023103132.1,WP_023103133.1,WP_023103134.1	3	cas8f_I-F_4,cas3f_I-F_1,cas1_I-F_1
UserReplicon_RM_Type_IIG_1	RM	RM_Type_IIG	WP_031633116.1	WP_031633116.1	WP_031633116.1	1	Type_IIG
UserReplicon_BREX_I_1	BREX	BREX_I	WP_023115268.1	WP_023115275.1	WP_023115268.1,WP_023115274.1,WP_023115275.1	3	brxC,pglZB,brxL
UserReplicon_SEFIR_3	SEFIR	SEFIR	WP_079452585.1	WP_079452585.1	WP_079452585.1	1	bSEFIR
UserReplicon_Borvo_2	Borvo	Borvo	WP_124121133.1	WP_124121133.1	WP_124121133.1	1	Borvo_BovA
GCF_001007475.1_ASM100747v1_protein.faa_dir/
sys_id	type	subtype	sys_beg	sys_end	protein_in_syst	genes_count	name_of_profiles_in_sys
UserReplicon_CAS_Class1-Subtype-I-F_1	Cas	CAS_Class1-Subtype-I-F	WP_023103132.1	WP_023103134.1	WP_023103132.1,WP_023103133.1,WP_023103134.1	3	cas8f_I-F_4,cas3f_I-F_1,cas1_I-F_1
UserReplicon_RM_Type_IIG_1	RM	RM_Type_IIG	WP_031633116.1	WP_031633116.1	WP_031633116.1	1	Type_IIG
UserReplicon_BREX_I_1	BREX	BREX_I	WP_023115268.1	WP_023115275.1	WP_023115268.1,WP_023115274.1,WP_023115275.1	3	brxC,pglZB,brxL
UserReplicon_SEFIR_3	SEFIR	SEFIR	WP_079452585.1	WP_079452585.1	WP_079452585.1	1	bSEFIR
UserReplicon_Borvo_2	Borvo	Borvo	WP_124121133.1	WP_124121133.1	WP_124121133.1	1	Borvo_BovA
GCF_001010525.1_ASM101052v1_protein.faa_dir/
sys_id	type	subtype	sys_beg	sys_end	protein_in_syst	genes_count	name_of_profiles_in_sys
UserReplicon_CAS_Class1-Subtype-I-F_1	Cas	CAS_Class1-Subtype-I-F	WP_023103132.1	WP_023103134.1	WP_023103132.1,WP_023103133.1,WP_023103134.1	3	cas8f_I-F_4,cas3f_I-F_1,cas1_I-F_1
UserReplicon_RM_Type_IIG_1	RM	RM_Type_IIG	WP_031633116.1	WP_031633116.1	WP_031633116.1	1	Type_IIG
UserReplicon_BREX_I_1	BREX	BREX_I	WP_023115268.1	WP_023115275.1	WP_023115268.1,WP_023115274.1,WP_023115275.1	3	brxC,pglZB,brxL
UserReplicon_SEFIR_3	SEFIR	SEFIR	WP_079452585.1	WP_079452585.1	WP_079452585.1	1	bSEFIR
UserReplicon_Borvo_2	Borvo	Borvo	WP_124121133.1	WP_124121133.1	WP_124121133.1	1	Borvo_BovA
GCF_001010535.1_ASM101053v1_protein.faa_dir/
sys_id	type	subtype	sys_beg	sys_end	protein_in_syst	genes_count	name_of_profiles_in_sys
UserReplicon_CAS_Class1-Subtype-I-F_1	Cas	CAS_Class1-Subtype-I-F	WP_023103132.1	WP_023103134.1	WP_023103132.1,WP_023103133.1,WP_023103134.1	3	cas8f_I-F_4,cas3f_I-F_1,cas1_I-F_1
UserReplicon_RM_Type_IIG_1	RM	RM_Type_IIG	WP_031633116.1	WP_031633116.1	WP_031633116.1	1	Type_IIG
UserReplicon_BREX_I_1	BREX	BREX_I	WP_023115268.1	WP_023115275.1	WP_023115268.1,WP_023115274.1,WP_023115275.1	3	brxC,pglZB,brxL
UserReplicon_SEFIR_3	SEFIR	SEFIR	WP_079452585.1	WP_079452585.1	WP_079452585.1	1	bSEFIR
UserReplicon_Borvo_2	Borvo	Borvo	WP_124121133.1	WP_124121133.1	WP_124121133.1	1	Borvo_BovA
GCF_001010545.1_ASM101054v1_protein.faa_dir/
sys_id	type	subtype	sys_beg	sys_end	protein_in_syst	genes_count	name_of_profiles_in_sys
UserReplicon_CAS_Class1-Subtype-I-F_1	Cas	CAS_Class1-Subtype-I-F	WP_023103132.1	WP_023103134.1	WP_023103132.1,WP_023103133.1,WP_023103134.1	3	cas8f_I-F_4,cas3f_I-F_1,cas1_I-F_1
UserReplicon_RM_Type_IIG_1	RM	RM_Type_IIG	WP_031633116.1	WP_031633116.1	WP_031633116.1	1	Type_IIG
UserReplicon_BREX_I_1	BREX	BREX_I	WP_023115268.1	WP_023115275.1	WP_023115268.1,WP_023115274.1,WP_023115275.1	3	brxC,pglZB,brxL
UserReplicon_SEFIR_3	SEFIR	SEFIR	WP_079452585.1	WP_079452585.1	WP_079452585.1	1	bSEFIR
UserReplicon_Borvo_2	Borvo	Borvo	WP_124121133.1	WP_124121133.1	WP_124121133.1	1	Borvo_BovA
GCF_001023615.1_ASM102361v1_protein.faa_dir/
sys_id	type	subtype	sys_beg	sys_end	protein_in_syst	genes_count	name_of_profiles_in_sys
UserReplicon_CAS_Class1-Subtype-I-F_1	Cas	CAS_Class1-Subtype-I-F	WP_023103132.1	WP_023103134.1	WP_023103132.1,WP_023103133.1,WP_023103134.1	3	cas8f_I-F_4,cas3f_I-F_1,cas1_I-F_1
UserReplicon_RM_Type_IIG_1	RM	RM_Type_IIG	WP_031633116.1	WP_031633116.1	WP_031633116.1	1	Type_IIG
UserReplicon_BREX_I_1	BREX	BREX_I	WP_023115268.1	WP_023115275.1	WP_023115268.1,WP_023115274.1,WP_023115275.1	3	brxC,pglZB,brxL
UserReplicon_SEFIR_3	SEFIR	SEFIR	WP_079452585.1	WP_079452585.1	WP_079452585.1	1	bSEFIR
UserReplicon_Borvo_2	Borvo	Borvo	WP_124121133.1	WP_124121133.1	WP_124121133.1	1	Borvo_BovA
GCF_001023625.1_ASM102362v1_protein.faa_dir/
sys_id	type	subtype	sys_beg	sys_end	protein_in_syst	genes_count	name_of_profiles_in_sys
UserReplicon_CAS_Class1-Subtype-I-F_1	Cas	CAS_Class1-Subtype-I-F	WP_023103132.1	WP_023103134.1	WP_023103132.1,WP_023103133.1,WP_023103134.1	3	cas8f_I-F_4,cas3f_I-F_1,cas1_I-F_1
UserReplicon_RM_Type_IIG_1	RM	RM_Type_IIG	WP_031633116.1	WP_031633116.1	WP_031633116.1	1	Type_IIG
UserReplicon_BREX_I_1	BREX	BREX_I	WP_023115268.1	WP_023115275.1	WP_023115268.1,WP_023115274.1,WP_023115275.1	3	brxC,pglZB,brxL
UserReplicon_SEFIR_3	SEFIR	SEFIR	WP_079452585.1	WP_079452585.1	WP_079452585.1	1	bSEFIR
UserReplicon_Borvo_2	Borvo	Borvo	WP_224171904.1	WP_224171904.1	WP_224171904.1	1	Borvo_BovA
GCF_001023635.1_ASM102363v1_protein.faa_dir/
sys_id	type	subtype	sys_beg	sys_end	protein_in_syst	genes_count	name_of_profiles_in_sys
UserReplicon_CAS_Class1-Subtype-I-F_1	Cas	CAS_Class1-Subtype-I-F	WP_023103132.1	WP_023103134.1	WP_023103132.1,WP_023103133.1,WP_023103134.1	3	cas8f_I-F_4,cas3f_I-F_1,cas1_I-F_1
UserReplicon_RM_Type_IIG_1	RM	RM_Type_IIG	WP_031633116.1	WP_031633116.1	WP_031633116.1	1	Type_IIG
UserReplicon_BREX_I_1	BREX	BREX_I	WP_023115268.1	WP_023115275.1	WP_023115268.1,WP_023115274.1,WP_023115275.1	3	brxC,pglZB,brxL
UserReplicon_SEFIR_3	SEFIR	SEFIR	WP_079452585.1	WP_079452585.1	WP_079452585.1	1	bSEFIR
UserReplicon_Borvo_2	Borvo	Borvo	WP_124121133.1	WP_124121133.1	WP_124121133.1	1	Borvo_BovA
GCF_001023675.1_ASM102367v1_protein.faa_dir/
sys_id	type	subtype	sys_beg	sys_end	protein_in_syst	genes_count	name_of_profiles_in_sys
UserReplicon_CAS_Class1-Subtype-I-F_1	Cas	CAS_Class1-Subtype-I-F	WP_023103132.1	WP_023103134.1	WP_023103132.1,WP_023103133.1,WP_023103134.1	3	cas8f_I-F_4,cas3f_I-F_1,cas1_I-F_1
UserReplicon_RM_Type_IIG_1	RM	RM_Type_IIG	WP_031633116.1	WP_031633116.1	WP_031633116.1	1	Type_IIG
UserReplicon_BREX_I_1	BREX	BREX_I	WP_023115268.1	WP_023115275.1	WP_023115268.1,WP_023115274.1,WP_023115275.1	3	brxC,pglZB,brxL
UserReplicon_SEFIR_3	SEFIR	SEFIR	WP_079452585.1	WP_079452585.1	WP_079452585.1	1	bSEFIR
UserReplicon_Borvo_2	Borvo	Borvo	WP_124121133.1	WP_124121133.1	WP_124121133.1	1	Borvo_BovA
GCF_001023685.1_ASM102368v1_protein.faa_dir/
sys_id	type	subtype	sys_beg	sys_end	protein_in_syst	genes_count	name_of_profiles_in_sys
UserReplicon_CAS_Class1-Subtype-I-F_1	Cas	CAS_Class1-Subtype-I-F	WP_023103132.1	WP_023103134.1	WP_023103132.1,WP_023103133.1,WP_023103134.1	3	cas8f_I-F_4,cas3f_I-F_1,cas1_I-F_1
UserReplicon_RM_Type_IIG_1	RM	RM_Type_IIG	WP_031633116.1	WP_031633116.1	WP_031633116.1	1	Type_IIG
UserReplicon_BREX_I_1	BREX	BREX_I	WP_023115268.1	WP_023115275.1	WP_023115268.1,WP_023115274.1,WP_023115275.1	3	brxC,pglZB,brxL
UserReplicon_SEFIR_3	SEFIR	SEFIR	WP_079452585.1	WP_079452585.1	WP_079452585.1	1	bSEFIR
UserReplicon_Borvo_2	Borvo	Borvo	WP_124121133.1	WP_124121133.1	WP_124121133.1	1	Borvo_BovA
GCF_001023705.1_ASM102370v1_protein.faa_dir/
sys_id	type	subtype	sys_beg	sys_end	protein_in_syst	genes_count	name_of_profiles_in_sys
UserReplicon_CAS_Class1-Subtype-I-F_1	Cas	CAS_Class1-Subtype-I-F	WP_023103132.1	WP_023103134.1	WP_023103132.1,WP_023103133.1,WP_023103134.1	3	cas8f_I-F_4,cas3f_I-F_1,cas1_I-F_1
UserReplicon_RM_Type_IIG_1	RM	RM_Type_IIG	WP_031633116.1	WP_031633116.1	WP_031633116.1	1	Type_IIG
UserReplicon_BREX_I_1	BREX	BREX_I	WP_023115268.1	WP_023115275.1	WP_023115268.1,WP_023115274.1,WP_023115275.1	3	brxC,pglZB,brxL
UserReplicon_SEFIR_3	SEFIR	SEFIR	WP_079452585.1	WP_079452585.1	WP_079452585.1	1	bSEFIR
UserReplicon_Borvo_2	Borvo	Borvo	WP_224171904.1	WP_224171904.1	WP_224171904.1	1	Borvo_BovA
GCF_001023735.1_ASM102373v1_protein.faa_dir/
sys_id	type	subtype	sys_beg	sys_end	protein_in_syst	genes_count	name_of_profiles_in_sys
UserReplicon_CAS_Class1-Subtype-I-F_1	Cas	CAS_Class1-Subtype-I-F	WP_023103132.1	WP_023103134.1	WP_023103132.1,WP_023103133.1,WP_023103134.1	3	cas8f_I-F_4,cas3f_I-F_1,cas1_I-F_1
UserReplicon_RM_Type_IIG_1	RM	RM_Type_IIG	WP_031633116.1	WP_031633116.1	WP_031633116.1	1	Type_IIG
UserReplicon_BREX_I_1	BREX	BREX_I	WP_023115268.1	WP_023115275.1	WP_023115268.1,WP_023115274.1,WP_023115275.1	3	brxC,pglZB,brxL
UserReplicon_SEFIR_3	SEFIR	SEFIR	WP_079452585.1	WP_079452585.1	WP_079452585.1	1	bSEFIR
UserReplicon_Borvo_2	Borvo	Borvo	WP_124121133.1	WP_124121133.1	WP_124121133.1	1	Borvo_BovA
GCF_001023755.1_ASM102375v1_protein.faa_dir/
sys_id	type	subtype	sys_beg	sys_end	protein_in_syst	genes_count	name_of_profiles_in_sys
UserReplicon_CAS_Class1-Subtype-I-F_1	Cas	CAS_Class1-Subtype-I-F	WP_023103132.1	WP_023103134.1	WP_023103132.1,WP_023103133.1,WP_023103134.1	3	cas8f_I-F_4,cas3f_I-F_1,cas1_I-F_1
UserReplicon_RM_Type_IIG_1	RM	RM_Type_IIG	WP_031633116.1	WP_031633116.1	WP_031633116.1	1	Type_IIG
UserReplicon_BREX_I_1	BREX	BREX_I	WP_023115268.1	WP_023115275.1	WP_023115268.1,WP_023115274.1,WP_023115275.1	3	brxC,pglZB,brxL
UserReplicon_SEFIR_3	SEFIR	SEFIR	WP_079452585.1	WP_079452585.1	WP_079452585.1	1	bSEFIR
UserReplicon_Borvo_2	Borvo	Borvo	WP_124121133.1	WP_124121133.1	WP_124121133.1	1	Borvo_BovA
GCF_001023765.1_ASM102376v1_protein.faa_dir/
sys_id	type	subtype	sys_beg	sys_end	protein_in_syst	genes_count	name_of_profiles_in_sys
UserReplicon_CAS_Class1-Subtype-I-F_1	Cas	CAS_Class1-Subtype-I-F	WP_023103132.1	WP_023103134.1	WP_023103132.1,WP_023103133.1,WP_023103134.1	3	cas8f_I-F_4,cas3f_I-F_1,cas1_I-F_1
UserReplicon_RM_Type_IIG_1	RM	RM_Type_IIG	WP_031633116.1	WP_031633116.1	WP_031633116.1	1	Type_IIG
UserReplicon_BREX_I_1	BREX	BREX_I	WP_023115268.1	WP_023115275.1	WP_023115268.1,WP_023115274.1,WP_023115275.1	3	brxC,pglZB,brxL
UserReplicon_SEFIR_3	SEFIR	SEFIR	WP_079452585.1	WP_079452585.1	WP_079452585.1	1	bSEFIR
UserReplicon_Borvo_2	Borvo	Borvo	WP_124121133.1	WP_124121133.1	WP_124121133.1	1	Borvo_BovA
GCF_001023775.1_ASM102377v1_protein.faa_dir/
sys_id	type	subtype	sys_beg	sys_end	protein_in_syst	genes_count	name_of_profiles_in_sys
UserReplicon_CAS_Class1-Subtype-I-F_1	Cas	CAS_Class1-Subtype-I-F	WP_023103132.1	WP_023103134.1	WP_023103132.1,WP_023103133.1,WP_023103134.1	3	cas8f_I-F_4,cas3f_I-F_1,cas1_I-F_1
UserReplicon_RM_Type_IIG_1	RM	RM_Type_IIG	WP_031633116.1	WP_031633116.1	WP_031633116.1	1	Type_IIG
UserReplicon_BREX_I_1	BREX	BREX_I	WP_023115268.1	WP_023115275.1	WP_023115268.1,WP_023115274.1,WP_023115275.1	3	brxC,pglZB,brxL
UserReplicon_SEFIR_3	SEFIR	SEFIR	WP_079452585.1	WP_079452585.1	WP_079452585.1	1	bSEFIR
UserReplicon_Borvo_2	Borvo	Borvo	WP_124121133.1	WP_124121133.1	WP_124121133.1	1	Borvo_BovA
GCF_001023815.1_ASM102381v1_protein.faa_dir/
sys_id	type	subtype	sys_beg	sys_end	protein_in_syst	genes_count	name_of_profiles_in_sys
UserReplicon_CAS_Class1-Subtype-I-F_1	Cas	CAS_Class1-Subtype-I-F	WP_023103132.1	WP_023103134.1	WP_023103132.1,WP_023103133.1,WP_023103134.1	3	cas8f_I-F_4,cas3f_I-F_1,cas1_I-F_1
UserReplicon_RM_Type_IIG_1	RM	RM_Type_IIG	WP_031633116.1	WP_031633116.1	WP_031633116.1	1	Type_IIG
UserReplicon_BREX_I_1	BREX	BREX_I	WP_023115268.1	WP_023115275.1	WP_023115268.1,WP_023115274.1,WP_023115275.1	3	brxC,pglZB,brxL
UserReplicon_SEFIR_3	SEFIR	SEFIR	WP_079452585.1	WP_079452585.1	WP_079452585.1	1	bSEFIR
UserReplicon_Borvo_2	Borvo	Borvo	WP_124121133.1	WP_124121133.1	WP_124121133.1	1	Borvo_BovA
GCF_001023835.1_ASM102383v1_protein.faa_dir/
sys_id	type	subtype	sys_beg	sys_end	protein_in_syst	genes_count	name_of_profiles_in_sys
UserReplicon_CAS_Class1-Subtype-I-F_1	Cas	CAS_Class1-Subtype-I-F	WP_023103132.1	WP_023103134.1	WP_023103132.1,WP_023103133.1,WP_023103134.1	3	cas8f_I-F_4,cas3f_I-F_1,cas1_I-F_1
UserReplicon_RM_Type_IIG_1	RM	RM_Type_IIG	WP_031633116.1	WP_031633116.1	WP_031633116.1	1	Type_IIG
UserReplicon_BREX_I_1	BREX	BREX_I	WP_023115268.1	WP_023115275.1	WP_023115268.1,WP_023115274.1,WP_023115275.1	3	brxC,pglZB,brxL
UserReplicon_SEFIR_3	SEFIR	SEFIR	WP_079452585.1	WP_079452585.1	WP_079452585.1	1	bSEFIR
UserReplicon_Borvo_2	Borvo	Borvo	WP_124121133.1	WP_124121133.1	WP_124121133.1	1	Borvo_BovA
GCF_001023845.1_ASM102384v1_protein.faa_dir/
sys_id	type	subtype	sys_beg	sys_end	protein_in_syst	genes_count	name_of_profiles_in_sys
UserReplicon_CAS_Class1-Subtype-I-F_1	Cas	CAS_Class1-Subtype-I-F	WP_023103132.1	WP_023103134.1	WP_023103132.1,WP_023103133.1,WP_023103134.1	3	cas8f_I-F_4,cas3f_I-F_1,cas1_I-F_1
UserReplicon_RM_Type_IIG_1	RM	RM_Type_IIG	WP_031633116.1	WP_031633116.1	WP_031633116.1	1	Type_IIG
UserReplicon_BREX_I_1	BREX	BREX_I	WP_023115268.1	WP_023115275.1	WP_023115268.1,WP_023115274.1,WP_023115275.1	3	brxC,pglZB,brxL
UserReplicon_SEFIR_3	SEFIR	SEFIR	WP_079452585.1	WP_079452585.1	WP_079452585.1	1	bSEFIR
UserReplicon_Borvo_2	Borvo	Borvo	WP_124121133.1	WP_124121133.1	WP_124121133.1	1	Borvo_BovA
GCF_001023875.1_ASM102387v1_protein.faa_dir/
sys_id	type	subtype	sys_beg	sys_end	protein_in_syst	genes_count	name_of_profiles_in_sys
UserReplicon_CAS_Class1-Subtype-I-F_1	Cas	CAS_Class1-Subtype-I-F	WP_023103132.1	WP_023103134.1	WP_023103132.1,WP_023103133.1,WP_023103134.1	3	cas8f_I-F_4,cas3f_I-F_1,cas1_I-F_1
UserReplicon_RM_Type_IIG_1	RM	RM_Type_IIG	WP_031633116.1	WP_031633116.1	WP_031633116.1	1	Type_IIG
UserReplicon_BREX_I_1	BREX	BREX_I	WP_023115268.1	WP_023115275.1	WP_023115268.1,WP_023115274.1,WP_023115275.1	3	brxC,pglZB,brxL
UserReplicon_SEFIR_3	SEFIR	SEFIR	WP_079452585.1	WP_079452585.1	WP_079452585.1	1	bSEFIR
UserReplicon_Borvo_2	Borvo	Borvo	WP_124121133.1	WP_124121133.1	WP_124121133.1	1	Borvo_BovA
GCF_001023895.1_ASM102389v1_protein.faa_dir/
sys_id	type	subtype	sys_beg	sys_end	protein_in_syst	genes_count	name_of_profiles_in_sys
UserReplicon_CAS_Class1-Subtype-I-F_1	Cas	CAS_Class1-Subtype-I-F	WP_023103132.1	WP_023103134.1	WP_023103132.1,WP_023103133.1,WP_023103134.1	3	cas8f_I-F_4,cas3f_I-F_1,cas1_I-F_1
UserReplicon_RM_Type_IIG_1	RM	RM_Type_IIG	WP_031633116.1	WP_031633116.1	WP_031633116.1	1	Type_IIG
UserReplicon_BREX_I_1	BREX	BREX_I	WP_023115268.1	WP_023115275.1	WP_023115268.1,WP_023115274.1,WP_023115275.1	3	brxC,pglZB,brxL
UserReplicon_SEFIR_3	SEFIR	SEFIR	WP_079452585.1	WP_079452585.1	WP_079452585.1	1	bSEFIR
UserReplicon_Borvo_2	Borvo	Borvo	WP_124121133.1	WP_124121133.1	WP_124121133.1	1	Borvo_BovA
GCF_001023915.1_ASM102391v1_protein.faa_dir/
sys_id	type	subtype	sys_beg	sys_end	protein_in_syst	genes_count	name_of_profiles_in_sys
UserReplicon_CAS_Class1-Subtype-I-F_1	Cas	CAS_Class1-Subtype-I-F	WP_023103132.1	WP_023103134.1	WP_023103132.1,WP_023103133.1,WP_023103134.1	3	cas8f_I-F_4,cas3f_I-F_1,cas1_I-F_1
UserReplicon_RM_Type_IIG_1	RM	RM_Type_IIG	WP_031633116.1	WP_031633116.1	WP_031633116.1	1	Type_IIG
UserReplicon_BREX_I_1	BREX	BREX_I	WP_023115268.1	WP_023115275.1	WP_023115268.1,WP_023115274.1,WP_023115275.1	3	brxC,pglZB,brxL
UserReplicon_SEFIR_3	SEFIR	SEFIR	WP_079452585.1	WP_079452585.1	WP_079452585.1	1	bSEFIR
UserReplicon_Borvo_2	Borvo	Borvo	WP_124121133.1	WP_124121133.1	WP_124121133.1	1	Borvo_BovA
GCF_001023925.1_ASM102392v1_protein.faa_dir/
sys_id	type	subtype	sys_beg	sys_end	protein_in_syst	genes_count	name_of_profiles_in_sys
UserReplicon_CAS_Class1-Subtype-I-F_1	Cas	CAS_Class1-Subtype-I-F	WP_023103132.1	WP_023103134.1	WP_023103132.1,WP_023103133.1,WP_023103134.1	3	cas8f_I-F_4,cas3f_I-F_1,cas1_I-F_1
UserReplicon_RM_Type_IIG_1	RM	RM_Type_IIG	WP_031633116.1	WP_031633116.1	WP_031633116.1	1	Type_IIG
UserReplicon_BREX_I_1	BREX	BREX_I	WP_023115268.1	WP_023115275.1	WP_023115268.1,WP_023115274.1,WP_023115275.1	3	brxC,pglZB,brxL
UserReplicon_SEFIR_3	SEFIR	SEFIR	WP_079452585.1	WP_079452585.1	WP_079452585.1	1	bSEFIR
UserReplicon_Borvo_2	Borvo	Borvo	WP_124121133.1	WP_124121133.1	WP_124121133.1	1	Borvo_BovA
GCF_001023955.1_ASM102395v1_protein.faa_dir/
sys_id	type	subtype	sys_beg	sys_end	protein_in_syst	genes_count	name_of_profiles_in_sys
UserReplicon_CAS_Class1-Subtype-I-F_1	Cas	CAS_Class1-Subtype-I-F	WP_023103132.1	WP_023103134.1	WP_023103132.1,WP_023103133.1,WP_023103134.1	3	cas8f_I-F_4,cas3f_I-F_1,cas1_I-F_1
UserReplicon_RM_Type_IIG_1	RM	RM_Type_IIG	WP_031633116.1	WP_031633116.1	WP_031633116.1	1	Type_IIG
UserReplicon_BREX_I_1	BREX	BREX_I	WP_023115268.1	WP_023115275.1	WP_023115268.1,WP_023115274.1,WP_023115275.1	3	brxC,pglZB,brxL
UserReplicon_SEFIR_3	SEFIR	SEFIR	WP_079452585.1	WP_079452585.1	WP_079452585.1	1	bSEFIR
UserReplicon_Borvo_2	Borvo	Borvo	WP_124121133.1	WP_124121133.1	WP_124121133.1	1	Borvo_BovA
GCF_001023975.1_ASM102397v1_protein.faa_dir/
sys_id	type	subtype	sys_beg	sys_end	protein_in_syst	genes_count	name_of_profiles_in_sys
UserReplicon_CAS_Class1-Subtype-I-F_1	Cas	CAS_Class1-Subtype-I-F	WP_023103132.1	WP_023103134.1	WP_023103132.1,WP_023103133.1,WP_023103134.1	3	cas8f_I-F_4,cas3f_I-F_1,cas1_I-F_1
UserReplicon_RM_Type_IIG_1	RM	RM_Type_IIG	WP_031633116.1	WP_031633116.1	WP_031633116.1	1	Type_IIG
UserReplicon_BREX_I_1	BREX	BREX_I	WP_023115268.1	WP_023115275.1	WP_023115268.1,WP_023115274.1,WP_023115275.1	3	brxC,pglZB,brxL
UserReplicon_SEFIR_3	SEFIR	SEFIR	WP_079452585.1	WP_079452585.1	WP_079452585.1	1	bSEFIR
UserReplicon_Borvo_2	Borvo	Borvo	WP_124121133.1	WP_124121133.1	WP_124121133.1	1	Borvo_BovA
GCF_001023985.1_ASM102398v1_protein.faa_dir/
sys_id	type	subtype	sys_beg	sys_end	protein_in_syst	genes_count	name_of_profiles_in_sys
UserReplicon_CAS_Class1-Subtype-I-F_1	Cas	CAS_Class1-Subtype-I-F	WP_023103132.1	WP_023103134.1	WP_023103132.1,WP_023103133.1,WP_023103134.1	3	cas8f_I-F_4,cas3f_I-F_1,cas1_I-F_1
UserReplicon_RM_Type_IIG_1	RM	RM_Type_IIG	WP_031633116.1	WP_031633116.1	WP_031633116.1	1	Type_IIG
UserReplicon_BREX_I_1	BREX	BREX_I	WP_023115268.1	WP_023115275.1	WP_023115268.1,WP_023115274.1,WP_023115275.1	3	brxC,pglZB,brxL
UserReplicon_SEFIR_3	SEFIR	SEFIR	WP_079452585.1	WP_079452585.1	WP_079452585.1	1	bSEFIR
UserReplicon_Borvo_2	Borvo	Borvo	WP_124121133.1	WP_124121133.1	WP_124121133.1	1	Borvo_BovA
GCF_001023995.1_ASM102399v1_protein.faa_dir/
sys_id	type	subtype	sys_beg	sys_end	protein_in_syst	genes_count	name_of_profiles_in_sys
UserReplicon_CAS_Class1-Subtype-I-F_1	Cas	CAS_Class1-Subtype-I-F	WP_023103132.1	WP_023103134.1	WP_023103132.1,WP_023103133.1,WP_023103134.1	3	cas8f_I-F_4,cas3f_I-F_1,cas1_I-F_1
UserReplicon_RM_Type_IIG_1	RM	RM_Type_IIG	WP_031633116.1	WP_031633116.1	WP_031633116.1	1	Type_IIG
UserReplicon_BREX_I_1	BREX	BREX_I	WP_023115268.1	WP_023115275.1	WP_023115268.1,WP_023115274.1,WP_023115275.1	3	brxC,pglZB,brxL
UserReplicon_SEFIR_3	SEFIR	SEFIR	WP_079452585.1	WP_079452585.1	WP_079452585.1	1	bSEFIR
UserReplicon_Borvo_2	Borvo	Borvo	WP_124121133.1	WP_124121133.1	WP_124121133.1	1	Borvo_BovA
GCF_001024035.1_ASM102403v1_protein.faa_dir/
sys_id	type	subtype	sys_beg	sys_end	protein_in_syst	genes_count	name_of_profiles_in_sys
UserReplicon_CAS_Class1-Subtype-I-F_1	Cas	CAS_Class1-Subtype-I-F	WP_023103132.1	WP_023103134.1	WP_023103132.1,WP_023103133.1,WP_023103134.1	3	cas8f_I-F_4,cas3f_I-F_1,cas1_I-F_1
UserReplicon_RM_Type_IIG_1	RM	RM_Type_IIG	WP_031633116.1	WP_031633116.1	WP_031633116.1	1	Type_IIG
UserReplicon_BREX_I_1	BREX	BREX_I	WP_023115268.1	WP_023115275.1	WP_023115268.1,WP_023115274.1,WP_023115275.1	3	brxC,pglZB,brxL
UserReplicon_SEFIR_3	SEFIR	SEFIR	WP_079452585.1	WP_079452585.1	WP_079452585.1	1	bSEFIR
UserReplicon_Borvo_2	Borvo	Borvo	WP_124121133.1	WP_124121133.1	WP_124121133.1	1	Borvo_BovA
GCF_001024055.1_ASM102405v1_protein.faa_dir/
sys_id	type	subtype	sys_beg	sys_end	protein_in_syst	genes_count	name_of_profiles_in_sys
UserReplicon_CAS_Class1-Subtype-I-F_1	Cas	CAS_Class1-Subtype-I-F	WP_023103132.1	WP_023103134.1	WP_023103132.1,WP_023103133.1,WP_023103134.1	3	cas8f_I-F_4,cas3f_I-F_1,cas1_I-F_1
UserReplicon_RM_Type_IIG_1	RM	RM_Type_IIG	WP_031633116.1	WP_031633116.1	WP_031633116.1	1	Type_IIG
UserReplicon_BREX_I_1	BREX	BREX_I	WP_023115268.1	WP_023115275.1	WP_023115268.1,WP_023115274.1,WP_023115275.1	3	brxC,pglZB,brxL
UserReplicon_SEFIR_3	SEFIR	SEFIR	WP_079452585.1	WP_079452585.1	WP_079452585.1	1	bSEFIR
UserReplicon_Borvo_2	Borvo	Borvo	WP_124121133.1	WP_124121133.1	WP_124121133.1	1	Borvo_BovA
GCF_001024065.1_ASM102406v1_protein.faa_dir/
sys_id	type	subtype	sys_beg	sys_end	protein_in_syst	genes_count	name_of_profiles_in_sys
UserReplicon_CAS_Class1-Subtype-I-F_1	Cas	CAS_Class1-Subtype-I-F	WP_023103132.1	WP_023103134.1	WP_023103132.1,WP_023103133.1,WP_023103134.1	3	cas8f_I-F_4,cas3f_I-F_1,cas1_I-F_1
UserReplicon_RM_Type_IIG_1	RM	RM_Type_IIG	WP_031633116.1	WP_031633116.1	WP_031633116.1	1	Type_IIG
UserReplicon_BREX_I_1	BREX	BREX_I	WP_023115268.1	WP_023115275.1	WP_023115268.1,WP_023115274.1,WP_023115275.1	3	brxC,pglZB,brxL
UserReplicon_SEFIR_3	SEFIR	SEFIR	WP_079452585.1	WP_079452585.1	WP_079452585.1	1	bSEFIR
UserReplicon_Borvo_2	Borvo	Borvo	WP_124121133.1	WP_124121133.1	WP_124121133.1	1	Borvo_BovA
GCF_001024075.1_ASM102407v1_protein.faa_dir/
sys_id	type	subtype	sys_beg	sys_end	protein_in_syst	genes_count	name_of_profiles_in_sys
UserReplicon_CAS_Class1-Subtype-I-F_1	Cas	CAS_Class1-Subtype-I-F	WP_023103132.1	WP_023103134.1	WP_023103132.1,WP_023103133.1,WP_023103134.1	3	cas8f_I-F_4,cas3f_I-F_1,cas1_I-F_1
UserReplicon_RM_Type_IIG_1	RM	RM_Type_IIG	WP_031633116.1	WP_031633116.1	WP_031633116.1	1	Type_IIG
UserReplicon_BREX_I_1	BREX	BREX_I	WP_023115268.1	WP_023115275.1	WP_023115268.1,WP_023115274.1,WP_023115275.1	3	brxC,pglZB,brxL
UserReplicon_SEFIR_3	SEFIR	SEFIR	WP_079452585.1	WP_079452585.1	WP_079452585.1	1	bSEFIR
UserReplicon_Borvo_2	Borvo	Borvo	WP_124121133.1	WP_124121133.1	WP_124121133.1	1	Borvo_BovA
GCF_001024115.1_ASM102411v1_protein.faa_dir/
sys_id	type	subtype	sys_beg	sys_end	protein_in_syst	genes_count	name_of_profiles_in_sys
UserReplicon_CAS_Class1-Subtype-I-F_1	Cas	CAS_Class1-Subtype-I-F	WP_023103132.1	WP_023103134.1	WP_023103132.1,WP_023103133.1,WP_023103134.1	3	cas8f_I-F_4,cas3f_I-F_1,cas1_I-F_1
UserReplicon_RM_Type_IIG_1	RM	RM_Type_IIG	WP_031633116.1	WP_031633116.1	WP_031633116.1	1	Type_IIG
UserReplicon_BREX_I_1	BREX	BREX_I	WP_023115268.1	WP_023115275.1	WP_023115268.1,WP_023115274.1,WP_023115275.1	3	brxC,pglZB,brxL
UserReplicon_SEFIR_3	SEFIR	SEFIR	WP_079452585.1	WP_079452585.1	WP_079452585.1	1	bSEFIR
UserReplicon_Borvo_2	Borvo	Borvo	WP_124121133.1	WP_124121133.1	WP_124121133.1	1	Borvo_BovA
GCF_001024125.1_ASM102412v1_protein.faa_dir/
sys_id	type	subtype	sys_beg	sys_end	protein_in_syst	genes_count	name_of_profiles_in_sys
UserReplicon_CAS_Class1-Subtype-I-F_1	Cas	CAS_Class1-Subtype-I-F	WP_023103132.1	WP_023103134.1	WP_023103132.1,WP_023103133.1,WP_023103134.1	3	cas8f_I-F_4,cas3f_I-F_1,cas1_I-F_1
UserReplicon_RM_Type_IIG_1	RM	RM_Type_IIG	WP_031633116.1	WP_031633116.1	WP_031633116.1	1	Type_IIG
UserReplicon_BREX_I_1	BREX	BREX_I	WP_023115268.1	WP_023115275.1	WP_023115268.1,WP_023115274.1,WP_023115275.1	3	brxC,pglZB,brxL
UserReplicon_SEFIR_3	SEFIR	SEFIR	WP_079452585.1	WP_079452585.1	WP_079452585.1	1	bSEFIR
UserReplicon_Borvo_2	Borvo	Borvo	WP_124121133.1	WP_124121133.1	WP_124121133.1	1	Borvo_BovA
GCF_001024135.1_ASM102413v1_protein.faa_dir/
sys_id	type	subtype	sys_beg	sys_end	protein_in_syst	genes_count	name_of_profiles_in_sys
UserReplicon_CAS_Class1-Subtype-I-F_1	Cas	CAS_Class1-Subtype-I-F	WP_023103132.1	WP_023103134.1	WP_023103132.1,WP_023103133.1,WP_023103134.1	3	cas8f_I-F_4,cas3f_I-F_1,cas1_I-F_1
UserReplicon_RM_Type_IIG_1	RM	RM_Type_IIG	WP_031633116.1	WP_031633116.1	WP_031633116.1	1	Type_IIG
UserReplicon_BREX_I_1	BREX	BREX_I	WP_023115268.1	WP_023115275.1	WP_023115268.1,WP_023115274.1,WP_023115275.1	3	brxC,pglZB,brxL
UserReplicon_SEFIR_3	SEFIR	SEFIR	WP_079452585.1	WP_079452585.1	WP_079452585.1	1	bSEFIR
UserReplicon_Borvo_2	Borvo	Borvo	WP_124121133.1	WP_124121133.1	WP_124121133.1	1	Borvo_BovA
GCF_001024145.1_ASM102414v1_protein.faa_dir/
sys_id	type	subtype	sys_beg	sys_end	protein_in_syst	genes_count	name_of_profiles_in_sys
UserReplicon_CAS_Class1-Subtype-I-F_1	Cas	CAS_Class1-Subtype-I-F	WP_023103132.1	WP_023103134.1	WP_023103132.1,WP_023103133.1,WP_023103134.1	3	cas8f_I-F_4,cas3f_I-F_1,cas1_I-F_1
UserReplicon_RM_Type_IIG_1	RM	RM_Type_IIG	WP_031633116.1	WP_031633116.1	WP_031633116.1	1	Type_IIG
UserReplicon_BREX_I_1	BREX	BREX_I	WP_023115268.1	WP_023115275.1	WP_023115268.1,WP_023115274.1,WP_023115275.1	3	brxC,pglZB,brxL
UserReplicon_SEFIR_3	SEFIR	SEFIR	WP_079452585.1	WP_079452585.1	WP_079452585.1	1	bSEFIR
UserReplicon_Borvo_2	Borvo	Borvo	WP_124121133.1	WP_124121133.1	WP_124121133.1	1	Borvo_BovA
GCF_001024195.1_ASM102419v1_protein.faa_dir/
sys_id	type	subtype	sys_beg	sys_end	protein_in_syst	genes_count	name_of_profiles_in_sys
UserReplicon_CAS_Class1-Subtype-I-F_1	Cas	CAS_Class1-Subtype-I-F	WP_023103132.1	WP_023103134.1	WP_023103132.1,WP_023103133.1,WP_023103134.1	3	cas8f_I-F_4,cas3f_I-F_1,cas1_I-F_1
UserReplicon_RM_Type_IIG_1	RM	RM_Type_IIG	WP_031633116.1	WP_031633116.1	WP_031633116.1	1	Type_IIG
UserReplicon_BREX_I_1	BREX	BREX_I	WP_023115268.1	WP_023115275.1	WP_023115268.1,WP_023115274.1,WP_023115275.1	3	brxC,pglZB,brxL
UserReplicon_SEFIR_3	SEFIR	SEFIR	WP_079452585.1	WP_079452585.1	WP_079452585.1	1	bSEFIR
UserReplicon_Borvo_2	Borvo	Borvo	WP_124121133.1	WP_124121133.1	WP_124121133.1	1	Borvo_BovA
GCF_001024205.1_ASM102420v1_protein.faa_dir/
sys_id	type	subtype	sys_beg	sys_end	protein_in_syst	genes_count	name_of_profiles_in_sys
UserReplicon_CAS_Class1-Subtype-I-F_1	Cas	CAS_Class1-Subtype-I-F	WP_023103132.1	WP_023103134.1	WP_023103132.1,WP_023103133.1,WP_023103134.1	3	cas8f_I-F_4,cas3f_I-F_1,cas1_I-F_1
UserReplicon_RM_Type_IIG_1	RM	RM_Type_IIG	WP_031633116.1	WP_031633116.1	WP_031633116.1	1	Type_IIG
UserReplicon_BREX_I_1	BREX	BREX_I	WP_023115268.1	WP_023115275.1	WP_023115268.1,WP_023115274.1,WP_023115275.1	3	brxC,pglZB,brxL
UserReplicon_SEFIR_3	SEFIR	SEFIR	WP_079452585.1	WP_079452585.1	WP_079452585.1	1	bSEFIR
UserReplicon_Borvo_2	Borvo	Borvo	WP_124121133.1	WP_124121133.1	WP_124121133.1	1	Borvo_BovA
GCF_001024215.1_ASM102421v1_protein.faa_dir/
sys_id	type	subtype	sys_beg	sys_end	protein_in_syst	genes_count	name_of_profiles_in_sys
UserReplicon_CAS_Class1-Subtype-I-F_1	Cas	CAS_Class1-Subtype-I-F	WP_023103132.1	WP_023103134.1	WP_023103132.1,WP_023103133.1,WP_023103134.1	3	cas8f_I-F_4,cas3f_I-F_1,cas1_I-F_1
UserReplicon_RM_Type_IIG_1	RM	RM_Type_IIG	WP_031633116.1	WP_031633116.1	WP_031633116.1	1	Type_IIG
UserReplicon_BREX_I_1	BREX	BREX_I	WP_023115268.1	WP_023115275.1	WP_023115268.1,WP_023115274.1,WP_023115275.1	3	brxC,pglZB,brxL
UserReplicon_SEFIR_3	SEFIR	SEFIR	WP_079452585.1	WP_079452585.1	WP_079452585.1	1	bSEFIR
UserReplicon_Borvo_2	Borvo	Borvo	WP_124121133.1	WP_124121133.1	WP_124121133.1	1	Borvo_BovA
GCF_001024235.1_ASM102423v1_protein.faa_dir/
sys_id	type	subtype	sys_beg	sys_end	protein_in_syst	genes_count	name_of_profiles_in_sys
UserReplicon_CAS_Class1-Subtype-I-F_1	Cas	CAS_Class1-Subtype-I-F	WP_023103132.1	WP_023103134.1	WP_023103132.1,WP_023103133.1,WP_023103134.1	3	cas8f_I-F_4,cas3f_I-F_1,cas1_I-F_1
UserReplicon_RM_Type_IIG_1	RM	RM_Type_IIG	WP_031633116.1	WP_031633116.1	WP_031633116.1	1	Type_IIG
UserReplicon_BREX_I_1	BREX	BREX_I	WP_023115268.1	WP_023115275.1	WP_023115268.1,WP_023115274.1,WP_023115275.1	3	brxC,pglZB,brxL
UserReplicon_SEFIR_3	SEFIR	SEFIR	WP_079452585.1	WP_079452585.1	WP_079452585.1	1	bSEFIR
UserReplicon_Borvo_2	Borvo	Borvo	WP_124121133.1	WP_124121133.1	WP_124121133.1	1	Borvo_BovA
GCF_001024275.1_ASM102427v1_protein.faa_dir/
sys_id	type	subtype	sys_beg	sys_end	protein_in_syst	genes_count	name_of_profiles_in_sys
UserReplicon_CAS_Class1-Subtype-I-F_1	Cas	CAS_Class1-Subtype-I-F	WP_023103132.1	WP_023103134.1	WP_023103132.1,WP_023103133.1,WP_023103134.1	3	cas8f_I-F_4,cas3f_I-F_1,cas1_I-F_1
UserReplicon_RM_Type_IIG_1	RM	RM_Type_IIG	WP_031633116.1	WP_031633116.1	WP_031633116.1	1	Type_IIG
UserReplicon_BREX_I_1	BREX	BREX_I	WP_023115268.1	WP_023115275.1	WP_023115268.1,WP_023115274.1,WP_023115275.1	3	brxC,pglZB,brxL
UserReplicon_SEFIR_3	SEFIR	SEFIR	WP_079452585.1	WP_079452585.1	WP_079452585.1	1	bSEFIR
UserReplicon_Borvo_2	Borvo	Borvo	WP_124121133.1	WP_124121133.1	WP_124121133.1	1	Borvo_BovA
GCF_001024285.1_ASM102428v1_protein.faa_dir/
sys_id	type	subtype	sys_beg	sys_end	protein_in_syst	genes_count	name_of_profiles_in_sys
UserReplicon_CAS_Class1-Subtype-I-F_1	Cas	CAS_Class1-Subtype-I-F	WP_023103132.1	WP_023103134.1	WP_023103132.1,WP_023103133.1,WP_023103134.1	3	cas8f_I-F_4,cas3f_I-F_1,cas1_I-F_1
UserReplicon_RM_Type_IIG_1	RM	RM_Type_IIG	WP_031633116.1	WP_031633116.1	WP_031633116.1	1	Type_IIG
UserReplicon_BREX_I_1	BREX	BREX_I	WP_023115268.1	WP_023115275.1	WP_023115268.1,WP_023115274.1,WP_023115275.1	3	brxC,pglZB,brxL
UserReplicon_SEFIR_3	SEFIR	SEFIR	WP_079452585.1	WP_079452585.1	WP_079452585.1	1	bSEFIR
UserReplicon_Borvo_2	Borvo	Borvo	WP_124121133.1	WP_124121133.1	WP_124121133.1	1	Borvo_BovA
GCF_001024305.1_ASM102430v1_protein.faa_dir/
sys_id	type	subtype	sys_beg	sys_end	protein_in_syst	genes_count	name_of_profiles_in_sys
UserReplicon_CAS_Class1-Subtype-I-F_1	Cas	CAS_Class1-Subtype-I-F	WP_023103132.1	WP_023103134.1	WP_023103132.1,WP_023103133.1,WP_023103134.1	3	cas8f_I-F_4,cas3f_I-F_1,cas1_I-F_1
UserReplicon_RM_Type_IIG_1	RM	RM_Type_IIG	WP_031633116.1	WP_031633116.1	WP_031633116.1	1	Type_IIG
UserReplicon_BREX_I_1	BREX	BREX_I	WP_023115268.1	WP_023115275.1	WP_023115268.1,WP_023115274.1,WP_023115275.1	3	brxC,pglZB,brxL
UserReplicon_SEFIR_3	SEFIR	SEFIR	WP_079452585.1	WP_079452585.1	WP_079452585.1	1	bSEFIR
UserReplicon_Borvo_2	Borvo	Borvo	WP_124121133.1	WP_124121133.1	WP_124121133.1	1	Borvo_BovA
GCF_001024325.1_ASM102432v1_protein.faa_dir/
sys_id	type	subtype	sys_beg	sys_end	protein_in_syst	genes_count	name_of_profiles_in_sys
UserReplicon_CAS_Class1-Subtype-I-F_1	Cas	CAS_Class1-Subtype-I-F	WP_023103132.1	WP_023103134.1	WP_023103132.1,WP_023103134.1	2	cas8f_I-F_4,cas1_I-F_1
UserReplicon_RM_Type_IIG_1	RM	RM_Type_IIG	WP_031633116.1	WP_031633116.1	WP_031633116.1	1	Type_IIG
UserReplicon_BREX_I_1	BREX	BREX_I	WP_023115268.1	WP_023115275.1	WP_023115268.1,WP_023115274.1,WP_023115275.1	3	brxC,pglZB,brxL
UserReplicon_SEFIR_3	SEFIR	SEFIR	WP_079452585.1	WP_079452585.1	WP_079452585.1	1	bSEFIR
UserReplicon_Borvo_2	Borvo	Borvo	WP_124121133.1	WP_124121133.1	WP_124121133.1	1	Borvo_BovA
GCF_001024355.1_ASM102435v1_protein.faa_dir/
sys_id	type	subtype	sys_beg	sys_end	protein_in_syst	genes_count	name_of_profiles_in_sys
UserReplicon_CAS_Class1-Subtype-I-F_1	Cas	CAS_Class1-Subtype-I-F	WP_023103132.1	WP_023103134.1	WP_023103132.1,WP_023103133.1,WP_023103134.1	3	cas8f_I-F_4,cas3f_I-F_1,cas1_I-F_1
UserReplicon_RM_Type_IIG_1	RM	RM_Type_IIG	WP_031633116.1	WP_031633116.1	WP_031633116.1	1	Type_IIG
UserReplicon_BREX_I_1	BREX	BREX_I	WP_023115268.1	WP_023115275.1	WP_023115268.1,WP_023115274.1,WP_023115275.1	3	brxC,pglZB,brxL
UserReplicon_SEFIR_3	SEFIR	SEFIR	WP_079452585.1	WP_079452585.1	WP_079452585.1	1	bSEFIR
UserReplicon_Borvo_2	Borvo	Borvo	WP_124121133.1	WP_124121133.1	WP_124121133.1	1	Borvo_BovA
GCF_001024365.1_ASM102436v1_protein.faa_dir/
sys_id	type	subtype	sys_beg	sys_end	protein_in_syst	genes_count	name_of_profiles_in_sys
UserReplicon_CAS_Class1-Subtype-I-F_1	Cas	CAS_Class1-Subtype-I-F	WP_023103132.1	WP_023103134.1	WP_023103132.1,WP_023103133.1,WP_023103134.1	3	cas8f_I-F_4,cas3f_I-F_1,cas1_I-F_1
UserReplicon_RM_Type_IIG_1	RM	RM_Type_IIG	WP_031633116.1	WP_031633116.1	WP_031633116.1	1	Type_IIG
UserReplicon_BREX_I_1	BREX	BREX_I	WP_023115268.1	WP_023115275.1	WP_023115268.1,WP_023115274.1,WP_023115275.1	3	brxC,pglZB,brxL
UserReplicon_SEFIR_3	SEFIR	SEFIR	WP_079452585.1	WP_079452585.1	WP_079452585.1	1	bSEFIR
UserReplicon_Borvo_2	Borvo	Borvo	WP_224171904.1	WP_224171904.1	WP_224171904.1	1	Borvo_BovA
GCF_001024375.1_ASM102437v1_protein.faa_dir/
sys_id	type	subtype	sys_beg	sys_end	protein_in_syst	genes_count	name_of_profiles_in_sys
UserReplicon_CAS_Class1-Subtype-I-F_1	Cas	CAS_Class1-Subtype-I-F	WP_023103132.1	WP_023103134.1	WP_023103132.1,WP_023103133.1,WP_023103134.1	3	cas8f_I-F_4,cas3f_I-F_1,cas1_I-F_1
UserReplicon_RM_Type_IIG_1	RM	RM_Type_IIG	WP_031633116.1	WP_031633116.1	WP_031633116.1	1	Type_IIG
UserReplicon_BREX_I_1	BREX	BREX_I	WP_023115268.1	WP_023115275.1	WP_023115268.1,WP_023115274.1,WP_023115275.1	3	brxC,pglZB,brxL
UserReplicon_SEFIR_3	SEFIR	SEFIR	WP_079452585.1	WP_079452585.1	WP_079452585.1	1	bSEFIR
UserReplicon_Borvo_2	Borvo	Borvo	WP_124121133.1	WP_124121133.1	WP_124121133.1	1	Borvo_BovA
GCF_001024395.1_ASM102439v1_protein.faa_dir/
sys_id	type	subtype	sys_beg	sys_end	protein_in_syst	genes_count	name_of_profiles_in_sys
UserReplicon_CAS_Class1-Subtype-I-F_1	Cas	CAS_Class1-Subtype-I-F	WP_023103132.1	WP_023103134.1	WP_023103132.1,WP_023103133.1,WP_023103134.1	3	cas8f_I-F_4,cas3f_I-F_1,cas1_I-F_1
UserReplicon_RM_Type_IIG_1	RM	RM_Type_IIG	WP_031633116.1	WP_031633116.1	WP_031633116.1	1	Type_IIG
UserReplicon_BREX_I_1	BREX	BREX_I	WP_023115268.1	WP_023115275.1	WP_023115268.1,WP_023115274.1,WP_023115275.1	3	brxC,pglZB,brxL
UserReplicon_SEFIR_3	SEFIR	SEFIR	WP_079452585.1	WP_079452585.1	WP_079452585.1	1	bSEFIR
UserReplicon_Borvo_2	Borvo	Borvo	WP_124121133.1	WP_124121133.1	WP_124121133.1	1	Borvo_BovA
GCF_001024435.1_ASM102443v1_protein.faa_dir/
sys_id	type	subtype	sys_beg	sys_end	protein_in_syst	genes_count	name_of_profiles_in_sys
UserReplicon_CAS_Class1-Subtype-I-F_1	Cas	CAS_Class1-Subtype-I-F	WP_023103132.1	WP_023103134.1	WP_023103132.1,WP_023103133.1,WP_023103134.1	3	cas8f_I-F_4,cas3f_I-F_1,cas1_I-F_1
UserReplicon_RM_Type_IIG_1	RM	RM_Type_IIG	WP_031633116.1	WP_031633116.1	WP_031633116.1	1	Type_IIG
UserReplicon_BREX_I_1	BREX	BREX_I	WP_023115268.1	WP_023115275.1	WP_023115268.1,WP_023115274.1,WP_023115275.1	3	brxC,pglZB,brxL
UserReplicon_SEFIR_3	SEFIR	SEFIR	WP_079452585.1	WP_079452585.1	WP_079452585.1	1	bSEFIR
UserReplicon_Borvo_2	Borvo	Borvo	WP_124121133.1	WP_124121133.1	WP_124121133.1	1	Borvo_BovA
GCF_001024445.1_ASM102444v1_protein.faa_dir/
sys_id	type	subtype	sys_beg	sys_end	protein_in_syst	genes_count	name_of_profiles_in_sys
UserReplicon_CAS_Class1-Subtype-I-F_1	Cas	CAS_Class1-Subtype-I-F	WP_023103132.1	WP_023103134.1	WP_023103132.1,WP_023103133.1,WP_023103134.1	3	cas8f_I-F_4,cas3f_I-F_1,cas1_I-F_1
UserReplicon_RM_Type_IIG_1	RM	RM_Type_IIG	WP_031633116.1	WP_031633116.1	WP_031633116.1	1	Type_IIG
UserReplicon_BREX_I_1	BREX	BREX_I	WP_023115268.1	WP_023115275.1	WP_023115268.1,WP_023115274.1,WP_023115275.1	3	brxC,pglZB,brxL
UserReplicon_SEFIR_3	SEFIR	SEFIR	WP_079452585.1	WP_079452585.1	WP_079452585.1	1	bSEFIR
UserReplicon_Borvo_2	Borvo	Borvo	WP_124121133.1	WP_124121133.1	WP_124121133.1	1	Borvo_BovA
GCF_001024455.1_ASM102445v1_protein.faa_dir/
sys_id	type	subtype	sys_beg	sys_end	protein_in_syst	genes_count	name_of_profiles_in_sys
UserReplicon_CAS_Class1-Subtype-I-F_1	Cas	CAS_Class1-Subtype-I-F	WP_023103132.1	WP_023103134.1	WP_023103132.1,WP_023103133.1,WP_023103134.1	3	cas8f_I-F_4,cas3f_I-F_1,cas1_I-F_1
UserReplicon_RM_Type_IIG_1	RM	RM_Type_IIG	WP_031633116.1	WP_031633116.1	WP_031633116.1	1	Type_IIG
UserReplicon_BREX_I_1	BREX	BREX_I	WP_023115268.1	WP_023115275.1	WP_023115268.1,WP_023115274.1,WP_023115275.1	3	brxC,pglZB,brxL
UserReplicon_SEFIR_3	SEFIR	SEFIR	WP_079452585.1	WP_079452585.1	WP_079452585.1	1	bSEFIR
UserReplicon_Borvo_2	Borvo	Borvo	WP_124121133.1	WP_124121133.1	WP_124121133.1	1	Borvo_BovA
GCF_001024495.1_ASM102449v1_protein.faa_dir/
sys_id	type	subtype	sys_beg	sys_end	protein_in_syst	genes_count	name_of_profiles_in_sys
UserReplicon_CAS_Class1-Subtype-I-F_1	Cas	CAS_Class1-Subtype-I-F	WP_023103132.1	WP_023103134.1	WP_023103132.1,WP_023103133.1,WP_023103134.1	3	cas8f_I-F_4,cas3f_I-F_1,cas1_I-F_1
UserReplicon_RM_Type_IIG_1	RM	RM_Type_IIG	WP_031633116.1	WP_031633116.1	WP_031633116.1	1	Type_IIG
UserReplicon_BREX_I_1	BREX	BREX_I	WP_023115268.1	WP_023115275.1	WP_023115268.1,WP_023115274.1,WP_023115275.1	3	brxC,pglZB,brxL
UserReplicon_SEFIR_3	SEFIR	SEFIR	WP_079452585.1	WP_079452585.1	WP_079452585.1	1	bSEFIR
UserReplicon_Borvo_2	Borvo	Borvo	WP_124121133.1	WP_124121133.1	WP_124121133.1	1	Borvo_BovA
GCF_001024515.1_ASM102451v1_protein.faa_dir/
sys_id	type	subtype	sys_beg	sys_end	protein_in_syst	genes_count	name_of_profiles_in_sys
UserReplicon_CAS_Class1-Subtype-I-F_1	Cas	CAS_Class1-Subtype-I-F	WP_023103132.1	WP_023103134.1	WP_023103132.1,WP_023103133.1,WP_023103134.1	3	cas8f_I-F_4,cas3f_I-F_1,cas1_I-F_1
UserReplicon_RM_Type_IIG_1	RM	RM_Type_IIG	WP_031633116.1	WP_031633116.1	WP_031633116.1	1	Type_IIG
UserReplicon_BREX_I_1	BREX	BREX_I	WP_023115268.1	WP_023115275.1	WP_023115268.1,WP_023115274.1,WP_023115275.1	3	brxC,pglZB,brxL
UserReplicon_SEFIR_3	SEFIR	SEFIR	WP_079452585.1	WP_079452585.1	WP_079452585.1	1	bSEFIR
UserReplicon_Borvo_2	Borvo	Borvo	WP_124121133.1	WP_124121133.1	WP_124121133.1	1	Borvo_BovA
GCF_001024535.1_ASM102453v1_protein.faa_dir/
sys_id	type	subtype	sys_beg	sys_end	protein_in_syst	genes_count	name_of_profiles_in_sys
UserReplicon_CAS_Class1-Subtype-I-F_1	Cas	CAS_Class1-Subtype-I-F	WP_023103132.1	WP_023103134.1	WP_023103132.1,WP_023103133.1,WP_023103134.1	3	cas8f_I-F_4,cas3f_I-F_1,cas1_I-F_1
UserReplicon_RM_Type_IIG_1	RM	RM_Type_IIG	WP_031633116.1	WP_031633116.1	WP_031633116.1	1	Type_IIG
UserReplicon_BREX_I_1	BREX	BREX_I	WP_023115268.1	WP_023115275.1	WP_023115268.1,WP_023115274.1,WP_023115275.1	3	brxC,pglZB,brxL
UserReplicon_SEFIR_3	SEFIR	SEFIR	WP_079452585.1	WP_079452585.1	WP_079452585.1	1	bSEFIR
UserReplicon_Borvo_2	Borvo	Borvo	WP_124121133.1	WP_124121133.1	WP_124121133.1	1	Borvo_BovA
GCF_001024545.1_ASM102454v1_protein.faa_dir/
sys_id	type	subtype	sys_beg	sys_end	protein_in_syst	genes_count	name_of_profiles_in_sys
UserReplicon_CAS_Class1-Subtype-I-F_1	Cas	CAS_Class1-Subtype-I-F	WP_023103132.1	WP_023103134.1	WP_023103132.1,WP_023103133.1,WP_023103134.1	3	cas8f_I-F_4,cas3f_I-F_1,cas1_I-F_1
UserReplicon_RM_Type_IIG_1	RM	RM_Type_IIG	WP_031633116.1	WP_031633116.1	WP_031633116.1	1	Type_IIG
UserReplicon_BREX_I_1	BREX	BREX_I	WP_023115268.1	WP_023115275.1	WP_023115268.1,WP_023115274.1,WP_023115275.1	3	brxC,pglZB,brxL
UserReplicon_SEFIR_3	SEFIR	SEFIR	WP_079452585.1	WP_079452585.1	WP_079452585.1	1	bSEFIR
UserReplicon_Borvo_2	Borvo	Borvo	WP_124121133.1	WP_124121133.1	WP_124121133.1	1	Borvo_BovA
GCF_001024565.1_ASM102456v1_protein.faa_dir/
sys_id	type	subtype	sys_beg	sys_end	protein_in_syst	genes_count	name_of_profiles_in_sys
UserReplicon_CAS_Class1-Subtype-I-F_1	Cas	CAS_Class1-Subtype-I-F	WP_023103132.1	WP_023103134.1	WP_023103132.1,WP_023103133.1,WP_023103134.1	3	cas8f_I-F_4,cas3f_I-F_1,cas1_I-F_1
UserReplicon_RM_Type_IIG_1	RM	RM_Type_IIG	WP_031633116.1	WP_031633116.1	WP_031633116.1	1	Type_IIG
UserReplicon_BREX_I_1	BREX	BREX_I	WP_023115268.1	WP_023115275.1	WP_023115268.1,WP_023115274.1,WP_023115275.1	3	brxC,pglZB,brxL
UserReplicon_SEFIR_3	SEFIR	SEFIR	WP_079452585.1	WP_079452585.1	WP_079452585.1	1	bSEFIR
UserReplicon_Borvo_2	Borvo	Borvo	WP_124121133.1	WP_124121133.1	WP_124121133.1	1	Borvo_BovA
GCF_001024585.1_ASM102458v1_protein.faa_dir/
sys_id	type	subtype	sys_beg	sys_end	protein_in_syst	genes_count	name_of_profiles_in_sys
UserReplicon_CAS_Class1-Subtype-I-F_1	Cas	CAS_Class1-Subtype-I-F	WP_023103132.1	WP_023103134.1	WP_023103132.1,WP_023103133.1,WP_023103134.1	3	cas8f_I-F_4,cas3f_I-F_1,cas1_I-F_1
UserReplicon_RM_Type_IIG_1	RM	RM_Type_IIG	WP_031633116.1	WP_031633116.1	WP_031633116.1	1	Type_IIG
UserReplicon_BREX_I_1	BREX	BREX_I	WP_023115268.1	WP_023115275.1	WP_023115268.1,WP_023115274.1,WP_023115275.1	3	brxC,pglZB,brxL
UserReplicon_SEFIR_3	SEFIR	SEFIR	WP_079452585.1	WP_079452585.1	WP_079452585.1	1	bSEFIR
UserReplicon_Borvo_2	Borvo	Borvo	WP_124121133.1	WP_124121133.1	WP_124121133.1	1	Borvo_BovA
GCF_001024615.1_ASM102461v1_protein.faa_dir/
sys_id	type	subtype	sys_beg	sys_end	protein_in_syst	genes_count	name_of_profiles_in_sys
UserReplicon_CAS_Class1-Subtype-I-F_1	Cas	CAS_Class1-Subtype-I-F	WP_023103132.1	WP_023103134.1	WP_023103132.1,WP_023103134.1	2	cas8f_I-F_4,cas1_I-F_1
UserReplicon_RM_Type_IIG_1	RM	RM_Type_IIG	WP_031633116.1	WP_031633116.1	WP_031633116.1	1	Type_IIG
UserReplicon_BREX_I_1	BREX	BREX_I	WP_023115268.1	WP_023115275.1	WP_023115268.1,WP_023115274.1,WP_023115275.1	3	brxC,pglZB,brxL
UserReplicon_SEFIR_3	SEFIR	SEFIR	WP_079452585.1	WP_079452585.1	WP_079452585.1	1	bSEFIR
UserReplicon_Borvo_2	Borvo	Borvo	WP_124121133.1	WP_124121133.1	WP_124121133.1	1	Borvo_BovA
GCF_001024635.1_ASM102463v1_protein.faa_dir/
sys_id	type	subtype	sys_beg	sys_end	protein_in_syst	genes_count	name_of_profiles_in_sys
UserReplicon_CAS_Class1-Subtype-I-F_1	Cas	CAS_Class1-Subtype-I-F	WP_023103132.1	WP_023103134.1	WP_023103132.1,WP_023103133.1,WP_023103134.1	3	cas8f_I-F_4,cas3f_I-F_1,cas1_I-F_1
UserReplicon_RM_Type_IIG_1	RM	RM_Type_IIG	WP_031633116.1	WP_031633116.1	WP_031633116.1	1	Type_IIG
UserReplicon_BREX_I_1	BREX	BREX_I	WP_023115268.1	WP_023115275.1	WP_023115268.1,WP_023115274.1,WP_023115275.1	3	brxC,pglZB,brxL
UserReplicon_SEFIR_3	SEFIR	SEFIR	WP_079452585.1	WP_079452585.1	WP_079452585.1	1	bSEFIR
UserReplicon_Borvo_2	Borvo	Borvo	WP_224171904.1	WP_224171904.1	WP_224171904.1	1	Borvo_BovA
GCF_001024645.1_ASM102464v1_protein.faa_dir/
sys_id	type	subtype	sys_beg	sys_end	protein_in_syst	genes_count	name_of_profiles_in_sys
UserReplicon_CAS_Class1-Subtype-I-F_1	Cas	CAS_Class1-Subtype-I-F	WP_023103132.1	WP_023103134.1	WP_023103132.1,WP_023103133.1,WP_023103134.1	3	cas8f_I-F_4,cas3f_I-F_1,cas1_I-F_1
UserReplicon_RM_Type_IIG_1	RM	RM_Type_IIG	WP_031633116.1	WP_031633116.1	WP_031633116.1	1	Type_IIG
UserReplicon_BREX_I_1	BREX	BREX_I	WP_023115268.1	WP_023115275.1	WP_023115268.1,WP_023115274.1,WP_023115275.1	3	brxC,pglZB,brxL
UserReplicon_SEFIR_3	SEFIR	SEFIR	WP_079452585.1	WP_079452585.1	WP_079452585.1	1	bSEFIR
UserReplicon_Borvo_2	Borvo	Borvo	WP_124121133.1	WP_124121133.1	WP_124121133.1	1	Borvo_BovA
GCF_001024655.1_ASM102465v1_protein.faa_dir/
sys_id	type	subtype	sys_beg	sys_end	protein_in_syst	genes_count	name_of_profiles_in_sys
UserReplicon_CAS_Class1-Subtype-I-F_1	Cas	CAS_Class1-Subtype-I-F	WP_023103132.1	WP_023103134.1	WP_023103132.1,WP_023103133.1,WP_023103134.1	3	cas8f_I-F_4,cas3f_I-F_1,cas1_I-F_1
UserReplicon_RM_Type_IIG_1	RM	RM_Type_IIG	WP_031633116.1	WP_031633116.1	WP_031633116.1	1	Type_IIG
UserReplicon_BREX_I_1	BREX	BREX_I	WP_023115268.1	WP_023115275.1	WP_023115268.1,WP_023115274.1,WP_023115275.1	3	brxC,pglZB,brxL
UserReplicon_SEFIR_3	SEFIR	SEFIR	WP_079452585.1	WP_079452585.1	WP_079452585.1	1	bSEFIR
UserReplicon_Borvo_2	Borvo	Borvo	WP_124121133.1	WP_124121133.1	WP_124121133.1	1	Borvo_BovA
GCF_001024695.1_ASM102469v1_protein.faa_dir/
sys_id	type	subtype	sys_beg	sys_end	protein_in_syst	genes_count	name_of_profiles_in_sys
UserReplicon_CAS_Class1-Subtype-I-F_1	Cas	CAS_Class1-Subtype-I-F	WP_023103132.1	WP_023103134.1	WP_023103132.1,WP_023103133.1,WP_023103134.1	3	cas8f_I-F_4,cas3f_I-F_1,cas1_I-F_1
UserReplicon_RM_Type_IIG_1	RM	RM_Type_IIG	WP_031633116.1	WP_031633116.1	WP_031633116.1	1	Type_IIG
UserReplicon_BREX_I_1	BREX	BREX_I	WP_023115268.1	WP_023115275.1	WP_023115268.1,WP_023115274.1,WP_023115275.1	3	brxC,pglZB,brxL
UserReplicon_SEFIR_3	SEFIR	SEFIR	WP_079452585.1	WP_079452585.1	WP_079452585.1	1	bSEFIR
UserReplicon_Borvo_2	Borvo	Borvo	WP_124121133.1	WP_124121133.1	WP_124121133.1	1	Borvo_BovA
GCF_001024715.1_ASM102471v1_protein.faa_dir/
sys_id	type	subtype	sys_beg	sys_end	protein_in_syst	genes_count	name_of_profiles_in_sys
UserReplicon_CAS_Class1-Subtype-I-F_1	Cas	CAS_Class1-Subtype-I-F	WP_023103132.1	WP_023103134.1	WP_023103132.1,WP_023103133.1,WP_023103134.1	3	cas8f_I-F_4,cas3f_I-F_1,cas1_I-F_1
UserReplicon_RM_Type_IIG_1	RM	RM_Type_IIG	WP_031633116.1	WP_031633116.1	WP_031633116.1	1	Type_IIG
UserReplicon_BREX_I_1	BREX	BREX_I	WP_023115268.1	WP_023115275.1	WP_023115268.1,WP_023115274.1,WP_023115275.1	3	brxC,pglZB,brxL
UserReplicon_SEFIR_3	SEFIR	SEFIR	WP_079452585.1	WP_079452585.1	WP_079452585.1	1	bSEFIR
UserReplicon_Borvo_2	Borvo	Borvo	WP_224171904.1	WP_224171904.1	WP_224171904.1	1	Borvo_BovA
GCF_001024725.1_ASM102472v1_protein.faa_dir/
sys_id	type	subtype	sys_beg	sys_end	protein_in_syst	genes_count	name_of_profiles_in_sys
UserReplicon_CAS_Class1-Subtype-I-F_1	Cas	CAS_Class1-Subtype-I-F	WP_023103132.1	WP_023103134.1	WP_023103132.1,WP_023103133.1,WP_023103134.1	3	cas8f_I-F_4,cas3f_I-F_1,cas1_I-F_1
UserReplicon_RM_Type_IIG_1	RM	RM_Type_IIG	WP_031633116.1	WP_031633116.1	WP_031633116.1	1	Type_IIG
UserReplicon_BREX_I_1	BREX	BREX_I	WP_023115268.1	WP_023115275.1	WP_023115268.1,WP_023115274.1,WP_023115275.1	3	brxC,pglZB,brxL
UserReplicon_SEFIR_3	SEFIR	SEFIR	WP_079452585.1	WP_079452585.1	WP_079452585.1	1	bSEFIR
UserReplicon_Borvo_2	Borvo	Borvo	WP_124121133.1	WP_124121133.1	WP_124121133.1	1	Borvo_BovA
GCF_001024755.1_ASM102475v1_protein.faa_dir/
sys_id	type	subtype	sys_beg	sys_end	protein_in_syst	genes_count	name_of_profiles_in_sys
UserReplicon_CAS_Class1-Subtype-I-F_1	Cas	CAS_Class1-Subtype-I-F	WP_234301215.1	WP_234301216.1	WP_234301215.1,WP_234301216.1	2	cas3f_I-F_1,cas7f_I-F_2
UserReplicon_RM_Type_IIG_1	RM	RM_Type_IIG	WP_031633116.1	WP_031633116.1	WP_031633116.1	1	Type_IIG
UserReplicon_BREX_I_1	BREX	BREX_I	WP_023115268.1	WP_023115275.1	WP_023115268.1,WP_023115274.1,WP_023115275.1	3	brxC,pglZB,brxL
UserReplicon_SEFIR_3	SEFIR	SEFIR	WP_079452585.1	WP_079452585.1	WP_079452585.1	1	bSEFIR
UserReplicon_Borvo_2	Borvo	Borvo	WP_124121133.1	WP_124121133.1	WP_124121133.1	1	Borvo_BovA
GCF_001024765.1_ASM102476v1_protein.faa_dir/
sys_id	type	subtype	sys_beg	sys_end	protein_in_syst	genes_count	name_of_profiles_in_sys
UserReplicon_CAS_Class1-Subtype-I-F_1	Cas	CAS_Class1-Subtype-I-F	WP_023103132.1	WP_023103134.1	WP_023103132.1,WP_023103133.1,WP_023103134.1	3	cas8f_I-F_4,cas3f_I-F_1,cas1_I-F_1
UserReplicon_RM_Type_IIG_1	RM	RM_Type_IIG	WP_031633116.1	WP_031633116.1	WP_031633116.1	1	Type_IIG
UserReplicon_BREX_I_1	BREX	BREX_I	WP_023115268.1	WP_023115275.1	WP_023115268.1,WP_023115274.1,WP_023115275.1	3	brxC,pglZB,brxL
UserReplicon_SEFIR_3	SEFIR	SEFIR	WP_079452585.1	WP_079452585.1	WP_079452585.1	1	bSEFIR
UserReplicon_Borvo_2	Borvo	Borvo	WP_124121133.1	WP_124121133.1	WP_124121133.1	1	Borvo_BovA
GCF_001024775.1_ASM102477v1_protein.faa_dir/
sys_id	type	subtype	sys_beg	sys_end	protein_in_syst	genes_count	name_of_profiles_in_sys
UserReplicon_CAS_Class1-Subtype-I-F_1	Cas	CAS_Class1-Subtype-I-F	WP_023103132.1	WP_023103134.1	WP_023103132.1,WP_023103133.1,WP_023103134.1	3	cas8f_I-F_4,cas3f_I-F_1,cas1_I-F_1
UserReplicon_RM_Type_IIG_1	RM	RM_Type_IIG	WP_031633116.1	WP_031633116.1	WP_031633116.1	1	Type_IIG
UserReplicon_BREX_I_1	BREX	BREX_I	WP_023115268.1	WP_023115275.1	WP_023115268.1,WP_023115274.1,WP_023115275.1	3	brxC,pglZB,brxL
UserReplicon_SEFIR_3	SEFIR	SEFIR	WP_079452585.1	WP_079452585.1	WP_079452585.1	1	bSEFIR
UserReplicon_Borvo_2	Borvo	Borvo	WP_124121133.1	WP_124121133.1	WP_124121133.1	1	Borvo_BovA
GCF_001024805.1_ASM102480v1_protein.faa_dir/
sys_id	type	subtype	sys_beg	sys_end	protein_in_syst	genes_count	name_of_profiles_in_sys
UserReplicon_CAS_Class1-Subtype-I-F_1	Cas	CAS_Class1-Subtype-I-F	WP_023103132.1	WP_023103134.1	WP_023103132.1,WP_023103133.1,WP_023103134.1	3	cas8f_I-F_4,cas3f_I-F_1,cas1_I-F_1
UserReplicon_RM_Type_IIG_1	RM	RM_Type_IIG	WP_031633116.1	WP_031633116.1	WP_031633116.1	1	Type_IIG
UserReplicon_BREX_I_1	BREX	BREX_I	WP_023115268.1	WP_023115275.1	WP_023115268.1,WP_023115274.1,WP_023115275.1	3	brxC,pglZB,brxL
UserReplicon_SEFIR_3	SEFIR	SEFIR	WP_079452585.1	WP_079452585.1	WP_079452585.1	1	bSEFIR
UserReplicon_Borvo_2	Borvo	Borvo	WP_224171904.1	WP_224171904.1	WP_224171904.1	1	Borvo_BovA
GCF_001024835.1_ASM102483v1_protein.faa_dir/
sys_id	type	subtype	sys_beg	sys_end	protein_in_syst	genes_count	name_of_profiles_in_sys
UserReplicon_CAS_Class1-Subtype-I-F_1	Cas	CAS_Class1-Subtype-I-F	WP_023103132.1	WP_023103134.1	WP_023103132.1,WP_023103133.1,WP_023103134.1	3	cas8f_I-F_4,cas3f_I-F_1,cas1_I-F_1
UserReplicon_RM_Type_IIG_1	RM	RM_Type_IIG	WP_031633116.1	WP_031633116.1	WP_031633116.1	1	Type_IIG
UserReplicon_BREX_I_1	BREX	BREX_I	WP_023115268.1	WP_023115275.1	WP_023115268.1,WP_023115274.1,WP_023115275.1	3	brxC,pglZB,brxL
UserReplicon_SEFIR_3	SEFIR	SEFIR	WP_079452585.1	WP_079452585.1	WP_079452585.1	1	bSEFIR
UserReplicon_Borvo_2	Borvo	Borvo	WP_124121133.1	WP_124121133.1	WP_124121133.1	1	Borvo_BovA
GCF_001024845.1_ASM102484v1_protein.faa_dir/
sys_id	type	subtype	sys_beg	sys_end	protein_in_syst	genes_count	name_of_profiles_in_sys
UserReplicon_CAS_Class1-Subtype-I-F_1	Cas	CAS_Class1-Subtype-I-F	WP_023103132.1	WP_023103134.1	WP_023103132.1,WP_023103133.1,WP_023103134.1	3	cas8f_I-F_4,cas3f_I-F_1,cas1_I-F_1
UserReplicon_RM_Type_IIG_1	RM	RM_Type_IIG	WP_031633116.1	WP_031633116.1	WP_031633116.1	1	Type_IIG
UserReplicon_BREX_I_1	BREX	BREX_I	WP_023115268.1	WP_023115275.1	WP_023115268.1,WP_023115274.1,WP_023115275.1	3	brxC,pglZB,brxL
UserReplicon_SEFIR_3	SEFIR	SEFIR	WP_079452585.1	WP_079452585.1	WP_079452585.1	1	bSEFIR
UserReplicon_Borvo_2	Borvo	Borvo	WP_124121133.1	WP_124121133.1	WP_124121133.1	1	Borvo_BovA
GCF_001024855.1_ASM102485v1_protein.faa_dir/
sys_id	type	subtype	sys_beg	sys_end	protein_in_syst	genes_count	name_of_profiles_in_sys
UserReplicon_CAS_Class1-Subtype-I-F_1	Cas	CAS_Class1-Subtype-I-F	WP_023103132.1	WP_023103134.1	WP_023103132.1,WP_023103133.1,WP_023103134.1	3	cas8f_I-F_4,cas3f_I-F_1,cas1_I-F_1
UserReplicon_RM_Type_IIG_1	RM	RM_Type_IIG	WP_031633116.1	WP_031633116.1	WP_031633116.1	1	Type_IIG
UserReplicon_BREX_I_1	BREX	BREX_I	WP_023115268.1	WP_023115275.1	WP_023115268.1,WP_023115274.1,WP_023115275.1	3	brxC,pglZB,brxL
UserReplicon_SEFIR_3	SEFIR	SEFIR	WP_079452585.1	WP_079452585.1	WP_079452585.1	1	bSEFIR
UserReplicon_Borvo_2	Borvo	Borvo	WP_124121133.1	WP_124121133.1	WP_124121133.1	1	Borvo_BovA
GCF_001024875.1_ASM102487v1_protein.faa_dir/
sys_id	type	subtype	sys_beg	sys_end	protein_in_syst	genes_count	name_of_profiles_in_sys
UserReplicon_CAS_Class1-Subtype-I-F_1	Cas	CAS_Class1-Subtype-I-F	WP_023103132.1	WP_023103134.1	WP_023103132.1,WP_023103133.1,WP_023103134.1	3	cas8f_I-F_4,cas3f_I-F_1,cas1_I-F_1
UserReplicon_RM_Type_IIG_1	RM	RM_Type_IIG	WP_031633116.1	WP_031633116.1	WP_031633116.1	1	Type_IIG
UserReplicon_BREX_I_1	BREX	BREX_I	WP_023115268.1	WP_023115275.1	WP_023115268.1,WP_023115274.1,WP_023115275.1	3	brxC,pglZB,brxL
UserReplicon_SEFIR_3	SEFIR	SEFIR	WP_079452585.1	WP_079452585.1	WP_079452585.1	1	bSEFIR
UserReplicon_Borvo_2	Borvo	Borvo	WP_124121133.1	WP_124121133.1	WP_124121133.1	1	Borvo_BovA
GCF_001024915.1_ASM102491v1_protein.faa_dir/
sys_id	type	subtype	sys_beg	sys_end	protein_in_syst	genes_count	name_of_profiles_in_sys
UserReplicon_CAS_Class1-Subtype-I-F_1	Cas	CAS_Class1-Subtype-I-F	WP_023103132.1	WP_023103134.1	WP_023103132.1,WP_023103133.1,WP_023103134.1	3	cas8f_I-F_4,cas3f_I-F_1,cas1_I-F_1
UserReplicon_RM_Type_IIG_1	RM	RM_Type_IIG	WP_031633116.1	WP_031633116.1	WP_031633116.1	1	Type_IIG
UserReplicon_BREX_I_1	BREX	BREX_I	WP_023115268.1	WP_023115275.1	WP_023115268.1,WP_023115274.1,WP_023115275.1	3	brxC,pglZB,brxL
UserReplicon_SEFIR_3	SEFIR	SEFIR	WP_079452585.1	WP_079452585.1	WP_079452585.1	1	bSEFIR
UserReplicon_Borvo_2	Borvo	Borvo	WP_124121133.1	WP_124121133.1	WP_124121133.1	1	Borvo_BovA
GCF_001024925.1_ASM102492v1_protein.faa_dir/
sys_id	type	subtype	sys_beg	sys_end	protein_in_syst	genes_count	name_of_profiles_in_sys
UserReplicon_CAS_Class1-Subtype-I-F_1	Cas	CAS_Class1-Subtype-I-F	WP_023103132.1	WP_023103134.1	WP_023103132.1,WP_023103133.1,WP_023103134.1	3	cas8f_I-F_4,cas3f_I-F_1,cas1_I-F_1
UserReplicon_RM_Type_IIG_1	RM	RM_Type_IIG	WP_031633116.1	WP_031633116.1	WP_031633116.1	1	Type_IIG
UserReplicon_BREX_I_1	BREX	BREX_I	WP_023115268.1	WP_023115275.1	WP_023115268.1,WP_023115274.1,WP_023115275.1	3	brxC,pglZB,brxL
UserReplicon_SEFIR_3	SEFIR	SEFIR	WP_079452585.1	WP_079452585.1	WP_079452585.1	1	bSEFIR
UserReplicon_Borvo_2	Borvo	Borvo	WP_124121133.1	WP_124121133.1	WP_124121133.1	1	Borvo_BovA
GCF_001024945.1_ASM102494v1_protein.faa_dir/
sys_id	type	subtype	sys_beg	sys_end	protein_in_syst	genes_count	name_of_profiles_in_sys
UserReplicon_CAS_Class1-Subtype-I-F_1	Cas	CAS_Class1-Subtype-I-F	WP_023103132.1	WP_023103134.1	WP_023103132.1,WP_023103133.1,WP_023103134.1	3	cas8f_I-F_4,cas3f_I-F_1,cas1_I-F_1
UserReplicon_RM_Type_IIG_1	RM	RM_Type_IIG	WP_031633116.1	WP_031633116.1	WP_031633116.1	1	Type_IIG
UserReplicon_BREX_I_1	BREX	BREX_I	WP_023115268.1	WP_023115275.1	WP_023115268.1,WP_023115274.1,WP_023115275.1	3	brxC,pglZB,brxL
UserReplicon_SEFIR_3	SEFIR	SEFIR	WP_079452585.1	WP_079452585.1	WP_079452585.1	1	bSEFIR
UserReplicon_Borvo_2	Borvo	Borvo	WP_124121133.1	WP_124121133.1	WP_124121133.1	1	Borvo_BovA
GCF_001024955.1_ASM102495v1_protein.faa_dir/
sys_id	type	subtype	sys_beg	sys_end	protein_in_syst	genes_count	name_of_profiles_in_sys
UserReplicon_CAS_Class1-Subtype-I-F_1	Cas	CAS_Class1-Subtype-I-F	WP_023103132.1	WP_023103134.1	WP_023103132.1,WP_023103133.1,WP_023103134.1	3	cas8f_I-F_4,cas3f_I-F_1,cas1_I-F_1
UserReplicon_RM_Type_IIG_1	RM	RM_Type_IIG	WP_031633116.1	WP_031633116.1	WP_031633116.1	1	Type_IIG
UserReplicon_BREX_I_1	BREX	BREX_I	WP_023115268.1	WP_023115275.1	WP_023115268.1,WP_023115274.1,WP_023115275.1	3	brxC,pglZB,brxL
UserReplicon_SEFIR_3	SEFIR	SEFIR	WP_079452585.1	WP_079452585.1	WP_079452585.1	1	bSEFIR
UserReplicon_Borvo_2	Borvo	Borvo	WP_124121133.1	WP_124121133.1	WP_124121133.1	1	Borvo_BovA
GCF_001024995.1_ASM102499v1_protein.faa_dir/
sys_id	type	subtype	sys_beg	sys_end	protein_in_syst	genes_count	name_of_profiles_in_sys
UserReplicon_CAS_Class1-Subtype-I-F_1	Cas	CAS_Class1-Subtype-I-F	WP_023103132.1	WP_023103134.1	WP_023103132.1,WP_023103133.1,WP_023103134.1	3	cas8f_I-F_4,cas3f_I-F_1,cas1_I-F_1
UserReplicon_RM_Type_IIG_1	RM	RM_Type_IIG	WP_031633116.1	WP_031633116.1	WP_031633116.1	1	Type_IIG
UserReplicon_BREX_I_1	BREX	BREX_I	WP_023115268.1	WP_023115275.1	WP_023115268.1,WP_023115274.1,WP_023115275.1	3	brxC,pglZB,brxL
UserReplicon_SEFIR_3	SEFIR	SEFIR	WP_079452585.1	WP_079452585.1	WP_079452585.1	1	bSEFIR
UserReplicon_Borvo_2	Borvo	Borvo	WP_124121133.1	WP_124121133.1	WP_124121133.1	1	Borvo_BovA
GCF_001034665.1_ASM103466v1_protein.faa_dir/
sys_id	type	subtype	sys_beg	sys_end	protein_in_syst	genes_count	name_of_profiles_in_sys
UserReplicon_CAS_Class1-Subtype-I-F_1	Cas	CAS_Class1-Subtype-I-F	WP_023103132.1	WP_023103134.1	WP_023103132.1,WP_023103133.1,WP_023103134.1	3	cas8f_I-F_4,cas3f_I-F_1,cas1_I-F_1
UserReplicon_RM_Type_IIG_1	RM	RM_Type_IIG	WP_031633116.1	WP_031633116.1	WP_031633116.1	1	Type_IIG
UserReplicon_BREX_I_1	BREX	BREX_I	WP_023115268.1	WP_023115275.1	WP_023115268.1,WP_023115274.1,WP_023115275.1	3	brxC,pglZB,brxL
UserReplicon_SEFIR_3	SEFIR	SEFIR	WP_079452585.1	WP_079452585.1	WP_079452585.1	1	bSEFIR
UserReplicon_Borvo_2	Borvo	Borvo	WP_124121133.1	WP_124121133.1	WP_124121133.1	1	Borvo_BovA
GCF_001034675.1_ASM103467v1_protein.faa_dir/
sys_id	type	subtype	sys_beg	sys_end	protein_in_syst	genes_count	name_of_profiles_in_sys
UserReplicon_CAS_Class1-Subtype-I-F_1	Cas	CAS_Class1-Subtype-I-F	WP_023103132.1	WP_023103134.1	WP_023103132.1,WP_023103133.1,WP_023103134.1	3	cas8f_I-F_4,cas3f_I-F_1,cas1_I-F_1
UserReplicon_RM_Type_IIG_1	RM	RM_Type_IIG	WP_031633116.1	WP_031633116.1	WP_031633116.1	1	Type_IIG
UserReplicon_BREX_I_1	BREX	BREX_I	WP_023115268.1	WP_023115275.1	WP_023115268.1,WP_023115274.1,WP_023115275.1	3	brxC,pglZB,brxL
UserReplicon_SEFIR_3	SEFIR	SEFIR	WP_079452585.1	WP_079452585.1	WP_079452585.1	1	bSEFIR
UserReplicon_Borvo_2	Borvo	Borvo	WP_124121133.1	WP_124121133.1	WP_124121133.1	1	Borvo_BovA
GCF_001034685.1_ASM103468v1_protein.faa_dir/
sys_id	type	subtype	sys_beg	sys_end	protein_in_syst	genes_count	name_of_profiles_in_sys
UserReplicon_CAS_Class1-Subtype-I-F_1	Cas	CAS_Class1-Subtype-I-F	WP_023103132.1	WP_023103134.1	WP_023103132.1,WP_023103133.1,WP_023103134.1	3	cas8f_I-F_4,cas3f_I-F_1,cas1_I-F_1
UserReplicon_RM_Type_IIG_1	RM	RM_Type_IIG	WP_031633116.1	WP_031633116.1	WP_031633116.1	1	Type_IIG
UserReplicon_BREX_I_1	BREX	BREX_I	WP_023115268.1	WP_023115275.1	WP_023115268.1,WP_023115274.1,WP_023115275.1	3	brxC,pglZB,brxL
UserReplicon_SEFIR_3	SEFIR	SEFIR	WP_079452585.1	WP_079452585.1	WP_079452585.1	1	bSEFIR
UserReplicon_Borvo_2	Borvo	Borvo	WP_124121133.1	WP_124121133.1	WP_124121133.1	1	Borvo_BovA
GCF_001034695.1_ASM103469v1_protein.faa_dir/
sys_id	type	subtype	sys_beg	sys_end	protein_in_syst	genes_count	name_of_profiles_in_sys
UserReplicon_CAS_Class1-Subtype-I-F_1	Cas	CAS_Class1-Subtype-I-F	WP_023103132.1	WP_023103134.1	WP_023103132.1,WP_023103133.1,WP_023103134.1	3	cas8f_I-F_4,cas3f_I-F_1,cas1_I-F_1
UserReplicon_RM_Type_IIG_1	RM	RM_Type_IIG	WP_031633116.1	WP_031633116.1	WP_031633116.1	1	Type_IIG
UserReplicon_BREX_I_1	BREX	BREX_I	WP_023115268.1	WP_023115275.1	WP_023115268.1,WP_023115274.1,WP_023115275.1	3	brxC,pglZB,brxL
UserReplicon_SEFIR_3	SEFIR	SEFIR	WP_079452585.1	WP_079452585.1	WP_079452585.1	1	bSEFIR
UserReplicon_Borvo_2	Borvo	Borvo	WP_124121133.1	WP_124121133.1	WP_124121133.1	1	Borvo_BovA
GCF_001034745.1_ASM103474v1_protein.faa_dir/
sys_id	type	subtype	sys_beg	sys_end	protein_in_syst	genes_count	name_of_profiles_in_sys
UserReplicon_CAS_Class1-Subtype-I-F_1	Cas	CAS_Class1-Subtype-I-F	WP_023103132.1	WP_023103134.1	WP_023103132.1,WP_023103133.1,WP_023103134.1	3	cas8f_I-F_4,cas3f_I-F_1,cas1_I-F_1
UserReplicon_RM_Type_IIG_1	RM	RM_Type_IIG	WP_031633116.1	WP_031633116.1	WP_031633116.1	1	Type_IIG
UserReplicon_BREX_I_1	BREX	BREX_I	WP_023115268.1	WP_023115275.1	WP_023115268.1,WP_023115274.1,WP_023115275.1	3	brxC,pglZB,brxL
UserReplicon_SEFIR_3	SEFIR	SEFIR	WP_079452585.1	WP_079452585.1	WP_079452585.1	1	bSEFIR
UserReplicon_Borvo_2	Borvo	Borvo	WP_124121133.1	WP_124121133.1	WP_124121133.1	1	Borvo_BovA
GCF_001034755.1_ASM103475v1_protein.faa_dir/
sys_id	type	subtype	sys_beg	sys_end	protein_in_syst	genes_count	name_of_profiles_in_sys
UserReplicon_CAS_Class1-Subtype-I-F_1	Cas	CAS_Class1-Subtype-I-F	WP_023103132.1	WP_023103134.1	WP_023103132.1,WP_023103133.1,WP_023103134.1	3	cas8f_I-F_4,cas3f_I-F_1,cas1_I-F_1
UserReplicon_RM_Type_IIG_1	RM	RM_Type_IIG	WP_031633116.1	WP_031633116.1	WP_031633116.1	1	Type_IIG
UserReplicon_BREX_I_1	BREX	BREX_I	WP_023115268.1	WP_023115275.1	WP_023115268.1,WP_023115274.1,WP_023115275.1	3	brxC,pglZB,brxL
UserReplicon_SEFIR_3	SEFIR	SEFIR	WP_079452585.1	WP_079452585.1	WP_079452585.1	1	bSEFIR
UserReplicon_Borvo_2	Borvo	Borvo	WP_124121133.1	WP_124121133.1	WP_124121133.1	1	Borvo_BovA
GCF_001034765.1_ASM103476v1_protein.faa_dir/
sys_id	type	subtype	sys_beg	sys_end	protein_in_syst	genes_count	name_of_profiles_in_sys
UserReplicon_CAS_Class1-Subtype-I-F_1	Cas	CAS_Class1-Subtype-I-F	WP_023103132.1	WP_023103134.1	WP_023103132.1,WP_023103133.1,WP_023103134.1	3	cas8f_I-F_4,cas3f_I-F_1,cas1_I-F_1
UserReplicon_RM_Type_IIG_1	RM	RM_Type_IIG	WP_031633116.1	WP_031633116.1	WP_031633116.1	1	Type_IIG
UserReplicon_BREX_I_1	BREX	BREX_I	WP_023115268.1	WP_023115275.1	WP_023115268.1,WP_023115274.1,WP_023115275.1	3	brxC,pglZB,brxL
UserReplicon_SEFIR_3	SEFIR	SEFIR	WP_079452585.1	WP_079452585.1	WP_079452585.1	1	bSEFIR
UserReplicon_Borvo_2	Borvo	Borvo	WP_124121133.1	WP_124121133.1	WP_124121133.1	1	Borvo_BovA
GCF_001034785.1_ASM103478v1_protein.faa_dir/
sys_id	type	subtype	sys_beg	sys_end	protein_in_syst	genes_count	name_of_profiles_in_sys
UserReplicon_CAS_Class1-Subtype-I-F_1	Cas	CAS_Class1-Subtype-I-F	WP_023103132.1	WP_023103134.1	WP_023103132.1,WP_023103133.1,WP_023103134.1	3	cas8f_I-F_4,cas3f_I-F_1,cas1_I-F_1
UserReplicon_RM_Type_IIG_1	RM	RM_Type_IIG	WP_031633116.1	WP_031633116.1	WP_031633116.1	1	Type_IIG
UserReplicon_BREX_I_1	BREX	BREX_I	WP_023115268.1	WP_023115275.1	WP_023115268.1,WP_023115274.1,WP_023115275.1	3	brxC,pglZB,brxL
UserReplicon_SEFIR_3	SEFIR	SEFIR	WP_079452585.1	WP_079452585.1	WP_079452585.1	1	bSEFIR
UserReplicon_Borvo_2	Borvo	Borvo	WP_124121133.1	WP_124121133.1	WP_124121133.1	1	Borvo_BovA
GCF_001034825.1_ASM103482v1_protein.faa_dir/
sys_id	type	subtype	sys_beg	sys_end	protein_in_syst	genes_count	name_of_profiles_in_sys
UserReplicon_CAS_Class1-Subtype-I-F_1	Cas	CAS_Class1-Subtype-I-F	WP_023103132.1	WP_023103134.1	WP_023103132.1,WP_023103133.1,WP_023103134.1	3	cas8f_I-F_4,cas3f_I-F_1,cas1_I-F_1
UserReplicon_RM_Type_IIG_1	RM	RM_Type_IIG	WP_031633116.1	WP_031633116.1	WP_031633116.1	1	Type_IIG
UserReplicon_BREX_I_1	BREX	BREX_I	WP_023115268.1	WP_023115275.1	WP_023115268.1,WP_023115274.1,WP_023115275.1	3	brxC,pglZB,brxL
UserReplicon_SEFIR_3	SEFIR	SEFIR	WP_079452585.1	WP_079452585.1	WP_079452585.1	1	bSEFIR
UserReplicon_Borvo_2	Borvo	Borvo	WP_124121133.1	WP_124121133.1	WP_124121133.1	1	Borvo_BovA
GCF_001034835.1_ASM103483v1_protein.faa_dir/
sys_id	type	subtype	sys_beg	sys_end	protein_in_syst	genes_count	name_of_profiles_in_sys
UserReplicon_CAS_Class1-Subtype-I-F_1	Cas	CAS_Class1-Subtype-I-F	WP_023103132.1	WP_023103134.1	WP_023103132.1,WP_023103133.1,WP_023103134.1	3	cas8f_I-F_4,cas3f_I-F_1,cas1_I-F_1
UserReplicon_RM_Type_IIG_1	RM	RM_Type_IIG	WP_031633116.1	WP_031633116.1	WP_031633116.1	1	Type_IIG
UserReplicon_BREX_I_1	BREX	BREX_I	WP_023115268.1	WP_023115275.1	WP_023115268.1,WP_023115274.1,WP_023115275.1	3	brxC,pglZB,brxL
UserReplicon_SEFIR_3	SEFIR	SEFIR	WP_079452585.1	WP_079452585.1	WP_079452585.1	1	bSEFIR
UserReplicon_Borvo_2	Borvo	Borvo	WP_124121133.1	WP_124121133.1	WP_124121133.1	1	Borvo_BovA
GCF_001034855.1_ASM103485v1_protein.faa_dir/
sys_id	type	subtype	sys_beg	sys_end	protein_in_syst	genes_count	name_of_profiles_in_sys
UserReplicon_CAS_Class1-Subtype-I-F_1	Cas	CAS_Class1-Subtype-I-F	WP_023103132.1	WP_023103134.1	WP_023103132.1,WP_023103133.1,WP_023103134.1	3	cas8f_I-F_4,cas3f_I-F_1,cas1_I-F_1
UserReplicon_RM_Type_IIG_1	RM	RM_Type_IIG	WP_031633116.1	WP_031633116.1	WP_031633116.1	1	Type_IIG
UserReplicon_BREX_I_1	BREX	BREX_I	WP_023115268.1	WP_023115275.1	WP_023115268.1,WP_023115274.1,WP_023115275.1	3	brxC,pglZB,brxL
UserReplicon_SEFIR_3	SEFIR	SEFIR	WP_079452585.1	WP_079452585.1	WP_079452585.1	1	bSEFIR
UserReplicon_Borvo_2	Borvo	Borvo	WP_124121133.1	WP_124121133.1	WP_124121133.1	1	Borvo_BovA
GCF_001034875.1_ASM103487v1_protein.faa_dir/
sys_id	type	subtype	sys_beg	sys_end	protein_in_syst	genes_count	name_of_profiles_in_sys
UserReplicon_CAS_Class1-Subtype-I-F_1	Cas	CAS_Class1-Subtype-I-F	WP_023103132.1	WP_023103134.1	WP_023103132.1,WP_023103133.1,WP_023103134.1	3	cas8f_I-F_4,cas3f_I-F_1,cas1_I-F_1
UserReplicon_RM_Type_IIG_1	RM	RM_Type_IIG	WP_031633116.1	WP_031633116.1	WP_031633116.1	1	Type_IIG
UserReplicon_BREX_I_1	BREX	BREX_I	WP_023115268.1	WP_023115275.1	WP_023115268.1,WP_023115274.1,WP_023115275.1	3	brxC,pglZB,brxL
UserReplicon_SEFIR_3	SEFIR	SEFIR	WP_079452585.1	WP_079452585.1	WP_079452585.1	1	bSEFIR
UserReplicon_Borvo_2	Borvo	Borvo	WP_124121133.1	WP_124121133.1	WP_124121133.1	1	Borvo_BovA
GCF_001034905.1_ASM103490v1_protein.faa_dir/
sys_id	type	subtype	sys_beg	sys_end	protein_in_syst	genes_count	name_of_profiles_in_sys
UserReplicon_CAS_Class1-Subtype-I-F_1	Cas	CAS_Class1-Subtype-I-F	WP_023103132.1	WP_023103134.1	WP_023103132.1,WP_023103133.1,WP_023103134.1	3	cas8f_I-F_4,cas3f_I-F_1,cas1_I-F_1
UserReplicon_RM_Type_IIG_1	RM	RM_Type_IIG	WP_031633116.1	WP_031633116.1	WP_031633116.1	1	Type_IIG
UserReplicon_BREX_I_1	BREX	BREX_I	WP_023115268.1	WP_023115275.1	WP_023115268.1,WP_023115274.1,WP_023115275.1	3	brxC,pglZB,brxL
UserReplicon_SEFIR_3	SEFIR	SEFIR	WP_079452585.1	WP_079452585.1	WP_079452585.1	1	bSEFIR
UserReplicon_Borvo_2	Borvo	Borvo	WP_124121133.1	WP_124121133.1	WP_124121133.1	1	Borvo_BovA
GCF_001034915.1_ASM103491v1_protein.faa_dir/
sys_id	type	subtype	sys_beg	sys_end	protein_in_syst	genes_count	name_of_profiles_in_sys
UserReplicon_CAS_Class1-Subtype-I-F_1	Cas	CAS_Class1-Subtype-I-F	WP_023103133.1	WP_023103134.1	WP_023103133.1,WP_023103134.1	2	cas3f_I-F_1,cas1_I-F_1
UserReplicon_RM_Type_IIG_1	RM	RM_Type_IIG	WP_031633116.1	WP_031633116.1	WP_031633116.1	1	Type_IIG
UserReplicon_BREX_I_1	BREX	BREX_I	WP_023115268.1	WP_023115275.1	WP_023115268.1,WP_023115274.1,WP_023115275.1	3	brxC,pglZB,brxL
UserReplicon_SEFIR_3	SEFIR	SEFIR	WP_079452585.1	WP_079452585.1	WP_079452585.1	1	bSEFIR
UserReplicon_Borvo_2	Borvo	Borvo	WP_124121133.1	WP_124121133.1	WP_124121133.1	1	Borvo_BovA
GCF_001034945.1_ASM103494v1_protein.faa_dir/
sys_id	type	subtype	sys_beg	sys_end	protein_in_syst	genes_count	name_of_profiles_in_sys
UserReplicon_CAS_Class1-Subtype-I-F_1	Cas	CAS_Class1-Subtype-I-F	WP_023103132.1	WP_023103134.1	WP_023103132.1,WP_023103133.1,WP_023103134.1	3	cas8f_I-F_4,cas3f_I-F_1,cas1_I-F_1
UserReplicon_RM_Type_IIG_1	RM	RM_Type_IIG	WP_031633116.1	WP_031633116.1	WP_031633116.1	1	Type_IIG
UserReplicon_BREX_I_1	BREX	BREX_I	WP_023115268.1	WP_023115275.1	WP_023115268.1,WP_023115274.1,WP_023115275.1	3	brxC,pglZB,brxL
UserReplicon_SEFIR_3	SEFIR	SEFIR	WP_079452585.1	WP_079452585.1	WP_079452585.1	1	bSEFIR
UserReplicon_Borvo_2	Borvo	Borvo	WP_124121133.1	WP_124121133.1	WP_124121133.1	1	Borvo_BovA
GCF_001034955.1_ASM103495v1_protein.faa_dir/
sys_id	type	subtype	sys_beg	sys_end	protein_in_syst	genes_count	name_of_profiles_in_sys
UserReplicon_CAS_Class1-Subtype-I-F_1	Cas	CAS_Class1-Subtype-I-F	WP_023103132.1	WP_023103134.1	WP_023103132.1,WP_023103133.1,WP_023103134.1	3	cas8f_I-F_4,cas3f_I-F_1,cas1_I-F_1
UserReplicon_RM_Type_IIG_1	RM	RM_Type_IIG	WP_031633116.1	WP_031633116.1	WP_031633116.1	1	Type_IIG
UserReplicon_BREX_I_1	BREX	BREX_I	WP_023115268.1	WP_023115275.1	WP_023115268.1,WP_023115274.1,WP_023115275.1	3	brxC,pglZB,brxL
UserReplicon_SEFIR_3	SEFIR	SEFIR	WP_079452585.1	WP_079452585.1	WP_079452585.1	1	bSEFIR
UserReplicon_Borvo_2	Borvo	Borvo	WP_224171904.1	WP_224171904.1	WP_224171904.1	1	Borvo_BovA
GCF_001034985.1_ASM103498v1_protein.faa_dir/
sys_id	type	subtype	sys_beg	sys_end	protein_in_syst	genes_count	name_of_profiles_in_sys
UserReplicon_CAS_Class1-Subtype-I-F_1	Cas	CAS_Class1-Subtype-I-F	WP_023103132.1	WP_023103134.1	WP_023103132.1,WP_023103133.1,WP_023103134.1	3	cas8f_I-F_4,cas3f_I-F_1,cas1_I-F_1
UserReplicon_RM_Type_IIG_1	RM	RM_Type_IIG	WP_031633116.1	WP_031633116.1	WP_031633116.1	1	Type_IIG
UserReplicon_BREX_I_1	BREX	BREX_I	WP_023115268.1	WP_023115275.1	WP_023115268.1,WP_023115274.1,WP_023115275.1	3	brxC,pglZB,brxL
UserReplicon_SEFIR_3	SEFIR	SEFIR	WP_079452585.1	WP_079452585.1	WP_079452585.1	1	bSEFIR
UserReplicon_Borvo_2	Borvo	Borvo	WP_124121133.1	WP_124121133.1	WP_124121133.1	1	Borvo_BovA
GCF_001035005.1_ASM103500v1_protein.faa_dir/
sys_id	type	subtype	sys_beg	sys_end	protein_in_syst	genes_count	name_of_profiles_in_sys
UserReplicon_CAS_Class1-Subtype-I-F_1	Cas	CAS_Class1-Subtype-I-F	WP_023103132.1	WP_023103134.1	WP_023103132.1,WP_023103133.1,WP_023103134.1	3	cas8f_I-F_4,cas3f_I-F_1,cas1_I-F_1
UserReplicon_RM_Type_IIG_1	RM	RM_Type_IIG	WP_031633116.1	WP_031633116.1	WP_031633116.1	1	Type_IIG
UserReplicon_BREX_I_1	BREX	BREX_I	WP_023115268.1	WP_023115275.1	WP_023115268.1,WP_023115274.1,WP_023115275.1	3	brxC,pglZB,brxL
UserReplicon_SEFIR_3	SEFIR	SEFIR	WP_079452585.1	WP_079452585.1	WP_079452585.1	1	bSEFIR
UserReplicon_Borvo_2	Borvo	Borvo	WP_124121133.1	WP_124121133.1	WP_124121133.1	1	Borvo_BovA
GCF_001035025.1_ASM103502v1_protein.faa_dir/
sys_id	type	subtype	sys_beg	sys_end	protein_in_syst	genes_count	name_of_profiles_in_sys
UserReplicon_CAS_Class1-Subtype-I-F_1	Cas	CAS_Class1-Subtype-I-F	WP_023103132.1	WP_023103134.1	WP_023103132.1,WP_023103133.1,WP_023103134.1	3	cas8f_I-F_4,cas3f_I-F_1,cas1_I-F_1
UserReplicon_RM_Type_IIG_1	RM	RM_Type_IIG	WP_031633116.1	WP_031633116.1	WP_031633116.1	1	Type_IIG
UserReplicon_BREX_I_1	BREX	BREX_I	WP_023115268.1	WP_023115275.1	WP_023115268.1,WP_023115274.1,WP_023115275.1	3	brxC,pglZB,brxL
UserReplicon_SEFIR_3	SEFIR	SEFIR	WP_079452585.1	WP_079452585.1	WP_079452585.1	1	bSEFIR
UserReplicon_Borvo_2	Borvo	Borvo	WP_224171904.1	WP_224171904.1	WP_224171904.1	1	Borvo_BovA
GCF_001035035.1_ASM103503v1_protein.faa_dir/
sys_id	type	subtype	sys_beg	sys_end	protein_in_syst	genes_count	name_of_profiles_in_sys
UserReplicon_CAS_Class1-Subtype-I-F_1	Cas	CAS_Class1-Subtype-I-F	WP_023103132.1	WP_023103134.1	WP_023103132.1,WP_023103133.1,WP_023103134.1	3	cas8f_I-F_4,cas3f_I-F_1,cas1_I-F_1
UserReplicon_RM_Type_IIG_1	RM	RM_Type_IIG	WP_031633116.1	WP_031633116.1	WP_031633116.1	1	Type_IIG
UserReplicon_BREX_I_1	BREX	BREX_I	WP_023115268.1	WP_023115275.1	WP_023115268.1,WP_023115274.1,WP_023115275.1	3	brxC,pglZB,brxL
UserReplicon_SEFIR_3	SEFIR	SEFIR	WP_079452585.1	WP_079452585.1	WP_079452585.1	1	bSEFIR
UserReplicon_Borvo_2	Borvo	Borvo	WP_124121133.1	WP_124121133.1	WP_124121133.1	1	Borvo_BovA
GCF_001035065.1_ASM103506v1_protein.faa_dir/
sys_id	type	subtype	sys_beg	sys_end	protein_in_syst	genes_count	name_of_profiles_in_sys
UserReplicon_CAS_Class1-Subtype-I-F_1	Cas	CAS_Class1-Subtype-I-F	WP_023103132.1	WP_023103134.1	WP_023103132.1,WP_023103133.1,WP_023103134.1	3	cas8f_I-F_4,cas3f_I-F_1,cas1_I-F_1
UserReplicon_RM_Type_IIG_1	RM	RM_Type_IIG	WP_031633116.1	WP_031633116.1	WP_031633116.1	1	Type_IIG
UserReplicon_BREX_I_1	BREX	BREX_I	WP_023115268.1	WP_023115275.1	WP_023115268.1,WP_023115274.1,WP_023115275.1	3	brxC,pglZB,brxL
UserReplicon_SEFIR_3	SEFIR	SEFIR	WP_079452585.1	WP_079452585.1	WP_079452585.1	1	bSEFIR
UserReplicon_Borvo_2	Borvo	Borvo	WP_124121133.1	WP_124121133.1	WP_124121133.1	1	Borvo_BovA
GCF_001035075.1_ASM103507v1_protein.faa_dir/
sys_id	type	subtype	sys_beg	sys_end	protein_in_syst	genes_count	name_of_profiles_in_sys
UserReplicon_CAS_Class1-Subtype-I-F_1	Cas	CAS_Class1-Subtype-I-F	WP_023103132.1	WP_023103134.1	WP_023103132.1,WP_023103133.1,WP_023103134.1	3	cas8f_I-F_4,cas3f_I-F_1,cas1_I-F_1
UserReplicon_RM_Type_IIG_1	RM	RM_Type_IIG	WP_031633116.1	WP_031633116.1	WP_031633116.1	1	Type_IIG
UserReplicon_BREX_I_1	BREX	BREX_I	WP_023115268.1	WP_023115275.1	WP_023115268.1,WP_023115274.1,WP_023115275.1	3	brxC,pglZB,brxL
UserReplicon_SEFIR_3	SEFIR	SEFIR	WP_079452585.1	WP_079452585.1	WP_079452585.1	1	bSEFIR
UserReplicon_Borvo_2	Borvo	Borvo	WP_124121133.1	WP_124121133.1	WP_124121133.1	1	Borvo_BovA
GCF_001035105.1_ASM103510v1_protein.faa_dir/
sys_id	type	subtype	sys_beg	sys_end	protein_in_syst	genes_count	name_of_profiles_in_sys
UserReplicon_CAS_Class1-Subtype-I-F_1	Cas	CAS_Class1-Subtype-I-F	WP_023103132.1	WP_023103134.1	WP_023103132.1,WP_023103133.1,WP_023103134.1	3	cas8f_I-F_4,cas3f_I-F_1,cas1_I-F_1
UserReplicon_RM_Type_IIG_1	RM	RM_Type_IIG	WP_031633116.1	WP_031633116.1	WP_031633116.1	1	Type_IIG
UserReplicon_BREX_I_1	BREX	BREX_I	WP_023115268.1	WP_023115275.1	WP_023115268.1,WP_023115274.1,WP_023115275.1	3	brxC,pglZB,brxL
UserReplicon_SEFIR_3	SEFIR	SEFIR	WP_079452585.1	WP_079452585.1	WP_079452585.1	1	bSEFIR
UserReplicon_Borvo_2	Borvo	Borvo	WP_124121133.1	WP_124121133.1	WP_124121133.1	1	Borvo_BovA
GCF_001035115.1_ASM103511v1_protein.faa_dir/
sys_id	type	subtype	sys_beg	sys_end	protein_in_syst	genes_count	name_of_profiles_in_sys
UserReplicon_CAS_Class1-Subtype-I-F_1	Cas	CAS_Class1-Subtype-I-F	WP_023103132.1	WP_023103134.1	WP_023103132.1,WP_023103133.1,WP_023103134.1	3	cas8f_I-F_4,cas3f_I-F_1,cas1_I-F_1
UserReplicon_RM_Type_IIG_1	RM	RM_Type_IIG	WP_031633116.1	WP_031633116.1	WP_031633116.1	1	Type_IIG
UserReplicon_BREX_I_1	BREX	BREX_I	WP_023115268.1	WP_023115275.1	WP_023115268.1,WP_023115274.1,WP_023115275.1	3	brxC,pglZB,brxL
UserReplicon_SEFIR_3	SEFIR	SEFIR	WP_079452585.1	WP_079452585.1	WP_079452585.1	1	bSEFIR
UserReplicon_Borvo_2	Borvo	Borvo	WP_124121133.1	WP_124121133.1	WP_124121133.1	1	Borvo_BovA
GCF_001035145.1_ASM103514v1_protein.faa_dir/
sys_id	type	subtype	sys_beg	sys_end	protein_in_syst	genes_count	name_of_profiles_in_sys
UserReplicon_CAS_Class1-Subtype-I-F_1	Cas	CAS_Class1-Subtype-I-F	WP_023103132.1	WP_023103134.1	WP_023103132.1,WP_023103133.1,WP_023103134.1	3	cas8f_I-F_4,cas3f_I-F_1,cas1_I-F_1
UserReplicon_RM_Type_IIG_1	RM	RM_Type_IIG	WP_031633116.1	WP_031633116.1	WP_031633116.1	1	Type_IIG
UserReplicon_BREX_I_1	BREX	BREX_I	WP_023115268.1	WP_023115275.1	WP_023115268.1,WP_023115274.1,WP_023115275.1	3	brxC,pglZB,brxL
UserReplicon_SEFIR_3	SEFIR	SEFIR	WP_079452585.1	WP_079452585.1	WP_079452585.1	1	bSEFIR
UserReplicon_Borvo_2	Borvo	Borvo	WP_124121133.1	WP_124121133.1	WP_124121133.1	1	Borvo_BovA
GCF_001035155.1_ASM103515v1_protein.faa_dir/
sys_id	type	subtype	sys_beg	sys_end	protein_in_syst	genes_count	name_of_profiles_in_sys
UserReplicon_CAS_Class1-Subtype-I-F_1	Cas	CAS_Class1-Subtype-I-F	WP_023103132.1	WP_023103134.1	WP_023103132.1,WP_023103133.1,WP_023103134.1	3	cas8f_I-F_4,cas3f_I-F_1,cas1_I-F_1
UserReplicon_RM_Type_IIG_1	RM	RM_Type_IIG	WP_031633116.1	WP_031633116.1	WP_031633116.1	1	Type_IIG
UserReplicon_BREX_I_1	BREX	BREX_I	WP_023115268.1	WP_023115275.1	WP_023115268.1,WP_023115274.1,WP_023115275.1	3	brxC,pglZB,brxL
UserReplicon_SEFIR_3	SEFIR	SEFIR	WP_079452585.1	WP_079452585.1	WP_079452585.1	1	bSEFIR
UserReplicon_Borvo_2	Borvo	Borvo	WP_124121133.1	WP_124121133.1	WP_124121133.1	1	Borvo_BovA
GCF_001035175.1_ASM103517v1_protein.faa_dir/
sys_id	type	subtype	sys_beg	sys_end	protein_in_syst	genes_count	name_of_profiles_in_sys
UserReplicon_CAS_Class1-Subtype-I-F_1	Cas	CAS_Class1-Subtype-I-F	WP_023103132.1	WP_023103134.1	WP_023103132.1,WP_023103133.1,WP_023103134.1	3	cas8f_I-F_4,cas3f_I-F_1,cas1_I-F_1
UserReplicon_RM_Type_IIG_1	RM	RM_Type_IIG	WP_031633116.1	WP_031633116.1	WP_031633116.1	1	Type_IIG
UserReplicon_BREX_I_1	BREX	BREX_I	WP_023115268.1	WP_023115275.1	WP_023115268.1,WP_023115274.1,WP_023115275.1	3	brxC,pglZB,brxL
UserReplicon_SEFIR_3	SEFIR	SEFIR	WP_079452585.1	WP_079452585.1	WP_079452585.1	1	bSEFIR
UserReplicon_Borvo_2	Borvo	Borvo	WP_124121133.1	WP_124121133.1	WP_124121133.1	1	Borvo_BovA
GCF_001035205.1_ASM103520v1_protein.faa_dir/
sys_id	type	subtype	sys_beg	sys_end	protein_in_syst	genes_count	name_of_profiles_in_sys
UserReplicon_CAS_Class1-Subtype-I-F_1	Cas	CAS_Class1-Subtype-I-F	WP_023103132.1	WP_023103134.1	WP_023103132.1,WP_023103133.1,WP_023103134.1	3	cas8f_I-F_4,cas3f_I-F_1,cas1_I-F_1
UserReplicon_RM_Type_IIG_1	RM	RM_Type_IIG	WP_031633116.1	WP_031633116.1	WP_031633116.1	1	Type_IIG
UserReplicon_BREX_I_1	BREX	BREX_I	WP_023115268.1	WP_023115275.1	WP_023115268.1,WP_023115274.1,WP_023115275.1	3	brxC,pglZB,brxL
UserReplicon_SEFIR_3	SEFIR	SEFIR	WP_079452585.1	WP_079452585.1	WP_079452585.1	1	bSEFIR
UserReplicon_Borvo_2	Borvo	Borvo	WP_124121133.1	WP_124121133.1	WP_124121133.1	1	Borvo_BovA
GCF_001035225.1_ASM103522v1_protein.faa_dir/
sys_id	type	subtype	sys_beg	sys_end	protein_in_syst	genes_count	name_of_profiles_in_sys
UserReplicon_CAS_Class1-Subtype-I-F_1	Cas	CAS_Class1-Subtype-I-F	WP_023103132.1	WP_023103134.1	WP_023103132.1,WP_023103133.1,WP_023103134.1	3	cas8f_I-F_4,cas3f_I-F_1,cas1_I-F_1
UserReplicon_RM_Type_IIG_1	RM	RM_Type_IIG	WP_031633116.1	WP_031633116.1	WP_031633116.1	1	Type_IIG
UserReplicon_BREX_I_1	BREX	BREX_I	WP_023115268.1	WP_023115275.1	WP_023115268.1,WP_023115274.1,WP_023115275.1	3	brxC,pglZB,brxL
UserReplicon_SEFIR_3	SEFIR	SEFIR	WP_079452585.1	WP_079452585.1	WP_079452585.1	1	bSEFIR
UserReplicon_Borvo_2	Borvo	Borvo	WP_124121133.1	WP_124121133.1	WP_124121133.1	1	Borvo_BovA
GCF_001035235.1_ASM103523v1_protein.faa_dir/
sys_id	type	subtype	sys_beg	sys_end	protein_in_syst	genes_count	name_of_profiles_in_sys
UserReplicon_CAS_Class1-Subtype-I-F_1	Cas	CAS_Class1-Subtype-I-F	WP_023103132.1	WP_023103134.1	WP_023103132.1,WP_023103133.1,WP_023103134.1	3	cas8f_I-F_4,cas3f_I-F_1,cas1_I-F_1
UserReplicon_RM_Type_IIG_1	RM	RM_Type_IIG	WP_031633116.1	WP_031633116.1	WP_031633116.1	1	Type_IIG
UserReplicon_BREX_I_1	BREX	BREX_I	WP_023115268.1	WP_023115275.1	WP_023115268.1,WP_023115274.1,WP_023115275.1	3	brxC,pglZB,brxL
UserReplicon_SEFIR_3	SEFIR	SEFIR	WP_079452585.1	WP_079452585.1	WP_079452585.1	1	bSEFIR
UserReplicon_Borvo_2	Borvo	Borvo	WP_124121133.1	WP_124121133.1	WP_124121133.1	1	Borvo_BovA
GCF_001035245.1_ASM103524v1_protein.faa_dir/
sys_id	type	subtype	sys_beg	sys_end	protein_in_syst	genes_count	name_of_profiles_in_sys
UserReplicon_CAS_Class1-Subtype-I-F_1	Cas	CAS_Class1-Subtype-I-F	WP_023103132.1	WP_023103134.1	WP_023103132.1,WP_023103133.1,WP_023103134.1	3	cas8f_I-F_4,cas3f_I-F_1,cas1_I-F_1
UserReplicon_RM_Type_IIG_1	RM	RM_Type_IIG	WP_031633116.1	WP_031633116.1	WP_031633116.1	1	Type_IIG
UserReplicon_BREX_I_1	BREX	BREX_I	WP_023115268.1	WP_023115275.1	WP_023115268.1,WP_023115274.1,WP_023115275.1	3	brxC,pglZB,brxL
UserReplicon_SEFIR_3	SEFIR	SEFIR	WP_079452585.1	WP_079452585.1	WP_079452585.1	1	bSEFIR
UserReplicon_Borvo_2	Borvo	Borvo	WP_124121133.1	WP_124121133.1	WP_124121133.1	1	Borvo_BovA
GCF_001035285.1_ASM103528v1_protein.faa_dir/
sys_id	type	subtype	sys_beg	sys_end	protein_in_syst	genes_count	name_of_profiles_in_sys
UserReplicon_CAS_Class1-Subtype-I-F_1	Cas	CAS_Class1-Subtype-I-F	WP_023103132.1	WP_023103134.1	WP_023103132.1,WP_023103133.1,WP_023103134.1	3	cas8f_I-F_4,cas3f_I-F_1,cas1_I-F_1
UserReplicon_RM_Type_IIG_1	RM	RM_Type_IIG	WP_031633116.1	WP_031633116.1	WP_031633116.1	1	Type_IIG
UserReplicon_BREX_I_1	BREX	BREX_I	WP_023115268.1	WP_023115275.1	WP_023115268.1,WP_023115274.1,WP_023115275.1	3	brxC,pglZB,brxL
UserReplicon_SEFIR_3	SEFIR	SEFIR	WP_079452585.1	WP_079452585.1	WP_079452585.1	1	bSEFIR
UserReplicon_Borvo_2	Borvo	Borvo	WP_124121133.1	WP_124121133.1	WP_124121133.1	1	Borvo_BovA
GCF_001035305.1_ASM103530v1_protein.faa_dir/
sys_id	type	subtype	sys_beg	sys_end	protein_in_syst	genes_count	name_of_profiles_in_sys
UserReplicon_CAS_Class1-Subtype-I-F_1	Cas	CAS_Class1-Subtype-I-F	WP_023103132.1	WP_023103134.1	WP_023103132.1,WP_023103133.1,WP_023103134.1	3	cas8f_I-F_4,cas3f_I-F_1,cas1_I-F_1
UserReplicon_RM_Type_IIG_1	RM	RM_Type_IIG	WP_031633116.1	WP_031633116.1	WP_031633116.1	1	Type_IIG
UserReplicon_BREX_I_1	BREX	BREX_I	WP_023115268.1	WP_023115275.1	WP_023115268.1,WP_023115274.1,WP_023115275.1	3	brxC,pglZB,brxL
UserReplicon_SEFIR_3	SEFIR	SEFIR	WP_079452585.1	WP_079452585.1	WP_079452585.1	1	bSEFIR
UserReplicon_Borvo_2	Borvo	Borvo	WP_124121133.1	WP_124121133.1	WP_124121133.1	1	Borvo_BovA
GCF_001035315.1_ASM103531v1_protein.faa_dir/
sys_id	type	subtype	sys_beg	sys_end	protein_in_syst	genes_count	name_of_profiles_in_sys
UserReplicon_CAS_Class1-Subtype-I-F_1	Cas	CAS_Class1-Subtype-I-F	WP_023103132.1	WP_023103134.1	WP_023103132.1,WP_023103133.1,WP_023103134.1	3	cas8f_I-F_4,cas3f_I-F_1,cas1_I-F_1
UserReplicon_RM_Type_IIG_1	RM	RM_Type_IIG	WP_031633116.1	WP_031633116.1	WP_031633116.1	1	Type_IIG
UserReplicon_BREX_I_1	BREX	BREX_I	WP_023115268.1	WP_023115275.1	WP_023115268.1,WP_023115274.1,WP_023115275.1	3	brxC,pglZB,brxL
UserReplicon_SEFIR_3	SEFIR	SEFIR	WP_079452585.1	WP_079452585.1	WP_079452585.1	1	bSEFIR
UserReplicon_Borvo_2	Borvo	Borvo	WP_124121133.1	WP_124121133.1	WP_124121133.1	1	Borvo_BovA
GCF_001035325.1_ASM103532v1_protein.faa_dir/
sys_id	type	subtype	sys_beg	sys_end	protein_in_syst	genes_count	name_of_profiles_in_sys
UserReplicon_CAS_Class1-Subtype-I-F_1	Cas	CAS_Class1-Subtype-I-F	WP_023103132.1	WP_023103134.1	WP_023103132.1,WP_023103133.1,WP_023103134.1	3	cas8f_I-F_4,cas3f_I-F_1,cas1_I-F_1
UserReplicon_RM_Type_IIG_1	RM	RM_Type_IIG	WP_031633116.1	WP_031633116.1	WP_031633116.1	1	Type_IIG
UserReplicon_BREX_I_1	BREX	BREX_I	WP_023115268.1	WP_023115275.1	WP_023115268.1,WP_023115274.1,WP_023115275.1	3	brxC,pglZB,brxL
UserReplicon_SEFIR_3	SEFIR	SEFIR	WP_079452585.1	WP_079452585.1	WP_079452585.1	1	bSEFIR
UserReplicon_Borvo_2	Borvo	Borvo	WP_224171904.1	WP_224171904.1	WP_224171904.1	1	Borvo_BovA
GCF_001035365.1_ASM103536v1_protein.faa_dir/
sys_id	type	subtype	sys_beg	sys_end	protein_in_syst	genes_count	name_of_profiles_in_sys
UserReplicon_CAS_Class1-Subtype-I-F_1	Cas	CAS_Class1-Subtype-I-F	WP_023103132.1	WP_023103134.1	WP_023103132.1,WP_023103133.1,WP_023103134.1	3	cas8f_I-F_4,cas3f_I-F_1,cas1_I-F_1
UserReplicon_RM_Type_IIG_1	RM	RM_Type_IIG	WP_031633116.1	WP_031633116.1	WP_031633116.1	1	Type_IIG
UserReplicon_BREX_I_1	BREX	BREX_I	WP_023115268.1	WP_023115275.1	WP_023115268.1,WP_023115274.1,WP_023115275.1	3	brxC,pglZB,brxL
UserReplicon_SEFIR_3	SEFIR	SEFIR	WP_079452585.1	WP_079452585.1	WP_079452585.1	1	bSEFIR
UserReplicon_Borvo_2	Borvo	Borvo	WP_124121133.1	WP_124121133.1	WP_124121133.1	1	Borvo_BovA
GCF_001035385.1_ASM103538v1_protein.faa_dir/
sys_id	type	subtype	sys_beg	sys_end	protein_in_syst	genes_count	name_of_profiles_in_sys
UserReplicon_CAS_Class1-Subtype-I-F_1	Cas	CAS_Class1-Subtype-I-F	WP_023103132.1	WP_023103134.1	WP_023103132.1,WP_023103133.1,WP_023103134.1	3	cas8f_I-F_4,cas3f_I-F_1,cas1_I-F_1
UserReplicon_RM_Type_IIG_1	RM	RM_Type_IIG	WP_031633116.1	WP_031633116.1	WP_031633116.1	1	Type_IIG
UserReplicon_BREX_I_1	BREX	BREX_I	WP_023115268.1	WP_023115275.1	WP_023115268.1,WP_023115274.1,WP_023115275.1	3	brxC,pglZB,brxL
UserReplicon_SEFIR_3	SEFIR	SEFIR	WP_079452585.1	WP_079452585.1	WP_079452585.1	1	bSEFIR
UserReplicon_Borvo_2	Borvo	Borvo	WP_124121133.1	WP_124121133.1	WP_124121133.1	1	Borvo_BovA
GCF_001035395.1_ASM103539v1_protein.faa_dir/
sys_id	type	subtype	sys_beg	sys_end	protein_in_syst	genes_count	name_of_profiles_in_sys
UserReplicon_CAS_Class1-Subtype-I-F_1	Cas	CAS_Class1-Subtype-I-F	WP_023103132.1	WP_023103134.1	WP_023103132.1,WP_023103133.1,WP_023103134.1	3	cas8f_I-F_4,cas3f_I-F_1,cas1_I-F_1
UserReplicon_RM_Type_IIG_1	RM	RM_Type_IIG	WP_031633116.1	WP_031633116.1	WP_031633116.1	1	Type_IIG
UserReplicon_BREX_I_1	BREX	BREX_I	WP_023115268.1	WP_023115275.1	WP_023115268.1,WP_023115274.1,WP_023115275.1	3	brxC,pglZB,brxL
UserReplicon_SEFIR_3	SEFIR	SEFIR	WP_079452585.1	WP_079452585.1	WP_079452585.1	1	bSEFIR
UserReplicon_Borvo_2	Borvo	Borvo	WP_124121133.1	WP_124121133.1	WP_124121133.1	1	Borvo_BovA
GCF_001035415.1_ASM103541v1_protein.faa_dir/
sys_id	type	subtype	sys_beg	sys_end	protein_in_syst	genes_count	name_of_profiles_in_sys
UserReplicon_CAS_Class1-Subtype-I-F_1	Cas	CAS_Class1-Subtype-I-F	WP_023103132.1	WP_023103134.1	WP_023103132.1,WP_023103133.1,WP_023103134.1	3	cas8f_I-F_4,cas3f_I-F_1,cas1_I-F_1
UserReplicon_RM_Type_IIG_1	RM	RM_Type_IIG	WP_031633116.1	WP_031633116.1	WP_031633116.1	1	Type_IIG
UserReplicon_BREX_I_1	BREX	BREX_I	WP_023115268.1	WP_023115275.1	WP_023115268.1,WP_023115274.1,WP_023115275.1	3	brxC,pglZB,brxL
UserReplicon_SEFIR_3	SEFIR	SEFIR	WP_079452585.1	WP_079452585.1	WP_079452585.1	1	bSEFIR
UserReplicon_Borvo_2	Borvo	Borvo	WP_124121133.1	WP_124121133.1	WP_124121133.1	1	Borvo_BovA
GCF_001035445.1_ASM103544v1_protein.faa_dir/
sys_id	type	subtype	sys_beg	sys_end	protein_in_syst	genes_count	name_of_profiles_in_sys
UserReplicon_CAS_Class1-Subtype-I-F_1	Cas	CAS_Class1-Subtype-I-F	WP_023103132.1	WP_023103134.1	WP_023103132.1,WP_023103133.1,WP_023103134.1	3	cas8f_I-F_4,cas3f_I-F_1,cas1_I-F_1
UserReplicon_RM_Type_IIG_1	RM	RM_Type_IIG	WP_031633116.1	WP_031633116.1	WP_031633116.1	1	Type_IIG
UserReplicon_BREX_I_1	BREX	BREX_I	WP_023115268.1	WP_023115275.1	WP_023115268.1,WP_023115274.1,WP_023115275.1	3	brxC,pglZB,brxL
UserReplicon_SEFIR_3	SEFIR	SEFIR	WP_079452585.1	WP_079452585.1	WP_079452585.1	1	bSEFIR
UserReplicon_Borvo_2	Borvo	Borvo	WP_124121133.1	WP_124121133.1	WP_124121133.1	1	Borvo_BovA
GCF_001035465.1_ASM103546v1_protein.faa_dir/
sys_id	type	subtype	sys_beg	sys_end	protein_in_syst	genes_count	name_of_profiles_in_sys
UserReplicon_CAS_Class1-Subtype-I-F_1	Cas	CAS_Class1-Subtype-I-F	WP_023103132.1	WP_023103134.1	WP_023103132.1,WP_023103133.1,WP_023103134.1	3	cas8f_I-F_4,cas3f_I-F_1,cas1_I-F_1
UserReplicon_RM_Type_IIG_1	RM	RM_Type_IIG	WP_031633116.1	WP_031633116.1	WP_031633116.1	1	Type_IIG
UserReplicon_BREX_I_1	BREX	BREX_I	WP_023115268.1	WP_023115275.1	WP_023115268.1,WP_023115274.1,WP_023115275.1	3	brxC,pglZB,brxL
UserReplicon_SEFIR_3	SEFIR	SEFIR	WP_079452585.1	WP_079452585.1	WP_079452585.1	1	bSEFIR
UserReplicon_Borvo_2	Borvo	Borvo	WP_224171904.1	WP_224171904.1	WP_224171904.1	1	Borvo_BovA
GCF_001035485.1_ASM103548v1_protein.faa_dir/
sys_id	type	subtype	sys_beg	sys_end	protein_in_syst	genes_count	name_of_profiles_in_sys
UserReplicon_CAS_Class1-Subtype-I-F_1	Cas	CAS_Class1-Subtype-I-F	WP_023103132.1	WP_023103134.1	WP_023103132.1,WP_023103133.1,WP_023103134.1	3	cas8f_I-F_4,cas3f_I-F_1,cas1_I-F_1
UserReplicon_RM_Type_IIG_1	RM	RM_Type_IIG	WP_031633116.1	WP_031633116.1	WP_031633116.1	1	Type_IIG
UserReplicon_BREX_I_1	BREX	BREX_I	WP_023115268.1	WP_023115275.1	WP_023115268.1,WP_023115274.1,WP_023115275.1	3	brxC,pglZB,brxL
UserReplicon_SEFIR_3	SEFIR	SEFIR	WP_079452585.1	WP_079452585.1	WP_079452585.1	1	bSEFIR
UserReplicon_Borvo_2	Borvo	Borvo	WP_124121133.1	WP_124121133.1	WP_124121133.1	1	Borvo_BovA
GCF_001035495.1_ASM103549v1_protein.faa_dir/
sys_id	type	subtype	sys_beg	sys_end	protein_in_syst	genes_count	name_of_profiles_in_sys
UserReplicon_CAS_Class1-Subtype-I-F_1	Cas	CAS_Class1-Subtype-I-F	WP_023103132.1	WP_023103134.1	WP_023103132.1,WP_023103133.1,WP_023103134.1	3	cas8f_I-F_4,cas3f_I-F_1,cas1_I-F_1
UserReplicon_RM_Type_IIG_1	RM	RM_Type_IIG	WP_031633116.1	WP_031633116.1	WP_031633116.1	1	Type_IIG
UserReplicon_BREX_I_1	BREX	BREX_I	WP_023115268.1	WP_023115275.1	WP_023115268.1,WP_023115274.1,WP_023115275.1	3	brxC,pglZB,brxL
UserReplicon_SEFIR_3	SEFIR	SEFIR	WP_079452585.1	WP_079452585.1	WP_079452585.1	1	bSEFIR
UserReplicon_Borvo_2	Borvo	Borvo	WP_224171904.1	WP_224171904.1	WP_224171904.1	1	Borvo_BovA
GCF_001035525.1_ASM103552v1_protein.faa_dir/
sys_id	type	subtype	sys_beg	sys_end	protein_in_syst	genes_count	name_of_profiles_in_sys
UserReplicon_CAS_Class1-Subtype-I-F_1	Cas	CAS_Class1-Subtype-I-F	WP_023103132.1	WP_023103134.1	WP_023103132.1,WP_023103133.1,WP_023103134.1	3	cas8f_I-F_4,cas3f_I-F_1,cas1_I-F_1
UserReplicon_RM_Type_IIG_1	RM	RM_Type_IIG	WP_031633116.1	WP_031633116.1	WP_031633116.1	1	Type_IIG
UserReplicon_BREX_I_1	BREX	BREX_I	WP_023115268.1	WP_023115275.1	WP_023115268.1,WP_023115274.1,WP_023115275.1	3	brxC,pglZB,brxL
UserReplicon_SEFIR_3	SEFIR	SEFIR	WP_079452585.1	WP_079452585.1	WP_079452585.1	1	bSEFIR
UserReplicon_Borvo_2	Borvo	Borvo	WP_124121133.1	WP_124121133.1	WP_124121133.1	1	Borvo_BovA
GCF_001035535.1_ASM103553v1_protein.faa_dir/
sys_id	type	subtype	sys_beg	sys_end	protein_in_syst	genes_count	name_of_profiles_in_sys
UserReplicon_CAS_Class1-Subtype-I-F_1	Cas	CAS_Class1-Subtype-I-F	WP_023103132.1	WP_023103134.1	WP_023103132.1,WP_023103133.1,WP_023103134.1	3	cas8f_I-F_4,cas3f_I-F_1,cas1_I-F_1
UserReplicon_RM_Type_IIG_1	RM	RM_Type_IIG	WP_031633116.1	WP_031633116.1	WP_031633116.1	1	Type_IIG
UserReplicon_BREX_I_1	BREX	BREX_I	WP_023115268.1	WP_023115275.1	WP_023115268.1,WP_023115274.1,WP_023115275.1	3	brxC,pglZB,brxL
UserReplicon_SEFIR_3	SEFIR	SEFIR	WP_079452585.1	WP_079452585.1	WP_079452585.1	1	bSEFIR
UserReplicon_Borvo_2	Borvo	Borvo	WP_124121133.1	WP_124121133.1	WP_124121133.1	1	Borvo_BovA
GCF_001035565.1_ASM103556v1_protein.faa_dir/
sys_id	type	subtype	sys_beg	sys_end	protein_in_syst	genes_count	name_of_profiles_in_sys
UserReplicon_CAS_Class1-Subtype-I-F_1	Cas	CAS_Class1-Subtype-I-F	WP_023103132.1	WP_023103134.1	WP_023103132.1,WP_023103133.1,WP_023103134.1	3	cas8f_I-F_4,cas3f_I-F_1,cas1_I-F_1
UserReplicon_RM_Type_IIG_1	RM	RM_Type_IIG	WP_031633116.1	WP_031633116.1	WP_031633116.1	1	Type_IIG
UserReplicon_BREX_I_1	BREX	BREX_I	WP_023115268.1	WP_023115275.1	WP_023115268.1,WP_023115274.1,WP_023115275.1	3	brxC,pglZB,brxL
UserReplicon_SEFIR_3	SEFIR	SEFIR	WP_079452585.1	WP_079452585.1	WP_079452585.1	1	bSEFIR
UserReplicon_Borvo_2	Borvo	Borvo	WP_124121133.1	WP_124121133.1	WP_124121133.1	1	Borvo_BovA
GCF_001035575.1_ASM103557v1_protein.faa_dir/
sys_id	type	subtype	sys_beg	sys_end	protein_in_syst	genes_count	name_of_profiles_in_sys
UserReplicon_CAS_Class1-Subtype-I-F_1	Cas	CAS_Class1-Subtype-I-F	WP_023103132.1	WP_023103134.1	WP_023103132.1,WP_023103133.1,WP_023103134.1	3	cas8f_I-F_4,cas3f_I-F_1,cas1_I-F_1
UserReplicon_RM_Type_IIG_1	RM	RM_Type_IIG	WP_031633116.1	WP_031633116.1	WP_031633116.1	1	Type_IIG
UserReplicon_BREX_I_1	BREX	BREX_I	WP_023115268.1	WP_023115275.1	WP_023115268.1,WP_023115274.1,WP_023115275.1	3	brxC,pglZB,brxL
UserReplicon_SEFIR_3	SEFIR	SEFIR	WP_079452585.1	WP_079452585.1	WP_079452585.1	1	bSEFIR
UserReplicon_Borvo_2	Borvo	Borvo	WP_124121133.1	WP_124121133.1	WP_124121133.1	1	Borvo_BovA
GCF_001035605.1_ASM103560v1_protein.faa_dir/
sys_id	type	subtype	sys_beg	sys_end	protein_in_syst	genes_count	name_of_profiles_in_sys
UserReplicon_CAS_Class1-Subtype-I-F_1	Cas	CAS_Class1-Subtype-I-F	WP_023103132.1	WP_023103134.1	WP_023103132.1,WP_023103133.1,WP_023103134.1	3	cas8f_I-F_4,cas3f_I-F_1,cas1_I-F_1
UserReplicon_RM_Type_IIG_1	RM	RM_Type_IIG	WP_031633116.1	WP_031633116.1	WP_031633116.1	1	Type_IIG
UserReplicon_BREX_I_1	BREX	BREX_I	WP_023115268.1	WP_023115275.1	WP_023115268.1,WP_023115274.1,WP_023115275.1	3	brxC,pglZB,brxL
UserReplicon_SEFIR_3	SEFIR	SEFIR	WP_079452585.1	WP_079452585.1	WP_079452585.1	1	bSEFIR
UserReplicon_Borvo_2	Borvo	Borvo	WP_124121133.1	WP_124121133.1	WP_124121133.1	1	Borvo_BovA
GCF_001035625.1_ASM103562v1_protein.faa_dir/
sys_id	type	subtype	sys_beg	sys_end	protein_in_syst	genes_count	name_of_profiles_in_sys
UserReplicon_CAS_Class1-Subtype-I-F_1	Cas	CAS_Class1-Subtype-I-F	WP_023103132.1	WP_023103134.1	WP_023103132.1,WP_023103133.1,WP_023103134.1	3	cas8f_I-F_4,cas3f_I-F_1,cas1_I-F_1
UserReplicon_RM_Type_IIG_1	RM	RM_Type_IIG	WP_031633116.1	WP_031633116.1	WP_031633116.1	1	Type_IIG
UserReplicon_BREX_I_1	BREX	BREX_I	WP_023115268.1	WP_023115275.1	WP_023115268.1,WP_023115274.1,WP_023115275.1	3	brxC,pglZB,brxL
UserReplicon_SEFIR_3	SEFIR	SEFIR	WP_079452585.1	WP_079452585.1	WP_079452585.1	1	bSEFIR
UserReplicon_Borvo_2	Borvo	Borvo	WP_124121133.1	WP_124121133.1	WP_124121133.1	1	Borvo_BovA
GCF_001035635.1_ASM103563v1_protein.faa_dir/
sys_id	type	subtype	sys_beg	sys_end	protein_in_syst	genes_count	name_of_profiles_in_sys
UserReplicon_CAS_Class1-Subtype-I-F_1	Cas	CAS_Class1-Subtype-I-F	WP_023103132.1	WP_023103134.1	WP_023103132.1,WP_023103133.1,WP_023103134.1	3	cas8f_I-F_4,cas3f_I-F_1,cas1_I-F_1
UserReplicon_RM_Type_IIG_1	RM	RM_Type_IIG	WP_031633116.1	WP_031633116.1	WP_031633116.1	1	Type_IIG
UserReplicon_BREX_I_1	BREX	BREX_I	WP_023115268.1	WP_023115275.1	WP_023115268.1,WP_023115274.1,WP_023115275.1	3	brxC,pglZB,brxL
UserReplicon_SEFIR_3	SEFIR	SEFIR	WP_079452585.1	WP_079452585.1	WP_079452585.1	1	bSEFIR
UserReplicon_Borvo_2	Borvo	Borvo	WP_124121133.1	WP_124121133.1	WP_124121133.1	1	Borvo_BovA
GCF_001035645.1_ASM103564v1_protein.faa_dir/
sys_id	type	subtype	sys_beg	sys_end	protein_in_syst	genes_count	name_of_profiles_in_sys
UserReplicon_CAS_Class1-Subtype-I-F_1	Cas	CAS_Class1-Subtype-I-F	WP_023103132.1	WP_023103134.1	WP_023103132.1,WP_023103133.1,WP_023103134.1	3	cas8f_I-F_4,cas3f_I-F_1,cas1_I-F_1
UserReplicon_RM_Type_IIG_1	RM	RM_Type_IIG	WP_031633116.1	WP_031633116.1	WP_031633116.1	1	Type_IIG
UserReplicon_BREX_I_1	BREX	BREX_I	WP_023115268.1	WP_023115275.1	WP_023115268.1,WP_023115274.1,WP_023115275.1	3	brxC,pglZB,brxL
UserReplicon_SEFIR_3	SEFIR	SEFIR	WP_079452585.1	WP_079452585.1	WP_079452585.1	1	bSEFIR
UserReplicon_Borvo_2	Borvo	Borvo	WP_124121133.1	WP_124121133.1	WP_124121133.1	1	Borvo_BovA
GCF_001035685.1_ASM103568v1_protein.faa_dir/
sys_id	type	subtype	sys_beg	sys_end	protein_in_syst	genes_count	name_of_profiles_in_sys
UserReplicon_CAS_Class1-Subtype-I-F_1	Cas	CAS_Class1-Subtype-I-F	WP_023103132.1	WP_023103134.1	WP_023103132.1,WP_023103133.1,WP_023103134.1	3	cas8f_I-F_4,cas3f_I-F_1,cas1_I-F_1
UserReplicon_RM_Type_IIG_1	RM	RM_Type_IIG	WP_031633116.1	WP_031633116.1	WP_031633116.1	1	Type_IIG
UserReplicon_BREX_I_1	BREX	BREX_I	WP_023115268.1	WP_023115275.1	WP_023115268.1,WP_023115274.1,WP_023115275.1	3	brxC,pglZB,brxL
UserReplicon_SEFIR_3	SEFIR	SEFIR	WP_079452585.1	WP_079452585.1	WP_079452585.1	1	bSEFIR
UserReplicon_Borvo_2	Borvo	Borvo	WP_124121133.1	WP_124121133.1	WP_124121133.1	1	Borvo_BovA
GCF_001035705.1_ASM103570v1_protein.faa_dir/
sys_id	type	subtype	sys_beg	sys_end	protein_in_syst	genes_count	name_of_profiles_in_sys
UserReplicon_CAS_Class1-Subtype-I-F_1	Cas	CAS_Class1-Subtype-I-F	WP_023103132.1	WP_023103134.1	WP_023103132.1,WP_023103133.1,WP_023103134.1	3	cas8f_I-F_4,cas3f_I-F_1,cas1_I-F_1
UserReplicon_RM_Type_IIG_1	RM	RM_Type_IIG	WP_031633116.1	WP_031633116.1	WP_031633116.1	1	Type_IIG
UserReplicon_BREX_I_1	BREX	BREX_I	WP_023115268.1	WP_023115275.1	WP_023115268.1,WP_023115274.1,WP_023115275.1	3	brxC,pglZB,brxL
UserReplicon_SEFIR_3	SEFIR	SEFIR	WP_079452585.1	WP_079452585.1	WP_079452585.1	1	bSEFIR
UserReplicon_Borvo_2	Borvo	Borvo	WP_124121133.1	WP_124121133.1	WP_124121133.1	1	Borvo_BovA
GCF_001035715.1_ASM103571v1_protein.faa_dir/
sys_id	type	subtype	sys_beg	sys_end	protein_in_syst	genes_count	name_of_profiles_in_sys
UserReplicon_CAS_Class1-Subtype-I-F_1	Cas	CAS_Class1-Subtype-I-F	WP_023103132.1	WP_023103134.1	WP_023103132.1,WP_023103133.1,WP_023103134.1	3	cas8f_I-F_4,cas3f_I-F_1,cas1_I-F_1
UserReplicon_RM_Type_IIG_1	RM	RM_Type_IIG	WP_031633116.1	WP_031633116.1	WP_031633116.1	1	Type_IIG
UserReplicon_BREX_I_1	BREX	BREX_I	WP_023115268.1	WP_023115275.1	WP_023115268.1,WP_023115274.1,WP_023115275.1	3	brxC,pglZB,brxL
UserReplicon_SEFIR_3	SEFIR	SEFIR	WP_079452585.1	WP_079452585.1	WP_079452585.1	1	bSEFIR
UserReplicon_Borvo_2	Borvo	Borvo	WP_124121133.1	WP_124121133.1	WP_124121133.1	1	Borvo_BovA
GCF_001035725.1_ASM103572v1_protein.faa_dir/
sys_id	type	subtype	sys_beg	sys_end	protein_in_syst	genes_count	name_of_profiles_in_sys
UserReplicon_CAS_Class1-Subtype-I-F_1	Cas	CAS_Class1-Subtype-I-F	WP_023103132.1	WP_023103134.1	WP_023103132.1,WP_023103133.1,WP_023103134.1	3	cas8f_I-F_4,cas3f_I-F_1,cas1_I-F_1
UserReplicon_RM_Type_IIG_1	RM	RM_Type_IIG	WP_031633116.1	WP_031633116.1	WP_031633116.1	1	Type_IIG
UserReplicon_BREX_I_1	BREX	BREX_I	WP_023115268.1	WP_023115275.1	WP_023115268.1,WP_023115274.1,WP_023115275.1	3	brxC,pglZB,brxL
UserReplicon_SEFIR_3	SEFIR	SEFIR	WP_079452585.1	WP_079452585.1	WP_079452585.1	1	bSEFIR
UserReplicon_Borvo_2	Borvo	Borvo	WP_124121133.1	WP_124121133.1	WP_124121133.1	1	Borvo_BovA
GCF_001035765.1_ASM103576v1_protein.faa_dir/
sys_id	type	subtype	sys_beg	sys_end	protein_in_syst	genes_count	name_of_profiles_in_sys
UserReplicon_CAS_Class1-Subtype-I-F_1	Cas	CAS_Class1-Subtype-I-F	WP_023103132.1	WP_023103134.1	WP_023103132.1,WP_023103133.1,WP_023103134.1	3	cas8f_I-F_4,cas3f_I-F_1,cas1_I-F_1
UserReplicon_RM_Type_IIG_1	RM	RM_Type_IIG	WP_031633116.1	WP_031633116.1	WP_031633116.1	1	Type_IIG
UserReplicon_BREX_I_1	BREX	BREX_I	WP_023115268.1	WP_023115275.1	WP_023115268.1,WP_023115274.1,WP_023115275.1	3	brxC,pglZB,brxL
UserReplicon_SEFIR_3	SEFIR	SEFIR	WP_079452585.1	WP_079452585.1	WP_079452585.1	1	bSEFIR
UserReplicon_Borvo_2	Borvo	Borvo	WP_224171904.1	WP_224171904.1	WP_224171904.1	1	Borvo_BovA
GCF_001035785.1_ASM103578v1_protein.faa_dir/
sys_id	type	subtype	sys_beg	sys_end	protein_in_syst	genes_count	name_of_profiles_in_sys
UserReplicon_CAS_Class1-Subtype-I-F_1	Cas	CAS_Class1-Subtype-I-F	WP_023103132.1	WP_023103134.1	WP_023103132.1,WP_023103133.1,WP_023103134.1	3	cas8f_I-F_4,cas3f_I-F_1,cas1_I-F_1
UserReplicon_RM_Type_IIG_1	RM	RM_Type_IIG	WP_031633116.1	WP_031633116.1	WP_031633116.1	1	Type_IIG
UserReplicon_BREX_I_1	BREX	BREX_I	WP_023115268.1	WP_023115275.1	WP_023115268.1,WP_023115274.1,WP_023115275.1	3	brxC,pglZB,brxL
UserReplicon_SEFIR_3	SEFIR	SEFIR	WP_079452585.1	WP_079452585.1	WP_079452585.1	1	bSEFIR
UserReplicon_Borvo_2	Borvo	Borvo	WP_124121133.1	WP_124121133.1	WP_124121133.1	1	Borvo_BovA
GCF_001035795.1_ASM103579v1_protein.faa_dir/
sys_id	type	subtype	sys_beg	sys_end	protein_in_syst	genes_count	name_of_profiles_in_sys
UserReplicon_CAS_Class1-Subtype-I-F_1	Cas	CAS_Class1-Subtype-I-F	WP_023103132.1	WP_023103134.1	WP_023103132.1,WP_023103133.1,WP_023103134.1	3	cas8f_I-F_4,cas3f_I-F_1,cas1_I-F_1
UserReplicon_RM_Type_IIG_1	RM	RM_Type_IIG	WP_031633116.1	WP_031633116.1	WP_031633116.1	1	Type_IIG
UserReplicon_BREX_I_1	BREX	BREX_I	WP_023115268.1	WP_023115275.1	WP_023115268.1,WP_023115274.1,WP_023115275.1	3	brxC,pglZB,brxL
UserReplicon_SEFIR_3	SEFIR	SEFIR	WP_079452585.1	WP_079452585.1	WP_079452585.1	1	bSEFIR
UserReplicon_Borvo_2	Borvo	Borvo	WP_124121133.1	WP_124121133.1	WP_124121133.1	1	Borvo_BovA
GCF_001035805.1_ASM103580v1_protein.faa_dir/
sys_id	type	subtype	sys_beg	sys_end	protein_in_syst	genes_count	name_of_profiles_in_sys
UserReplicon_CAS_Class1-Subtype-I-F_1	Cas	CAS_Class1-Subtype-I-F	WP_023103132.1	WP_023103134.1	WP_023103132.1,WP_023103133.1,WP_023103134.1	3	cas8f_I-F_4,cas3f_I-F_1,cas1_I-F_1
UserReplicon_RM_Type_IIG_1	RM	RM_Type_IIG	WP_031633116.1	WP_031633116.1	WP_031633116.1	1	Type_IIG
UserReplicon_BREX_I_1	BREX	BREX_I	WP_023115268.1	WP_023115275.1	WP_023115268.1,WP_023115274.1,WP_023115275.1	3	brxC,pglZB,brxL
UserReplicon_SEFIR_3	SEFIR	SEFIR	WP_079452585.1	WP_079452585.1	WP_079452585.1	1	bSEFIR
UserReplicon_Borvo_2	Borvo	Borvo	WP_124121133.1	WP_124121133.1	WP_124121133.1	1	Borvo_BovA
GCF_001035845.1_ASM103584v1_protein.faa_dir/
sys_id	type	subtype	sys_beg	sys_end	protein_in_syst	genes_count	name_of_profiles_in_sys
UserReplicon_CAS_Class1-Subtype-I-F_1	Cas	CAS_Class1-Subtype-I-F	WP_023103132.1	WP_023103134.1	WP_023103132.1,WP_023103133.1,WP_023103134.1	3	cas8f_I-F_4,cas3f_I-F_1,cas1_I-F_1
UserReplicon_RM_Type_IIG_1	RM	RM_Type_IIG	WP_031633116.1	WP_031633116.1	WP_031633116.1	1	Type_IIG
UserReplicon_BREX_I_1	BREX	BREX_I	WP_023115268.1	WP_023115275.1	WP_023115268.1,WP_023115274.1,WP_023115275.1	3	brxC,pglZB,brxL
UserReplicon_SEFIR_3	SEFIR	SEFIR	WP_079452585.1	WP_079452585.1	WP_079452585.1	1	bSEFIR
UserReplicon_Borvo_2	Borvo	Borvo	WP_124121133.1	WP_124121133.1	WP_124121133.1	1	Borvo_BovA
GCF_001035865.1_ASM103586v1_protein.faa_dir/
sys_id	type	subtype	sys_beg	sys_end	protein_in_syst	genes_count	name_of_profiles_in_sys
UserReplicon_CAS_Class1-Subtype-I-F_1	Cas	CAS_Class1-Subtype-I-F	WP_023103132.1	WP_023103134.1	WP_023103132.1,WP_023103133.1,WP_023103134.1	3	cas8f_I-F_4,cas3f_I-F_1,cas1_I-F_1
UserReplicon_RM_Type_IIG_1	RM	RM_Type_IIG	WP_031633116.1	WP_031633116.1	WP_031633116.1	1	Type_IIG
UserReplicon_BREX_I_1	BREX	BREX_I	WP_023115268.1	WP_023115275.1	WP_023115268.1,WP_023115274.1,WP_023115275.1	3	brxC,pglZB,brxL
UserReplicon_SEFIR_3	SEFIR	SEFIR	WP_079452585.1	WP_079452585.1	WP_079452585.1	1	bSEFIR
UserReplicon_Borvo_2	Borvo	Borvo	WP_124121133.1	WP_124121133.1	WP_124121133.1	1	Borvo_BovA
GCF_001035875.1_ASM103587v1_protein.faa_dir/
sys_id	type	subtype	sys_beg	sys_end	protein_in_syst	genes_count	name_of_profiles_in_sys
UserReplicon_CAS_Class1-Subtype-I-F_1	Cas	CAS_Class1-Subtype-I-F	WP_023103132.1	WP_023103134.1	WP_023103132.1,WP_023103133.1,WP_023103134.1	3	cas8f_I-F_4,cas3f_I-F_1,cas1_I-F_1
UserReplicon_RM_Type_IIG_1	RM	RM_Type_IIG	WP_031633116.1	WP_031633116.1	WP_031633116.1	1	Type_IIG
UserReplicon_BREX_I_1	BREX	BREX_I	WP_023115268.1	WP_023115275.1	WP_023115268.1,WP_023115274.1,WP_023115275.1	3	brxC,pglZB,brxL
UserReplicon_SEFIR_3	SEFIR	SEFIR	WP_079452585.1	WP_079452585.1	WP_079452585.1	1	bSEFIR
UserReplicon_Borvo_2	Borvo	Borvo	WP_124121133.1	WP_124121133.1	WP_124121133.1	1	Borvo_BovA
GCF_001035885.1_ASM103588v1_protein.faa_dir/
sys_id	type	subtype	sys_beg	sys_end	protein_in_syst	genes_count	name_of_profiles_in_sys
UserReplicon_CAS_Class1-Subtype-I-F_1	Cas	CAS_Class1-Subtype-I-F	WP_023103132.1	WP_023103134.1	WP_023103132.1,WP_023103133.1,WP_023103134.1	3	cas8f_I-F_4,cas3f_I-F_1,cas1_I-F_1
UserReplicon_RM_Type_IIG_1	RM	RM_Type_IIG	WP_031633116.1	WP_031633116.1	WP_031633116.1	1	Type_IIG
UserReplicon_BREX_I_1	BREX	BREX_I	WP_023115268.1	WP_023115275.1	WP_023115268.1,WP_023115274.1,WP_023115275.1	3	brxC,pglZB,brxL
UserReplicon_SEFIR_3	SEFIR	SEFIR	WP_079452585.1	WP_079452585.1	WP_079452585.1	1	bSEFIR
UserReplicon_Borvo_2	Borvo	Borvo	WP_224171904.1	WP_224171904.1	WP_224171904.1	1	Borvo_BovA
GCF_001035925.1_ASM103592v1_protein.faa_dir/
sys_id	type	subtype	sys_beg	sys_end	protein_in_syst	genes_count	name_of_profiles_in_sys
UserReplicon_CAS_Class1-Subtype-I-F_1	Cas	CAS_Class1-Subtype-I-F	WP_023103132.1	WP_023103134.1	WP_023103132.1,WP_023103133.1,WP_023103134.1	3	cas8f_I-F_4,cas3f_I-F_1,cas1_I-F_1
UserReplicon_RM_Type_IIG_1	RM	RM_Type_IIG	WP_031633116.1	WP_031633116.1	WP_031633116.1	1	Type_IIG
UserReplicon_BREX_I_1	BREX	BREX_I	WP_023115268.1	WP_023115275.1	WP_023115268.1,WP_023115274.1,WP_023115275.1	3	brxC,pglZB,brxL
UserReplicon_SEFIR_3	SEFIR	SEFIR	WP_079452585.1	WP_079452585.1	WP_079452585.1	1	bSEFIR
UserReplicon_Borvo_2	Borvo	Borvo	WP_124121133.1	WP_124121133.1	WP_124121133.1	1	Borvo_BovA
GCF_001035945.1_ASM103594v1_protein.faa_dir/
sys_id	type	subtype	sys_beg	sys_end	protein_in_syst	genes_count	name_of_profiles_in_sys
UserReplicon_CAS_Class1-Subtype-I-F_1	Cas	CAS_Class1-Subtype-I-F	WP_023103132.1	WP_023103134.1	WP_023103132.1,WP_023103133.1,WP_023103134.1	3	cas8f_I-F_4,cas3f_I-F_1,cas1_I-F_1
UserReplicon_RM_Type_IIG_1	RM	RM_Type_IIG	WP_031633116.1	WP_031633116.1	WP_031633116.1	1	Type_IIG
UserReplicon_BREX_I_1	BREX	BREX_I	WP_023115268.1	WP_023115275.1	WP_023115268.1,WP_023115274.1,WP_023115275.1	3	brxC,pglZB,brxL
UserReplicon_SEFIR_3	SEFIR	SEFIR	WP_079452585.1	WP_079452585.1	WP_079452585.1	1	bSEFIR
UserReplicon_Borvo_2	Borvo	Borvo	WP_224171904.1	WP_224171904.1	WP_224171904.1	1	Borvo_BovA
GCF_001035955.1_ASM103595v1_protein.faa_dir/
sys_id	type	subtype	sys_beg	sys_end	protein_in_syst	genes_count	name_of_profiles_in_sys
UserReplicon_CAS_Class1-Subtype-I-F_1	Cas	CAS_Class1-Subtype-I-F	WP_023103132.1	WP_023103134.1	WP_023103132.1,WP_023103133.1,WP_023103134.1	3	cas8f_I-F_4,cas3f_I-F_1,cas1_I-F_1
UserReplicon_RM_Type_IIG_1	RM	RM_Type_IIG	WP_031633116.1	WP_031633116.1	WP_031633116.1	1	Type_IIG
UserReplicon_BREX_I_1	BREX	BREX_I	WP_023115268.1	WP_023115275.1	WP_023115268.1,WP_023115274.1,WP_023115275.1	3	brxC,pglZB,brxL
UserReplicon_SEFIR_3	SEFIR	SEFIR	WP_079452585.1	WP_079452585.1	WP_079452585.1	1	bSEFIR
UserReplicon_Borvo_2	Borvo	Borvo	WP_124121133.1	WP_124121133.1	WP_124121133.1	1	Borvo_BovA
GCF_001035975.1_ASM103597v1_protein.faa_dir/
sys_id	type	subtype	sys_beg	sys_end	protein_in_syst	genes_count	name_of_profiles_in_sys
UserReplicon_CAS_Class1-Subtype-I-F_1	Cas	CAS_Class1-Subtype-I-F	WP_023103132.1	WP_023103134.1	WP_023103132.1,WP_023103133.1,WP_023103134.1	3	cas8f_I-F_4,cas3f_I-F_1,cas1_I-F_1
UserReplicon_RM_Type_IIG_1	RM	RM_Type_IIG	WP_031633116.1	WP_031633116.1	WP_031633116.1	1	Type_IIG
UserReplicon_BREX_I_1	BREX	BREX_I	WP_023115268.1	WP_023115275.1	WP_023115268.1,WP_023115274.1,WP_023115275.1	3	brxC,pglZB,brxL
UserReplicon_SEFIR_3	SEFIR	SEFIR	WP_079452585.1	WP_079452585.1	WP_079452585.1	1	bSEFIR
UserReplicon_Borvo_2	Borvo	Borvo	WP_124121133.1	WP_124121133.1	WP_124121133.1	1	Borvo_BovA
GCF_001036005.1_ASM103600v1_protein.faa_dir/
sys_id	type	subtype	sys_beg	sys_end	protein_in_syst	genes_count	name_of_profiles_in_sys
UserReplicon_CAS_Class1-Subtype-I-F_1	Cas	CAS_Class1-Subtype-I-F	WP_023103132.1	WP_023103134.1	WP_023103132.1,WP_023103133.1,WP_023103134.1	3	cas8f_I-F_4,cas3f_I-F_1,cas1_I-F_1
UserReplicon_RM_Type_IIG_1	RM	RM_Type_IIG	WP_031633116.1	WP_031633116.1	WP_031633116.1	1	Type_IIG
UserReplicon_BREX_I_1	BREX	BREX_I	WP_023115268.1	WP_023115275.1	WP_023115268.1,WP_023115274.1,WP_023115275.1	3	brxC,pglZB,brxL
UserReplicon_SEFIR_3	SEFIR	SEFIR	WP_079452585.1	WP_079452585.1	WP_079452585.1	1	bSEFIR
UserReplicon_Borvo_2	Borvo	Borvo	WP_124121133.1	WP_124121133.1	WP_124121133.1	1	Borvo_BovA
GCF_001036025.1_ASM103602v1_protein.faa_dir/
sys_id	type	subtype	sys_beg	sys_end	protein_in_syst	genes_count	name_of_profiles_in_sys
UserReplicon_CAS_Class1-Subtype-I-F_1	Cas	CAS_Class1-Subtype-I-F	WP_023103132.1	WP_023103134.1	WP_023103132.1,WP_023103133.1,WP_023103134.1	3	cas8f_I-F_4,cas3f_I-F_1,cas1_I-F_1
UserReplicon_RM_Type_IIG_1	RM	RM_Type_IIG	WP_031633116.1	WP_031633116.1	WP_031633116.1	1	Type_IIG
UserReplicon_BREX_I_1	BREX	BREX_I	WP_023115268.1	WP_023115275.1	WP_023115268.1,WP_023115274.1,WP_023115275.1	3	brxC,pglZB,brxL
UserReplicon_SEFIR_3	SEFIR	SEFIR	WP_079452585.1	WP_079452585.1	WP_079452585.1	1	bSEFIR
UserReplicon_Borvo_2	Borvo	Borvo	WP_124121133.1	WP_124121133.1	WP_124121133.1	1	Borvo_BovA
GCF_001036035.1_ASM103603v1_protein.faa_dir/
sys_id	type	subtype	sys_beg	sys_end	protein_in_syst	genes_count	name_of_profiles_in_sys
UserReplicon_CAS_Class1-Subtype-I-F_1	Cas	CAS_Class1-Subtype-I-F	WP_023103132.1	WP_023103134.1	WP_023103132.1,WP_023103133.1,WP_023103134.1	3	cas8f_I-F_4,cas3f_I-F_1,cas1_I-F_1
UserReplicon_RM_Type_IIG_1	RM	RM_Type_IIG	WP_031633116.1	WP_031633116.1	WP_031633116.1	1	Type_IIG
UserReplicon_BREX_I_1	BREX	BREX_I	WP_023115268.1	WP_023115275.1	WP_023115268.1,WP_023115274.1,WP_023115275.1	3	brxC,pglZB,brxL
UserReplicon_SEFIR_3	SEFIR	SEFIR	WP_079452585.1	WP_079452585.1	WP_079452585.1	1	bSEFIR
UserReplicon_Borvo_2	Borvo	Borvo	WP_124121133.1	WP_124121133.1	WP_124121133.1	1	Borvo_BovA
GCF_001036065.1_ASM103606v1_protein.faa_dir/
sys_id	type	subtype	sys_beg	sys_end	protein_in_syst	genes_count	name_of_profiles_in_sys
UserReplicon_CAS_Class1-Subtype-I-F_1	Cas	CAS_Class1-Subtype-I-F	WP_023103132.1	WP_023103134.1	WP_023103132.1,WP_023103133.1,WP_023103134.1	3	cas8f_I-F_4,cas3f_I-F_1,cas1_I-F_1
UserReplicon_RM_Type_IIG_1	RM	RM_Type_IIG	WP_031633116.1	WP_031633116.1	WP_031633116.1	1	Type_IIG
UserReplicon_BREX_I_1	BREX	BREX_I	WP_023115268.1	WP_023115275.1	WP_023115268.1,WP_023115274.1,WP_023115275.1	3	brxC,pglZB,brxL
UserReplicon_SEFIR_3	SEFIR	SEFIR	WP_079452585.1	WP_079452585.1	WP_079452585.1	1	bSEFIR
UserReplicon_Borvo_2	Borvo	Borvo	WP_124121133.1	WP_124121133.1	WP_124121133.1	1	Borvo_BovA
GCF_001036075.1_ASM103607v1_protein.faa_dir/
sys_id	type	subtype	sys_beg	sys_end	protein_in_syst	genes_count	name_of_profiles_in_sys
UserReplicon_CAS_Class1-Subtype-I-F_1	Cas	CAS_Class1-Subtype-I-F	WP_023103132.1	WP_023103134.1	WP_023103132.1,WP_023103133.1,WP_023103134.1	3	cas8f_I-F_4,cas3f_I-F_1,cas1_I-F_1
UserReplicon_RM_Type_IIG_1	RM	RM_Type_IIG	WP_031633116.1	WP_031633116.1	WP_031633116.1	1	Type_IIG
UserReplicon_BREX_I_1	BREX	BREX_I	WP_023115268.1	WP_023115275.1	WP_023115268.1,WP_023115274.1,WP_023115275.1	3	brxC,pglZB,brxL
UserReplicon_SEFIR_3	SEFIR	SEFIR	WP_079452585.1	WP_079452585.1	WP_079452585.1	1	bSEFIR
UserReplicon_Borvo_2	Borvo	Borvo	WP_124121133.1	WP_124121133.1	WP_124121133.1	1	Borvo_BovA
GCF_001036105.1_ASM103610v1_protein.faa_dir/
sys_id	type	subtype	sys_beg	sys_end	protein_in_syst	genes_count	name_of_profiles_in_sys
UserReplicon_CAS_Class1-Subtype-I-F_1	Cas	CAS_Class1-Subtype-I-F	WP_023103132.1	WP_023103134.1	WP_023103132.1,WP_023103133.1,WP_023103134.1	3	cas8f_I-F_4,cas3f_I-F_1,cas1_I-F_1
UserReplicon_RM_Type_IIG_1	RM	RM_Type_IIG	WP_031633116.1	WP_031633116.1	WP_031633116.1	1	Type_IIG
UserReplicon_BREX_I_1	BREX	BREX_I	WP_023115268.1	WP_023115275.1	WP_023115268.1,WP_023115274.1,WP_023115275.1	3	brxC,pglZB,brxL
UserReplicon_SEFIR_3	SEFIR	SEFIR	WP_079452585.1	WP_079452585.1	WP_079452585.1	1	bSEFIR
UserReplicon_Borvo_2	Borvo	Borvo	WP_124121133.1	WP_124121133.1	WP_124121133.1	1	Borvo_BovA
GCF_001036115.1_ASM103611v1_protein.faa_dir/
sys_id	type	subtype	sys_beg	sys_end	protein_in_syst	genes_count	name_of_profiles_in_sys
UserReplicon_CAS_Class1-Subtype-I-F_1	Cas	CAS_Class1-Subtype-I-F	WP_023103132.1	WP_023103134.1	WP_023103132.1,WP_023103133.1,WP_023103134.1	3	cas8f_I-F_4,cas3f_I-F_1,cas1_I-F_1
UserReplicon_RM_Type_IIG_1	RM	RM_Type_IIG	WP_031633116.1	WP_031633116.1	WP_031633116.1	1	Type_IIG
UserReplicon_BREX_I_1	BREX	BREX_I	WP_023115268.1	WP_023115275.1	WP_023115268.1,WP_023115274.1,WP_023115275.1	3	brxC,pglZB,brxL
UserReplicon_SEFIR_3	SEFIR	SEFIR	WP_079452585.1	WP_079452585.1	WP_079452585.1	1	bSEFIR
UserReplicon_Borvo_2	Borvo	Borvo	WP_124121133.1	WP_124121133.1	WP_124121133.1	1	Borvo_BovA
GCF_001036145.1_ASM103614v1_protein.faa_dir/
sys_id	type	subtype	sys_beg	sys_end	protein_in_syst	genes_count	name_of_profiles_in_sys
UserReplicon_CAS_Class1-Subtype-I-F_1	Cas	CAS_Class1-Subtype-I-F	WP_023103132.1	WP_023103134.1	WP_023103132.1,WP_023103133.1,WP_023103134.1	3	cas8f_I-F_4,cas3f_I-F_1,cas1_I-F_1
UserReplicon_RM_Type_IIG_1	RM	RM_Type_IIG	WP_031633116.1	WP_031633116.1	WP_031633116.1	1	Type_IIG
UserReplicon_BREX_I_1	BREX	BREX_I	WP_023115268.1	WP_023115275.1	WP_023115268.1,WP_023115274.1,WP_023115275.1	3	brxC,pglZB,brxL
UserReplicon_SEFIR_3	SEFIR	SEFIR	WP_079452585.1	WP_079452585.1	WP_079452585.1	1	bSEFIR
UserReplicon_Borvo_2	Borvo	Borvo	WP_124121133.1	WP_124121133.1	WP_124121133.1	1	Borvo_BovA
GCF_001036155.1_ASM103615v1_protein.faa_dir/
sys_id	type	subtype	sys_beg	sys_end	protein_in_syst	genes_count	name_of_profiles_in_sys
UserReplicon_CAS_Class1-Subtype-I-F_1	Cas	CAS_Class1-Subtype-I-F	WP_023103132.1	WP_023103134.1	WP_023103132.1,WP_023103133.1,WP_023103134.1	3	cas8f_I-F_4,cas3f_I-F_1,cas1_I-F_1
UserReplicon_RM_Type_IIG_1	RM	RM_Type_IIG	WP_031633116.1	WP_031633116.1	WP_031633116.1	1	Type_IIG
UserReplicon_BREX_I_1	BREX	BREX_I	WP_023115268.1	WP_023115275.1	WP_023115268.1,WP_023115274.1,WP_023115275.1	3	brxC,pglZB,brxL
UserReplicon_SEFIR_3	SEFIR	SEFIR	WP_079452585.1	WP_079452585.1	WP_079452585.1	1	bSEFIR
UserReplicon_Borvo_2	Borvo	Borvo	WP_124121133.1	WP_124121133.1	WP_124121133.1	1	Borvo_BovA
GCF_001036185.1_ASM103618v1_protein.faa_dir/
sys_id	type	subtype	sys_beg	sys_end	protein_in_syst	genes_count	name_of_profiles_in_sys
UserReplicon_CAS_Class1-Subtype-I-F_1	Cas	CAS_Class1-Subtype-I-F	WP_023103132.1	WP_023103134.1	WP_023103132.1,WP_023103133.1,WP_023103134.1	3	cas8f_I-F_4,cas3f_I-F_1,cas1_I-F_1
UserReplicon_RM_Type_IIG_1	RM	RM_Type_IIG	WP_031633116.1	WP_031633116.1	WP_031633116.1	1	Type_IIG
UserReplicon_BREX_I_1	BREX	BREX_I	WP_023115268.1	WP_023115275.1	WP_023115268.1,WP_023115274.1,WP_023115275.1	3	brxC,pglZB,brxL
UserReplicon_SEFIR_3	SEFIR	SEFIR	WP_079452585.1	WP_079452585.1	WP_079452585.1	1	bSEFIR
UserReplicon_Borvo_2	Borvo	Borvo	WP_124121133.1	WP_124121133.1	WP_124121133.1	1	Borvo_BovA
GCF_001036195.1_ASM103619v1_protein.faa_dir/
sys_id	type	subtype	sys_beg	sys_end	protein_in_syst	genes_count	name_of_profiles_in_sys
UserReplicon_CAS_Class1-Subtype-I-F_1	Cas	CAS_Class1-Subtype-I-F	WP_023103132.1	WP_023103134.1	WP_023103132.1,WP_023103133.1,WP_023103134.1	3	cas8f_I-F_4,cas3f_I-F_1,cas1_I-F_1
UserReplicon_RM_Type_IIG_1	RM	RM_Type_IIG	WP_031633116.1	WP_031633116.1	WP_031633116.1	1	Type_IIG
UserReplicon_BREX_I_1	BREX	BREX_I	WP_023115268.1	WP_023115275.1	WP_023115268.1,WP_023115274.1,WP_023115275.1	3	brxC,pglZB,brxL
UserReplicon_SEFIR_3	SEFIR	SEFIR	WP_079452585.1	WP_079452585.1	WP_079452585.1	1	bSEFIR
UserReplicon_Borvo_2	Borvo	Borvo	WP_124121133.1	WP_124121133.1	WP_124121133.1	1	Borvo_BovA
GCF_001036225.1_ASM103622v1_protein.faa_dir/
sys_id	type	subtype	sys_beg	sys_end	protein_in_syst	genes_count	name_of_profiles_in_sys
UserReplicon_CAS_Class1-Subtype-I-F_1	Cas	CAS_Class1-Subtype-I-F	WP_023103132.1	WP_023103134.1	WP_023103132.1,WP_023103133.1,WP_023103134.1	3	cas8f_I-F_4,cas3f_I-F_1,cas1_I-F_1
UserReplicon_RM_Type_IIG_1	RM	RM_Type_IIG	WP_031633116.1	WP_031633116.1	WP_031633116.1	1	Type_IIG
UserReplicon_BREX_I_1	BREX	BREX_I	WP_023115268.1	WP_023115275.1	WP_023115268.1,WP_023115274.1,WP_023115275.1	3	brxC,pglZB,brxL
UserReplicon_SEFIR_3	SEFIR	SEFIR	WP_079452585.1	WP_079452585.1	WP_079452585.1	1	bSEFIR
UserReplicon_Borvo_2	Borvo	Borvo	WP_124121133.1	WP_124121133.1	WP_124121133.1	1	Borvo_BovA
GCF_001036235.1_ASM103623v1_protein.faa_dir/
sys_id	type	subtype	sys_beg	sys_end	protein_in_syst	genes_count	name_of_profiles_in_sys
UserReplicon_CAS_Class1-Subtype-I-F_1	Cas	CAS_Class1-Subtype-I-F	WP_023103132.1	WP_023103134.1	WP_023103132.1,WP_023103133.1,WP_023103134.1	3	cas8f_I-F_4,cas3f_I-F_1,cas1_I-F_1
UserReplicon_RM_Type_IIG_1	RM	RM_Type_IIG	WP_031633116.1	WP_031633116.1	WP_031633116.1	1	Type_IIG
UserReplicon_BREX_I_1	BREX	BREX_I	WP_023115268.1	WP_023115275.1	WP_023115268.1,WP_023115274.1,WP_023115275.1	3	brxC,pglZB,brxL
UserReplicon_SEFIR_3	SEFIR	SEFIR	WP_079452585.1	WP_079452585.1	WP_079452585.1	1	bSEFIR
UserReplicon_Borvo_2	Borvo	Borvo	WP_124121133.1	WP_124121133.1	WP_124121133.1	1	Borvo_BovA
GCF_001036255.1_ASM103625v1_protein.faa_dir/
sys_id	type	subtype	sys_beg	sys_end	protein_in_syst	genes_count	name_of_profiles_in_sys
UserReplicon_CAS_Class1-Subtype-I-F_1	Cas	CAS_Class1-Subtype-I-F	WP_023103132.1	WP_023103134.1	WP_023103132.1,WP_023103133.1,WP_023103134.1	3	cas8f_I-F_4,cas3f_I-F_1,cas1_I-F_1
UserReplicon_RM_Type_IIG_1	RM	RM_Type_IIG	WP_031633116.1	WP_031633116.1	WP_031633116.1	1	Type_IIG
UserReplicon_BREX_I_1	BREX	BREX_I	WP_023115268.1	WP_023115275.1	WP_023115268.1,WP_023115274.1,WP_023115275.1	3	brxC,pglZB,brxL
UserReplicon_SEFIR_3	SEFIR	SEFIR	WP_079452585.1	WP_079452585.1	WP_079452585.1	1	bSEFIR
UserReplicon_Borvo_2	Borvo	Borvo	WP_124121133.1	WP_124121133.1	WP_124121133.1	1	Borvo_BovA
GCF_001036265.1_ASM103626v1_protein.faa_dir/
sys_id	type	subtype	sys_beg	sys_end	protein_in_syst	genes_count	name_of_profiles_in_sys
UserReplicon_CAS_Class1-Subtype-I-F_1	Cas	CAS_Class1-Subtype-I-F	WP_023103132.1	WP_023103134.1	WP_023103132.1,WP_023103133.1,WP_023103134.1	3	cas8f_I-F_4,cas3f_I-F_1,cas1_I-F_1
UserReplicon_RM_Type_IIG_1	RM	RM_Type_IIG	WP_031633116.1	WP_031633116.1	WP_031633116.1	1	Type_IIG
UserReplicon_BREX_I_1	BREX	BREX_I	WP_023115268.1	WP_023115275.1	WP_023115268.1,WP_023115274.1,WP_023115275.1	3	brxC,pglZB,brxL
UserReplicon_SEFIR_3	SEFIR	SEFIR	WP_079452585.1	WP_079452585.1	WP_079452585.1	1	bSEFIR
UserReplicon_Borvo_2	Borvo	Borvo	WP_124121133.1	WP_124121133.1	WP_124121133.1	1	Borvo_BovA
GCF_001036305.1_ASM103630v1_protein.faa_dir/
sys_id	type	subtype	sys_beg	sys_end	protein_in_syst	genes_count	name_of_profiles_in_sys
UserReplicon_CAS_Class1-Subtype-I-F_1	Cas	CAS_Class1-Subtype-I-F	WP_023103132.1	WP_023103134.1	WP_023103132.1,WP_023103133.1,WP_023103134.1	3	cas8f_I-F_4,cas3f_I-F_1,cas1_I-F_1
UserReplicon_RM_Type_IIG_1	RM	RM_Type_IIG	WP_031633116.1	WP_031633116.1	WP_031633116.1	1	Type_IIG
UserReplicon_BREX_I_1	BREX	BREX_I	WP_023115268.1	WP_023115275.1	WP_023115268.1,WP_023115274.1,WP_023115275.1	3	brxC,pglZB,brxL
UserReplicon_SEFIR_3	SEFIR	SEFIR	WP_079452585.1	WP_079452585.1	WP_079452585.1	1	bSEFIR
UserReplicon_Borvo_2	Borvo	Borvo	WP_124121133.1	WP_124121133.1	WP_124121133.1	1	Borvo_BovA
GCF_001036335.1_ASM103633v1_protein.faa_dir/
sys_id	type	subtype	sys_beg	sys_end	protein_in_syst	genes_count	name_of_profiles_in_sys
UserReplicon_CAS_Class1-Subtype-I-F_1	Cas	CAS_Class1-Subtype-I-F	WP_023103132.1	WP_023103134.1	WP_023103132.1,WP_023103133.1,WP_023103134.1	3	cas8f_I-F_4,cas3f_I-F_1,cas1_I-F_1
UserReplicon_RM_Type_IIG_1	RM	RM_Type_IIG	WP_031633116.1	WP_031633116.1	WP_031633116.1	1	Type_IIG
UserReplicon_BREX_I_1	BREX	BREX_I	WP_023115268.1	WP_023115275.1	WP_023115268.1,WP_023115274.1,WP_023115275.1	3	brxC,pglZB,brxL
UserReplicon_SEFIR_3	SEFIR	SEFIR	WP_079452585.1	WP_079452585.1	WP_079452585.1	1	bSEFIR
UserReplicon_Borvo_2	Borvo	Borvo	WP_124121133.1	WP_124121133.1	WP_124121133.1	1	Borvo_BovA
GCF_001036355.1_ASM103635v1_protein.faa_dir/
sys_id	type	subtype	sys_beg	sys_end	protein_in_syst	genes_count	name_of_profiles_in_sys
UserReplicon_CAS_Class1-Subtype-I-F_1	Cas	CAS_Class1-Subtype-I-F	WP_023103132.1	WP_023103134.1	WP_023103132.1,WP_023103133.1,WP_023103134.1	3	cas8f_I-F_4,cas3f_I-F_1,cas1_I-F_1
UserReplicon_RM_Type_IIG_1	RM	RM_Type_IIG	WP_031633116.1	WP_031633116.1	WP_031633116.1	1	Type_IIG
UserReplicon_BREX_I_1	BREX	BREX_I	WP_023115268.1	WP_023115275.1	WP_023115268.1,WP_023115274.1,WP_023115275.1	3	brxC,pglZB,brxL
UserReplicon_SEFIR_3	SEFIR	SEFIR	WP_079452585.1	WP_079452585.1	WP_079452585.1	1	bSEFIR
UserReplicon_Borvo_2	Borvo	Borvo	WP_124121133.1	WP_124121133.1	WP_124121133.1	1	Borvo_BovA
GCF_001036385.1_ASM103638v1_protein.faa_dir/
sys_id	type	subtype	sys_beg	sys_end	protein_in_syst	genes_count	name_of_profiles_in_sys
UserReplicon_CAS_Class1-Subtype-I-F_1	Cas	CAS_Class1-Subtype-I-F	WP_023103132.1	WP_023103134.1	WP_023103132.1,WP_023103133.1,WP_023103134.1	3	cas8f_I-F_4,cas3f_I-F_1,cas1_I-F_1
UserReplicon_RM_Type_IIG_1	RM	RM_Type_IIG	WP_031633116.1	WP_031633116.1	WP_031633116.1	1	Type_IIG
UserReplicon_BREX_I_1	BREX	BREX_I	WP_023115268.1	WP_023115275.1	WP_023115268.1,WP_023115274.1,WP_023115275.1	3	brxC,pglZB,brxL
UserReplicon_SEFIR_3	SEFIR	SEFIR	WP_079452585.1	WP_079452585.1	WP_079452585.1	1	bSEFIR
UserReplicon_Borvo_2	Borvo	Borvo	WP_124121133.1	WP_124121133.1	WP_124121133.1	1	Borvo_BovA
GCF_001036405.1_ASM103640v1_protein.faa_dir/
sys_id	type	subtype	sys_beg	sys_end	protein_in_syst	genes_count	name_of_profiles_in_sys
UserReplicon_CAS_Class1-Subtype-I-F_1	Cas	CAS_Class1-Subtype-I-F	WP_023103132.1	WP_023103134.1	WP_023103132.1,WP_023103133.1,WP_023103134.1	3	cas8f_I-F_4,cas3f_I-F_1,cas1_I-F_1
UserReplicon_RM_Type_IIG_1	RM	RM_Type_IIG	WP_031633116.1	WP_031633116.1	WP_031633116.1	1	Type_IIG
UserReplicon_BREX_I_1	BREX	BREX_I	WP_023115268.1	WP_023115275.1	WP_023115268.1,WP_023115274.1,WP_023115275.1	3	brxC,pglZB,brxL
UserReplicon_SEFIR_3	SEFIR	SEFIR	WP_079452585.1	WP_079452585.1	WP_079452585.1	1	bSEFIR
UserReplicon_Borvo_2	Borvo	Borvo	WP_124121133.1	WP_124121133.1	WP_124121133.1	1	Borvo_BovA
GCF_001036415.1_ASM103641v1_protein.faa_dir/
sys_id	type	subtype	sys_beg	sys_end	protein_in_syst	genes_count	name_of_profiles_in_sys
UserReplicon_CAS_Class1-Subtype-I-F_1	Cas	CAS_Class1-Subtype-I-F	WP_023103132.1	WP_023103134.1	WP_023103132.1,WP_023103133.1,WP_023103134.1	3	cas8f_I-F_4,cas3f_I-F_1,cas1_I-F_1
UserReplicon_RM_Type_IIG_1	RM	RM_Type_IIG	WP_031633116.1	WP_031633116.1	WP_031633116.1	1	Type_IIG
UserReplicon_BREX_I_1	BREX	BREX_I	WP_023115268.1	WP_023115275.1	WP_023115268.1,WP_023115274.1,WP_023115275.1	3	brxC,pglZB,brxL
UserReplicon_SEFIR_3	SEFIR	SEFIR	WP_079452585.1	WP_079452585.1	WP_079452585.1	1	bSEFIR
UserReplicon_Borvo_2	Borvo	Borvo	WP_124121133.1	WP_124121133.1	WP_124121133.1	1	Borvo_BovA
GCF_001036425.1_ASM103642v1_protein.faa_dir/
sys_id	type	subtype	sys_beg	sys_end	protein_in_syst	genes_count	name_of_profiles_in_sys
UserReplicon_CAS_Class1-Subtype-I-F_1	Cas	CAS_Class1-Subtype-I-F	WP_023103132.1	WP_023103134.1	WP_023103132.1,WP_023103133.1,WP_023103134.1	3	cas8f_I-F_4,cas3f_I-F_1,cas1_I-F_1
UserReplicon_RM_Type_IIG_1	RM	RM_Type_IIG	WP_031633116.1	WP_031633116.1	WP_031633116.1	1	Type_IIG
UserReplicon_BREX_I_1	BREX	BREX_I	WP_023115268.1	WP_023115275.1	WP_023115268.1,WP_023115274.1,WP_023115275.1	3	brxC,pglZB,brxL
UserReplicon_SEFIR_3	SEFIR	SEFIR	WP_079452585.1	WP_079452585.1	WP_079452585.1	1	bSEFIR
UserReplicon_Borvo_2	Borvo	Borvo	WP_124121133.1	WP_124121133.1	WP_124121133.1	1	Borvo_BovA
GCF_001036465.1_ASM103646v1_protein.faa_dir/
sys_id	type	subtype	sys_beg	sys_end	protein_in_syst	genes_count	name_of_profiles_in_sys
UserReplicon_CAS_Class1-Subtype-I-F_1	Cas	CAS_Class1-Subtype-I-F	WP_023103132.1	WP_023103134.1	WP_023103132.1,WP_023103133.1,WP_023103134.1	3	cas8f_I-F_4,cas3f_I-F_1,cas1_I-F_1
UserReplicon_RM_Type_IIG_1	RM	RM_Type_IIG	WP_031633116.1	WP_031633116.1	WP_031633116.1	1	Type_IIG
UserReplicon_BREX_I_1	BREX	BREX_I	WP_023115268.1	WP_023115275.1	WP_023115268.1,WP_023115274.1,WP_023115275.1	3	brxC,pglZB,brxL
UserReplicon_SEFIR_3	SEFIR	SEFIR	WP_079452585.1	WP_079452585.1	WP_079452585.1	1	bSEFIR
UserReplicon_Borvo_2	Borvo	Borvo	WP_124121133.1	WP_124121133.1	WP_124121133.1	1	Borvo_BovA
GCF_001036485.1_ASM103648v1_protein.faa_dir/
sys_id	type	subtype	sys_beg	sys_end	protein_in_syst	genes_count	name_of_profiles_in_sys
UserReplicon_CAS_Class1-Subtype-I-F_1	Cas	CAS_Class1-Subtype-I-F	WP_023103132.1	WP_023103134.1	WP_023103132.1,WP_023103133.1,WP_023103134.1	3	cas8f_I-F_4,cas3f_I-F_1,cas1_I-F_1
UserReplicon_RM_Type_IIG_1	RM	RM_Type_IIG	WP_031633116.1	WP_031633116.1	WP_031633116.1	1	Type_IIG
UserReplicon_BREX_I_1	BREX	BREX_I	WP_023115268.1	WP_023115275.1	WP_023115268.1,WP_023115274.1,WP_023115275.1	3	brxC,pglZB,brxL
UserReplicon_SEFIR_3	SEFIR	SEFIR	WP_079452585.1	WP_079452585.1	WP_079452585.1	1	bSEFIR
UserReplicon_Borvo_2	Borvo	Borvo	WP_124121133.1	WP_124121133.1	WP_124121133.1	1	Borvo_BovA
GCF_001036495.1_ASM103649v1_protein.faa_dir/
sys_id	type	subtype	sys_beg	sys_end	protein_in_syst	genes_count	name_of_profiles_in_sys
UserReplicon_CAS_Class1-Subtype-I-F_1	Cas	CAS_Class1-Subtype-I-F	WP_023103132.1	WP_023103134.1	WP_023103132.1,WP_023103133.1,WP_023103134.1	3	cas8f_I-F_4,cas3f_I-F_1,cas1_I-F_1
UserReplicon_RM_Type_IIG_1	RM	RM_Type_IIG	WP_031633116.1	WP_031633116.1	WP_031633116.1	1	Type_IIG
UserReplicon_BREX_I_1	BREX	BREX_I	WP_023115268.1	WP_023115275.1	WP_023115268.1,WP_023115274.1,WP_023115275.1	3	brxC,pglZB,brxL
UserReplicon_SEFIR_3	SEFIR	SEFIR	WP_079452585.1	WP_079452585.1	WP_079452585.1	1	bSEFIR
UserReplicon_Borvo_2	Borvo	Borvo	WP_124121133.1	WP_124121133.1	WP_124121133.1	1	Borvo_BovA
GCF_001036505.1_ASM103650v1_protein.faa_dir/
sys_id	type	subtype	sys_beg	sys_end	protein_in_syst	genes_count	name_of_profiles_in_sys
UserReplicon_CAS_Class1-Subtype-I-F_1	Cas	CAS_Class1-Subtype-I-F	WP_023103132.1	WP_023103134.1	WP_023103132.1,WP_023103133.1,WP_023103134.1	3	cas8f_I-F_4,cas3f_I-F_1,cas1_I-F_1
UserReplicon_RM_Type_IIG_1	RM	RM_Type_IIG	WP_031633116.1	WP_031633116.1	WP_031633116.1	1	Type_IIG
UserReplicon_BREX_I_1	BREX	BREX_I	WP_023115268.1	WP_023115275.1	WP_023115268.1,WP_023115274.1,WP_023115275.1	3	brxC,pglZB,brxL
UserReplicon_SEFIR_3	SEFIR	SEFIR	WP_079452585.1	WP_079452585.1	WP_079452585.1	1	bSEFIR
UserReplicon_Borvo_2	Borvo	Borvo	WP_124121133.1	WP_124121133.1	WP_124121133.1	1	Borvo_BovA
GCF_001036545.1_ASM103654v1_protein.faa_dir/
sys_id	type	subtype	sys_beg	sys_end	protein_in_syst	genes_count	name_of_profiles_in_sys
UserReplicon_CAS_Class1-Subtype-I-F_1	Cas	CAS_Class1-Subtype-I-F	WP_023103132.1	WP_023103134.1	WP_023103132.1,WP_023103133.1,WP_023103134.1	3	cas8f_I-F_4,cas3f_I-F_1,cas1_I-F_1
UserReplicon_RM_Type_IIG_1	RM	RM_Type_IIG	WP_031633116.1	WP_031633116.1	WP_031633116.1	1	Type_IIG
UserReplicon_BREX_I_1	BREX	BREX_I	WP_023115268.1	WP_023115275.1	WP_023115268.1,WP_023115274.1,WP_023115275.1	3	brxC,pglZB,brxL
UserReplicon_SEFIR_3	SEFIR	SEFIR	WP_079452585.1	WP_079452585.1	WP_079452585.1	1	bSEFIR
UserReplicon_Borvo_2	Borvo	Borvo	WP_124121133.1	WP_124121133.1	WP_124121133.1	1	Borvo_BovA
GCF_001036565.1_ASM103656v1_protein.faa_dir/
sys_id	type	subtype	sys_beg	sys_end	protein_in_syst	genes_count	name_of_profiles_in_sys
UserReplicon_CAS_Class1-Subtype-I-F_1	Cas	CAS_Class1-Subtype-I-F	WP_023103132.1	WP_023103134.1	WP_023103132.1,WP_023103133.1,WP_023103134.1	3	cas8f_I-F_4,cas3f_I-F_1,cas1_I-F_1
UserReplicon_RM_Type_IIG_1	RM	RM_Type_IIG	WP_031633116.1	WP_031633116.1	WP_031633116.1	1	Type_IIG
UserReplicon_BREX_I_1	BREX	BREX_I	WP_023115268.1	WP_023115275.1	WP_023115268.1,WP_023115274.1,WP_023115275.1	3	brxC,pglZB,brxL
UserReplicon_SEFIR_3	SEFIR	SEFIR	WP_079452585.1	WP_079452585.1	WP_079452585.1	1	bSEFIR
UserReplicon_Borvo_2	Borvo	Borvo	WP_124121133.1	WP_124121133.1	WP_124121133.1	1	Borvo_BovA
GCF_001036575.1_ASM103657v1_protein.faa_dir/
sys_id	type	subtype	sys_beg	sys_end	protein_in_syst	genes_count	name_of_profiles_in_sys
UserReplicon_CAS_Class1-Subtype-I-F_1	Cas	CAS_Class1-Subtype-I-F	WP_023103132.1	WP_023103134.1	WP_023103132.1,WP_023103133.1,WP_023103134.1	3	cas8f_I-F_4,cas3f_I-F_1,cas1_I-F_1
UserReplicon_RM_Type_IIG_1	RM	RM_Type_IIG	WP_031633116.1	WP_031633116.1	WP_031633116.1	1	Type_IIG
UserReplicon_BREX_I_1	BREX	BREX_I	WP_023115268.1	WP_023115275.1	WP_023115268.1,WP_023115274.1,WP_023115275.1	3	brxC,pglZB,brxL
UserReplicon_SEFIR_3	SEFIR	SEFIR	WP_079452585.1	WP_079452585.1	WP_079452585.1	1	bSEFIR
UserReplicon_Borvo_2	Borvo	Borvo	WP_124121133.1	WP_124121133.1	WP_124121133.1	1	Borvo_BovA
GCF_001036585.1_ASM103658v1_protein.faa_dir/
sys_id	type	subtype	sys_beg	sys_end	protein_in_syst	genes_count	name_of_profiles_in_sys
UserReplicon_CAS_Class1-Subtype-I-F_1	Cas	CAS_Class1-Subtype-I-F	WP_023103132.1	WP_023103134.1	WP_023103132.1,WP_023103133.1,WP_023103134.1	3	cas8f_I-F_4,cas3f_I-F_1,cas1_I-F_1
UserReplicon_RM_Type_IIG_1	RM	RM_Type_IIG	WP_031633116.1	WP_031633116.1	WP_031633116.1	1	Type_IIG
UserReplicon_BREX_I_1	BREX	BREX_I	WP_023115268.1	WP_023115275.1	WP_023115268.1,WP_023115274.1,WP_023115275.1	3	brxC,pglZB,brxL
UserReplicon_SEFIR_3	SEFIR	SEFIR	WP_079452585.1	WP_079452585.1	WP_079452585.1	1	bSEFIR
UserReplicon_Borvo_2	Borvo	Borvo	WP_124121133.1	WP_124121133.1	WP_124121133.1	1	Borvo_BovA
GCF_001036605.1_ASM103660v1_protein.faa_dir/
sys_id	type	subtype	sys_beg	sys_end	protein_in_syst	genes_count	name_of_profiles_in_sys
UserReplicon_CAS_Class1-Subtype-I-F_1	Cas	CAS_Class1-Subtype-I-F	WP_023103132.1	WP_023103134.1	WP_023103132.1,WP_023103133.1,WP_023103134.1	3	cas8f_I-F_4,cas3f_I-F_1,cas1_I-F_1
UserReplicon_RM_Type_IIG_1	RM	RM_Type_IIG	WP_031633116.1	WP_031633116.1	WP_031633116.1	1	Type_IIG
UserReplicon_BREX_I_1	BREX	BREX_I	WP_023115268.1	WP_023115275.1	WP_023115268.1,WP_023115274.1,WP_023115275.1	3	brxC,pglZB,brxL
UserReplicon_SEFIR_3	SEFIR	SEFIR	WP_079452585.1	WP_079452585.1	WP_079452585.1	1	bSEFIR
UserReplicon_Borvo_2	Borvo	Borvo	WP_124121133.1	WP_124121133.1	WP_124121133.1	1	Borvo_BovA
GCF_001036645.1_ASM103664v1_protein.faa_dir/
sys_id	type	subtype	sys_beg	sys_end	protein_in_syst	genes_count	name_of_profiles_in_sys
UserReplicon_CAS_Class1-Subtype-I-F_1	Cas	CAS_Class1-Subtype-I-F	WP_023103132.1	WP_023103134.1	WP_023103132.1,WP_023103133.1,WP_023103134.1	3	cas8f_I-F_4,cas3f_I-F_1,cas1_I-F_1
UserReplicon_RM_Type_IIG_1	RM	RM_Type_IIG	WP_031633116.1	WP_031633116.1	WP_031633116.1	1	Type_IIG
UserReplicon_BREX_I_1	BREX	BREX_I	WP_023115268.1	WP_023115275.1	WP_023115268.1,WP_023115274.1,WP_023115275.1	3	brxC,pglZB,brxL
UserReplicon_SEFIR_3	SEFIR	SEFIR	WP_079452585.1	WP_079452585.1	WP_079452585.1	1	bSEFIR
UserReplicon_Borvo_2	Borvo	Borvo	WP_124121133.1	WP_124121133.1	WP_124121133.1	1	Borvo_BovA
GCF_001036655.1_ASM103665v1_protein.faa_dir/
sys_id	type	subtype	sys_beg	sys_end	protein_in_syst	genes_count	name_of_profiles_in_sys
UserReplicon_CAS_Class1-Subtype-I-F_1	Cas	CAS_Class1-Subtype-I-F	WP_023103132.1	WP_023103134.1	WP_023103132.1,WP_023103133.1,WP_023103134.1	3	cas8f_I-F_4,cas3f_I-F_1,cas1_I-F_1
UserReplicon_RM_Type_IIG_1	RM	RM_Type_IIG	WP_031633116.1	WP_031633116.1	WP_031633116.1	1	Type_IIG
UserReplicon_BREX_I_1	BREX	BREX_I	WP_023115268.1	WP_023115275.1	WP_023115268.1,WP_023115274.1,WP_023115275.1	3	brxC,pglZB,brxL
UserReplicon_SEFIR_3	SEFIR	SEFIR	WP_079452585.1	WP_079452585.1	WP_079452585.1	1	bSEFIR
UserReplicon_Borvo_2	Borvo	Borvo	WP_124121133.1	WP_124121133.1	WP_124121133.1	1	Borvo_BovA
GCF_001036675.1_ASM103667v1_protein.faa_dir/
sys_id	type	subtype	sys_beg	sys_end	protein_in_syst	genes_count	name_of_profiles_in_sys
UserReplicon_CAS_Class1-Subtype-I-F_1	Cas	CAS_Class1-Subtype-I-F	WP_023103132.1	WP_023103134.1	WP_023103132.1,WP_023103133.1,WP_023103134.1	3	cas8f_I-F_4,cas3f_I-F_1,cas1_I-F_1
UserReplicon_RM_Type_IIG_1	RM	RM_Type_IIG	WP_031633116.1	WP_031633116.1	WP_031633116.1	1	Type_IIG
UserReplicon_BREX_I_1	BREX	BREX_I	WP_023115268.1	WP_023115275.1	WP_023115268.1,WP_023115274.1,WP_023115275.1	3	brxC,pglZB,brxL
UserReplicon_SEFIR_3	SEFIR	SEFIR	WP_079452585.1	WP_079452585.1	WP_079452585.1	1	bSEFIR
UserReplicon_Borvo_2	Borvo	Borvo	WP_124121133.1	WP_124121133.1	WP_124121133.1	1	Borvo_BovA
GCF_001036685.1_ASM103668v1_protein.faa_dir/
sys_id	type	subtype	sys_beg	sys_end	protein_in_syst	genes_count	name_of_profiles_in_sys
UserReplicon_CAS_Class1-Subtype-I-F_1	Cas	CAS_Class1-Subtype-I-F	WP_023103132.1	WP_023103134.1	WP_023103132.1,WP_023103133.1,WP_023103134.1	3	cas8f_I-F_4,cas3f_I-F_1,cas1_I-F_1
UserReplicon_RM_Type_IIG_1	RM	RM_Type_IIG	WP_031633116.1	WP_031633116.1	WP_031633116.1	1	Type_IIG
UserReplicon_BREX_I_1	BREX	BREX_I	WP_023115268.1	WP_023115275.1	WP_023115268.1,WP_023115274.1,WP_023115275.1	3	brxC,pglZB,brxL
UserReplicon_SEFIR_3	SEFIR	SEFIR	WP_079452585.1	WP_079452585.1	WP_079452585.1	1	bSEFIR
UserReplicon_Borvo_2	Borvo	Borvo	WP_124121133.1	WP_124121133.1	WP_124121133.1	1	Borvo_BovA
GCF_001036725.1_ASM103672v1_protein.faa_dir/
sys_id	type	subtype	sys_beg	sys_end	protein_in_syst	genes_count	name_of_profiles_in_sys
UserReplicon_CAS_Class1-Subtype-I-F_1	Cas	CAS_Class1-Subtype-I-F	WP_023103132.1	WP_023103134.1	WP_023103132.1,WP_023103133.1,WP_023103134.1	3	cas8f_I-F_4,cas3f_I-F_1,cas1_I-F_1
UserReplicon_RM_Type_IIG_1	RM	RM_Type_IIG	WP_031633116.1	WP_031633116.1	WP_031633116.1	1	Type_IIG
UserReplicon_BREX_I_1	BREX	BREX_I	WP_023115268.1	WP_023115275.1	WP_023115268.1,WP_023115274.1,WP_023115275.1	3	brxC,pglZB,brxL
UserReplicon_SEFIR_3	SEFIR	SEFIR	WP_079452585.1	WP_079452585.1	WP_079452585.1	1	bSEFIR
UserReplicon_Borvo_2	Borvo	Borvo	WP_124121133.1	WP_124121133.1	WP_124121133.1	1	Borvo_BovA
GCF_001036735.1_ASM103673v1_protein.faa_dir/
sys_id	type	subtype	sys_beg	sys_end	protein_in_syst	genes_count	name_of_profiles_in_sys
UserReplicon_CAS_Class1-Subtype-I-F_1	Cas	CAS_Class1-Subtype-I-F	WP_023103132.1	WP_023103134.1	WP_023103132.1,WP_023103133.1,WP_023103134.1	3	cas8f_I-F_4,cas3f_I-F_1,cas1_I-F_1
UserReplicon_RM_Type_IIG_1	RM	RM_Type_IIG	WP_031633116.1	WP_031633116.1	WP_031633116.1	1	Type_IIG
UserReplicon_BREX_I_1	BREX	BREX_I	WP_023115268.1	WP_023115275.1	WP_023115268.1,WP_023115274.1,WP_023115275.1	3	brxC,pglZB,brxL
UserReplicon_SEFIR_3	SEFIR	SEFIR	WP_079452585.1	WP_079452585.1	WP_079452585.1	1	bSEFIR
UserReplicon_Borvo_2	Borvo	Borvo	WP_124121133.1	WP_124121133.1	WP_124121133.1	1	Borvo_BovA
GCF_001036765.1_ASM103676v1_protein.faa_dir/
sys_id	type	subtype	sys_beg	sys_end	protein_in_syst	genes_count	name_of_profiles_in_sys
UserReplicon_CAS_Class1-Subtype-I-F_1	Cas	CAS_Class1-Subtype-I-F	WP_023103132.1	WP_023103134.1	WP_023103132.1,WP_023103133.1,WP_023103134.1	3	cas8f_I-F_4,cas3f_I-F_1,cas1_I-F_1
UserReplicon_RM_Type_IIG_1	RM	RM_Type_IIG	WP_031633116.1	WP_031633116.1	WP_031633116.1	1	Type_IIG
UserReplicon_BREX_I_1	BREX	BREX_I	WP_023115268.1	WP_023115275.1	WP_023115268.1,WP_023115274.1,WP_023115275.1	3	brxC,pglZB,brxL
UserReplicon_SEFIR_3	SEFIR	SEFIR	WP_079452585.1	WP_079452585.1	WP_079452585.1	1	bSEFIR
UserReplicon_Borvo_2	Borvo	Borvo	WP_124121133.1	WP_124121133.1	WP_124121133.1	1	Borvo_BovA
GCF_001036775.1_ASM103677v1_protein.faa_dir/
sys_id	type	subtype	sys_beg	sys_end	protein_in_syst	genes_count	name_of_profiles_in_sys
UserReplicon_CAS_Class1-Subtype-I-F_1	Cas	CAS_Class1-Subtype-I-F	WP_023103132.1	WP_023103134.1	WP_023103132.1,WP_023103133.1,WP_023103134.1	3	cas8f_I-F_4,cas3f_I-F_1,cas1_I-F_1
UserReplicon_RM_Type_IIG_1	RM	RM_Type_IIG	WP_031633116.1	WP_031633116.1	WP_031633116.1	1	Type_IIG
UserReplicon_BREX_I_1	BREX	BREX_I	WP_023115268.1	WP_023115275.1	WP_023115268.1,WP_023115274.1,WP_023115275.1	3	brxC,pglZB,brxL
UserReplicon_SEFIR_3	SEFIR	SEFIR	WP_079452585.1	WP_079452585.1	WP_079452585.1	1	bSEFIR
UserReplicon_Borvo_2	Borvo	Borvo	WP_124121133.1	WP_124121133.1	WP_124121133.1	1	Borvo_BovA
GCF_001036805.1_ASM103680v1_protein.faa_dir/
sys_id	type	subtype	sys_beg	sys_end	protein_in_syst	genes_count	name_of_profiles_in_sys
UserReplicon_CAS_Class1-Subtype-I-F_1	Cas	CAS_Class1-Subtype-I-F	WP_023103132.1	WP_023103134.1	WP_023103132.1,WP_023103133.1,WP_023103134.1	3	cas8f_I-F_4,cas3f_I-F_1,cas1_I-F_1
UserReplicon_RM_Type_IIG_1	RM	RM_Type_IIG	WP_031633116.1	WP_031633116.1	WP_031633116.1	1	Type_IIG
UserReplicon_BREX_I_1	BREX	BREX_I	WP_023115268.1	WP_023115275.1	WP_023115268.1,WP_023115274.1,WP_023115275.1	3	brxC,pglZB,brxL
UserReplicon_SEFIR_3	SEFIR	SEFIR	WP_079452585.1	WP_079452585.1	WP_079452585.1	1	bSEFIR
UserReplicon_Borvo_2	Borvo	Borvo	WP_124121133.1	WP_124121133.1	WP_124121133.1	1	Borvo_BovA
GCF_001036815.1_ASM103681v1_protein.faa_dir/
sys_id	type	subtype	sys_beg	sys_end	protein_in_syst	genes_count	name_of_profiles_in_sys
UserReplicon_CAS_Class1-Subtype-I-F_1	Cas	CAS_Class1-Subtype-I-F	WP_023103132.1	WP_023103134.1	WP_023103132.1,WP_023103133.1,WP_023103134.1	3	cas8f_I-F_4,cas3f_I-F_1,cas1_I-F_1
UserReplicon_RM_Type_IIG_1	RM	RM_Type_IIG	WP_031633116.1	WP_031633116.1	WP_031633116.1	1	Type_IIG
UserReplicon_BREX_I_1	BREX	BREX_I	WP_023115268.1	WP_023115275.1	WP_023115268.1,WP_023115274.1,WP_023115275.1	3	brxC,pglZB,brxL
UserReplicon_SEFIR_3	SEFIR	SEFIR	WP_079452585.1	WP_079452585.1	WP_079452585.1	1	bSEFIR
UserReplicon_Borvo_2	Borvo	Borvo	WP_124121133.1	WP_124121133.1	WP_124121133.1	1	Borvo_BovA
GCF_001036825.1_ASM103682v1_protein.faa_dir/
sys_id	type	subtype	sys_beg	sys_end	protein_in_syst	genes_count	name_of_profiles_in_sys
UserReplicon_CAS_Class1-Subtype-I-F_1	Cas	CAS_Class1-Subtype-I-F	WP_023103132.1	WP_023103134.1	WP_023103132.1,WP_023103133.1,WP_023103134.1	3	cas8f_I-F_4,cas3f_I-F_1,cas1_I-F_1
UserReplicon_RM_Type_IIG_1	RM	RM_Type_IIG	WP_031633116.1	WP_031633116.1	WP_031633116.1	1	Type_IIG
UserReplicon_BREX_I_1	BREX	BREX_I	WP_023115268.1	WP_023115275.1	WP_023115268.1,WP_023115274.1,WP_023115275.1	3	brxC,pglZB,brxL
UserReplicon_SEFIR_3	SEFIR	SEFIR	WP_079452585.1	WP_079452585.1	WP_079452585.1	1	bSEFIR
UserReplicon_Borvo_2	Borvo	Borvo	WP_124121133.1	WP_124121133.1	WP_124121133.1	1	Borvo_BovA
GCF_001036835.1_ASM103683v1_protein.faa_dir/
sys_id	type	subtype	sys_beg	sys_end	protein_in_syst	genes_count	name_of_profiles_in_sys
UserReplicon_CAS_Class1-Subtype-I-F_1	Cas	CAS_Class1-Subtype-I-F	WP_023103132.1	WP_023103134.1	WP_023103132.1,WP_023103133.1,WP_023103134.1	3	cas8f_I-F_4,cas3f_I-F_1,cas1_I-F_1
UserReplicon_RM_Type_IIG_1	RM	RM_Type_IIG	WP_031633116.1	WP_031633116.1	WP_031633116.1	1	Type_IIG
UserReplicon_BREX_I_1	BREX	BREX_I	WP_023115268.1	WP_023115275.1	WP_023115268.1,WP_023115274.1,WP_023115275.1	3	brxC,pglZB,brxL
UserReplicon_SEFIR_3	SEFIR	SEFIR	WP_079452585.1	WP_079452585.1	WP_079452585.1	1	bSEFIR
UserReplicon_Borvo_2	Borvo	Borvo	WP_124121133.1	WP_124121133.1	WP_124121133.1	1	Borvo_BovA
GCF_001036885.1_ASM103688v1_protein.faa_dir/
sys_id	type	subtype	sys_beg	sys_end	protein_in_syst	genes_count	name_of_profiles_in_sys
UserReplicon_CAS_Class1-Subtype-I-F_1	Cas	CAS_Class1-Subtype-I-F	WP_023103132.1	WP_023103134.1	WP_023103132.1,WP_023103133.1,WP_023103134.1	3	cas8f_I-F_4,cas3f_I-F_1,cas1_I-F_1
UserReplicon_RM_Type_IIG_1	RM	RM_Type_IIG	WP_031633116.1	WP_031633116.1	WP_031633116.1	1	Type_IIG
UserReplicon_BREX_I_1	BREX	BREX_I	WP_023115268.1	WP_023115275.1	WP_023115268.1,WP_023115274.1,WP_023115275.1	3	brxC,pglZB,brxL
UserReplicon_SEFIR_3	SEFIR	SEFIR	WP_079452585.1	WP_079452585.1	WP_079452585.1	1	bSEFIR
UserReplicon_Borvo_2	Borvo	Borvo	WP_124121133.1	WP_124121133.1	WP_124121133.1	1	Borvo_BovA
GCF_001036895.1_ASM103689v1_protein.faa_dir/
sys_id	type	subtype	sys_beg	sys_end	protein_in_syst	genes_count	name_of_profiles_in_sys
UserReplicon_CAS_Class1-Subtype-I-F_1	Cas	CAS_Class1-Subtype-I-F	WP_023103132.1	WP_023103134.1	WP_023103132.1,WP_023103133.1,WP_023103134.1	3	cas8f_I-F_4,cas3f_I-F_1,cas1_I-F_1
UserReplicon_RM_Type_IIG_1	RM	RM_Type_IIG	WP_031633116.1	WP_031633116.1	WP_031633116.1	1	Type_IIG
UserReplicon_BREX_I_1	BREX	BREX_I	WP_023115268.1	WP_023115275.1	WP_023115268.1,WP_023115274.1,WP_023115275.1	3	brxC,pglZB,brxL
UserReplicon_SEFIR_3	SEFIR	SEFIR	WP_079452585.1	WP_079452585.1	WP_079452585.1	1	bSEFIR
UserReplicon_Borvo_2	Borvo	Borvo	WP_124121133.1	WP_124121133.1	WP_124121133.1	1	Borvo_BovA
GCF_001036905.1_ASM103690v1_protein.faa_dir/
sys_id	type	subtype	sys_beg	sys_end	protein_in_syst	genes_count	name_of_profiles_in_sys
UserReplicon_CAS_Class1-Subtype-I-F_1	Cas	CAS_Class1-Subtype-I-F	WP_023103132.1	WP_023103134.1	WP_023103132.1,WP_023103133.1,WP_023103134.1	3	cas8f_I-F_4,cas3f_I-F_1,cas1_I-F_1
UserReplicon_RM_Type_IIG_1	RM	RM_Type_IIG	WP_031633116.1	WP_031633116.1	WP_031633116.1	1	Type_IIG
UserReplicon_BREX_I_1	BREX	BREX_I	WP_023115268.1	WP_023115275.1	WP_023115268.1,WP_023115274.1,WP_023115275.1	3	brxC,pglZB,brxL
UserReplicon_SEFIR_3	SEFIR	SEFIR	WP_079452585.1	WP_079452585.1	WP_079452585.1	1	bSEFIR
UserReplicon_Borvo_2	Borvo	Borvo	WP_124121133.1	WP_124121133.1	WP_124121133.1	1	Borvo_BovA
GCF_001036915.1_ASM103691v1_protein.faa_dir/
[truncated: 6,814 more rows]
