# Supplementary material for: The novel anti-phage system Shield co-opts an RmuC domain to mediate phage defense across Pseudomonas species
Source: PLoS Genet. 2023 Jun 5;19(6):e1010784. doi: 10.1371/journal.pgen.1010784 (PMC10270631; doi:10.1371/journal.pgen.1010784)
Supplement: S7 Table — (XLSX) [file pgen.1010784.s007.xlsx]

## Sheet: S7_Table
S7 Table: FlaGs output reporting flanking genes of DISARM-associated ShdA homologues
1(1)	WP_208530474.1	WP_208530474.1 type I restriction-modification system subunit M N-terminal domain-containing protein, partial
1(1)	WP_191953968.1	WP_191953968.1 type I restriction-modification system subunit M
1(1)	WP_128691863.1	WP_128691863.1 type I restriction-modification system subunit M
1(1)	WP_058078136.1	WP_058078136.1 type I restriction-modification system subunit M
1(1)	WP_053527758.1	WP_053527758.1 type I restriction-modification system subunit M
1(2)	WP_073660337.1	WP_073660337.1 type I restriction-modification system subunit M
1(4)	WP_016851948.1	WP_016851948.1 MULTISPECIES: type I restriction-modification system subunit M
1(1)	WP_128733029.1	WP_128733029.1 type I restriction-modification system subunit M
1(1)	WP_053145656.1	WP_053145656.1 type I restriction-modification system subunit M
1(1)	WP_034021819.1	WP_034021819.1 MULTISPECIES: type I restriction-modification system subunit M
1(1)	WP_122603526.1	WP_122603526.1 type I restriction-modification system subunit M
1(1)	WP_150634622.1	WP_150634622.1 type I restriction-modification system subunit M
1(2)	WP_128723344.1	WP_128723344.1 type I restriction-modification system subunit M
1(2)	WP_070096658.1	WP_070096658.1 MULTISPECIES: type I restriction-modification system subunit M
1(1)	WP_208315738.1	WP_208315738.1 type I restriction-modification system subunit M
1(1)	WP_150743102.1	WP_150743102.1 type I restriction-modification system subunit M
1(1)	WP_196173170.1	WP_196173170.1 type I restriction-modification system subunit M
1(2)	WP_046266588.1	WP_046266588.1 MULTISPECIES: type I restriction-modification system subunit M
1(1)	WP_245097861.1	WP_245097861.1 type I restriction-modification system subunit M
1(1)	WP_146537862.1	WP_146537862.1 type I restriction-modification system subunit M
1(3)	WP_033948952.1	WP_033948952.1 type I restriction-modification system subunit M
1(1)	WP_153428236.1	WP_153428236.1 MULTISPECIES: type I restriction-modification system subunit M
1(1)	WP_226489316.1	WP_226489316.1 type I restriction-modification system subunit M
1(1)	WP_209953568.1	WP_209953568.1 MULTISPECIES: type I restriction-modification system subunit M
1(4)	WP_003158585.1	WP_003158585.1 MULTISPECIES: type I restriction-modification system subunit M
1(2)	WP_023095084.1	WP_023095084.1 MULTISPECIES: type I restriction-modification system subunit M
1(1)	WP_126622986.1	WP_126622986.1 type I restriction-modification system subunit M
1(1)	WP_042121376.1	WP_042121376.1 type I restriction-modification system subunit M
1(1)	WP_128621170.1	WP_128621170.1 type I restriction-modification system subunit M
1(2)	WP_058160777.1	WP_058160777.1 type I restriction-modification system subunit M
1(1)	WP_021699426.1	WP_021699426.1 type I restriction-modification system subunit M
1(1)	WP_124133212.1	WP_124133212.1 type I restriction-modification system subunit M
1(1)	WP_102856885.1	WP_102856885.1 type I restriction-modification system subunit M
1(1)	WP_125864969.1	WP_125864969.1 type I restriction-modification system subunit M
1(1)	WP_055102829.1	WP_055102829.1 type I restriction-modification system subunit M
1(1)	WP_089391064.1	WP_089391064.1 type I restriction-modification system subunit M
1(1)	WP_208529288.1	WP_208529288.1 type I restriction-modification system subunit M N-terminal domain-containing protein, partial
1(1)	WP_237262869.1	WP_237262869.1 type I restriction-modification system subunit M
1(1)	WP_101157026.1	WP_101157026.1 type I restriction-modification system subunit M
1(1)	WP_089030888.1	WP_089030888.1 type I restriction-modification system subunit M
1(1)	WP_169991118.1	WP_169991118.1 MULTISPECIES: type I restriction-modification system subunit M
1(1)	WP_088002827.1	WP_088002827.1 type I restriction-modification system subunit M
1(1)	WP_102833241.1	WP_102833241.1 type I restriction-modification system subunit M
1(1)	WP_048352289.1	WP_048352289.1 type I restriction-modification system subunit M
1(1)	WP_047537300.1	WP_047537300.1 type I restriction-modification system subunit M
1(1)	WP_161891921.1	WP_161891921.1 type I restriction-modification system subunit M
1(1)	WP_105753241.1	WP_105753241.1 type I restriction-modification system subunit M
1(1)	WP_096219671.1	WP_096219671.1 type I restriction-modification system subunit M
1(1)	WP_236378488.1	WP_236378488.1 type I restriction-modification system subunit M
2(1)	WP_122603528.1	WP_122603528.1 DEAD/DEAH box helicase family protein
2(1)	WP_209953572.1	WP_209953572.1 MULTISPECIES: DEAD/DEAH box helicase family protein
2(1)	WP_031636254.1	WP_031636254.1 DEAD/DEAH box helicase family protein
2(2)	WP_073660340.1	WP_073660340.1 DEAD/DEAH box helicase family protein
2(1)	WP_150634624.1	WP_150634624.1 DEAD/DEAH box helicase family protein
2(1)	WP_208315737.1	WP_208315737.1 DEAD/DEAH box helicase family protein
2(1)	WP_048352291.1	WP_048352291.1 DEAD/DEAH box helicase family protein
2(1)	WP_101157030.1	WP_101157030.1 DEAD/DEAH box helicase family protein
2(1)	WP_234026486.1	WP_234026486.1 DEAD/DEAH box helicase family protein
2(1)	WP_003158588.1	WP_003158588.1 MULTISPECIES: DEAD/DEAH box helicase family protein
2(2)	WP_070096657.1	WP_070096657.1 MULTISPECIES: DEAD/DEAH box helicase family protein
2(1)	WP_125864970.1	WP_125864970.1 DEAD/DEAH box helicase family protein
2(1)	WP_169991590.1	WP_169991590.1 MULTISPECIES: DEAD/DEAH box helicase family protein
2(2)	WP_023082748.1	WP_023082748.1 DEAD/DEAH box helicase family protein
2(1)	WP_096219673.1	WP_096219673.1 DEAD/DEAH box helicase family protein
2(1)	WP_236225529.1	WP_236225529.1 DEAD/DEAH box helicase family protein
2(1)	WP_236378495.1	WP_236378495.1 DEAD/DEAH box helicase family protein
2(2)	WP_016851951.1	WP_016851951.1 MULTISPECIES: DEAD/DEAH box helicase family protein
2(1)	WP_236693125.1	WP_236693125.1 DEAD/DEAH box helicase family protein
2(2)	WP_016253786.1	WP_016253786.1 DEAD/DEAH box helicase family protein
2(1)	WP_225011002.1	WP_225011002.1 DEAD/DEAH box helicase family protein
2(1)	WP_244161004.1	WP_244161004.1 DEAD/DEAH box helicase family protein
2(1)	WP_245097863.1	WP_245097863.1 DEAD/DEAH box helicase family protein
2(1)	WP_058078138.1	WP_058078138.1 DEAD/DEAH box helicase family protein
2(1)	WP_237262873.1	WP_237262873.1 DEAD/DEAH box helicase family protein
2(1)	WP_230848232.1	WP_230848232.1 DEAD/DEAH box helicase family protein
2(1)	WP_227331645.1	WP_227331645.1 DEAD/DEAH box helicase family protein
2(1)	WP_150743100.1	WP_150743100.1 MULTISPECIES: DEAD/DEAH box helicase family protein
2(1)	WP_033948959.1	WP_033948959.1 DEAD/DEAH box helicase family protein
2(1)	WP_196173168.1	WP_196173168.1 DEAD/DEAH box helicase family protein
2(1)	WP_046266590.1	WP_046266590.1 DEAD/DEAH box helicase family protein
2(1)	WP_023100731.1	WP_023100731.1 DEAD/DEAH box helicase family protein
2(1)	WP_225656391.1	WP_225656391.1 DEAD/DEAH box helicase family protein
2(1)	WP_102856884.1	WP_102856884.1 DEAD/DEAH box helicase family protein
2(1)	WP_124133218.1	WP_124133218.1 DEAD/DEAH box helicase family protein
2(1)	WP_244651913.1	WP_244651913.1 DEAD/DEAH box helicase family protein
2(1)	WP_209996831.1	WP_209996831.1 MULTISPECIES: DEAD/DEAH box helicase family protein
2(1)	WP_134602621.1	WP_134602621.1 DEAD/DEAH box helicase family protein
2(1)	WP_042121378.1	WP_042121378.1 DEAD/DEAH box helicase family protein
2(1)	WP_126622993.1	WP_126622993.1 DEAD/DEAH box helicase family protein
2(1)	WP_153428238.1	WP_153428238.1 DEAD/DEAH box helicase family protein
2(1)	WP_043216185.1	WP_043216185.1 DEAD/DEAH box helicase family protein
2(1)	WP_128723346.1	WP_128723346.1 DEAD/DEAH box helicase family protein
2(1)	WP_245226991.1	WP_245226991.1 DEAD/DEAH box helicase family protein
2(1)	WP_021699420.1	WP_021699420.1 AAA family ATPase
2(2)	WP_034021841.1	WP_034021841.1 MULTISPECIES: DEAD/DEAH box helicase family protein
2(1)	WP_055102830.1	WP_055102830.1 DEAD/DEAH box helicase family protein
2(1)	WP_128621172.1	WP_128621172.1 DEAD/DEAH box helicase family protein
2(1)	WP_102833239.1	WP_102833239.1 DEAD/DEAH box helicase family protein
2(1)	WP_146537877.1	WP_146537877.1 DEAD/DEAH box helicase family protein
2(1)	WP_223817534.1	WP_223817534.1 DEAD/DEAH box helicase family protein, partial
2(1)	WP_089030898.1	WP_089030898.1 DEAD/DEAH box helicase family protein
2(1)	WP_223818782.1	WP_223818782.1 DEAD/DEAH box helicase family protein
2(1)	WP_053145660.1	WP_053145660.1 DEAD/DEAH box helicase family protein
3(1)	WP_128723347.1	WP_128723347.1 sigma 54-interacting transcriptional regulator
3(1)	WP_175606815.1	WP_175606815.1 sigma 54-interacting transcriptional regulator
3(1)	WP_048352292.1	WP_048352292.1 sigma-54 dependent transcriptional regulator
3(1)	WP_228393570.1	WP_228393570.1 sigma 54-interacting transcriptional regulator
3(1)	WP_237262875.1	WP_237262875.1 sigma 54-interacting transcriptional regulator
3(1)	WP_101157032.1	WP_101157032.1 sigma-54 dependent transcriptional regulator
3(1)	WP_236032926.1	WP_236032926.1 sigma 54-interacting transcriptional regulator
3(1)	WP_102856962.1	WP_102856962.1 sigma 54-interacting transcriptional regulator
3(1)	WP_236225528.1	WP_236225528.1 sigma 54-interacting transcriptional regulator
3(1)	WP_244651918.1	WP_244651918.1 sigma-54 dependent transcriptional regulator
3(1)	WP_128733027.1	WP_128733027.1 sigma-54 dependent transcriptional regulator
3(1)	WP_096219684.1	WP_096219684.1 sigma 54-interacting transcriptional regulator
3(1)	WP_105753239.1	WP_105753239.1 sigma 54-interacting transcriptional regulator
3(1)	WP_230386349.1	WP_230386349.1 sigma-54 dependent transcriptional regulator
3(2)	WP_034021816.1	WP_034021816.1 MULTISPECIES: sigma 54-interacting transcriptional regulator
3(1)	WP_089391067.1	WP_089391067.1 sigma 54-interacting transcriptional regulator
3(1)	WP_021699429.1	WP_021699429.1 sigma-54 dependent transcriptional regulator
3(2)	WP_073660341.1	WP_073660341.1 sigma-54 dependent transcriptional regulator
3(1)	WP_245097864.1	WP_245097864.1 sigma-54 dependent transcriptional regulator
3(1)	WP_245353437.1	WP_245353437.1 sigma-54 dependent transcriptional regulator
3(1)	WP_230412649.1	WP_230412649.1 sigma-54 dependent transcriptional regulator
3(2)	WP_070096656.1	WP_070096656.1 MULTISPECIES: sigma 54-interacting transcriptional regulator
3(1)	WP_224789953.1	WP_224789953.1 sigma-54 dependent transcriptional regulator
3(1)	WP_033948962.1	WP_033948962.1 sigma 54-interacting transcriptional regulator
3(1)	WP_224788114.1	WP_224788114.1 sigma-54 dependent transcriptional regulator
3(9)	WP_003158589.1	WP_003158589.1 MULTISPECIES: sigma-54 dependent transcriptional regulator
3(1)	WP_055102831.1	WP_055102831.1 sigma-54 dependent transcriptional regulator
3(1)	WP_042121379.1	WP_042121379.1 sigma-54 dependent transcriptional regulator
3(1)	WP_236378497.1	WP_236378497.1 sigma-54 dependent transcriptional regulator
3(1)	WP_163018920.1	WP_163018920.1 sigma-54 dependent transcriptional regulator
3(1)	WP_178120168.1	WP_178120168.1 MULTISPECIES: sigma 54-interacting transcriptional regulator
3(1)	WP_146537864.1	WP_146537864.1 sigma 54-interacting transcriptional regulator
3(1)	WP_236081859.1	WP_236081859.1 sigma 54-interacting transcriptional regulator
3(2)	WP_053527760.1	WP_053527760.1 sigma 54-interacting transcriptional regulator
3(1)	WP_023435626.1	WP_023435626.1 sigma 54-interacting transcriptional regulator
3(1)	WP_053145662.1	WP_053145662.1 sigma 54-interacting transcriptional regulator
3(1)	WP_023100730.1	WP_023100730.1 MULTISPECIES: sigma 54-interacting transcriptional regulator
3(1)	WP_023095081.1	WP_023095081.1 sigma 54-interacting transcriptional regulator
3(1)	WP_102833238.1	WP_102833238.1 sigma 54-interacting transcriptional regulator
3(1)	WP_245227109.1	WP_245227109.1 sigma-54 dependent transcriptional regulator
3(1)	WP_089030885.1	WP_089030885.1 sigma 54-interacting transcriptional regulator
3(1)	WP_164497920.1	WP_164497920.1 sigma 54-interacting transcriptional regulator
3(1)	WP_058078139.1	WP_058078139.1 sigma 54-interacting transcriptional regulator
3(1)	WP_126622985.1	WP_126622985.1 sigma 54-interacting transcriptional regulator
3(1)	WP_047537293.1	WP_047537293.1 sigma 54-interacting transcriptional regulator
3(1)	WP_046266591.1	WP_046266591.1 sigma-54 dependent transcriptional regulator
4(1)	WP_150634621.1	WP_150634621.1 restriction endonuclease subunit S
4(1)	WP_237262867.1	WP_237262867.1 restriction endonuclease subunit S
4(1)	WP_128621169.1	WP_128621169.1 restriction endonuclease subunit S
4(1)	WP_080341370.1	WP_080341370.1 restriction endonuclease subunit S
4(2)	WP_071536201.1	WP_071536201.1 restriction endonuclease subunit S
4(1)	WP_055102828.1	WP_055102828.1 restriction endonuclease subunit S
4(3)	WP_071536368.1	WP_071536368.1 restriction endonuclease subunit S
4(2)	WP_073660336.1	WP_073660336.1 restriction endonuclease subunit S
4(1)	WP_074519786.1	WP_074519786.1 MULTISPECIES: restriction endonuclease subunit S
4(1)	WP_122603525.1	WP_122603525.1 restriction endonuclease subunit S
4(1)	WP_089391063.1	WP_089391063.1 restriction endonuclease subunit S
4(2)	WP_070096659.1	WP_070096659.1 MULTISPECIES: restriction endonuclease subunit S
4(1)	WP_243898339.1	WP_243898339.1 restriction endonuclease subunit S
4(1)	WP_083454158.1	WP_083454158.1 restriction endonuclease subunit S
4(1)	WP_141137238.1	WP_141137238.1 restriction endonuclease subunit S
4(1)	WP_236378487.1	WP_236378487.1 restriction endonuclease subunit S
4(1)	WP_073662249.1	WP_073662249.1 MULTISPECIES: restriction endonuclease subunit S
4(1)	WP_126622987.1	WP_126622987.1 restriction endonuclease subunit S
4(1)	WP_071536666.1	WP_071536666.1 MULTISPECIES: restriction endonuclease subunit S
4(1)	WP_146537861.1	WP_146537861.1 restriction endonuclease subunit S
4(1)	WP_089030889.1	WP_089030889.1 restriction endonuclease subunit S
4(1)	WP_058201499.1	WP_058201499.1 restriction endonuclease subunit S
4(1)	WP_223817535.1	WP_223817535.1 restriction endonuclease subunit S
4(3)	WP_023082746.1	WP_023082746.1 restriction endonuclease subunit S
4(1)	WP_226489317.1	WP_226489317.1 restriction endonuclease subunit S
4(1)	WP_046266587.1	WP_046266587.1 restriction endonuclease subunit S
4(1)	WP_230386353.1	WP_230386353.1 restriction endonuclease subunit S
4(1)	WP_141393655.1	WP_141393655.1 restriction endonuclease subunit S
4(1)	WP_153428235.1	WP_153428235.1 MULTISPECIES: restriction endonuclease subunit S
4(1)	WP_150743103.1	WP_150743103.1 restriction endonuclease subunit S
4(1)	WP_052193665.1	WP_052193665.1 restriction endonuclease subunit S
4(1)	WP_128733030.1	WP_128733030.1 restriction endonuclease subunit S
4(1)	WP_088002824.1	WP_088002824.1 restriction endonuclease subunit S
4(1)	WP_102833242.1	WP_102833242.1 restriction endonuclease subunit S
4(1)	WP_245353475.1	WP_245353475.1 restriction endonuclease subunit S
4(1)	WP_016851947.1	WP_016851947.1 MULTISPECIES: restriction endonuclease subunit S
4(1)	WP_245097860.1	WP_245097860.1 restriction endonuclease subunit S
4(1)	WP_223716151.1	WP_223716151.1 restriction endonuclease subunit S
4(1)	WP_244651917.1	WP_244651917.1 restriction endonuclease subunit S
4(2)	WP_081002397.1	WP_081002397.1 restriction endonuclease subunit S
4(1)	WP_236032928.1	WP_236032928.1 restriction endonuclease subunit S
4(1)	WP_021699425.1	WP_021699425.1 restriction endonuclease subunit S
4(1)	WP_102856886.1	WP_102856886.1 restriction endonuclease subunit S
4(1)	WP_048352288.1	WP_048352288.1 restriction endonuclease subunit S
4(1)	WP_101157024.1	WP_101157024.1 restriction endonuclease subunit S
4(1)	WP_178120169.1	WP_178120169.1 MULTISPECIES: restriction endonuclease subunit S
4(1)	WP_134233071.1	WP_134233071.1 restriction endonuclease subunit S
4(1)	WP_161891922.1	WP_161891922.1 restriction endonuclease subunit S
4(2)	WP_023095085.1	WP_023095085.1 MULTISPECIES: restriction endonuclease subunit S
5(1)	WP_102856887.1	WP_102856887.1 hypothetical protein
5(1)	WP_021699424.1	WP_021699424.1 AAA family ATPase
5(1)	WP_227331644.1	WP_227331644.1 AAA family ATPase
5(2)	WP_023095086.1	WP_023095086.1 MULTISPECIES: hypothetical protein
5(1)	WP_089030890.1	WP_089030890.1 AAA family ATPase
5(1)	WP_230697874.1	WP_230697874.1 ATP-binding protein
5(1)	WP_058078135.1	WP_058078135.1 AAA family ATPase
5(2)	WP_150743104.1	WP_150743104.1 MULTISPECIES: AAA family ATPase
5(1)	WP_196173172.1	WP_196173172.1 AAA family ATPase
5(1)	WP_105753243.1	WP_105753243.1 AAA family ATPase
5(1)	WP_047537303.1	WP_047537303.1 hypothetical protein
5(2)	WP_058160778.1	WP_058160778.1 AAA family ATPase
5(1)	WP_146537860.1	WP_146537860.1 ATP-binding protein
5(2)	WP_003158583.1	WP_003158583.1 MULTISPECIES: AAA family ATPase
5(1)	WP_034030921.1	WP_034030921.1 AAA family ATPase
5(1)	WP_126622988.1	WP_126622988.1 AAA family ATPase
5(1)	WP_057387077.1	WP_057387077.1 AAA family ATPase
5(2)	WP_070096660.1	WP_070096660.1 MULTISPECIES: AAA family ATPase
6(1)	WP_128733032.1	WP_128733032.1 AAA family ATPase
6(1)	WP_058201498.1	WP_058201498.1 AAA family ATPase
6(1)	WP_134233072.1	WP_134233072.1 DUF3696 domain-containing protein
6(1)	WP_052193667.1	WP_052193667.1 AAA family ATPase
6(1)	WP_139139806.1	WP_139139806.1 AAA family ATPase, partial
6(2)	WP_150743105.1	WP_150743105.1 MULTISPECIES: DUF3696 domain-containing protein
6(1)	WP_052155670.1	WP_052155670.1 MULTISPECIES: AAA family ATPase
6(1)	WP_236378486.1	WP_236378486.1 AAA family ATPase
6(1)	WP_096219669.1	WP_096219669.1 AAA family ATPase
6(3)	WP_023082745.1	WP_023082745.1 MULTISPECIES: AAA family ATPase
6(1)	WP_230064410.1	WP_230064410.1 MULTISPECIES: DUF3696 domain-containing protein
6(1)	WP_102856888.1	WP_102856888.1 DUF3696 domain-containing protein
6(1)	WP_161891923.1	WP_161891923.1 DUF3696 domain-containing protein
6(1)	WP_196173173.1	WP_196173173.1 AAA family ATPase
6(1)	WP_185833160.1	WP_185833160.1 DUF3696 domain-containing protein
6(1)	WP_058078134.1	WP_058078134.1 DUF3696 domain-containing protein
6(1)	WP_122603524.1	WP_122603524.1 AAA family ATPase
6(1)	WP_179213516.1	WP_179213516.1 AAA family ATPase
6(1)	WP_226489318.1	WP_226489318.1 AAA family ATPase
7(2)	WP_057410788.1	WP_057410788.1 MULTISPECIES: VWA domain-containing protein
7(1)	WP_064581691.1	WP_064581691.1 MULTISPECIES: VWA domain-containing protein
7(1)	WP_146537876.1	WP_146537876.1 VWA domain-containing protein
7(1)	WP_128621167.1	WP_128621167.1 VWA domain-containing protein
7(1)	WP_048352283.1	WP_048352283.1 VWA domain-containing protein
7(1)	WP_099315379.1	WP_099315379.1 MULTISPECIES: VWA domain-containing protein
7(1)	WP_169991125.1	WP_169991125.1 MULTISPECIES: VWA domain-containing protein
7(4)	WP_003158579.1	WP_003158579.1 MULTISPECIES: VWA domain-containing protein
7(2)	WP_023095089.1	WP_023095089.1 MULTISPECIES: VWA domain-containing protein
7(3)	WP_034030917.1	WP_034030917.1 VWA domain-containing protein
7(1)	WP_150634620.1	WP_150634620.1 VWA domain-containing protein
7(3)	WP_016851943.1	WP_016851943.1 MULTISPECIES: VWA domain-containing protein
8(1)	WP_021699422.1	WP_021699422.1 hypothetical protein
8(3)	WP_171941814.1	WP_171941814.1 hypothetical protein
8(1)	WP_176450312.1	WP_176450312.1 hypothetical protein
8(1)	WP_208315743.1	WP_208315743.1 hypothetical protein
8(1)	WP_048352286.1	WP_048352286.1 hypothetical protein
8(2)	WP_073660334.1	WP_073660334.1 hypothetical protein
8(2)	WP_058160780.1	WP_058160780.1 hypothetical protein
8(2)	WP_057410787.1	WP_057410787.1 MULTISPECIES: hypothetical protein
8(1)	WP_088002821.1	WP_088002821.1 hypothetical protein
8(1)	WP_055102827.1	WP_055102827.1 hypothetical protein
8(2)	WP_003158582.1	WP_003158582.1 MULTISPECIES: hypothetical protein
8(2)	WP_046266585.1	WP_046266585.1 MULTISPECIES: hypothetical protein
9(1)	WP_209953561.1	WP_209953561.1 MULTISPECIES: 5'-nucleotidase
9(1)	WP_237262861.1	WP_237262861.1 5'-nucleotidase
9(1)	WP_244161002.1	WP_244161002.1 5'-nucleotidase
9(1)	WP_236032894.1	WP_236032894.1 5'-nucleotidase
9(1)	WP_047537309.1	WP_047537309.1 5'-nucleotidase
9(5)	WP_033948941.1	WP_033948941.1 5'-nucleotidase
9(1)	WP_021699423.1	WP_021699423.1 5'-nucleotidase
9(1)	WP_226489320.1	WP_226489320.1 5'-nucleotidase
9(2)	WP_046266586.1	WP_046266586.1 MULTISPECIES: 5'-nucleotidase
9(1)	WP_057410786.1	WP_057410786.1 5'-nucleotidase
9(1)	WP_191953966.1	WP_191953966.1 5'-nucleotidase
9(1)	WP_048352287.1	WP_048352287.1 5'-nucleotidase
9(1)	WP_241492827.1	WP_241492827.1 5'-nucleotidase
9(1)	WP_241492826.1	WP_241492826.1 5'-nucleotidase
10(1)	WP_128733033.1	WP_128733033.1 hypothetical protein
10(1)	WP_096219668.1	WP_096219668.1 hypothetical protein
10(1)	WP_226489319.1	WP_226489319.1 hypothetical protein
10(1)	WP_105753245.1	WP_105753245.1 hypothetical protein
10(1)	WP_047537306.1	WP_047537306.1 hypothetical protein
10(1)	WP_070096938.1	WP_070096938.1 MULTISPECIES: hypothetical protein
10(1)	WP_196173175.1	WP_196173175.1 hypothetical protein
10(1)	WP_034021821.1	WP_034021821.1 MULTISPECIES: hypothetical protein
10(1)	WP_071556454.1	WP_071556454.1 hypothetical protein
10(1)	WP_161891924.1	WP_161891924.1 hypothetical protein
10(1)	WP_122603523.1	WP_122603523.1 hypothetical protein
10(2)	WP_150743106.1	WP_150743106.1 MULTISPECIES: hypothetical protein
10(3)	WP_016851945.1	WP_016851945.1 MULTISPECIES: hypothetical protein
10(1)	WP_128723342.1	WP_128723342.1 hypothetical protein
11(1)	WP_003158581.1	WP_003158581.1 MULTISPECIES: STY4851/ECs_5259 family protein
11(3)	WP_033948937.1	WP_033948937.1 STY4851/ECs_5259 family protein
11(2)	WP_058160782.1	WP_058160782.1 STY4851/ECs_5259 family protein
11(1)	WP_101157022.1	WP_101157022.1 STY4851/ECs_5259 family protein
11(1)	WP_048352285.1	WP_048352285.1 STY4851/ECs_5259 family protein
11(1)	WP_055102825.1	WP_055102825.1 STY4851/ECs_5259 family protein
11(1)	WP_034003998.1	WP_034003998.1 STY4851/ECs_5259 family protein
11(1)	WP_089391059.1	WP_089391059.1 STY4851/ECs_5259 family protein
11(1)	WP_208315744.1	WP_208315744.1 STY4851/ECs_5259 family protein
11(2)	WP_073660333.1	WP_073660333.1 STY4851/ECs_5259 family protein
11(1)	WP_088002817.1	WP_088002817.1 STY4851/ECs_5259 family protein
12(1)	WP_245097866.1	WP_245097866.1 dynamin family protein
12(2)	WP_053527754.1	WP_053527754.1 dynamin family protein
12(1)	WP_047537277.1	WP_047537277.1 hypothetical protein
12(1)	WP_047537282.1	WP_047537282.1 dynamin family protein
12(1)	WP_245097865.1	WP_245097865.1 dynamin family protein
12(1)	WP_102856880.1	WP_102856880.1 dynamin family protein
12(1)	WP_053527755.1	WP_053527755.1 dynamin family protein
12(1)	WP_057410780.1	WP_057410780.1 MULTISPECIES: dynamin family protein
12(1)	WP_057410781.1	WP_057410781.1 MULTISPECIES: dynamin family protein
12(2)	WP_053527756.1	WP_053527756.1 dynamin family protein
12(1)	WP_221740082.1	WP_221740082.1 dynamin family protein
12(1)	WP_102856881.1	WP_102856881.1 dynamin family protein
12(1)	WP_047537279.1	WP_047537279.1 dynamin family protein
13(1)	WP_124133214.1	WP_124133214.1 protein phosphatase 2C domain-containing protein
13(1)	WP_089030891.1	WP_089030891.1 protein phosphatase 2C domain-containing protein
13(1)	WP_169991127.1	WP_169991127.1 MULTISPECIES: protein phosphatase 2C domain-containing protein
13(2)	WP_057410789.1	WP_057410789.1 MULTISPECIES: protein phosphatase 2C domain-containing protein
13(1)	WP_150634619.1	WP_150634619.1 protein phosphatase 2C domain-containing protein
13(2)	WP_023095090.1	WP_023095090.1 MULTISPECIES: protein phosphatase 2C domain-containing protein
13(1)	WP_146537857.1	WP_146537857.1 protein phosphatase 2C domain-containing protein
13(1)	WP_128621166.1	WP_128621166.1 protein phosphatase 2C domain-containing protein
13(2)	WP_034030916.1	WP_034030916.1 MULTISPECIES: protein phosphatase 2C domain-containing protein
13(2)	WP_023082744.1	WP_023082744.1 MULTISPECIES: protein phosphatase 2C domain-containing protein
14(8)	WP_003158590.1	WP_003158590.1 MULTISPECIES: hypothetical protein
14(1)	WP_236378499.1	WP_236378499.1 hypothetical protein
14(1)	WP_046266583.1	WP_046266583.1 hypothetical protein
14(1)	WP_209995268.1	WP_209995268.1 hypothetical protein
14(1)	WP_031756406.1	WP_031756406.1 hypothetical protein
14(1)	WP_226489322.1	WP_226489322.1 hypothetical protein
14(1)	WP_053145664.1	WP_053145664.1 hypothetical protein
15(1)	WP_150634625.1	WP_150634625.1 hypothetical protein
15(1)	WP_197864445.1	WP_197864445.1 MULTISPECIES: hypothetical protein
15(2)	WP_023095080.1	WP_023095080.1 MULTISPECIES: hypothetical protein
15(1)	WP_146537865.1	WP_146537865.1 hypothetical protein
15(1)	WP_237262876.1	WP_237262876.1 hypothetical protein
15(1)	WP_096219674.1	WP_096219674.1 hypothetical protein
15(1)	WP_102833237.1	WP_102833237.1 MULTISPECIES: hypothetical protein
15(1)	WP_153428240.1	WP_153428240.1 MULTISPECIES: hypothetical protein
15(3)	WP_034021813.1	WP_034021813.1 MULTISPECIES: hypothetical protein
15(1)	WP_150743099.1	WP_150743099.1 hypothetical protein
15(1)	WP_128723348.1	WP_128723348.1 hypothetical protein
16(1)	WP_150743098.1	WP_150743098.1 site-specific integrase
16(1)	WP_197864444.1	WP_197864444.1 MULTISPECIES: site-specific integrase
16(1)	WP_058011961.1	WP_058011961.1 site-specific integrase
16(1)	WP_096219675.1	WP_096219675.1 site-specific integrase
16(1)	WP_237262878.1	WP_237262878.1 site-specific integrase
16(1)	WP_236225527.1	WP_236225527.1 site-specific integrase
16(1)	WP_230697877.1	WP_230697877.1 tyrosine-type recombinase/integrase
16(1)	WP_162953561.1	WP_162953561.1 site-specific integrase, partial
16(1)	WP_128723349.1	WP_128723349.1 site-specific integrase
16(1)	WP_023095079.1	WP_023095079.1 MULTISPECIES: site-specific integrase
16(1)	WP_034021810.1	WP_034021810.1 MULTISPECIES: site-specific integrase
16(1)	WP_146537866.1	WP_146537866.1 site-specific integrase
16(1)	WP_150634626.1	WP_150634626.1 site-specific integrase
16(1)	WP_153428241.1	WP_153428241.1 MULTISPECIES: site-specific integrase
17(1)	WP_128621186.1	WP_128621186.1 glycosyltransferase family 9 protein
17(1)	WP_071556455.1	WP_071556455.1 glycosyltransferase family 9 protein
17(4)	WP_016851952.1	WP_016851952.1 MULTISPECIES: glycosyltransferase family 9 protein
17(1)	WP_126622992.1	WP_126622992.1 glycosyltransferase family 9 protein
17(1)	WP_124133210.1	WP_124133210.1 glycosyltransferase family 9 protein
17(1)	WP_033937911.1	WP_033937911.1 glycosyltransferase family 9 protein
17(1)	WP_089030884.1	WP_089030884.1 glycosyltransferase family 9 protein
17(1)	WP_003158591.1	WP_003158591.1 glycosyltransferase family 9 protein
17(2)	WP_058160775.1	WP_058160775.1 glycosyltransferase family 9 protein
18(8)	WP_031640407.1	WP_031640407.1 MULTISPECIES: hypothetical protein
18(1)	WP_128621187.1	WP_128621187.1 hypothetical protein
18(2)	WP_124133217.1	WP_124133217.1 hypothetical protein
18(1)	WP_034030995.1	WP_034030995.1 hypothetical protein
18(1)	WP_033874887.1	WP_033874887.1 hypothetical protein
19(1)	WP_128621175.1	WP_128621175.1 histidinol-phosphatase
19(10)	WP_003119453.1	WP_003119453.1 MULTISPECIES: histidinol-phosphatase
19(1)	WP_089030897.1	WP_089030897.1 histidinol-phosphatase
19(1)	WP_227788369.1	WP_227788369.1 histidinol-phosphatase
20(1)	WP_124133209.1	WP_124133209.1 hypothetical protein
20(2)	WP_028234105.1	WP_028234105.1 MULTISPECIES: hypothetical protein
20(1)	WP_058201502.1	WP_058201502.1 hypothetical protein
20(1)	WP_236081860.1	WP_236081860.1 capsular polysaccharide synthesis protein
20(1)	WP_164497917.1	WP_164497917.1 hypothetical protein
20(1)	WP_034030989.1	WP_034030989.1 MULTISPECIES: hypothetical protein
20(3)	WP_049251364.1	WP_049251364.1 MULTISPECIES: hypothetical protein
20(3)	WP_049308275.1	WP_049308275.1 hypothetical protein
21(3)	WP_003292744.1	WP_003292744.1 MULTISPECIES: hypothetical protein
21(1)	WP_150634627.1	WP_150634627.1 hypothetical protein
21(4)	WP_019341962.1	WP_019341962.1 MULTISPECIES: hypothetical protein
21(3)	WP_034021807.1	WP_034021807.1 MULTISPECIES: hypothetical protein
21(1)	WP_003160964.1	WP_003160964.1 hypothetical protein
22(2)	WP_023086889.1	WP_023086889.1 MULTISPECIES: helix-turn-helix transcriptional regulator
22(3)	WP_003292745.1	WP_003292745.1 MULTISPECIES: helix-turn-helix transcriptional regulator
22(1)	WP_150634628.1	WP_150634628.1 helix-turn-helix transcriptional regulator
22(1)	WP_023123783.1	WP_023123783.1 MULTISPECIES: helix-turn-helix transcriptional regulator
22(1)	WP_034021804.1	WP_034021804.1 MULTISPECIES: helix-turn-helix transcriptional regulator
22(3)	WP_128723350.1	WP_128723350.1 MULTISPECIES: helix-turn-helix transcriptional regulator
22(1)	WP_041110558.1	WP_041110558.1 MULTISPECIES: helix-turn-helix transcriptional regulator
23(2)	WP_023095088.1	WP_023095088.1 MULTISPECIES: DUF262 domain-containing protein
23(1)	WP_236378484.1	WP_236378484.1 hypothetical protein
23(1)	WP_101157102.1	WP_101157102.1 DUF262 domain-containing protein
23(1)	WP_209953559.1	WP_209953559.1 MULTISPECIES: DUF262 domain-containing protein
23(1)	WP_237262859.1	WP_237262859.1 DUF262 domain-containing protein
23(1)	WP_245097859.1	WP_245097859.1 DUF262 domain-containing protein
23(1)	WP_146537858.1	WP_146537858.1 DUF262 domain-containing protein
23(2)	WP_046266584.1	WP_046266584.1 MULTISPECIES: DUF262 domain-containing protein
23(1)	WP_191953965.1	WP_191953965.1 DUF262 domain-containing protein
23(1)	WP_226489321.1	WP_226489321.1 DUF262 domain-containing protein
24(1)	WP_236225526.1	WP_236225526.1 tyrosine-type recombinase/integrase
24(1)	WP_153428242.1	WP_153428242.1 tyrosine-type recombinase/integrase
24(1)	WP_209953574.1	WP_209953574.1 MULTISPECIES: hypothetical protein
24(1)	WP_078451880.1	WP_078451880.1 MULTISPECIES: tyrosine-type recombinase/integrase
24(1)	WP_237262880.1	WP_237262880.1 site-specific integrase
24(1)	WP_034021801.1	WP_034021801.1 tyrosine-type recombinase/integrase
24(1)	WP_150743097.1	WP_150743097.1 tyrosine-type recombinase/integrase
24(1)	WP_023100729.1	WP_023100729.1 tyrosine-type recombinase/integrase
24(1)	WP_146537867.1	WP_146537867.1 tyrosine-type recombinase/integrase
24(1)	WP_128723368.1	WP_128723368.1 tyrosine-type recombinase/integrase
24(1)	WP_141393656.1	WP_141393656.1 tyrosine-type recombinase/integrase
25(1)	WP_224788116.1	WP_224788116.1 hypothetical protein
25(1)	WP_169991123.1	WP_169991123.1 MULTISPECIES: phospholipase D family protein
25(2)	WP_034030919.1	WP_034030919.1 phospholipase D family protein
25(1)	WP_230386348.1	WP_230386348.1 hypothetical protein
25(1)	WP_126622989.1	WP_126622989.1 phospholipase D family protein
25(1)	WP_224788115.1	WP_224788115.1 hypothetical protein
25(3)	WP_016851944.1	WP_016851944.1 MULTISPECIES: phospholipase D family protein
26(1)	WP_208315740.1	WP_208315740.1 hypothetical protein
26(1)	WP_237262866.1	WP_237262866.1 hypothetical protein
26(3)	WP_033948947.1	WP_033948947.1 hypothetical protein
26(2)	WP_055102833.1	WP_055102833.1 MULTISPECIES: hypothetical protein
26(2)	WP_073660335.1	WP_073660335.1 hypothetical protein
26(1)	WP_089391062.1	WP_089391062.1 hypothetical protein
27(1)	WP_101157020.1	WP_101157020.1 DEAD/DEAH box helicase
27(2)	WP_003158580.1	WP_003158580.1 MULTISPECIES: DEAD/DEAH box helicase
27(1)	WP_031756414.1	WP_031756414.1 DEAD/DEAH box helicase
27(1)	WP_055102824.1	WP_055102824.1 DEAD/DEAH box helicase
27(2)	WP_058160784.1	WP_058160784.1 DEAD/DEAH box helicase
27(1)	WP_048352284.1	WP_048352284.1 DEAD/DEAH box helicase
28(1)	WP_237262863.1	WP_237262863.1 hypothetical protein
28(1)	WP_089391061.1	WP_089391061.1 hypothetical protein
28(1)	WP_208315741.1	WP_208315741.1 hypothetical protein
28(1)	WP_235176301.1	WP_235176301.1 hypothetical protein
28(4)	WP_033948944.1	WP_033948944.1 hypothetical protein
29(1)	WP_055102835.1	WP_055102835.1 radical SAM protein
29(1)	WP_128621176.1	WP_128621176.1 radical SAM protein
29(1)	WP_034030987.1	WP_034030987.1 MULTISPECIES: radical SAM protein
29(2)	WP_003158594.1	WP_003158594.1 MULTISPECIES: radical SAM protein
29(1)	WP_023436250.1	WP_023436250.1 radical SAM protein
29(1)	WP_101157036.1	WP_101157036.1 radical SAM protein
30(3)	WP_034030915.1	WP_034030915.1 protein kinase
30(1)	WP_169991130.1	WP_169991130.1 MULTISPECIES: protein kinase
30(1)	WP_126622990.1	WP_126622990.1 protein kinase
30(1)	WP_128621165.1	WP_128621165.1 protein kinase
31(1)	WP_227331643.1	WP_227331643.1 AAA family ATPase
31(1)	WP_134233073.1	WP_134233073.1 NERD domain-containing protein/DEAD/DEAH box helicase
31(1)	WP_150743107.1	WP_150743107.1 NERD domain-containing protein/DEAD/DEAH box helicase
31(1)	WP_070096939.1	WP_070096939.1 MULTISPECIES: UvrD-helicase domain-containing protein
31(1)	WP_102856889.1	WP_102856889.1 UvrD-helicase domain-containing protein
32(4)	WP_033948963.1	WP_033948963.1 hypothetical protein
32(1)	WP_227331647.1	WP_227331647.1 hypothetical protein, partial
33(2)	WP_033948965.1	WP_033948965.1 hypothetical protein
33(2)	WP_073660342.1	WP_073660342.1 hypothetical protein
34(2)	WP_073660343.1	WP_073660343.1 hypothetical protein
34(2)	WP_033948967.1	WP_033948967.1 hypothetical protein
35(2)	WP_033948970.1	WP_033948970.1 hypothetical protein
35(2)	WP_073660344.1	WP_073660344.1 hypothetical protein
36(1)	WP_023435221.1	WP_023435221.1 hypothetical protein
36(1)	WP_034021823.1	WP_034021823.1 MULTISPECIES: hypothetical protein
36(1)	WP_128723341.1	WP_128723341.1 hypothetical protein
36(1)	WP_096219667.1	WP_096219667.1 hypothetical protein
37(2)	WP_033948972.1	WP_033948972.1 WYL domain-containing protein
37(1)	WP_043107117.1	WP_043107117.1 WYL domain-containing protein
38(1)	WP_024649504.1	WP_024649504.1 MULTISPECIES: MFS transporter
38(1)	WP_063313214.1	WP_063313214.1 MFS transporter
38(1)	WP_003339919.1	WP_003339919.1 MULTISPECIES: MFS transporter
39(1)	WP_128723339.1	WP_128723339.1 ThiF family adenylyltransferase
39(1)	WP_034021825.1	WP_034021825.1 MULTISPECIES: ThiF family adenylyltransferase
39(1)	WP_096219665.1	WP_096219665.1 ThiF family adenylyltransferase
40(1)	WP_146537859.1	WP_146537859.1 UvrD-helicase domain-containing protein
40(2)	WP_023095087.1	WP_023095087.1 MULTISPECIES: UvrD-helicase domain-containing protein
41(1)	WP_161891947.1	WP_161891947.1 integrase domain-containing protein
41(1)	WP_102856883.1	WP_102856883.1 integrase domain-containing protein
41(1)	WP_053145733.1	WP_053145733.1 integrase domain-containing protein
42(1)	WP_169991132.1	WP_169991132.1 MULTISPECIES: AAA family ATPase
42(1)	WP_208208982.1	WP_208208982.1 AAA domain-containing protein
42(1)	WP_201266931.1	WP_201266931.1 AAA domain-containing protein
43(2)	WP_003250674.1	WP_003250674.1 MULTISPECIES: phenylalanine--tRNA ligase subunit alpha
44(2)	WP_003250679.1	WP_003250679.1 MULTISPECIES: integration host factor subunit alpha
45(2)	WP_003250681.1	WP_003250681.1 MULTISPECIES: MerR family transcriptional regulator
46(2)	WP_004574323.1	WP_004574323.1 MULTISPECIES: phenylalanine--tRNA ligase subunit beta
47(2)	WP_014595380.1	WP_014595380.1 MULTISPECIES: type VI secretion system lipoprotein TssJ
48(2)	WP_034021828.1	WP_034021828.1 MULTISPECIES: multiubiquitin domain-containing protein
49(2)	WP_048328100.1	WP_048328100.1 MULTISPECIES: hypothetical protein
50(2)	WP_053527761.1	WP_053527761.1 type VI secretion system-associated FHA domain protein TagH
51(1)	WP_014595378.1	WP_014595378.1 MULTISPECIES: type IVB secretion system protein IcmH/DotU
51(1)	WP_053527763.1	WP_053527763.1 type IVB secretion system protein IcmH/DotU
52(1)	WP_055102834.1	WP_055102834.1 hypothetical protein
52(1)	WP_101157034.1	WP_101157034.1 hypothetical protein
53(2)	WP_125864967.1	WP_125864967.1 hypothetical protein
54(1)	WP_125884195.1	WP_125884195.1 type VI secretion system baseplate subunit TssK
54(1)	WP_053527762.1	WP_053527762.1 type VI secretion system baseplate subunit TssK
55(1)	WP_128733035.1	WP_128733035.1 hypothetical protein
55(1)	WP_134233074.1	WP_134233074.1 hypothetical protein
56(1)	WP_146031047.1	WP_146031047.1 hypothetical protein
56(1)	WP_152987183.1	WP_152987183.1 MULTISPECIES: hypothetical protein
57(2)	WP_161809913.1	WP_161809913.1 transposase, partial
58(1)	WP_053145652.1	WP_053145652.1 hypothetical protein
58(1)	WP_161891925.1	WP_161891925.1 hypothetical protein
59(2)	WP_164488184.1	WP_164488184.1 MULTISPECIES: hypothetical protein
60(1)	WP_169991109.1	WP_169991109.1 MULTISPECIES: hypothetical protein
60(1)	WP_102833235.1	WP_102833235.1 hypothetical protein
61(1)	WP_208208984.1	WP_208208984.1 AAA family ATPase
61(1)	WP_128621168.1	WP_128621168.1 AAA family ATPase
62(1)	WP_208315732.1	WP_208315732.1 hypothetical protein
62(1)	WP_089391072.1	WP_089391072.1 hypothetical protein
63(1)	WP_208315733.1	WP_208315733.1 RNaseH domain-containing protein
63(1)	WP_089391070.1	WP_089391070.1 RNaseH domain-containing protein
64(1)	WP_208315734.1	WP_208315734.1 hypothetical protein
64(1)	WP_089391069.1	WP_089391069.1 hypothetical protein
65(1)	WP_208315735.1	WP_208315735.1 hypothetical protein
65(1)	WP_089391068.1	WP_089391068.1 hypothetical protein
66(1)	WP_226489313.1	WP_226489313.1 TetR/AcrR family transcriptional regulator
66(1)	WP_046266594.1	WP_046266594.1 TetR/AcrR family transcriptional regulator
67(1)	WP_230412648.1	WP_230412648.1 NmrA family NAD(P)-binding protein
67(1)	WP_046266595.1	WP_046266595.1 NmrA family NAD(P)-binding protein
68(2)	WP_230697876.1	WP_230697876.1 MULTISPECIES: hypothetical protein
69(1)	WP_089391071.1	WP_089391071.1 DUF2220 family protein
69(1)	WP_236032884.1	WP_236032884.1 DUF2220 family protein
70(1)	WP_071557945.1	WP_071557945.1 MULTISPECIES: DarT ssDNA thymidine ADP-ribosyltransferase family protein
70(1)	WP_237262857.1	WP_237262857.1 DUF4433 domain-containing protein
71(1)	WP_101157104.1	WP_101157104.1 helix-turn-helix transcriptional regulator
71(1)	WP_241492829.1	WP_241492829.1 hypothetical protein
72(1)	WP_057410779.1	WP_057410779.1 MULTISPECIES: hypothetical protein
72(1)	WP_245097867.1	WP_245097867.1 hypothetical protein
73(1)	WP_057410778.1	WP_057410778.1 MULTISPECIES: hypothetical protein
73(1)	WP_245097868.1	WP_245097868.1 hypothetical protein
74(1)	WP_245097869.1	WP_245097869.1 hypothetical protein
74(1)	WP_057410777.1	WP_057410777.1 MULTISPECIES: hypothetical protein
75(1)	WP_209953565.1	WP_209953565.1 MULTISPECIES: 50S ribosome-binding GTPase
75(1)	WP_245353476.1	WP_245353476.1 50S ribosome-binding GTPase
