# Supplementary material for: The novel anti-phage system Shield co-opts an RmuC domain to mediate phage defense across Pseudomonas species
Source: PLoS Genet. 2023 Jun 5;19(6):e1010784. doi: 10.1371/journal.pgen.1010784 (PMC10270631; doi:10.1371/journal.pgen.1010784)
Supplement: S8 Table — (XLSX) [file pgen.1010784.s008.xlsx]

## Sheet: S8_Table
S8 Table: Identical protein group report for ShdA encoded within DISARM-like operons
Nucleotide accession	Start	Stop	Strand	Protein ID	Predicted function	Species	Strain	Assembly ID
NZ_RABD01000090.1	30784	31226	-	WP_121391426.1	DNA recombination protein RmuC	Pseudomonas aeruginosa	VET-77	GCF_003631375.1
NZ_NJFL02000001.1	5601046	5602170	+	WP_227788364.1	hypothetical protein	Pseudomonas aeruginosa	FDAARGOS_340	GCF_002206285.2
NC_022806.1	4834641	4836770	+	WP_023082747.1	DNA recombination protein RmuC	Pseudomonas aeruginosa PA1R	PA1R	GCF_000496645.1
NC_022808.2	4806231	4808360	-	WP_023082747.1	DNA recombination protein RmuC	Pseudomonas aeruginosa PA1	PA1	GCF_000496605.2
NZ_ALJH01000003.1	239076	241205	-	WP_023082747.1	DNA recombination protein RmuC	Pseudomonas aeruginosa AH16	AH16	GCF_000287875.1
NZ_ASQS01000259.1	144	2273	-	WP_023082747.1	DNA recombination protein RmuC	Pseudomonas aeruginosa str. C 763	C 763	GCF_000412355.1
NZ_ATJT01000106.1	22499	24628	-	WP_023082747.1	DNA recombination protein RmuC	Pseudomonas aeruginosa LCT-PA220	LCT-PA220	GCF_000439855.1
NZ_CAADKB010000709.1	8105	10234	-	WP_023082747.1	DNA recombination protein RmuC	Pseudomonas aeruginosa		GCF_900707085.1
NZ_CAADNK010000066.1	12538	14667	+	WP_023082747.1	DNA recombination protein RmuC	Pseudomonas aeruginosa		GCF_900707965.1
NZ_CAADQF010000326.1	12445	14574	+	WP_023082747.1	DNA recombination protein RmuC	Pseudomonas aeruginosa		GCF_900708695.1
NZ_CACPEQ010000031.1	16176	18305	+	WP_023082747.1	DNA recombination protein RmuC	Pseudomonas aeruginosa	349	GCF_902633055.1
NZ_CADCYC010000031.1	22561	24690	-	WP_023082747.1	DNA recombination protein RmuC	Pseudomonas aeruginosa	PBIO724	GCF_902807105.1
NZ_CADCYH010000031.1	16139	18268	+	WP_023082747.1	DNA recombination protein RmuC	Pseudomonas aeruginosa	PBIO712	GCF_902807215.1
NZ_CP007399.1	797991	800120	-	WP_023082747.1	DNA recombination protein RmuC	Pseudomonas aeruginosa	F22031	GCF_000816985.1
NZ_CP011857.1	4892053	4894182	-	WP_023082747.1	DNA recombination protein RmuC	Pseudomonas aeruginosa	ATCC 27853	GCF_001687285.1
NZ_CP012679.1	4806232	4808361	-	WP_023082747.1	DNA recombination protein RmuC	Pseudomonas aeruginosa	PA1RG	GCF_001293085.1
NZ_CP015117.1	1638529	1640658	-	WP_023082747.1	DNA recombination protein RmuC	Pseudomonas aeruginosa	ATCC 27853	GCF_001618925.1
NZ_CP029097.1	2129698	2131827	+	WP_023082747.1	DNA recombination protein RmuC	Pseudomonas aeruginosa	AR439	GCF_003073895.1
NZ_CP033771.1	2850924	2853053	-	WP_023082747.1	DNA recombination protein RmuC	Pseudomonas aeruginosa	FDAARGOS_532	GCF_003812165.1
NZ_CP054473.1	2258929	2261058	+	WP_023082747.1	DNA recombination protein RmuC	Pseudomonas aeruginosa	PAAK095	GCF_013341315.1
NZ_CP054794.1	4771486	4773615	-	WP_023082747.1	DNA recombination protein RmuC	Pseudomonas aeruginosa	A0002	GCF_021497445.1
NZ_CP065966.1	1647395	1649524	-	WP_023082747.1	DNA recombination protein RmuC	Pseudomonas aeruginosa	FDAARGOS_1041	GCF_016126955.1
NZ_CP089065.2	2542890	2545019	+	WP_023082747.1	DNA recombination protein RmuC	Pseudomonas aeruginosa	UNC_PaerCF34	GCF_021166335.2
NZ_CP093965.1	4678243	4680372	-	WP_023082747.1	DNA recombination protein RmuC	Pseudomonas aeruginosa	ATCC BAA-2108	GCF_022699505.1
NZ_CTFE01000047.1	22390	24519	-	WP_023082747.1	DNA recombination protein RmuC	Pseudomonas aeruginosa		GCF_001375255.1
NZ_CUYD01000143.1	3884	6013	+	WP_023082747.1	DNA recombination protein RmuC	Pseudomonas aeruginosa		GCF_001374255.1
NZ_FRLS01000087.1	171114	173243	-	WP_023082747.1	DNA recombination protein RmuC	Pseudomonas aeruginosa		GCF_900145435.1
NZ_FRLT01000056.1	161446	163575	-	WP_023082747.1	DNA recombination protein RmuC	Pseudomonas aeruginosa		GCF_900145445.1
NZ_FRMG01000099.1	416524	418653	-	WP_023082747.1	DNA recombination protein RmuC	Pseudomonas aeruginosa		GCF_900145565.1
NZ_FRMR01000100.1	238995	241124	-	WP_023082747.1	DNA recombination protein RmuC	Pseudomonas aeruginosa		GCF_900145655.1
NZ_FRNI01000075.1	17245	19374	-	WP_023082747.1	DNA recombination protein RmuC	Pseudomonas aeruginosa		GCF_900145845.1
NZ_FRNJ01000074.1	22381	24510	-	WP_023082747.1	DNA recombination protein RmuC	Pseudomonas aeruginosa		GCF_900145855.1
NZ_FRNK01000066.1	17241	19370	-	WP_023082747.1	DNA recombination protein RmuC	Pseudomonas aeruginosa		GCF_900145865.1
NZ_FRNL01000121.1	22385	24514	-	WP_023082747.1	DNA recombination protein RmuC	Pseudomonas aeruginosa		GCF_900145875.1
NZ_FRNM01000114.1	17243	19372	-	WP_023082747.1	DNA recombination protein RmuC	Pseudomonas aeruginosa		GCF_900145885.1
NZ_FRNO01000027.1	16020	18149	+	WP_023082747.1	DNA recombination protein RmuC	Pseudomonas aeruginosa		GCF_900145905.1
NZ_FRNR01000107.1	17243	19372	-	WP_023082747.1	DNA recombination protein RmuC	Pseudomonas aeruginosa		GCF_900145935.1
NZ_FRUY01000131.1	171126	173255	-	WP_023082747.1	DNA recombination protein RmuC	Pseudomonas aeruginosa		GCF_900147835.1
NZ_FRUZ01000082.1	138505	140634	+	WP_023082747.1	DNA recombination protein RmuC	Pseudomonas aeruginosa		GCF_900147845.1
NZ_JAATIH010000001.1	1598092	1600221	+	WP_023082747.1	DNA recombination protein RmuC	Pseudomonas aeruginosa	DVT428	GCF_013240375.1
NZ_JABDUC010000018.1	19429	21558	-	WP_023082747.1	DNA recombination protein RmuC	Pseudomonas aeruginosa	1959-06-01	GCF_015317325.1
NZ_JABLUH010000049.1	22471	24600	-	WP_023082747.1	DNA recombination protein RmuC	Pseudomonas aeruginosa	PASP388	GCF_013178685.1
NZ_JADPHX010000061.1	6974	9103	+	WP_023082747.1	DNA recombination protein RmuC	Pseudomonas aeruginosa	CCBH27928	GCF_015666575.1
NZ_JAFBYH010000015.1	7112	9241	-	WP_023082747.1	DNA recombination protein RmuC	Pseudomonas aeruginosa	PA13-20	GCF_018341855.1
NZ_JAFMZD010000032.1	16155	18284	+	WP_023082747.1	DNA recombination protein RmuC	Pseudomonas aeruginosa	ZDHY412	GCF_019991065.1
NZ_JAFMZE010000033.1	16155	18284	+	WP_023082747.1	DNA recombination protein RmuC	Pseudomonas aeruginosa	ZDHY569	GCF_019991095.1
NZ_JAGHMU010000053.1	22561	24690	-	WP_023082747.1	DNA recombination protein RmuC	Pseudomonas aeruginosa	SK010	GCF_017742155.1
NZ_JAHWUY010000002.1	221937	224066	+	WP_023082747.1	DNA recombination protein RmuC	Pseudomonas aeruginosa	ER10.2	GCF_021533095.1
NZ_JAIEXW010000002.1	558502	560631	-	WP_023082747.1	DNA recombination protein RmuC	Pseudomonas aeruginosa	H1FC49	GCF_020404705.1
NZ_JAIGZB010000093.1	16098	18227	+	WP_023082747.1	DNA recombination protein RmuC	Pseudomonas aeruginosa	8074_S4	GCF_021060565.1
NZ_JAIQKX010000031.1	20178	22307	-	WP_023082747.1	DNA recombination protein RmuC	Pseudomonas aeruginosa	ZYPA13	GCF_020036785.1
NZ_JAJDQJ010000036.1	22577	24706	-	WP_023082747.1	DNA recombination protein RmuC	Pseudomonas aeruginosa	M0123	GCF_020639875.1
NZ_JAJDQX010000035.1	22577	24706	-	WP_023082747.1	DNA recombination protein RmuC	Pseudomonas aeruginosa	M0007	GCF_020640575.1
NZ_JAJPMR010000007.1	16105	18234	+	WP_023082747.1	DNA recombination protein RmuC	Pseudomonas aeruginosa	59/1	GCF_022552805.1
NZ_JAJPMY010000045.1	7096	9225	-	WP_023082747.1	DNA recombination protein RmuC	Pseudomonas aeruginosa	17914/1	GCF_022555735.1
NZ_JAKEVX010000064.1	16047	18176	+	WP_023082747.1	DNA recombination protein RmuC	Pseudomonas aeruginosa	17387	GCF_021491515.1
NZ_JAKRGO010000029.1	16083	18212	+	WP_023082747.1	DNA recombination protein RmuC	Pseudomonas aeruginosa	E93	GCF_022422225.1
NZ_JAKRGP010000030.1	22390	24519	-	WP_023082747.1	DNA recombination protein RmuC	Pseudomonas aeruginosa	E92	GCF_022422165.1
NZ_JAKRGQ010000031.1	22390	24519	-	WP_023082747.1	DNA recombination protein RmuC	Pseudomonas aeruginosa	E91	GCF_022422205.1
NZ_JAKRGR010000032.1	22390	24519	-	WP_023082747.1	DNA recombination protein RmuC	Pseudomonas aeruginosa	E90	GCF_022422175.1
NZ_JAKRGS010000034.1	16083	18212	+	WP_023082747.1	DNA recombination protein RmuC	Pseudomonas aeruginosa	E89	GCF_022422245.1
NZ_JAKRGT010000028.1	16083	18212	+	WP_023082747.1	DNA recombination protein RmuC	Pseudomonas aeruginosa	E88	GCF_022422265.1
NZ_JAKRGU010000029.1	22390	24519	-	WP_023082747.1	DNA recombination protein RmuC	Pseudomonas aeruginosa	E87	GCF_022422275.1
NZ_JAKRGV010000029.1	22390	24519	-	WP_023082747.1	DNA recombination protein RmuC	Pseudomonas aeruginosa	E85	GCF_022422305.1
NZ_JAKRGW010000030.1	16083	18212	+	WP_023082747.1	DNA recombination protein RmuC	Pseudomonas aeruginosa	E84	GCF_022422315.1
NZ_JAKRGX010000031.1	22390	24519	-	WP_023082747.1	DNA recombination protein RmuC	Pseudomonas aeruginosa	E83	GCF_022422345.1
NZ_JAKRGY010000028.1	16083	18212	+	WP_023082747.1	DNA recombination protein RmuC	Pseudomonas aeruginosa	E82	GCF_022422365.1
NZ_JAKRGZ010000030.1	22390	24519	-	WP_023082747.1	DNA recombination protein RmuC	Pseudomonas aeruginosa	E81	GCF_022422375.1
NZ_JAKRHA010000028.1	16083	18212	+	WP_023082747.1	DNA recombination protein RmuC	Pseudomonas aeruginosa	E80	GCF_022422415.1
NZ_JAKRHB010000028.1	16083	18212	+	WP_023082747.1	DNA recombination protein RmuC	Pseudomonas aeruginosa	E79	GCF_022422405.1
NZ_JAKRHC010000029.1	22390	24519	-	WP_023082747.1	DNA recombination protein RmuC	Pseudomonas aeruginosa	E78	GCF_022422445.1
NZ_JAKRHD010000030.1	16083	18212	+	WP_023082747.1	DNA recombination protein RmuC	Pseudomonas aeruginosa	E77	GCF_022422465.1
NZ_JAKRHE010000026.1	16083	18212	+	WP_023082747.1	DNA recombination protein RmuC	Pseudomonas aeruginosa	E76	GCF_022422495.1
NZ_JAKRHF010000031.1	22390	24519	-	WP_023082747.1	DNA recombination protein RmuC	Pseudomonas aeruginosa	E75	GCF_022422525.1
NZ_JAKRHG010000027.1	22390	24519	-	WP_023082747.1	DNA recombination protein RmuC	Pseudomonas aeruginosa	E74	GCF_022422485.1
NZ_JAKRHH010000032.1	22390	24519	-	WP_023082747.1	DNA recombination protein RmuC	Pseudomonas aeruginosa	E73	GCF_022422545.1
NZ_JAKRHI010000029.1	22390	24519	-	WP_023082747.1	DNA recombination protein RmuC	Pseudomonas aeruginosa	E72	GCF_022422565.1
NZ_JAKRHJ010000028.1	22390	24519	-	WP_023082747.1	DNA recombination protein RmuC	Pseudomonas aeruginosa	E71	GCF_022422585.1
NZ_JAKRHK010000026.1	22390	24519	-	WP_023082747.1	DNA recombination protein RmuC	Pseudomonas aeruginosa	E70	GCF_022422595.1
NZ_JAKRHL010000027.1	22390	24519	-	WP_023082747.1	DNA recombination protein RmuC	Pseudomonas aeruginosa	E68	GCF_022422625.1
NZ_JAKRHM010000029.1	16083	18212	+	WP_023082747.1	DNA recombination protein RmuC	Pseudomonas aeruginosa	E67	GCF_022422645.1
NZ_JAKRHN010000027.1	16083	18212	+	WP_023082747.1	DNA recombination protein RmuC	Pseudomonas aeruginosa	E66	GCF_022422675.1
NZ_JAKRHO010000028.1	16083	18212	+	WP_023082747.1	DNA recombination protein RmuC	Pseudomonas aeruginosa	E65	GCF_022422655.1
NZ_JAKRHP010000030.1	22390	24519	-	WP_023082747.1	DNA recombination protein RmuC	Pseudomonas aeruginosa	E64	GCF_022422725.1
NZ_JAKRHQ010000006.1	374920	377049	-	WP_023082747.1	DNA recombination protein RmuC	Pseudomonas aeruginosa	E63	GCF_022422705.1
NZ_JAKRHR010000026.1	22390	24519	-	WP_023082747.1	DNA recombination protein RmuC	Pseudomonas aeruginosa	E62	GCF_022422745.1
NZ_JAKRHS010000030.1	16083	18212	+	WP_023082747.1	DNA recombination protein RmuC	Pseudomonas aeruginosa	E61	GCF_022422785.1
NZ_JAKRHT010000028.1	16083	18212	+	WP_023082747.1	DNA recombination protein RmuC	Pseudomonas aeruginosa	E60	GCF_022422805.1
NZ_JAKRHU010000029.1	16083	18212	+	WP_023082747.1	DNA recombination protein RmuC	Pseudomonas aeruginosa	E59	GCF_022422765.1
NZ_JAKRHV010000030.1	22390	24519	-	WP_023082747.1	DNA recombination protein RmuC	Pseudomonas aeruginosa	E58	GCF_022422815.1
NZ_JAKRHW010000027.1	22390	24519	-	WP_023082747.1	DNA recombination protein RmuC	Pseudomonas aeruginosa	E57	GCF_022422845.1
NZ_JAKRHX010000030.1	16083	18212	+	WP_023082747.1	DNA recombination protein RmuC	Pseudomonas aeruginosa	E56	GCF_022422885.1
NZ_JAKRHY010000028.1	22390	24519	-	WP_023082747.1	DNA recombination protein RmuC	Pseudomonas aeruginosa	E55	GCF_022422875.1
NZ_JAKRHZ010000028.1	22390	24519	-	WP_023082747.1	DNA recombination protein RmuC	Pseudomonas aeruginosa	E54	GCF_022422865.1
NZ_JAKRIA010000030.1	16105	18234	+	WP_023082747.1	DNA recombination protein RmuC	Pseudomonas aeruginosa	E53	GCF_022422895.1
NZ_JAKRIB010000010.1	193499	195628	-	WP_023082747.1	DNA recombination protein RmuC	Pseudomonas aeruginosa	E52	GCF_022422945.1
NZ_JAKRIC010000031.1	22390	24519	-	WP_023082747.1	DNA recombination protein RmuC	Pseudomonas aeruginosa	E51	GCF_022423015.1
NZ_JAKRID010000030.1	16083	18212	+	WP_023082747.1	DNA recombination protein RmuC	Pseudomonas aeruginosa	E50	GCF_022423005.1
NZ_JAKRIE010000030.1	22390	24519	-	WP_023082747.1	DNA recombination protein RmuC	Pseudomonas aeruginosa	E49	GCF_022422965.1
NZ_JAKRIF010000028.1	16083	18212	+	WP_023082747.1	DNA recombination protein RmuC	Pseudomonas aeruginosa	E48	GCF_022422985.1
NZ_JAKRIG010000013.1	16083	18212	+	WP_023082747.1	DNA recombination protein RmuC	Pseudomonas aeruginosa	E47	GCF_022423045.1
NZ_JAKRIH010000028.1	16083	18212	+	WP_023082747.1	DNA recombination protein RmuC	Pseudomonas aeruginosa	E46	GCF_022423085.1
NZ_JAKRII010000029.1	22390	24519	-	WP_023082747.1	DNA recombination protein RmuC	Pseudomonas aeruginosa	E45	GCF_022423065.1
NZ_JAKRIJ010000028.1	16083	18212	+	WP_023082747.1	DNA recombination protein RmuC	Pseudomonas aeruginosa	E44	GCF_022423125.1
NZ_JAKRIK010000030.1	16083	18212	+	WP_023082747.1	DNA recombination protein RmuC	Pseudomonas aeruginosa	E43	GCF_022423095.1
NZ_JAKRIL010000028.1	22390	24519	-	WP_023082747.1	DNA recombination protein RmuC	Pseudomonas aeruginosa	E42	GCF_022423145.1
NZ_JAKRIM010000027.1	16083	18212	+	WP_023082747.1	DNA recombination protein RmuC	Pseudomonas aeruginosa	E41	GCF_022423185.1
NZ_JAKRIN010000034.1	22390	24519	-	WP_023082747.1	DNA recombination protein RmuC	Pseudomonas aeruginosa	E40	GCF_022423285.1
NZ_JAKRIO010000032.1	16083	18212	+	WP_023082747.1	DNA recombination protein RmuC	Pseudomonas aeruginosa	E39	GCF_022423165.1
NZ_JAKRIP010000032.1	22390	24519	-	WP_023082747.1	DNA recombination protein RmuC	Pseudomonas aeruginosa	E38	GCF_022423205.1
NZ_JAKRIQ010000030.1	22390	24519	-	WP_023082747.1	DNA recombination protein RmuC	Pseudomonas aeruginosa	E37	GCF_022423225.1
NZ_JAKRIR010000029.1	22390	24519	-	WP_023082747.1	DNA recombination protein RmuC	Pseudomonas aeruginosa	E36	GCF_022423265.1
NZ_JAKRIS010000030.1	16083	18212	+	WP_023082747.1	DNA recombination protein RmuC	Pseudomonas aeruginosa	E35	GCF_022423245.1
NZ_JAKRIT010000029.1	22390	24519	-	WP_023082747.1	DNA recombination protein RmuC	Pseudomonas aeruginosa	E34	GCF_022423295.1
NZ_JAKRIU010000030.1	16083	18212	+	WP_023082747.1	DNA recombination protein RmuC	Pseudomonas aeruginosa	E33	GCF_022423325.1
NZ_JAKRIV010000029.1	22390	24519	-	WP_023082747.1	DNA recombination protein RmuC	Pseudomonas aeruginosa	E32	GCF_022423345.1
NZ_JAKRIW010000028.1	16083	18212	+	WP_023082747.1	DNA recombination protein RmuC	Pseudomonas aeruginosa	E31	GCF_022423365.1
NZ_JAKRIX010000031.1	16083	18212	+	WP_023082747.1	DNA recombination protein RmuC	Pseudomonas aeruginosa	E29	GCF_022423425.1
NZ_JAKRIY010000006.1	374568	376697	-	WP_023082747.1	DNA recombination protein RmuC	Pseudomonas aeruginosa	E28	GCF_022423385.1
NZ_JAKRIZ010000027.1	16083	18212	+	WP_023082747.1	DNA recombination protein RmuC	Pseudomonas aeruginosa	E27	GCF_022423405.1
NZ_JAKRJA010000031.1	16083	18212	+	WP_023082747.1	DNA recombination protein RmuC	Pseudomonas aeruginosa	E26	GCF_022424225.1
NZ_JAKRJB010000031.1	16083	18212	+	WP_023082747.1	DNA recombination protein RmuC	Pseudomonas aeruginosa	E25	GCF_022423465.1
NZ_JAKRJC010000005.1	16083	18212	+	WP_023082747.1	DNA recombination protein RmuC	Pseudomonas aeruginosa	E24	GCF_022423445.1
NZ_JAKRJD010000028.1	22527	24656	-	WP_023082747.1	DNA recombination protein RmuC	Pseudomonas aeruginosa	E23	GCF_022423475.1
NZ_JAKRJE010000028.1	16105	18234	+	WP_023082747.1	DNA recombination protein RmuC	Pseudomonas aeruginosa	E22	GCF_022424205.1
NZ_JAKRJF010000026.1	16105	18234	+	WP_023082747.1	DNA recombination protein RmuC	Pseudomonas aeruginosa	E21	GCF_022424265.1
NZ_JAKRJG010000031.1	16105	18234	+	WP_023082747.1	DNA recombination protein RmuC	Pseudomonas aeruginosa	E20	GCF_022424245.1
NZ_JAKRJH010000019.1	16105	18234	+	WP_023082747.1	DNA recombination protein RmuC	Pseudomonas aeruginosa	E19	GCF_022424285.1
NZ_JAKRJI010000030.1	22527	24656	-	WP_023082747.1	DNA recombination protein RmuC	Pseudomonas aeruginosa	E18	GCF_022424395.1
NZ_JAKRJJ010000005.1	16105	18234	+	WP_023082747.1	DNA recombination protein RmuC	Pseudomonas aeruginosa	E17	GCF_022424305.1
NZ_JAKRJK010000029.1	16105	18234	+	WP_023082747.1	DNA recombination protein RmuC	Pseudomonas aeruginosa	E16	GCF_022424345.1
NZ_JAKRJL010000027.1	16083	18212	+	WP_023082747.1	DNA recombination protein RmuC	Pseudomonas aeruginosa	E15	GCF_022424325.1
NZ_JAKRJM010000025.1	22527	24656	-	WP_023082747.1	DNA recombination protein RmuC	Pseudomonas aeruginosa	E14	GCF_022424365.1
NZ_JAKRJN010000025.1	22527	24656	-	WP_023082747.1	DNA recombination protein RmuC	Pseudomonas aeruginosa	E13	GCF_022424385.1
NZ_JAKRJO010000026.1	22527	24656	-	WP_023082747.1	DNA recombination protein RmuC	Pseudomonas aeruginosa	E12	GCF_022424445.1
NZ_JAKRJP010000026.1	22527	24656	-	WP_023082747.1	DNA recombination protein RmuC	Pseudomonas aeruginosa	E11	GCF_022424425.1
NZ_JAKRJQ010000026.1	22527	24656	-	WP_023082747.1	DNA recombination protein RmuC	Pseudomonas aeruginosa	E10	GCF_022424465.1
NZ_JAKRJR010000026.1	16105	18234	+	WP_023082747.1	DNA recombination protein RmuC	Pseudomonas aeruginosa	E9	GCF_022424485.1
NZ_JAKRJS010000028.1	22527	24656	-	WP_023082747.1	DNA recombination protein RmuC	Pseudomonas aeruginosa	E8	GCF_022424505.1
NZ_JAKRJT010000026.1	22527	24656	-	WP_023082747.1	DNA recombination protein RmuC	Pseudomonas aeruginosa	E7	GCF_022424515.1
NZ_JAKRJU010000028.1	16105	18234	+	WP_023082747.1	DNA recombination protein RmuC	Pseudomonas aeruginosa	E6	GCF_022424545.1
NZ_JAKRJV010000026.1	16105	18234	+	WP_023082747.1	DNA recombination protein RmuC	Pseudomonas aeruginosa	E5	GCF_022424565.1
NZ_JAKRJW010000027.1	22527	24656	-	WP_023082747.1	DNA recombination protein RmuC	Pseudomonas aeruginosa	E4	GCF_022424615.1
NZ_JAKRJX010000024.1	22527	24656	-	WP_023082747.1	DNA recombination protein RmuC	Pseudomonas aeruginosa	E3	GCF_022424585.1
NZ_JAKRJY010000028.1	22527	24656	-	WP_023082747.1	DNA recombination protein RmuC	Pseudomonas aeruginosa E2	E2	GCF_022424605.1
NZ_JAKRJZ010000029.1	22527	24656	-	WP_023082747.1	DNA recombination protein RmuC	Pseudomonas aeruginosa	E1	GCF_022424625.1
NZ_JAKRKA010000028.1	22527	24656	-	WP_023082747.1	DNA recombination protein RmuC	Pseudomonas aeruginosa	E0	GCF_022424675.1
NZ_JAKVDK010000001.1	4570481	4572610	+	WP_023082747.1	DNA recombination protein RmuC	Pseudomonas aeruginosa	H14	GCF_022487965.1
NZ_JAKVDL010000001.1	5011883	5014012	+	WP_023082747.1	DNA recombination protein RmuC	Pseudomonas aeruginosa	H13	GCF_022488025.1
NZ_JMKR01000011.1	679328	681457	+	WP_023082747.1	DNA recombination protein RmuC	Pseudomonas aeruginosa NCAIM B.001380	NCAIM B.001380	GCF_000685845.1
NZ_JPFD01000005.1	1672215	1674344	-	WP_023082747.1	DNA recombination protein RmuC	Pseudomonas aeruginosa	T6313	GCF_002927155.1
NZ_JTMD01000080.1	16270	18399	+	WP_023082747.1	DNA recombination protein RmuC	Pseudomonas aeruginosa	AZPAE15069	GCF_000793455.1
NZ_JTMR01000028.1	15998	18127	+	WP_023082747.1	DNA recombination protein RmuC	Pseudomonas aeruginosa	AZPAE15055	GCF_000793185.1
NZ_JTQO01000061.1	16049	18178	+	WP_023082747.1	DNA recombination protein RmuC	Pseudomonas aeruginosa	AZPAE14953	GCF_000791605.1
NZ_JTQW01000047.1	16052	18181	+	WP_023082747.1	DNA recombination protein RmuC	Pseudomonas aeruginosa	AZPAE14945	GCF_000791405.1
NZ_JTRR01000043.1	16049	18178	+	WP_023082747.1	DNA recombination protein RmuC	Pseudomonas aeruginosa	AZPAE14924	GCF_000791225.1
NZ_JTVH01000040.1	16051	18180	+	WP_023082747.1	DNA recombination protein RmuC	Pseudomonas aeruginosa	AZPAE14827	GCF_000795365.1
NZ_JTWR01000089.1	18816	20945	-	WP_023082747.1	DNA recombination protein RmuC	Pseudomonas aeruginosa	AZPAE14715	GCF_000796725.1
NZ_JTWV01000005.1	18815	20944	-	WP_023082747.1	DNA recombination protein RmuC	Pseudomonas aeruginosa	AZPAE14711	GCF_000797345.1
NZ_JTXT01000049.1	20173	22302	-	WP_023082747.1	DNA recombination protein RmuC	Pseudomonas aeruginosa	AZPAE14566	GCF_000794485.1
NZ_JTZH01000052.1	23548	25677	+	WP_023082747.1	DNA recombination protein RmuC	Pseudomonas aeruginosa	AZPAE13866	GCF_000795585.1
NZ_JUAA01000033.1	7054	9183	-	WP_023082747.1	DNA recombination protein RmuC	Pseudomonas aeruginosa	AZPAE12414	GCF_000797145.1
NZ_JUAB01000041.1	31935	34064	+	WP_023082747.1	DNA recombination protein RmuC	Pseudomonas aeruginosa	AZPAE12413	GCF_000797125.1
NZ_JUAM01000041.1	16049	18178	+	WP_023082747.1	DNA recombination protein RmuC	Pseudomonas aeruginosa	AZPAE12150	GCF_000796865.1
NZ_JUAV01000029.1	7055	9184	-	WP_023082747.1	DNA recombination protein RmuC	Pseudomonas aeruginosa	AZPAE12140	GCF_000796615.1
NZ_JUQJ01000178.1	1962	4091	+	WP_023082747.1	DNA recombination protein RmuC	Pseudomonas aeruginosa	857_PAER	GCF_001066625.1
NZ_JWAL01000184.1	21898	24027	-	WP_023082747.1	DNA recombination protein RmuC	Pseudomonas aeruginosa	1170_PAER	GCF_001060435.1
NZ_JWBE01000214.1	23513	25642	-	WP_023082747.1	DNA recombination protein RmuC	Pseudomonas aeruginosa	1152_PAER	GCF_001069315.1
NZ_KE503224.1	1635211	1637340	-	WP_023082747.1	DNA recombination protein RmuC	Pseudomonas aeruginosa LCT-PA41	LCT-PA41	GCF_000439875.1
NZ_KI518673.1	467797	469926	-	WP_023082747.1	DNA recombination protein RmuC	Pseudomonas aeruginosa CF77	CF77	GCF_000480375.1
NZ_KI518699.1	31004	33133	-	WP_023082747.1	DNA recombination protein RmuC	Pseudomonas aeruginosa C51	C51	GCF_000480415.1
NZ_KI518757.1	1762021	1764150	-	WP_023082747.1	DNA recombination protein RmuC	Pseudomonas aeruginosa BL24	BL24	GCF_000480665.1
NZ_KI519063.1	1822258	1824387	-	WP_023082747.1	DNA recombination protein RmuC	Pseudomonas aeruginosa BWHPSA017	BWHPSA017	GCF_000481365.1
NZ_KI519165.1	1723299	1725428	-	WP_023082747.1	DNA recombination protein RmuC	Pseudomonas aeruginosa BWHPSA003	BWHPSA003	GCF_000481645.1
NZ_KI519176.1	1342298	1344427	-	WP_023082747.1	DNA recombination protein RmuC	Pseudomonas aeruginosa BWHPSA002	BWHPSA002	GCF_000481665.1
NZ_KI519207.1	1924890	1927019	+	WP_023082747.1	DNA recombination protein RmuC	Pseudomonas aeruginosa S35004	S35004	GCF_000481725.1
NZ_KI519277.1	1637368	1639497	-	WP_023082747.1	DNA recombination protein RmuC	Pseudomonas aeruginosa CF27	CF27	GCF_000481905.1
NZ_KI519289.1	1214682	1216811	-	WP_023082747.1	DNA recombination protein RmuC	Pseudomonas aeruginosa CF127	CF127	GCF_000481945.1
NZ_KN050641.1	1648235	1650364	-	WP_023082747.1	DNA recombination protein RmuC	Pseudomonas aeruginosa	PAG	GCF_000743405.1
NZ_LFMN01000017.1	22577	24706	-	WP_023082747.1	DNA recombination protein RmuC	Pseudomonas aeruginosa	ATCC 27853	GCF_001086625.1
NZ_LKPU01000021.1	388613	390742	+	WP_023082747.1	DNA recombination protein RmuC	Pseudomonas aeruginosa	14651	GCF_001414155.1
NZ_LLLA01000026.1	16267	18396	+	WP_023082747.1	DNA recombination protein RmuC	Pseudomonas aeruginosa	WH-SGI-V-07074	GCF_001449175.1
NZ_LLMI01000002.1	7273	9402	-	WP_023082747.1	DNA recombination protein RmuC	Pseudomonas aeruginosa	WH-SGI-V-07179	GCF_001450555.1
NZ_LLNN01000026.1	16267	18396	+	WP_023082747.1	DNA recombination protein RmuC	Pseudomonas aeruginosa	WH-SGI-V-07242	GCF_001450785.1
NZ_LLOK01000022.1	23168	25297	-	WP_023082747.1	DNA recombination protein RmuC	Pseudomonas aeruginosa	WH-SGI-V-07386	GCF_001450985.1
NZ_LLPB01000027.1	22689	24818	-	WP_023082747.1	DNA recombination protein RmuC	Pseudomonas aeruginosa	WH-SGI-V-07414	GCF_001451205.1
NZ_LLPL01000040.1	22659	24788	-	WP_023082747.1	DNA recombination protein RmuC	Pseudomonas aeruginosa	WH-SGI-V-07424	GCF_001451455.1
NZ_LLPO01000058.1	20745	22874	-	WP_023082747.1	DNA recombination protein RmuC	Pseudomonas aeruginosa	WH-SGI-V-07427	GCF_001451535.1
NZ_LLQF01000017.1	22689	24818	-	WP_023082747.1	DNA recombination protein RmuC	Pseudomonas aeruginosa	WH-SGI-V-07499	GCF_001453205.1
NZ_LLQS01000022.1	16267	18396	+	WP_023082747.1	DNA recombination protein RmuC	Pseudomonas aeruginosa	WH-SGI-V-07621	GCF_001451975.1
NZ_LLSJ01000041.1	16250	18379	+	WP_023082747.1	DNA recombination protein RmuC	Pseudomonas aeruginosa	WH-SGI-V-07689	GCF_001452495.1
NZ_LLTK01000022.1	23191	25320	-	WP_023082747.1	DNA recombination protein RmuC	Pseudomonas aeruginosa	WH-SGI-V-07250	GCF_001452865.1
NZ_LLUZ01000067.1	188764	190893	-	WP_023082747.1	DNA recombination protein RmuC	Pseudomonas aeruginosa	WH-SGI-V-07310	GCF_001454325.1
NZ_LR134309.1	4898849	4900978	-	WP_023082747.1	DNA recombination protein RmuC	Pseudomonas aeruginosa	NCTC12903	GCF_900636755.1
NZ_MCMB01000017.1	63670	65799	-	WP_023082747.1	DNA recombination protein RmuC	Pseudomonas aeruginosa	1BAE	GCF_003698585.1
NZ_MVGV01000005.1	8513	10642	+	WP_023082747.1	DNA recombination protein RmuC	Pseudomonas aeruginosa	ATCC BAA-2108	GCF_002237025.1
NZ_MVHA01000003.1	971765	973894	+	WP_023082747.1	DNA recombination protein RmuC	Pseudomonas aeruginosa	ATCC BAA-2113	GCF_002237015.1
NZ_MWXJ01000025.1	22724	24853	-	WP_023082747.1	DNA recombination protein RmuC	Pseudomonas aeruginosa	265	GCF_002312545.1
NZ_NQZX01000022.1	16187	18316	+	WP_023082747.1	DNA recombination protein RmuC	Pseudomonas aeruginosa	env345	GCF_002326355.1
NZ_NRES01000003.1	16083	18212	+	WP_023082747.1	DNA recombination protein RmuC	Pseudomonas aeruginosa	SJU-W20_3	GCF_002329725.1
NZ_NRGC01000053.1	16158	18287	+	WP_023082747.1	DNA recombination protein RmuC	Pseudomonas aeruginosa	env189	GCF_002330605.1
NZ_NSMQ01000028.1	22748	24877	-	WP_023082747.1	DNA recombination protein RmuC	Pseudomonas aeruginosa	F1-DN-2	GCF_003833465.1
NZ_NSMZ01000026.1	22748	24877	-	WP_023082747.1	DNA recombination protein RmuC	Pseudomonas aeruginosa	PA-W43	GCF_003834035.1
NZ_NSOI01000058.1	22693	24822	-	WP_023082747.1	DNA recombination protein RmuC	Pseudomonas aeruginosa	JYH14	GCF_003834335.1
NZ_NSOT01000024.1	22748	24877	-	WP_023082747.1	DNA recombination protein RmuC	Pseudomonas aeruginosa	CF127	GCF_003834445.1
NZ_NSOU01000003.1	669499	671628	-	WP_023082747.1	DNA recombination protein RmuC	Pseudomonas aeruginosa	CF27	GCF_003834305.1
NZ_NSOV01000029.1	22748	24877	-	WP_023082747.1	DNA recombination protein RmuC	Pseudomonas aeruginosa	CF5	GCF_003835365.1
NZ_NSSM01000012.1	7333	9462	-	WP_023082747.1	DNA recombination protein RmuC	Pseudomonas aeruginosa	JD303	GCF_003836165.1
NZ_NSTF01000035.1	22692	24821	-	WP_023082747.1	DNA recombination protein RmuC	Pseudomonas aeruginosa	LiA50_2005	GCF_003837325.1
NZ_NSTN01000032.1	23783	25912	-	WP_023082747.1	DNA recombination protein RmuC	Pseudomonas aeruginosa	Jp245	GCF_003836545.1
NZ_NSVN01000026.1	22657	24786	-	WP_023082747.1	DNA recombination protein RmuC	Pseudomonas aeruginosa	AMT0026-67	GCF_003838445.1
NZ_NSWF01000037.1	10185	12314	-	WP_023082747.1	DNA recombination protein RmuC	Pseudomonas aeruginosa	AUS457	GCF_003838805.1
NZ_NSWL01000029.1	26644	28773	-	WP_023082747.1	DNA recombination protein RmuC	Pseudomonas aeruginosa	AUS436	GCF_003838895.1
NZ_NSWM01000032.1	21305	23434	-	WP_023082747.1	DNA recombination protein RmuC	Pseudomonas aeruginosa	AUS434	GCF_003838965.1
NZ_NSWN01000030.1	22744	24873	-	WP_023082747.1	DNA recombination protein RmuC	Pseudomonas aeruginosa	AUS050	GCF_003838875.1
NZ_NSXY01000011.1	7333	9462	-	WP_023082747.1	DNA recombination protein RmuC	Pseudomonas aeruginosa	AUS702	GCF_003839315.1
NZ_NSYB01000009.1	141883	144012	+	WP_023082747.1	DNA recombination protein RmuC	Pseudomonas aeruginosa	AUS304	GCF_003839505.1
NZ_NSZE01000029.1	22748	24877	-	WP_023082747.1	DNA recombination protein RmuC	Pseudomonas aeruginosa	AUS502	GCF_003839885.1
NZ_NSZH01000033.1	22694	24823	-	WP_023082747.1	DNA recombination protein RmuC	Pseudomonas aeruginosa	AUS438	GCF_003839965.1
NZ_NTAS01000003.1	683195	685324	-	WP_023082747.1	DNA recombination protein RmuC	Pseudomonas aeruginosa	PA-W19	GCF_003841185.1
NZ_QZZN01000019.1	7152	9281	-	WP_023082747.1	DNA recombination protein RmuC	Pseudomonas aeruginosa	HUM-336	GCF_003632975.1
NZ_RWLD01000023.1	22748	24877	-	WP_023082747.1	DNA recombination protein RmuC	Pseudomonas aeruginosa	17	GCF_004369995.1
NZ_RWLF01000006.1	140502	142631	+	WP_023082747.1	DNA recombination protein RmuC	Pseudomonas aeruginosa	15	GCF_004370015.1
NZ_RWLM01000034.1	22692	24821	-	WP_023082747.1	DNA recombination protein RmuC	Pseudomonas aeruginosa	9	GCF_004370895.1
NZ_RWLX01000023.1	22749	24878	-	WP_023082747.1	DNA recombination protein RmuC	Pseudomonas aeruginosa	5014375233	GCF_004370235.1
NZ_RWMH01000022.1	27952	30081	-	WP_023082747.1	DNA recombination protein RmuC	Pseudomonas aeruginosa	4104355340-13	GCF_004370395.1
NZ_RWMI01000030.1	22694	24823	-	WP_023082747.1	DNA recombination protein RmuC	Pseudomonas aeruginosa	4104355340-15	GCF_004371075.1
NZ_RWMJ01000029.1	18984	21113	-	WP_023082747.1	DNA recombination protein RmuC	Pseudomonas aeruginosa	110238627	GCF_004370405.1
NZ_RWMK01000016.1	16326	18455	+	WP_023082747.1	DNA recombination protein RmuC	Pseudomonas aeruginosa	5054408352	GCF_004370425.1
NZ_RWMV01000022.1	22748	24877	-	WP_023082747.1	DNA recombination protein RmuC	Pseudomonas aeruginosa	4044301968	GCF_004370545.1
NZ_RWND01000009.1	244338	246467	+	WP_023082747.1	DNA recombination protein RmuC	Pseudomonas aeruginosa	4064320487	GCF_004370635.1
NZ_RWNG01000003.1	368251	370380	-	WP_023082747.1	DNA recombination protein RmuC	Pseudomonas aeruginosa	4094345258	GCF_004370665.1
NZ_RWNH01000044.1	22753	24882	-	WP_023082747.1	DNA recombination protein RmuC	Pseudomonas aeruginosa	5024379144-15	GCF_004370715.1
NZ_RWNI01000034.1	22750	24879	-	WP_023082747.1	DNA recombination protein RmuC	Pseudomonas aeruginosa	5024379144-14	GCF_004371305.1
NZ_RWOI01000025.1	22745	24874	-	WP_023082747.1	DNA recombination protein RmuC	Pseudomonas aeruginosa	6000.3	GCF_004372035.1
NZ_RWOJ01000026.1	22748	24877	-	WP_023082747.1	DNA recombination protein RmuC	Pseudomonas aeruginosa	6000.2	GCF_004371575.1
NZ_RWOK01000026.1	22735	24864	-	WP_023082747.1	DNA recombination protein RmuC	Pseudomonas aeruginosa	6000.1	GCF_004371625.1
NZ_RWOL01000032.1	20738	22867	-	WP_023082747.1	DNA recombination protein RmuC	Pseudomonas aeruginosa	5999.3	GCF_004372075.1
NZ_RWOM01000030.1	20736	22865	-	WP_023082747.1	DNA recombination protein RmuC	Pseudomonas aeruginosa	5999.2	GCF_004371645.1
NZ_RWON01000029.1	20735	22864	-	WP_023082747.1	DNA recombination protein RmuC	Pseudomonas aeruginosa	5999.1	GCF_004371635.1
NZ_RWOT01000017.1	63670	65799	-	WP_023082747.1	DNA recombination protein RmuC	Pseudomonas aeruginosa	5993	GCF_004371735.1
NZ_RWPL01000003.1	1256300	1258429	-	WP_023082747.1	DNA recombination protein RmuC	Pseudomonas aeruginosa	PA-CL532	GCF_004372205.1
NZ_RWPP01000020.1	22762	24891	-	WP_023082747.1	DNA recombination protein RmuC	Pseudomonas aeruginosa	PA-CL524	GCF_004372705.1
NZ_RWPQ01000012.1	16326	18455	+	WP_023082747.1	DNA recombination protein RmuC	Pseudomonas aeruginosa	PA-CL522b	GCF_004372275.1
NZ_RWPR01000023.1	22638	24767	-	WP_023082747.1	DNA recombination protein RmuC	Pseudomonas aeruginosa	PA-CL521b	GCF_004372295.1
NZ_RWPS01000013.1	16326	18455	+	WP_023082747.1	DNA recombination protein RmuC	Pseudomonas aeruginosa	PA-CL521a	GCF_004372315.1
NZ_RWPT01000005.1	1075277	1077406	-	WP_023082747.1	DNA recombination protein RmuC	Pseudomonas aeruginosa	PA-CL520	GCF_004372325.1
NZ_RWPU01000006.1	365618	367747	-	WP_023082747.1	DNA recombination protein RmuC	Pseudomonas aeruginosa	PA-CL519	GCF_004372345.1
NZ_RWPV01000006.1	366205	368334	-	WP_023082747.1	DNA recombination protein RmuC	Pseudomonas aeruginosa	PA-CL518	GCF_004372725.1
NZ_RWPW01000021.1	22766	24895	-	WP_023082747.1	DNA recombination protein RmuC	Pseudomonas aeruginosa	PA-CL517	GCF_004372745.1
NZ_RWQB01000002.1	663510	665639	-	WP_023082747.1	DNA recombination protein RmuC	Pseudomonas aeruginosa	PA-CL512	GCF_004372395.1
NZ_RWQC01000006.1	366691	368820	-	WP_023082747.1	DNA recombination protein RmuC	Pseudomonas aeruginosa	PA-CL511	GCF_004372415.1
NZ_RWQD01000007.1	262925	265054	+	WP_023082747.1	DNA recombination protein RmuC	Pseudomonas aeruginosa	PA-CL510	GCF_004372435.1
NZ_RWQE01000007.1	365794	367923	-	WP_023082747.1	DNA recombination protein RmuC	Pseudomonas aeruginosa	PA-CL509	GCF_004372825.1
NZ_RWQZ01000020.1	22748	24877	-	WP_023082747.1	DNA recombination protein RmuC	Pseudomonas aeruginosa	PAC91A	GCF_004372995.1
NZ_RWRA01000023.1	22748	24877	-	WP_023082747.1	DNA recombination protein RmuC	Pseudomonas aeruginosa	PAC81B	GCF_004373015.1
NZ_RWRB01000028.1	22748	24877	-	WP_023082747.1	DNA recombination protein RmuC	Pseudomonas aeruginosa	PAC81A	GCF_004373645.1
NZ_RWTT01000029.1	22748	24877	-	WP_023082747.1	DNA recombination protein RmuC	Pseudomonas aeruginosa	320S290711BSL_PA2	GCF_004374275.1
NZ_RWTU01000020.1	63611	65740	-	WP_023082747.1	DNA recombination protein RmuC	Pseudomonas aeruginosa	320S290711BSL_PA1	GCF_004374615.1
NZ_RWVJ01000006.1	366185	368314	-	WP_023082747.1	DNA recombination protein RmuC	Pseudomonas aeruginosa	4094345290	GCF_004378695.1
NZ_SCXE01000055.1	16343	18472	+	WP_023082747.1	DNA recombination protein RmuC	Pseudomonas aeruginosa	153	GCF_004350055.1
NZ_SCZW01000009.1	12390	14519	+	WP_023082747.1	DNA recombination protein RmuC	Pseudomonas aeruginosa	29	GCF_004351105.1
NZ_VJMS01000046.1	16155	18284	+	WP_023082747.1	DNA recombination protein RmuC	Pseudomonas aeruginosa	GO75	GCF_007051095.1
NZ_VWQM01000014.1	7056	9185	-	WP_023082747.1	DNA recombination protein RmuC	Pseudomonas aeruginosa	L14	GCF_008630045.1
NZ_VZIN01000093.1	16155	18284	+	WP_023082747.1	DNA recombination protein RmuC	Pseudomonas aeruginosa	KCJ3K20	GCF_008802505.1
NZ_WCHT01000033.1	22577	24706	-	WP_023082747.1	DNA recombination protein RmuC	Pseudomonas aeruginosa	GO35	GCF_009025555.1
NZ_WOAR01000031.1	31323	33452	+	WP_023082747.1	DNA recombination protein RmuC	Pseudomonas aeruginosa	PA176	GCF_009727405.1
NZ_WODL01000031.1	39211	41340	+	WP_023082747.1	DNA recombination protein RmuC	Pseudomonas aeruginosa	CRE153	GCF_015626675.1
NZ_CP030075.1	202192	203847	-	WP_003158586.1	DNA recombination protein RmuC	Pseudomonas aeruginosa	6762	GCF_003665495.1
NZ_FRTI01000057.1	16566	18221	+	WP_003158586.1	DNA recombination protein RmuC	Pseudomonas aeruginosa		GCF_900147405.1
NZ_FRUI01000187.1	27469	29124	-	WP_003158586.1	DNA recombination protein RmuC	Pseudomonas aeruginosa		GCF_900147665.1
NZ_FRVK01000221.1	27459	29114	-	WP_003158586.1	DNA recombination protein RmuC	Pseudomonas aeruginosa		GCF_900147945.1
NZ_FRVN01000017.1	16492	18147	+	WP_003158586.1	DNA recombination protein RmuC	Pseudomonas aeruginosa		GCF_900147965.1
NZ_JACEQI010000027.1	29995	31650	-	WP_003158586.1	DNA recombination protein RmuC	Pseudomonas aeruginosa	PAL1.14	GCF_013913275.1
NZ_JACEUY010000025.1	29995	31650	-	WP_003158586.1	DNA recombination protein RmuC	Pseudomonas aeruginosa	PAL1.67	GCF_014040825.1
NZ_JAHVMV010000027.1	29945	31600	-	WP_003158586.1	DNA recombination protein RmuC	Pseudomonas aeruginosa	HPAS1	GCF_019281835.1
NZ_JAHVNY010000029.1	29945	31600	-	WP_003158586.1	DNA recombination protein RmuC	Pseudomonas aeruginosa	PIPAS6	GCF_019281275.1
NZ_JAHVOB010000031.1	29945	31600	-	WP_003158586.1	DNA recombination protein RmuC	Pseudomonas aeruginosa	PIPAS9	GCF_019281245.1
NZ_MPUM01000018.1	16578	18233	+	WP_003158586.1	DNA recombination protein RmuC	Pseudomonas aeruginosa	CCF_715	GCF_001909645.1
NZ_MPUN01000088.1	30707	32362	-	WP_003158586.1	DNA recombination protein RmuC	Pseudomonas aeruginosa	CCF_716	GCF_001910215.1
NZ_MPUO01000003.1	16578	18233	+	WP_003158586.1	DNA recombination protein RmuC	Pseudomonas aeruginosa	CCF_776	GCF_001910305.1
NZ_MPVH01000062.1	3591	5246	-	WP_003158586.1	DNA recombination protein RmuC	Pseudomonas aeruginosa	CLB24402	GCF_001910115.1
NZ_MWYQ01000025.1	30408	32063	+	WP_003158586.1	DNA recombination protein RmuC	Pseudomonas aeruginosa	297	GCF_002312755.1
NZ_NFFE01000028.1	61602	63257	+	WP_003158586.1	DNA recombination protein RmuC	Pseudomonas aeruginosa	S829_C17_RS	GCF_002135625.1
NZ_NFFI01000019.1	30725	32380	-	WP_003158586.1	DNA recombination protein RmuC	Pseudomonas aeruginosa	S811_C17_BS	GCF_002135615.1
NZ_NFFK01000012.1	30725	32380	-	WP_003158586.1	DNA recombination protein RmuC	Pseudomonas aeruginosa	S787_C16_RS	GCF_002136375.1
NZ_NFFL01000019.1	30725	32380	-	WP_003158586.1	DNA recombination protein RmuC	Pseudomonas aeruginosa	S782_C16_RS	GCF_002135715.1
NZ_NFFM01000013.1	30725	32380	-	WP_003158586.1	DNA recombination protein RmuC	Pseudomonas aeruginosa	S769_C16_RS	GCF_002135705.1
NZ_NFFQ01000031.1	61657	63312	+	WP_003158586.1	DNA recombination protein RmuC	Pseudomonas aeruginosa	S700_C14_RS	GCF_002135765.1
NZ_NFFS01000019.1	103295	104950	+	WP_003158586.1	DNA recombination protein RmuC	Pseudomonas aeruginosa	S668_C14_BS	GCF_002135835.1
NZ_NFFT01000033.1	29944	31599	-	WP_003158586.1	DNA recombination protein RmuC	Pseudomonas aeruginosa	S658_C13_RS	GCF_002135845.1
NZ_NFGB01000039.1	29995	31650	-	WP_003158586.1	DNA recombination protein RmuC	Pseudomonas aeruginosa	S518_C10_BS	GCF_002135995.1
NZ_NFGD01000036.1	29945	31600	-	WP_003158586.1	DNA recombination protein RmuC	Pseudomonas aeruginosa	S443_C09_RS	GCF_002136015.1
NZ_NFGE01000035.1	29945	31600	-	WP_003158586.1	DNA recombination protein RmuC	Pseudomonas aeruginosa	S442_C09_BS	GCF_002136055.1
NZ_NFGF01000034.1	29894	31549	-	WP_003158586.1	DNA recombination protein RmuC	Pseudomonas aeruginosa	S440_C09_BS	GCF_002136445.1
NZ_NFGG01000034.1	16579	18234	+	WP_003158586.1	DNA recombination protein RmuC	Pseudomonas aeruginosa	S435_C09_BS	GCF_002136075.1
NZ_NFGH01000042.1	29995	31650	-	WP_003158586.1	DNA recombination protein RmuC	Pseudomonas aeruginosa	S434_C09_BS	GCF_002136065.1
NZ_NFGI01000032.1	29995	31650	-	WP_003158586.1	DNA recombination protein RmuC	Pseudomonas aeruginosa	S432_C09_RS	GCF_002136115.1
NZ_NFGJ01000043.1	29995	31650	-	WP_003158586.1	DNA recombination protein RmuC	Pseudomonas aeruginosa	S426_C09_BS	GCF_002136125.1
NZ_NFGK01000043.1	29995	31650	-	WP_003158586.1	DNA recombination protein RmuC	Pseudomonas aeruginosa	S422_C09_BS	GCF_002136135.1
NZ_NFGM01000033.1	29945	31600	-	WP_003158586.1	DNA recombination protein RmuC	Pseudomonas aeruginosa	S292_C06_RS	GCF_002136165.1
NZ_NFGN01000044.1	29995	31650	-	WP_003158586.1	DNA recombination protein RmuC	Pseudomonas aeruginosa	S252_C06_RS	GCF_002136215.1
NZ_NFGO01000013.1	30760	32415	-	WP_003158586.1	DNA recombination protein RmuC	Pseudomonas aeruginosa	S247_C06_RS	GCF_002136205.1
NZ_NFGP01000029.1	61896	63551	+	WP_003158586.1	DNA recombination protein RmuC	Pseudomonas aeruginosa	S220_C06_RS	GCF_002136495.1
NZ_NFGQ01000017.1	30760	32415	-	WP_003158586.1	DNA recombination protein RmuC	Pseudomonas aeruginosa	S143_C02_RS	GCF_002136515.1
NZ_NFGR01000019.1	30760	32415	-	WP_003158586.1	DNA recombination protein RmuC	Pseudomonas aeruginosa	S137_C02_RS	GCF_002136195.1
NZ_NIOL01000082.1	29894	31549	-	WP_003158586.1	DNA recombination protein RmuC	Pseudomonas aeruginosa	2253	GCF_002193735.1
NZ_NIOT01000006.1	29900	31555	-	WP_003158586.1	DNA recombination protein RmuC	Pseudomonas aeruginosa	2570	GCF_002193755.1
NZ_NIOY01000100.1	29945	31600	-	WP_003158586.1	DNA recombination protein RmuC	Pseudomonas aeruginosa	6007	GCF_002193845.1
NZ_NIPC01000021.1	29945	31600	-	WP_003158586.1	DNA recombination protein RmuC	Pseudomonas aeruginosa	759	GCF_002193995.1
NZ_NIPE01000054.1	24843	26498	+	WP_003158586.1	DNA recombination protein RmuC	Pseudomonas aeruginosa	829	GCF_002193835.1
NZ_NIPI01000089.1	29743	31398	-	WP_003158586.1	DNA recombination protein RmuC	Pseudomonas aeruginosa	838	GCF_002194025.1
NZ_PUEW01000008.1	30709	32364	-	WP_003158586.1	DNA recombination protein RmuC	Pseudomonas aeruginosa	8488	GCF_002964295.1
NZ_QVAT02000039.1	30687	32342	-	WP_003158586.1	DNA recombination protein RmuC	Pseudomonas aeruginosa	PABL104	GCF_003410565.2
NZ_QVBE02000038.1	30687	32342	-	WP_003158586.1	DNA recombination protein RmuC	Pseudomonas aeruginosa	PABL092	GCF_003410435.2
NZ_QVBF02000029.1	30687	32342	-	WP_003158586.1	DNA recombination protein RmuC	Pseudomonas aeruginosa	PABL091	GCF_003412365.2
NZ_QVBV02000048.1	29872	31527	-	WP_003158586.1	DNA recombination protein RmuC	Pseudomonas aeruginosa	PABL074	GCF_003411025.2
NZ_QVDJ02000007.1	30687	32342	-	WP_003158586.1	DNA recombination protein RmuC	Pseudomonas aeruginosa	PABL031	GCF_003411975.2
NZ_RXCD01000005.1	458636	460291	-	WP_003158586.1	DNA recombination protein RmuC	Pseudomonas aeruginosa	T3044	GCF_003975935.1
NZ_RXCG01000009.1	191197	192852	+	WP_003158586.1	DNA recombination protein RmuC	Pseudomonas aeruginosa	T4242	GCF_003975125.1
NZ_RXCS01000005.1	467709	469364	-	WP_003158586.1	DNA recombination protein RmuC	Pseudomonas aeruginosa	W15Dec4	GCF_003975205.1
NZ_RXDG01000006.1	16749	18404	+	WP_003158586.1	DNA recombination protein RmuC	Pseudomonas aeruginosa	AMT0047-125	GCF_003976225.1
NZ_RXDO01000021.1	17027	18682	+	WP_003158586.1	DNA recombination protein RmuC	Pseudomonas aeruginosa	AMT0005-137	GCF_003976295.1
NZ_RXDP01000021.1	17090	18745	+	WP_003158586.1	DNA recombination protein RmuC	Pseudomonas aeruginosa	AMT0005-136	GCF_003975505.1
NZ_RXDQ01000020.1	16773	18428	+	WP_003158586.1	DNA recombination protein RmuC	Pseudomonas aeruginosa	AMT0005-135	GCF_003975535.1
NZ_RXEK01000009.1	31951	33606	-	WP_003158586.1	DNA recombination protein RmuC	Pseudomonas aeruginosa	AUS158	GCF_003975735.1
NZ_RXER01000013.1	193718	195373	-	WP_003158586.1	DNA recombination protein RmuC	Pseudomonas aeruginosa	AUS139	GCF_003976465.1
NZ_RXEV01000006.1	225957	227612	+	WP_003158586.1	DNA recombination protein RmuC	Pseudomonas aeruginosa	AUS122	GCF_003976545.1
NZ_RXEZ01000013.1	30987	32642	-	WP_003158586.1	DNA recombination protein RmuC	Pseudomonas aeruginosa	AUS527	GCF_003976905.1
NZ_RXVL01000071.1	19366	21021	+	WP_003158586.1	DNA recombination protein RmuC	Pseudomonas aeruginosa	MRSN1739	GCF_003969695.1
NZ_RXVP01000004.1	58951	60606	+	WP_003158586.1	DNA recombination protein RmuC	Pseudomonas aeruginosa	MRSN16740	GCF_003969305.1
NZ_RXWO01000087.1	61529	63184	+	WP_003158586.1	DNA recombination protein RmuC	Pseudomonas aeruginosa	MRSN11536	GCF_003970615.1
NZ_NKYD01000032.1	23504	25159	+	WP_089030887.1	DNA recombination protein RmuC	Pseudomonas aeruginosa	Pae85	GCF_002216405.1
NZ_JAACJB010000009.1	42329	44458	-	WP_225011004.1	DNA recombination protein RmuC	Pseudomonas aeruginosa	NICED-PA-01	GCF_009939155.1
NZ_JAFCHF010000001.1	6519874	6522003	-	WP_225011004.1	DNA recombination protein RmuC	Pseudomonas aeruginosa	236	GCF_016836565.1
NZ_JAFCHG010000001.1	6546183	6548312	-	WP_225011004.1	DNA recombination protein RmuC	Pseudomonas aeruginosa	237	GCF_016836545.1
NZ_JAFDSZ010000004.1	265517	267646	-	WP_225011004.1	DNA recombination protein RmuC	Pseudomonas aeruginosa	KPA8	GCF_017168875.1
NZ_JAFDTA010000007.1	164269	166398	-	WP_225011004.1	DNA recombination protein RmuC	Pseudomonas aeruginosa	KPA7	GCF_017168835.1
NZ_JAFKDO010000016.1	39878	42007	-	WP_225011004.1	DNA recombination protein RmuC	Pseudomonas aeruginosa	15964	GCF_017838075.1
NZ_JAFKDP010000011.1	142262	144391	+	WP_225011004.1	DNA recombination protein RmuC	Pseudomonas aeruginosa	15966	GCF_017838135.1
NZ_JAIPTG010000004.1	235322	237451	+	WP_225011004.1	DNA recombination protein RmuC	Pseudomonas aeruginosa	KPA7	GCF_020180025.1
NZ_JAIPTL010000003.1	234293	236422	+	WP_225011004.1	DNA recombination protein RmuC	Pseudomonas aeruginosa	KPA8	GCF_020179915.1
NZ_JAJPNX010000004.1	257656	259785	+	WP_225011004.1	DNA recombination protein RmuC	Pseudomonas aeruginosa	294/1	GCF_022556155.1
NZ_LLTV01000023.1	364926	367055	-	WP_225011004.1	DNA recombination protein RmuC	Pseudomonas aeruginosa	WH-SGI-V-07263	GCF_001453015.1
NZ_NSTV01000003.1	257871	260000	+	WP_225011004.1	DNA recombination protein RmuC	Pseudomonas aeruginosa	CPHL10662	GCF_003836605.1
NZ_CAADNT010001122.1	225	1847	-	WP_244245074.1	DNA recombination protein RmuC	Pseudomonas aeruginosa		GCF_900708035.1
NZ_WUAD01000037.1	16158	18287	+	WP_242554464.1	DNA recombination protein RmuC	Pseudomonas aeruginosa	Ps25	GCF_022696005.1
NZ_JAAQWT010000001.1	322041	323897	+	WP_169991116.1	DNA recombination protein RmuC	Pseudomonas sp. WS 5086	WS 5086	GCF_012985665.1
NZ_JAAQWU010000001.1	321950	323806	+	WP_169991116.1	DNA recombination protein RmuC	Pseudomonas sp. WS 5027	WS 5027	GCF_012985695.1
NZ_JAEKCO010000004.1	228027	229883	-	WP_169991116.1	DNA recombination protein RmuC	Pseudomonas carnis	MF7452	GCF_016405215.1
NZ_CAADQH010001080.1	1702	3791	-	WP_244260776.1	DNA recombination protein RmuC	Pseudomonas aeruginosa		GCF_900708685.1
NZ_NRGG01000081.1	1	1152	-	WP_142990457.1	DNA recombination protein RmuC	Pseudomonas aeruginosa	env135	GCF_002332015.1
NZ_NSOJ01000003.1	366293	368416	-	WP_236081858.1	DNA recombination protein RmuC	Pseudomonas aeruginosa	JYH12	GCF_003834285.1
NZ_JAGFDP010000033.1	60895	63024	-	WP_236079675.1	DNA recombination protein RmuC	Pseudomonas aeruginosa	15986	GCF_017582685.1
NZ_JAGFEJ010000032.1	60896	63025	-	WP_236079675.1	DNA recombination protein RmuC	Pseudomonas aeruginosa	16018	GCF_017582385.1
NZ_NSUE01000020.1	106568	108697	+	WP_236079675.1	DNA recombination protein RmuC	Pseudomonas aeruginosa	IDEXX_Canine8	GCF_003836705.1
NZ_FRLK01000010.1	82117	84249	-	WP_244539034.1	DNA recombination protein RmuC	Pseudomonas aeruginosa		GCF_900145355.1
NZ_FRLL01000102.1	73345	75477	-	WP_244539034.1	DNA recombination protein RmuC	Pseudomonas aeruginosa		GCF_900145375.1
NZ_FRLP01000008.1	47857	49989	+	WP_244539034.1	DNA recombination protein RmuC	Pseudomonas aeruginosa		GCF_900145365.1
NZ_JACYMY010000003.1	324172	326301	-	WP_244651912.1	DNA recombination protein RmuC	Pseudomonas viridiflava	CFBP8799	GCF_014839005.1
NZ_UTJT01000126.1	448355	450211	-	WP_122603527.1	DNA recombination protein RmuC	Pseudomonas viridiflava		GCF_900582885.1
NZ_UULR01000106.1	164258	166114	+	WP_122603527.1	DNA recombination protein RmuC	Pseudomonas viridiflava		GCF_900590165.1
NZ_UULY01000079.1	448306	450162	-	WP_122603527.1	DNA recombination protein RmuC	Pseudomonas viridiflava		GCF_900590205.1
NZ_UVUI01000071.1	448355	450211	-	WP_122603527.1	DNA recombination protein RmuC	Pseudomonas viridiflava		GCF_900599145.1
NZ_UWHH01000510.1	448355	450211	-	WP_122603527.1	DNA recombination protein RmuC	Pseudomonas viridiflava		GCF_900602525.1
NZ_RXWE01000130.1	27564	29219	+	WP_126622994.1	DNA recombination protein RmuC	Pseudomonas aeruginosa	MRSN1356	GCF_003969825.1
NZ_JAFIBL010000001.1	1284278	1286134	+	WP_209995266.1	DNA recombination protein RmuC	Pseudomonas sp. PvP028	PvP028	GCF_017832255.1
NZ_ATSU01000087.1	14546	16402	-	WP_046266589.1	DNA recombination protein RmuC	Pseudomonas syringae pv. syringae CRAFRU11	CRAFRU11	GCF_000972155.1
NZ_BCBP01000058.1	39979	41637	+	WP_070096661.1	DNA recombination protein RmuC	Pseudomonas sp. NBRC 111139	NBRC 111139	GCF_001753955.1
NZ_LLWH01000162.1	15849	17978	-	WP_241492828.1	DNA recombination protein RmuC	Pseudomonas endophytica	BSTT44	GCF_001411475.1
NZ_JAHPJG010000031.1	40043	41899	+	WP_226489315.1	DNA recombination protein RmuC	Pseudomonas sp. B20	B20	GCF_020515755.1
NZ_CDAZ01000013.1	284218	285873	+	WP_016851949.1	DNA recombination protein RmuC	Pseudomonas aeruginosa	MH19	GCF_001051345.1
NZ_CP046403.1	5297276	5298931	-	WP_016851949.1	DNA recombination protein RmuC	Pseudomonas aeruginosa	SE5369	GCF_013393685.1
NZ_CP056100.1	5112524	5114179	-	WP_016851949.1	DNA recombination protein RmuC	Pseudomonas aeruginosa	PABCH01	GCF_013375915.1
NZ_CP064403.1	4778884	4780539	-	WP_016851949.1	DNA recombination protein RmuC	Pseudomonas aeruginosa	WTJH12	GCF_019857365.1
NZ_CP080280.1	1657092	1658747	+	WP_016851949.1	DNA recombination protein RmuC	Pseudomonas aeruginosa	UNC_PaerCF20	GCF_019434075.1
NZ_FRLV01000085.1	16491	18146	+	WP_016851949.1	DNA recombination protein RmuC	Pseudomonas aeruginosa		GCF_900145455.1
NZ_FRLW01000050.1	171116	172771	-	WP_016851949.1	DNA recombination protein RmuC	Pseudomonas aeruginosa		GCF_900145465.1
NZ_FRLY01000028.1	138985	140640	+	WP_016851949.1	DNA recombination protein RmuC	Pseudomonas aeruginosa		GCF_900145475.1
NZ_FRNN01000209.1	16500	18155	+	WP_016851949.1	DNA recombination protein RmuC	Pseudomonas aeruginosa		GCF_900145895.1
NZ_FRNP01000086.1	16498	18153	+	WP_016851949.1	DNA recombination protein RmuC	Pseudomonas aeruginosa		GCF_900145915.1
NZ_FRNQ01000038.1	16496	18151	+	WP_016851949.1	DNA recombination protein RmuC	Pseudomonas aeruginosa		GCF_900145925.1
NZ_FRNS01000115.1	16552	18207	+	WP_016851949.1	DNA recombination protein RmuC	Pseudomonas aeruginosa		GCF_900145945.1
NZ_FRNT01000104.1	22387	24042	-	WP_016851949.1	DNA recombination protein RmuC	Pseudomonas aeruginosa		GCF_900145955.1
NZ_FRNU01000074.1	22377	24032	-	WP_016851949.1	DNA recombination protein RmuC	Pseudomonas aeruginosa		GCF_900145965.1
NZ_FRVB01000066.1	16554	18209	+	WP_016851949.1	DNA recombination protein RmuC	Pseudomonas aeruginosa		GCF_900147865.1
NZ_JACEPF010000035.1	16632	18287	+	WP_016851949.1	DNA recombination protein RmuC	Pseudomonas aeruginosa	PAL1.49	GCF_013912725.1
NZ_JACEPW010000031.1	16629	18284	+	WP_016851949.1	DNA recombination protein RmuC	Pseudomonas aeruginosa	PAL1.29	GCF_013913035.1
NZ_JACEQD010000033.1	16632	18287	+	WP_016851949.1	DNA recombination protein RmuC	Pseudomonas aeruginosa	PAL1.21	GCF_013913185.1
NZ_JAHVNW010000007.1	262728	264383	+	WP_016851949.1	DNA recombination protein RmuC	Pseudomonas aeruginosa	PIPAS4	GCF_019281355.1
NZ_JAHYBH010000044.1	39452	41107	+	WP_016851949.1	DNA recombination protein RmuC	Pseudomonas aeruginosa	CriePir58	GCF_019430485.1
NZ_KV792814.1	16522	18177	+	WP_016851949.1	DNA recombination protein RmuC	Pseudomonas sp. HMSC16B01	HMSC16B01	GCF_001808305.1
NZ_KV798798.1	16609	18264	+	WP_016851949.1	DNA recombination protein RmuC	Pseudomonas sp. HMSC058C05	HMSC058C05	GCF_001809775.1
NZ_LSQF01000021.1	22577	24232	-	WP_016851949.1	DNA recombination protein RmuC	Pseudomonas aeruginosa	PA_CI	GCF_003585285.1
NZ_LSQG01000024.1	22577	24232	-	WP_016851949.1	DNA recombination protein RmuC	Pseudomonas aeruginosa	PA_27853	GCF_003585045.1
NZ_MTGC01000044.1	16777	18432	+	WP_016851949.1	DNA recombination protein RmuC	Pseudomonas aeruginosa	ATCC 27853	GCF_001997195.1
NZ_MWYI01000030.1	22658	24313	-	WP_016851949.1	DNA recombination protein RmuC	Pseudomonas aeruginosa	392	GCF_002312405.1
NZ_NFFV01000031.1	44719	46374	+	WP_016851949.1	DNA recombination protein RmuC	Pseudomonas aeruginosa	S626_C13_RS	GCF_002135885.1
NZ_NINR01000054.1	19600	21255	-	WP_016851949.1	DNA recombination protein RmuC	Pseudomonas aeruginosa	FFUP_PS_144	GCF_002188535.1
NZ_NINU01000017.1	94491	96146	-	WP_016851949.1	DNA recombination protein RmuC	Pseudomonas aeruginosa	FFUP_PS_35	GCF_002188585.1
NZ_NIOQ01000044.1	16582	18237	+	WP_016851949.1	DNA recombination protein RmuC	Pseudomonas aeruginosa	2330	GCF_002193675.1
NZ_NIOU01000008.1	16582	18237	+	WP_016851949.1	DNA recombination protein RmuC	Pseudomonas aeruginosa	2623	GCF_002193765.1
NZ_NIPF01000119.1	3177	4832	-	WP_016851949.1	DNA recombination protein RmuC	Pseudomonas aeruginosa	833	GCF_002193905.1
NZ_NIPH01000005.1	20583	22238	-	WP_016851949.1	DNA recombination protein RmuC	Pseudomonas aeruginosa	837	GCF_002194055.1
NZ_NRAZ01000032.1	7224	8879	-	WP_016851949.1	DNA recombination protein RmuC	Pseudomonas aeruginosa	env102	GCF_002330355.1
NZ_NRBK01000045.1	16629	18284	+	WP_016851949.1	DNA recombination protein RmuC	Pseudomonas aeruginosa	env043	GCF_002330875.1
NZ_NRBP01000045.1	16632	18287	+	WP_016851949.1	DNA recombination protein RmuC	Pseudomonas aeruginosa	env091	GCF_002330925.1
NZ_NRET01000003.1	16557	18212	+	WP_016851949.1	DNA recombination protein RmuC	Pseudomonas aeruginosa	SJU-W20_2	GCF_002285375.1
NZ_NREU01000003.1	16557	18212	+	WP_016851949.1	DNA recombination protein RmuC	Pseudomonas aeruginosa	SJU-W20_1	GCF_002329735.1
NZ_QHCK01000002.1	1943020	1944675	-	WP_016851949.1	DNA recombination protein RmuC	Pseudomonas aeruginosa	AR_0447	GCF_003260415.1
NZ_QVBZ02000059.1	14984	16639	-	WP_016851949.1	DNA recombination protein RmuC	Pseudomonas aeruginosa	PABL070	GCF_003411265.2
NZ_QVCL02000052.1	22390	24045	-	WP_016851949.1	DNA recombination protein RmuC	Pseudomonas aeruginosa	PABL058	GCF_003410785.2
NZ_QVDA02000093.1	16557	18212	+	WP_016851949.1	DNA recombination protein RmuC	Pseudomonas aeruginosa	PABL042	GCF_003411235.2
NZ_QVDG02000114.1	16557	18212	+	WP_016851949.1	DNA recombination protein RmuC	Pseudomonas aeruginosa	PABL035	GCF_003411895.2
NZ_RXAH01000037.1	22692	24347	-	WP_016851949.1	DNA recombination protein RmuC	Pseudomonas aeruginosa	HCF336	GCF_003974025.1
NZ_RXCR01000026.1	20502	22157	-	WP_016851949.1	DNA recombination protein RmuC	Pseudomonas aeruginosa	W15Okt31	GCF_003976065.1
NZ_RXDT01000033.1	22748	24403	-	WP_016851949.1	DNA recombination protein RmuC	Pseudomonas aeruginosa	AUS456	GCF_003976335.1
NZ_RXDU01000028.1	22748	24403	-	WP_016851949.1	DNA recombination protein RmuC	Pseudomonas aeruginosa	AUS455	GCF_003976365.1
NZ_RXDV01000030.1	22748	24403	-	WP_016851949.1	DNA recombination protein RmuC	Pseudomonas aeruginosa	AUS074	GCF_003976375.1
NZ_RXEP01000001.1	295847	297502	+	WP_016851949.1	DNA recombination protein RmuC	Pseudomonas aeruginosa	AUS141	GCF_003976805.1
NZ_RXEX01000005.1	139255	140910	+	WP_016851949.1	DNA recombination protein RmuC	Pseudomonas aeruginosa	AUS523	GCF_003976585.1
NZ_RXUR01000069.1	16502	18157	+	WP_016851949.1	DNA recombination protein RmuC	Pseudomonas aeruginosa	MRSN2144	GCF_003977935.1
NZ_CP049044.1	568584	570440	-	WP_048352290.1	DNA recombination protein RmuC	Pseudomonas psychrophila	KM02	GCF_011040435.1
NZ_JYKZ01000009.1	159494	161350	-	WP_048352290.1	DNA recombination protein RmuC	Pseudomonas psychrophila	DSM 17535	GCF_001043005.1
NZ_LT629795.1	568572	570428	-	WP_048352290.1	DNA recombination protein RmuC	Pseudomonas psychrophila	LMG 24276	GCF_900106105.1
NZ_VZPR01000010.1	23183	25039	+	WP_048352290.1	DNA recombination protein RmuC	Pseudomonas psychrophila	CCUG 53877	GCF_008801485.1
NZ_PJBC01000004.1	369218	371074	-	WP_101157028.1	DNA recombination protein RmuC	Pseudomonas sp. Choline-02u-1	Choline-02u-1	GCF_002836515.1
NZ_RACN01000026.1	6043	7709	+	WP_162953562.1	DNA recombination protein RmuC	Pseudomonas aeruginosa	ENV-203	GCF_003630665.1
NZ_JAELYA010000008.1	153401	155530	+	WP_236032886.1	DNA recombination protein RmuC	Pseudomonas schmalbachii	Milli4	GCF_017589465.1
NZ_CABVHI010000071.1	11744	13600	-	WP_150634623.1	DNA recombination protein RmuC	Pseudomonas fluorescens		GCF_902497665.1
NZ_BQII01000001.1	89434	91566	-	WP_230064411.1	DNA recombination protein RmuC	Pseudomonas putida	BML-PP041	GCF_021602445.1
NZ_CP087160.1	3787137	3789269	-	WP_230064411.1	DNA recombination protein RmuC	Pseudomonas sp. CIP-10	CIP-10	GCF_020911845.1
NZ_CABVIG010000012.1	216728	218890	+	WP_150743101.1	DNA recombination protein RmuC	Pseudomonas fluorescens		GCF_902498145.1
NZ_JUGV01000001.1	6298355	6300484	+	WP_236693126.1	DNA recombination protein RmuC	Pseudomonas sp. 11/12A	11/12A	GCF_000800055.1
NZ_JALDTP010000001.1	320335	322464	-	WP_245097862.1	DNA recombination protein RmuC	Pseudomonas viridiflava	A2M176	GCF_022936465.1
NZ_FNEC01000040.1	22756	24885	-	WP_244161003.1	DNA recombination protein RmuC	Pseudomonas delhiensis	CCM 7361	GCF_900099945.1
NZ_FZPC01000007.1	182298	184427	-	WP_244161003.1	DNA recombination protein RmuC	Pseudomonas delhiensis	RLD-1	GCF_900187975.1
NZ_BQIK01000037.1	60326	62215	+	WP_236225530.1	DNA recombination protein RmuC	Pseudomonas pseudonitroreducens	BML-PP043	GCF_021602485.1
NZ_RXAB01000005.1	423284	425173	-	WP_128723345.1	DNA recombination protein RmuC	Pseudomonas aeruginosa	BJ4	GCF_003973915.1
NZ_NREV01000026.1	49059	50948	-	WP_096219672.1	DNA recombination protein RmuC	Pseudomonas aeruginosa	SJU-W4_3	GCF_002516415.1
NZ_NREW01000026.1	48729	50618	-	WP_096219672.1	DNA recombination protein RmuC	Pseudomonas aeruginosa	SJU-W4_2	GCF_002330075.1
NZ_NREX01000024.1	49059	50948	-	WP_096219672.1	DNA recombination protein RmuC	Pseudomonas aeruginosa	SJU-W4_1	GCF_002330095.1
NZ_SDAG01000015.1	26954	28843	+	WP_096219672.1	DNA recombination protein RmuC	Pseudomonas aeruginosa	17	GCF_004351195.1
NZ_JAJDRY010000006.1	303489	305378	-	WP_128733028.1	DNA recombination protein RmuC	Pseudomonas aeruginosa	M0050	GCF_020640275.1
NZ_NSYW01000007.1	6197	8086	+	WP_128733028.1	DNA recombination protein RmuC	Pseudomonas aeruginosa	AUS083	GCF_003839685.1
NZ_FROE01000007.1	98082	99971	-	WP_052155672.1	DNA recombination protein RmuC	Pseudomonas aeruginosa		GCF_900146065.1
NZ_FROF01000051.1	26478	28367	+	WP_052155672.1	DNA recombination protein RmuC	Pseudomonas aeruginosa		GCF_900146075.1
NZ_FROG01000086.1	98073	99962	-	WP_052155672.1	DNA recombination protein RmuC	Pseudomonas aeruginosa		GCF_900146085.1
NZ_FROH01000047.1	98080	99969	-	WP_052155672.1	DNA recombination protein RmuC	Pseudomonas aeruginosa		GCF_900146095.1
NZ_FROI01000077.1	26478	28367	+	WP_052155672.1	DNA recombination protein RmuC	Pseudomonas aeruginosa		GCF_900146115.1
NZ_FROJ01000120.1	26482	28371	+	WP_052155672.1	DNA recombination protein RmuC	Pseudomonas aeruginosa		GCF_900146105.1
NZ_FROK01000067.1	26476	28365	+	WP_052155672.1	DNA recombination protein RmuC	Pseudomonas aeruginosa		GCF_900146125.1
NZ_FROL01000042.1	98082	99971	-	WP_052155672.1	DNA recombination protein RmuC	Pseudomonas aeruginosa		GCF_900146135.1
NZ_FROM01000051.1	98089	99978	-	WP_052155672.1	DNA recombination protein RmuC	Pseudomonas aeruginosa		GCF_900146155.1
NZ_FRON01000128.1	26339	28228	+	WP_052155672.1	DNA recombination protein RmuC	Pseudomonas aeruginosa		GCF_900146145.1
NZ_FROO01000053.1	98074	99963	-	WP_052155672.1	DNA recombination protein RmuC	Pseudomonas aeruginosa		GCF_900146185.1
NZ_FROP01000047.1	26480	28369	+	WP_052155672.1	DNA recombination protein RmuC	Pseudomonas aeruginosa		GCF_900146165.1
NZ_FROQ01000131.1	26337	28226	+	WP_052155672.1	DNA recombination protein RmuC	Pseudomonas aeruginosa		GCF_900146175.1
NZ_FROR01000058.1	26565	28454	+	WP_052155672.1	DNA recombination protein RmuC	Pseudomonas aeruginosa		GCF_900146195.1
NZ_FROS01000021.1	98080	99969	-	WP_052155672.1	DNA recombination protein RmuC	Pseudomonas aeruginosa		GCF_900146225.1
NZ_FROT01000088.1	26478	28367	+	WP_052155672.1	DNA recombination protein RmuC	Pseudomonas aeruginosa		GCF_900146215.1
NZ_FROU01000007.1	26480	28369	+	WP_052155672.1	DNA recombination protein RmuC	Pseudomonas aeruginosa		GCF_900146205.1
NZ_FRQA01000072.1	415266	417155	-	WP_052155672.1	DNA recombination protein RmuC	Pseudomonas aeruginosa		GCF_900146545.1
NZ_FRQB01000071.1	415594	417483	-	WP_052155672.1	DNA recombination protein RmuC	Pseudomonas aeruginosa		GCF_900146555.1
NZ_FRQC01000080.1	89539	91428	-	WP_052155672.1	DNA recombination protein RmuC	Pseudomonas aeruginosa		GCF_900146565.1
NZ_FRQE01000011.1	89545	91434	-	WP_052155672.1	DNA recombination protein RmuC	Pseudomonas aeruginosa		GCF_900146605.1
NZ_JABUGQ010000022.1	46684	48573	-	WP_052155672.1	DNA recombination protein RmuC	Pseudomonas aeruginosa	LILL04	GCF_013328595.1
NZ_JACEOZ010000027.1	26640	28529	+	WP_052155672.1	DNA recombination protein RmuC	Pseudomonas aeruginosa	PAL1.55	GCF_013912585.1
NZ_JACEQM010000024.1	26553	28442	+	WP_052155672.1	DNA recombination protein RmuC	Pseudomonas aeruginosa	PAL1.10	GCF_013913365.1
NZ_JACEQN010000024.1	26640	28529	+	WP_052155672.1	DNA recombination protein RmuC	Pseudomonas aeruginosa	PAL1.9	GCF_013913385.1
NZ_JACEQR010000026.1	46689	48578	-	WP_052155672.1	DNA recombination protein RmuC	Pseudomonas aeruginosa	PAL1.5	GCF_013913465.1
NZ_JACEQT010000028.1	46688	48577	-	WP_052155672.1	DNA recombination protein RmuC	Pseudomonas aeruginosa	PAL1.3	GCF_013913495.1
NZ_JAGMWO010000001.1	537539	539428	+	WP_052155672.1	DNA recombination protein RmuC	Pseudomonas aeruginosa	196337	GCF_019022585.1
NZ_JAJDQQ010000026.1	49263	51152	-	WP_052155672.1	DNA recombination protein RmuC	Pseudomonas aeruginosa	M0071	GCF_020640175.1
NZ_JAKMHB010000050.1	10658	12547	+	WP_052155672.1	DNA recombination protein RmuC	Pseudomonas aeruginosa	Pae9047-Lar	GCF_022015875.1
NZ_JTMC01000010.1	46683	48572	-	WP_052155672.1	DNA recombination protein RmuC	Pseudomonas aeruginosa	AZPAE15070	GCF_000793485.1
NZ_JTSV01000009.1	46683	48572	-	WP_052155672.1	DNA recombination protein RmuC	Pseudomonas aeruginosa	AZPAE14893	GCF_000790905.1
NZ_JTVK01000059.1	27613	29502	+	WP_052155672.1	DNA recombination protein RmuC	Pseudomonas aeruginosa	AZPAE14824	GCF_000795305.1
NZ_NRBI01000029.1	26640	28529	+	WP_052155672.1	DNA recombination protein RmuC	Pseudomonas aeruginosa	env050	GCF_002330835.1
NZ_NRGM01000031.1	26553	28442	+	WP_052155672.1	DNA recombination protein RmuC	Pseudomonas aeruginosa	env051b	GCF_002332165.1
NZ_NSQO01000004.1	424178	426067	-	WP_052155672.1	DNA recombination protein RmuC	Pseudomonas aeruginosa	D1	GCF_003834985.1
NZ_NSQU01000005.1	427178	429067	-	WP_052155672.1	DNA recombination protein RmuC	Pseudomonas aeruginosa	020MIC	GCF_003835095.1
NZ_NTAT01000007.1	427349	429238	-	WP_052155672.1	DNA recombination protein RmuC	Pseudomonas aeruginosa	PA-W18	GCF_003841645.1
NZ_RACM01000018.1	40900	42789	-	WP_052155672.1	DNA recombination protein RmuC	Pseudomonas aeruginosa	HUM-252	GCF_003630695.1
NZ_RACO01000032.1	46689	48578	-	WP_052155672.1	DNA recombination protein RmuC	Pseudomonas aeruginosa	VET-21	GCF_003630635.1
NZ_RXDF01000006.1	365158	367047	-	WP_052155672.1	DNA recombination protein RmuC	Pseudomonas aeruginosa	AMT0047-2	GCF_003975405.1
NZ_SCXA01000029.1	46683	48572	-	WP_052155672.1	DNA recombination protein RmuC	Pseudomonas aeruginosa	157	GCF_004349995.1
NZ_WODV01000036.1	46668	48557	-	WP_052155672.1	DNA recombination protein RmuC	Pseudomonas aeruginosa	NEF156	GCF_015626845.1
NZ_BATI01000005.1	223789	225447	-	WP_043216217.1	DNA recombination protein RmuC	Pseudomonas alcaligenes NBRC 14159	NBRC 14159	GCF_000467105.1
NZ_UGUP01000002.1	1654480	1656138	+	WP_043216217.1	DNA recombination protein RmuC	Pseudomonas alcaligenes	NCTC10367	GCF_900455475.1
NZ_NTGC01000004.1	1146863	1148992	-	WP_241973209.1	DNA recombination protein RmuC	Pseudomonas aeruginosa	ER06896	GCF_003703685.1
NZ_NTGD01000004.1	845394	847523	-	WP_241973209.1	DNA recombination protein RmuC	Pseudomonas aeruginosa	PS00100	GCF_003703855.1
NZ_CAADNQ010000019.1	458	2587	-	WP_244251134.1	DNA recombination protein RmuC	Pseudomonas aeruginosa		GCF_900708005.1
NZ_CABIPC010000038.1	14187	16316	+	WP_016253785.1	DNA recombination protein RmuC	Pseudomonas aeruginosa		GCF_902202855.1
NZ_CP014158.1	438953	441082	+	WP_016253785.1	DNA recombination protein RmuC	Pseudomonas citronellolis	P3B5	GCF_001586155.1
NZ_CP022478.1	3775344	3777473	-	WP_016253785.1	DNA recombination protein RmuC	Pseudomonas aeruginosa	LW	GCF_004010895.1
NZ_JAGFPC010000040.1	27535	29664	-	WP_016253785.1	DNA recombination protein RmuC	Pseudomonas aeruginosa	PAH19	GCF_018457105.1
NZ_KE137323.1	4940941	4943070	-	WP_016253785.1	DNA recombination protein RmuC	Pseudomonas aeruginosa PAK	PAK	GCF_000408865.1
NZ_LLPN01000082.1	14279	16408	+	WP_016253785.1	DNA recombination protein RmuC	Pseudomonas aeruginosa	WH-SGI-V-07426	GCF_001451505.1
NZ_LR657304.1	4701053	4703182	-	WP_016253785.1	DNA recombination protein RmuC	Pseudomonas aeruginosa PAK	PAK	GCF_902172305.2
NZ_MCMY01000005.1	451048	453177	-	WP_016253785.1	DNA recombination protein RmuC	Pseudomonas aeruginosa	55AA	GCF_003698385.1
NZ_QFTI01000043.1	14188	16317	+	WP_016253785.1	DNA recombination protein RmuC	Pseudomonas aeruginosa	AUH-PA120	GCF_003397525.1
NZ_VMNY01000043.1	14188	16317	+	WP_016253785.1	DNA recombination protein RmuC	Pseudomonas aeruginosa	PA120	GCF_009765195.1
NZ_AOIH01000011.1	29818	31947	-	WP_223716152.1	DNA recombination protein RmuC	Pseudomonas aeruginosa PA21_ST175	PA21_ST175	GCF_000342145.1
NZ_CAADKC010000056.1	29846	31975	-	WP_223716152.1	DNA recombination protein RmuC	Pseudomonas aeruginosa		GCF_900707075.1
NZ_CAADKR010000486.1	6014	8143	+	WP_223716152.1	DNA recombination protein RmuC	Pseudomonas aeruginosa		GCF_900707265.1
NZ_CAADKV010000004.1	7070	9199	-	WP_223716152.1	DNA recombination protein RmuC	Pseudomonas aeruginosa		GCF_900707285.1
NZ_CAADLF010000762.1	4871	7000	+	WP_223716152.1	DNA recombination protein RmuC	Pseudomonas aeruginosa		GCF_900707375.1
NZ_CAADLM010000625.1	2623	4752	+	WP_223716152.1	DNA recombination protein RmuC	Pseudomonas aeruginosa		GCF_900707445.1
NZ_CAADLV010000369.1	29846	31975	-	WP_223716152.1	DNA recombination protein RmuC	Pseudomonas aeruginosa		GCF_900707535.1
NZ_CAADLY010000360.1	5815	7944	-	WP_223716152.1	DNA recombination protein RmuC	Pseudomonas aeruginosa		GCF_900707565.1
NZ_CAADME010000022.1	16419	18548	-	WP_223716152.1	DNA recombination protein RmuC	Pseudomonas aeruginosa		GCF_900707635.1
NZ_CAADMF010000190.1	16007	18136	+	WP_223716152.1	DNA recombination protein RmuC	Pseudomonas aeruginosa		GCF_900707625.1
NZ_CAADMH010000625.1	4513	6642	-	WP_223716152.1	DNA recombination protein RmuC	Pseudomonas aeruginosa		GCF_900707655.1
NZ_CAADMK010000047.1	2623	4752	+	WP_223716152.1	DNA recombination protein RmuC	Pseudomonas aeruginosa		GCF_900707685.1
NZ_CAADML010000511.1	16007	18136	+	WP_223716152.1	DNA recombination protein RmuC	Pseudomonas aeruginosa		GCF_900707705.1
NZ_CAADMN010000055.1	29846	31975	-	WP_223716152.1	DNA recombination protein RmuC	Pseudomonas aeruginosa		GCF_900707715.1
NZ_CAADMQ010000465.1	5505	7634	+	WP_223716152.1	DNA recombination protein RmuC	Pseudomonas aeruginosa		GCF_900707725.1
NZ_CAADMR010000062.1	7030	9159	-	WP_223716152.1	DNA recombination protein RmuC	Pseudomonas aeruginosa		GCF_900707755.1
NZ_CAADMT010000027.1	23549	25678	-	WP_223716152.1	DNA recombination protein RmuC	Pseudomonas aeruginosa		GCF_900707775.1
NZ_CAADMZ010000105.1	29446	31575	-	WP_223716152.1	DNA recombination protein RmuC	Pseudomonas aeruginosa		GCF_900707825.1
NZ_CAADNA010000470.1	5907	8036	-	WP_223716152.1	DNA recombination protein RmuC	Pseudomonas aeruginosa		GCF_900707855.1
NZ_CAADNG010000112.1	16007	18136	+	WP_223716152.1	DNA recombination protein RmuC	Pseudomonas aeruginosa		GCF_900707925.1
NZ_CAADNJ010000506.1	4748	6877	-	WP_223716152.1	DNA recombination protein RmuC	Pseudomonas aeruginosa		GCF_900707945.1
NZ_CAADNN010000268.1	1918	4047	-	WP_223716152.1	DNA recombination protein RmuC	Pseudomonas aeruginosa		GCF_900707985.1
NZ_CAADNP010000004.1	29846	31975	-	WP_223716152.1	DNA recombination protein RmuC	Pseudomonas aeruginosa		GCF_900708015.1
NZ_CAADOB010000046.1	12925	15054	+	WP_223716152.1	DNA recombination protein RmuC	Pseudomonas aeruginosa		GCF_900708115.1
NZ_CAADOC010000208.1	16007	18136	+	WP_223716152.1	DNA recombination protein RmuC	Pseudomonas aeruginosa		GCF_900708145.1
NZ_CAADOE010000139.1	24859	26988	-	WP_223716152.1	DNA recombination protein RmuC	Pseudomonas aeruginosa		GCF_900708135.1
NZ_CAADOG010000186.1	12511	14640	+	WP_223716152.1	DNA recombination protein RmuC	Pseudomonas aeruginosa		GCF_900708165.1
NZ_CAADPC010000561.1	365	2494	+	WP_223716152.1	DNA recombination protein RmuC	Pseudomonas aeruginosa		GCF_900708385.1
NZ_CAADPJ010000144.1	6388	8517	+	WP_223716152.1	DNA recombination protein RmuC	Pseudomonas aeruginosa		GCF_900708455.1
NZ_CAADPL010000034.1	16007	18136	+	WP_223716152.1	DNA recombination protein RmuC	Pseudomonas aeruginosa		GCF_900708465.1
NZ_CAADPP010000243.1	28528	30657	-	WP_223716152.1	DNA recombination protein RmuC	Pseudomonas aeruginosa		GCF_900708505.1
NZ_CAADPS010000103.1	12925	15054	+	WP_223716152.1	DNA recombination protein RmuC	Pseudomonas aeruginosa		GCF_900708555.1
NZ_CAADPU010000026.1	12925	15054	+	WP_223716152.1	DNA recombination protein RmuC	Pseudomonas aeruginosa		GCF_900708575.1
NZ_CAADQI010000128.1	337	2466	-	WP_223716152.1	DNA recombination protein RmuC	Pseudomonas aeruginosa		GCF_900708725.1
NZ_CAADQK010000065.1	29846	31975	-	WP_223716152.1	DNA recombination protein RmuC	Pseudomonas aeruginosa		GCF_900708745.1
NZ_CAADQP010000345.1	16007	18136	+	WP_223716152.1	DNA recombination protein RmuC	Pseudomonas aeruginosa		GCF_900708775.1
NZ_CAADQR010000194.1	9781	11910	+	WP_223716152.1	DNA recombination protein RmuC	Pseudomonas aeruginosa		GCF_900708795.1
NZ_CAADQS010000030.1	28489	30618	-	WP_223716152.1	DNA recombination protein RmuC	Pseudomonas aeruginosa		GCF_900708805.1
NZ_CP008856.2	4728405	4730534	-	WP_223716152.1	DNA recombination protein RmuC	Pseudomonas aeruginosa	F23197	GCF_001516245.2
NZ_CP008860.2	4777384	4779513	-	WP_223716152.1	DNA recombination protein RmuC	Pseudomonas aeruginosa	H27930	GCF_001516325.2
NZ_CP016214.1	1528108	1530237	-	WP_223716152.1	DNA recombination protein RmuC	Pseudomonas aeruginosa	PA121617	GCF_001679685.1
NZ_CP034354.1	1204528	1206657	-	WP_223716152.1	DNA recombination protein RmuC	Pseudomonas aeruginosa	IMP-13	GCF_003950015.1
NZ_CP045002.1	4879803	4881932	-	WP_223716152.1	DNA recombination protein RmuC	Pseudomonas aeruginosa	PAG5	GCF_011106815.1
NZ_CP045916.1	4966244	4968373	-	WP_223716152.1	DNA recombination protein RmuC	Pseudomonas aeruginosa	CF39S	GCF_011466835.1
NZ_CP065374.1	1747645	1749774	-	WP_223716152.1	DNA recombination protein RmuC	Pseudomonas aeruginosa	PAG7	GCF_018141565.1
NZ_CP065947.1	3879314	3881443	+	WP_223716152.1	DNA recombination protein RmuC	Pseudomonas aeruginosa	PAS6	GCF_018141625.1
NZ_CP065948.1	3518000	3520129	-	WP_223716152.1	DNA recombination protein RmuC	Pseudomonas aeruginosa	PAM68	GCF_018141645.1
NZ_CP068678.1	1774445	1776574	+	WP_223716152.1	DNA recombination protein RmuC	Pseudomonas aeruginosa	NCCP15783	GCF_021513295.1
NZ_CP089061.2	1209016	1211145	-	WP_223716152.1	DNA recombination protein RmuC	Pseudomonas aeruginosa	UNC_PaerCF41	GCF_021166255.2
NZ_CP093354.1	5092475	5094604	-	WP_223716152.1	DNA recombination protein RmuC	Pseudomonas aeruginosa	E113	GCF_022637915.1
NZ_CP097575.1	1681180	1683309	-	WP_223716152.1	DNA recombination protein RmuC	Pseudomonas aeruginosa	UNC_PaerCF25	GCF_023571485.1
NZ_CUYG01000012.1	16032	18161	+	WP_223716152.1	DNA recombination protein RmuC	Pseudomonas aeruginosa		GCF_001374335.1
NZ_FRLI01000071.1	31294	33423	-	WP_223716152.1	DNA recombination protein RmuC	Pseudomonas aeruginosa		GCF_900145285.1
NZ_FRTE01000162.1	27465	29594	-	WP_223716152.1	DNA recombination protein RmuC	Pseudomonas aeruginosa		GCF_900147375.1
NZ_FRTF01000171.1	27475	29604	-	WP_223716152.1	DNA recombination protein RmuC	Pseudomonas aeruginosa		GCF_900147395.1
NZ_FRTH01000152.1	16084	18213	+	WP_223716152.1	DNA recombination protein RmuC	Pseudomonas aeruginosa		GCF_900147385.1
NZ_JABGNR010000041.1	12871	15000	-	WP_223716152.1	DNA recombination protein RmuC	Pseudomonas aeruginosa	3736	GCF_013115465.1
NZ_JABLTW010000040.1	16105	18234	+	WP_223716152.1	DNA recombination protein RmuC	Pseudomonas aeruginosa	PASP612	GCF_013178425.1
NZ_JABLTZ010000048.1	29945	32074	-	WP_223716152.1	DNA recombination protein RmuC	Pseudomonas aeruginosa	PASP499	GCF_013178515.1
NZ_JABUGF010000032.1	12406	14535	-	WP_223716152.1	DNA recombination protein RmuC	Pseudomonas aeruginosa	ROUE19	GCF_013328355.1
NZ_JACKWR010000001.1	4608133	4610262	+	WP_223716152.1	DNA recombination protein RmuC	Pseudomonas aeruginosa	F-I-1	GCF_015732085.1
NZ_JADDMB010000005.1	213781	215910	-	WP_223716152.1	DNA recombination protein RmuC	Pseudomonas aeruginosa	PA_64	GCF_021441585.1
NZ_JAFBXZ010000034.1	29893	32022	-	WP_223716152.1	DNA recombination protein RmuC	Pseudomonas aeruginosa	PA13-04	GCF_018342015.1
NZ_JAFBYA010000033.1	16105	18234	+	WP_223716152.1	DNA recombination protein RmuC	Pseudomonas aeruginosa	PA13-07	GCF_018341995.1
NZ_JAFBYB010000030.1	16054	18183	+	WP_223716152.1	DNA recombination protein RmuC	Pseudomonas aeruginosa	PA13-08	GCF_018340815.1
NZ_JAFBYC010000032.1	16105	18234	+	WP_223716152.1	DNA recombination protein RmuC	Pseudomonas aeruginosa	PA13-10	GCF_018341945.1
NZ_JAFBYD010000033.1	29893	32022	-	WP_223716152.1	DNA recombination protein RmuC	Pseudomonas aeruginosa	PA13-11	GCF_018341935.1
NZ_JAFBYE010000035.1	29893	32022	-	WP_223716152.1	DNA recombination protein RmuC	Pseudomonas aeruginosa	PA13-12	GCF_018341895.1
NZ_JAFBYF010000036.1	16105	18234	+	WP_223716152.1	DNA recombination protein RmuC	Pseudomonas aeruginosa	PA13-14	GCF_018341915.1
NZ_JAFBYL010000043.1	29893	32022	-	WP_223716152.1	DNA recombination protein RmuC	Pseudomonas aeruginosa	PA14-08	GCF_018341835.1
NZ_JAFBYM010000038.1	29893	32022	-	WP_223716152.1	DNA recombination protein RmuC	Pseudomonas aeruginosa	PA14-11	GCF_018341775.1
NZ_JAFBYO010000032.1	29893	32022	-	WP_223716152.1	DNA recombination protein RmuC	Pseudomonas aeruginosa	PA14-14	GCF_018341725.1
NZ_JAFBYU010000037.1	16105	18234	+	WP_223716152.1	DNA recombination protein RmuC	Pseudomonas aeruginosa	PA15-04	GCF_018341645.1
NZ_JAFBYW010000031.1	29893	32022	-	WP_223716152.1	DNA recombination protein RmuC	Pseudomonas aeruginosa	PA15-07	GCF_018341575.1
NZ_JAFBYX010000033.1	29893	32022	-	WP_223716152.1	DNA recombination protein RmuC	Pseudomonas aeruginosa	PA15-12	GCF_018341555.1
NZ_JAFBYZ010000015.1	16105	18234	+	WP_223716152.1	DNA recombination protein RmuC	Pseudomonas aeruginosa	PA15-14	GCF_018341535.1
NZ_JAFBZH010000034.1	29894	32023	-	WP_223716152.1	DNA recombination protein RmuC	Pseudomonas aeruginosa	PA16-01	GCF_018341365.1
NZ_JAFBZJ010000034.1	29893	32022	-	WP_223716152.1	DNA recombination protein RmuC	Pseudomonas aeruginosa	PA16-12	GCF_018341315.1
NZ_JAFBZO010000033.1	29893	32022	-	WP_223716152.1	DNA recombination protein RmuC	Pseudomonas aeruginosa	PA16-40	GCF_018341195.1
NZ_JAFBZQ010000035.1	29894	32023	-	WP_223716152.1	DNA recombination protein RmuC	Pseudomonas aeruginosa	PA17-05	GCF_018341205.1
NZ_JAFHNN010000046.1	16410	18539	+	WP_223716152.1	DNA recombination protein RmuC	Pseudomonas aeruginosa	NRZ-34952	GCF_018439475.1
NZ_JAFHXE010000042.1	28815	30944	-	WP_223716152.1	DNA recombination protein RmuC	Pseudomonas aeruginosa	Survcare158	GCF_018441815.1
NZ_JAFLHX010000017.1	190340	192469	+	WP_223716152.1	DNA recombination protein RmuC	Pseudomonas aeruginosa	Pae_AZ04	GCF_022807835.1
NZ_JAGFKH010000013.1	159643	161772	+	WP_223716152.1	DNA recombination protein RmuC	Pseudomonas aeruginosa	PACT-14	GCF_021012775.1
NZ_JAGFKP010000026.1	16105	18234	+	WP_223716152.1	DNA recombination protein RmuC	Pseudomonas aeruginosa	PACT-1	GCF_021013175.1
NZ_JAIGZH010000087.1	29937	32066	-	WP_223716152.1	DNA recombination protein RmuC	Pseudomonas aeruginosa	5327_S38	GCF_021060835.1
NZ_JAIGZK010000070.1	29937	32066	-	WP_223716152.1	DNA recombination protein RmuC	Pseudomonas aeruginosa	1889_S27	GCF_021061005.1
NZ_JAIGZS010000081.1	10803	12932	-	WP_223716152.1	DNA recombination protein RmuC	Pseudomonas aeruginosa	4287_S23	GCF_021061165.1
NZ_JAIGZV010000138.1	29937	32066	-	WP_223716152.1	DNA recombination protein RmuC	Pseudomonas aeruginosa	0523_S21	GCF_021061205.1
NZ_JAIGZZ010000076.1	29937	32066	-	WP_223716152.1	DNA recombination protein RmuC	Pseudomonas aeruginosa	1578_S13	GCF_021061335.1
NZ_JAIHAC010000085.1	29937	32066	-	WP_223716152.1	DNA recombination protein RmuC	Pseudomonas aeruginosa	6650_S29	GCF_021061485.1
NZ_JAIHAG010000100.1	29937	32066	-	WP_223716152.1	DNA recombination protein RmuC	Pseudomonas aeruginosa	5139_S22	GCF_021061605.1
NZ_JAIPTI010000009.1	190875	193004	+	WP_223716152.1	DNA recombination protein RmuC	Pseudomonas aeruginosa	KPA72	GCF_020179975.1
NZ_JAIQKN010000010.1	30778	32907	-	WP_223716152.1	DNA recombination protein RmuC	Pseudomonas aeruginosa	ZYPA23	GCF_020036625.1
NZ_JAIQKQ010000026.1	29642	31771	-	WP_223716152.1	DNA recombination protein RmuC	Pseudomonas aeruginosa	ZYPA20	GCF_020036595.1
NZ_JAIZEF010000001.1	1245785	1247914	-	WP_223716152.1	DNA recombination protein RmuC	Pseudomonas aeruginosa	S15	GCF_020406285.1
NZ_JAIZEG010000001.1	191768	193897	+	WP_223716152.1	DNA recombination protein RmuC	Pseudomonas aeruginosa	S16	GCF_020405505.1
NZ_JAJPTF010000123.1	20964	23093	+	WP_223716152.1	DNA recombination protein RmuC	Pseudomonas aeruginosa	L00022911	GCF_022408655.1
NZ_JAKVDJ010000001.1	5050330	5052459	+	WP_223716152.1	DNA recombination protein RmuC	Pseudomonas aeruginosa	H18	GCF_022487975.1
NZ_JAMRYN010000011.1	159711	161840	+	WP_223716152.1	DNA recombination protein RmuC	Pseudomonas aeruginosa	C30	GCF_023743275.1
NZ_JPFB01000002.1	55941	58070	-	WP_223716152.1	DNA recombination protein RmuC	Pseudomonas aeruginosa	RM1	GCF_002927195.1
NZ_JTML01000023.1	28950	31079	-	WP_223716152.1	DNA recombination protein RmuC	Pseudomonas aeruginosa	AZPAE15061	GCF_000793295.1
NZ_JTNS01000007.1	244106	246235	-	WP_223716152.1	DNA recombination protein RmuC	Pseudomonas aeruginosa	AZPAE15028	GCF_000792265.1
NZ_JTOK01000079.1	29836	31965	-	WP_223716152.1	DNA recombination protein RmuC	Pseudomonas aeruginosa	AZPAE15010	GCF_000792855.1
NZ_JTQQ01000013.1	30654	32783	-	WP_223716152.1	DNA recombination protein RmuC	Pseudomonas aeruginosa	AZPAE14951	GCF_000791545.1
NZ_JTRE01000027.1	61183	63312	+	WP_223716152.1	DNA recombination protein RmuC	Pseudomonas aeruginosa	AZPAE14937	GCF_000793785.1
NZ_JTRU01000017.1	30771	32900	-	WP_223716152.1	DNA recombination protein RmuC	Pseudomonas aeruginosa	AZPAE14921	GCF_000793825.1
NZ_JTSG01000058.1	44314	46443	+	WP_223716152.1	DNA recombination protein RmuC	Pseudomonas aeruginosa	AZPAE14909	GCF_000789525.1
NZ_JTSH01000012.1	30981	33110	-	WP_223716152.1	DNA recombination protein RmuC	Pseudomonas aeruginosa	AZPAE14908	GCF_000793805.1
NZ_JTSY01000049.1	16304	18433	+	WP_223716152.1	DNA recombination protein RmuC	Pseudomonas aeruginosa	AZPAE14890	GCF_000790825.1
NZ_JTTH01000017.1	29835	31964	-	WP_223716152.1	DNA recombination protein RmuC	Pseudomonas aeruginosa	AZPAE14881	GCF_000790565.1
NZ_JTTI01000056.1	16627	18756	+	WP_223716152.1	DNA recombination protein RmuC	Pseudomonas aeruginosa	AZPAE14880	GCF_000790545.1
NZ_JTUA01000012.1	30653	32782	-	WP_223716152.1	DNA recombination protein RmuC	Pseudomonas aeruginosa	AZPAE14862	GCF_000790105.1
NZ_JTWK01000028.1	29835	31964	-	WP_223716152.1	DNA recombination protein RmuC	Pseudomonas aeruginosa	AZPAE14722	GCF_000796645.1
NZ_JTXH01000066.1	31268	33397	-	WP_223716152.1	DNA recombination protein RmuC	Pseudomonas aeruginosa	AZPAE14698	GCF_000794705.1
NZ_JTYO01000032.1	29837	31966	-	WP_223716152.1	DNA recombination protein RmuC	Pseudomonas aeruginosa	AZPAE14403	GCF_000796125.1
NZ_JTYS01000046.1	16304	18433	+	WP_223716152.1	DNA recombination protein RmuC	Pseudomonas aeruginosa	AZPAE14394	GCF_000796045.1
NZ_JUAF01000089.1	43648	45777	-	WP_223716152.1	DNA recombination protein RmuC	Pseudomonas aeruginosa	AZPAE12409	GCF_000797005.1
NZ_JUAH01000061.1	16048	18177	+	WP_223716152.1	DNA recombination protein RmuC	Pseudomonas aeruginosa	AZPAE12155	GCF_000796955.1
NZ_JUAY01000027.1	16049	18178	+	WP_223716152.1	DNA recombination protein RmuC	Pseudomonas aeruginosa	AZPAE12136	GCF_000796555.1
NZ_JVUW01000149.1	115771	117900	+	WP_223716152.1	DNA recombination protein RmuC	Pseudomonas aeruginosa	130_PAER	GCF_001061475.1
NZ_KK111942.1	190963	193092	+	WP_223716152.1	DNA recombination protein RmuC	Pseudomonas aeruginosa PA99	PA99	GCF_000611995.2
NZ_LLNB01000014.1	30055	32184	-	WP_223716152.1	DNA recombination protein RmuC	Pseudomonas aeruginosa	WH-SGI-V-07230	GCF_001450705.1
NZ_LLNY01000068.1	30055	32184	-	WP_223716152.1	DNA recombination protein RmuC	Pseudomonas aeruginosa	WH-SGI-V-07374	GCF_001450195.1
NZ_LLRJ01000019.1	34935	37064	+	WP_223716152.1	DNA recombination protein RmuC	Pseudomonas aeruginosa	WH-SGI-V-07638	GCF_001453435.1
NZ_LLRN01000045.1	16342	18471	+	WP_223716152.1	DNA recombination protein RmuC	Pseudomonas aeruginosa	WH-SGI-V-07642	GCF_001452235.1
NZ_LLRY01000012.1	393337	395466	-	WP_223716152.1	DNA recombination protein RmuC	Pseudomonas aeruginosa	WH-SGI-V-07678	GCF_001453545.1
NZ_LLSC01000012.1	30872	33001	-	WP_223716152.1	DNA recombination protein RmuC	Pseudomonas aeruginosa	WH-SGI-V-07682	GCF_001453585.1
NZ_LLSL01000020.1	30055	32184	-	WP_223716152.1	DNA recombination protein RmuC	Pseudomonas aeruginosa	WH-SGI-V-07691	GCF_001453665.1
NZ_LLTE01000056.1	16216	18345	+	WP_223716152.1	DNA recombination protein RmuC	Pseudomonas aeruginosa	WH-SGI-V-07710	GCF_001453775.1
NZ_LOHK01000062.1	6694	8823	+	WP_223716152.1	DNA recombination protein RmuC	Pseudomonas aeruginosa	105738	GCF_001601595.1
NZ_LR134300.1	3863548	3865677	-	WP_223716152.1	DNA recombination protein RmuC	Pseudomonas fluorescens	NCTC10783	GCF_900636635.1
NZ_LR739068.1	4824999	4827128	-	WP_223716152.1	DNA recombination protein RmuC	Pseudomonas aeruginosa	PcyII-29	GCF_902703185.1
NZ_MUYR01000007.1	29837	31966	-	WP_223716152.1	DNA recombination protein RmuC	Pseudomonas aeruginosa	CCUG 69692	GCF_018271685.1
NZ_MWXG01000018.1	152873	155002	-	WP_223716152.1	DNA recombination protein RmuC	Pseudomonas aeruginosa	173	GCF_002312055.1
NZ_NSRV01000023.1	16527	18656	+	WP_223716152.1	DNA recombination protein RmuC	Pseudomonas aeruginosa	U413A	GCF_003835955.1
NZ_NSVT01000021.1	16572	18701	+	WP_223716152.1	DNA recombination protein RmuC	Pseudomonas aeruginosa	AMT0005-138	GCF_003838585.1
NZ_NSXV01000023.1	16275	18404	+	WP_223716152.1	DNA recombination protein RmuC	Pseudomonas aeruginosa	AUS073	GCF_003839405.1
NZ_NSYJ01000024.1	16326	18455	+	WP_223716152.1	DNA recombination protein RmuC	Pseudomonas aeruginosa	AUS504	GCF_003839475.1
NZ_PPDQ01000014.1	30718	32847	-	WP_223716152.1	DNA recombination protein RmuC	Pseudomonas aeruginosa	WCHPA075063	GCF_002976195.1
NZ_PPDR01000008.1	246448	248577	+	WP_223716152.1	DNA recombination protein RmuC	Pseudomonas aeruginosa	WCHPA075056	GCF_002976215.1
NZ_PXUG01000020.1	196069	198198	+	WP_223716152.1	DNA recombination protein RmuC	Pseudomonas aeruginosa	L25	GCF_003402335.1
NZ_PXUH01000046.1	81310	83439	+	WP_223716152.1	DNA recombination protein RmuC	Pseudomonas aeruginosa	M12	GCF_003402275.1
NZ_QZZM01000011.1	13485	15614	+	WP_223716152.1	DNA recombination protein RmuC	Pseudomonas aeruginosa	VET-56	GCF_003633015.1
NZ_RABE01000003.1	190527	192656	+	WP_223716152.1	DNA recombination protein RmuC	Pseudomonas aeruginosa	VET-39-D2	GCF_003631365.1
NZ_RABF01000095.1	31291	33420	-	WP_223716152.1	DNA recombination protein RmuC	Pseudomonas aeruginosa	VET-44	GCF_003631355.1
NZ_RKJI01000001.1	2018542	2020671	+	WP_223716152.1	DNA recombination protein RmuC	Pseudomonas aeruginosa	FDAARGOS_502	GCF_003938805.1
NZ_RWQM01000002.1	197374	199503	+	WP_223716152.1	DNA recombination protein RmuC	Pseudomonas aeruginosa	78RV	GCF_004372595.1
NZ_RWQN01000002.1	969639	971768	+	WP_223716152.1	DNA recombination protein RmuC	Pseudomonas aeruginosa	57RV	GCF_004372615.1
NZ_RWQO01000005.1	83016	85145	-	WP_223716152.1	DNA recombination protein RmuC	Pseudomonas aeruginosa	57SJ	GCF_004372845.1
NZ_RWQP01000010.1	31628	33757	-	WP_223716152.1	DNA recombination protein RmuC	Pseudomonas aeruginosa	34JS	GCF_004372635.1
NZ_RWQQ01000006.1	83017	85146	-	WP_223716152.1	DNA recombination protein RmuC	Pseudomonas aeruginosa	32SB	GCF_004372875.1
NZ_RWQR01000006.1	83016	85145	-	WP_223716152.1	DNA recombination protein RmuC	Pseudomonas aeruginosa	32SP	GCF_004372915.1
NZ_RWQS01000006.1	83016	85145	-	WP_223716152.1	DNA recombination protein RmuC	Pseudomonas aeruginosa	19SV	GCF_004372645.1
NZ_RWQT01000006.1	83016	85145	-	WP_223716152.1	DNA recombination protein RmuC	Pseudomonas aeruginosa	19R	GCF_004372905.1
NZ_RWQU01000003.1	192185	194314	+	WP_223716152.1	DNA recombination protein RmuC	Pseudomonas aeruginosa	19SJV	GCF_004373585.1
NZ_RWQV01000006.1	83016	85145	-	WP_223716152.1	DNA recombination protein RmuC	Pseudomonas aeruginosa	18G	GCF_004373595.1
NZ_RWSR01000023.1	29934	32063	+	WP_223716152.1	DNA recombination protein RmuC	Pseudomonas aeruginosa	PAC117A	GCF_004373975.1
NZ_RWST01000023.1	29934	32063	+	WP_223716152.1	DNA recombination protein RmuC	Pseudomonas aeruginosa	PAC13B	GCF_004373995.1
NZ_RWSU01000023.1	29934	32063	+	WP_223716152.1	DNA recombination protein RmuC	Pseudomonas aeruginosa	PAC13A	GCF_004373875.1
NZ_RWUW01000006.1	190926	193055	+	WP_223716152.1	DNA recombination protein RmuC	Pseudomonas aeruginosa	145S200511BSL_PA2	GCF_004375285.1
NZ_RWVK01000008.1	83016	85145	-	WP_223716152.1	DNA recombination protein RmuC	Pseudomonas aeruginosa	19SJO	GCF_004378685.1
NZ_SCWI01000042.1	30115	32244	-	WP_223716152.1	DNA recombination protein RmuC	Pseudomonas aeruginosa	178	GCF_004349785.1
NZ_SCWX01000063.1	11664	13793	-	WP_223716152.1	DNA recombination protein RmuC	Pseudomonas aeruginosa	160	GCF_004349955.1
NZ_SCXS01000085.1	12462	14591	+	WP_223716152.1	DNA recombination protein RmuC	Pseudomonas aeruginosa	135	GCF_004350255.1
NZ_SCYC01000030.1	12506	14635	+	WP_223716152.1	DNA recombination protein RmuC	Pseudomonas aeruginosa	121	GCF_004350675.1
NZ_SCYI01000003.1	12513	14642	+	WP_223716152.1	DNA recombination protein RmuC	Pseudomonas aeruginosa	115	GCF_004349455.1
NZ_SCYP01000048.1	11617	13746	-	WP_223716152.1	DNA recombination protein RmuC	Pseudomonas aeruginosa	105	GCF_004351305.1
NZ_SCYQ01000024.1	16320	18449	-	WP_223716152.1	DNA recombination protein RmuC	Pseudomonas aeruginosa	102	GCF_004351295.1
NZ_SCYT01000023.1	11614	13743	-	WP_223716152.1	DNA recombination protein RmuC	Pseudomonas aeruginosa	97	GCF_004350885.1
NZ_SCYU01000049.1	11625	13754	-	WP_223716152.1	DNA recombination protein RmuC	Pseudomonas aeruginosa	96	GCF_004351325.1
NZ_VJNL01000010.1	30819	32948	-	WP_223716152.1	DNA recombination protein RmuC	Pseudomonas aeruginosa	GO73	GCF_007021965.1
NZ_VLOC01000039.1	30733	32862	-	WP_223716152.1	DNA recombination protein RmuC	Pseudomonas aeruginosa	UFJ3	GCF_020177095.1
NZ_VWQI01000015.1	3389	5518	+	WP_223716152.1	DNA recombination protein RmuC	Pseudomonas aeruginosa	L27	GCF_008632665.1
NZ_VWQQ01000005.1	30800	32929	-	WP_223716152.1	DNA recombination protein RmuC	Pseudomonas aeruginosa	L3	GCF_008632675.1
NZ_WOAG01000002.1	696965	699094	-	WP_223716152.1	DNA recombination protein RmuC	Pseudomonas aeruginosa	PA218	GCF_009727235.1
NZ_WOVI01000026.1	61243	63372	+	WP_223716152.1	DNA recombination protein RmuC	Pseudomonas aeruginosa	MZ4A	GCF_009737225.1
NZ_CP015649.1	1601656	1603788	-	WP_225656389.1	DNA recombination protein RmuC	Pseudomonas aeruginosa	M28A1	GCF_002117025.1
NZ_CP062219.1	3067846	3069978	-	WP_225656389.1	DNA recombination protein RmuC	Pseudomonas aeruginosa	JT86	GCF_014854655.1
NZ_JAFBYR010000014.1	136741	138873	+	WP_225656389.1	DNA recombination protein RmuC	Pseudomonas aeruginosa	PA14-31	GCF_018341675.1
NZ_JACOPV010000004.1	67237	69399	+	WP_153428237.1	DNA recombination protein RmuC	Pseudomonas arcuscaelestis	P66	GCF_016881005.1
NZ_WIWN01000029.1	7606	9768	-	WP_153428237.1	DNA recombination protein RmuC	Pseudomonas helleri	FSL R10-0072	GCF_009600115.1
NZ_CAHPQS010000003.1	392913	395036	+	WP_221739997.1	DNA recombination protein RmuC	Pseudomonas stutzeri		GCF_903684235.1
NZ_CAHPRE010000008.1	58466	60589	+	WP_221739997.1	DNA recombination protein RmuC	Pseudomonas stutzeri		GCF_903684345.1
NZ_RHQW01000001.1	208766	210889	-	WP_221739997.1	DNA recombination protein RmuC	Pseudomonas stutzeri	PS_376	GCF_003935545.1
NZ_RHRB01000025.1	33335	35458	-	WP_221739997.1	DNA recombination protein RmuC	Pseudomonas stutzeri	PS_197	GCF_003935935.1
NZ_RHRD01000029.1	8380	10503	-	WP_221739997.1	DNA recombination protein RmuC	Pseudomonas stutzeri	PS_151	GCF_003935965.1
NZ_POUI01000001.1	1511366	1513489	+	WP_219807503.1	DNA recombination protein RmuC	Pseudomonas stutzeri	ST27MN3	GCF_002890955.1
NZ_LDWB01000028.1	40351	42474	-	WP_230848231.1	DNA recombination protein RmuC	Pseudomonas stutzeri	C2	GCF_001276475.1
NZ_CAADOS010000080.1	64012	66135	-	WP_052154687.1	DNA recombination protein RmuC	Pseudomonas aeruginosa		GCF_900708285.1
NZ_CAADPV010000160.1	44782	46905	-	WP_052154687.1	DNA recombination protein RmuC	Pseudomonas aeruginosa		GCF_900708565.1
NZ_CP054789.1	2614295	2616418	+	WP_052154687.1	DNA recombination protein RmuC	Pseudomonas aeruginosa	SE5381	GCF_021497345.1
NZ_CP054790.1	2613474	2615597	+	WP_052154687.1	DNA recombination protein RmuC	Pseudomonas aeruginosa	SE5418	GCF_021497365.1
NZ_CP093018.1	5315758	5317881	+	WP_052154687.1	DNA recombination protein RmuC	Pseudomonas aeruginosa	H11	GCF_022569955.1
NZ_CP096813.1	3923675	3925798	+	WP_052154687.1	DNA recombination protein RmuC	Pseudomonas aeruginosa	8D	GCF_023272755.1
NZ_JABLUN010000002.1	343454	345577	-	WP_052154687.1	DNA recombination protein RmuC	Pseudomonas aeruginosa	PASP208	GCF_013178875.1
NZ_JAGFEI010000011.1	149643	151766	-	WP_052154687.1	DNA recombination protein RmuC	Pseudomonas aeruginosa	16014	GCF_017581745.1
NZ_JAIWSD010000003.1	18459	20582	-	WP_052154687.1	DNA recombination protein RmuC	Pseudomonas aeruginosa	P1-S8	GCF_022342805.1
NZ_JAIWSE010000001.1	1326255	1328378	+	WP_052154687.1	DNA recombination protein RmuC	Pseudomonas aeruginosa	P1-S15	GCF_022342835.1
NZ_JAIWSF010000005.1	549705	551828	+	WP_052154687.1	DNA recombination protein RmuC	Pseudomonas aeruginosa	P1-S13	GCF_022342825.1
NZ_JAIWSG010000001.1	18459	20582	-	WP_052154687.1	DNA recombination protein RmuC	Pseudomonas aeruginosa	P1-S11	GCF_022342865.1
NZ_JAMXFL010000002.1	301340	303463	-	WP_052154687.1	DNA recombination protein RmuC	Pseudomonas aeruginosa	JNQH788	GCF_023958525.1
NZ_JTSL01000016.1	301249	303372	-	WP_052154687.1	DNA recombination protein RmuC	Pseudomonas aeruginosa	AZPAE14904	GCF_000791155.1
NZ_LLLQ01000001.1	21107	23230	-	WP_052154687.1	DNA recombination protein RmuC	Pseudomonas aeruginosa	WH-SGI-V-07066	GCF_001449395.1
NZ_LLOW01000068.1	509878	512001	+	WP_052154687.1	DNA recombination protein RmuC	Pseudomonas aeruginosa	WH-SGI-V-07409	GCF_001451335.1
NZ_LLPE01000054.1	6460	8583	-	WP_052154687.1	DNA recombination protein RmuC	Pseudomonas aeruginosa	WH-SGI-V-07417	GCF_001451375.1
NZ_LLQI01000034.1	564829	566952	+	WP_052154687.1	DNA recombination protein RmuC	Pseudomonas aeruginosa	WH-SGI-V-07502	GCF_001451865.1
NZ_NSON01000002.1	73646	75769	-	WP_052154687.1	DNA recombination protein RmuC	Pseudomonas aeruginosa	HB392	GCF_003833905.1
NZ_NSOO01000002.1	73646	75769	-	WP_052154687.1	DNA recombination protein RmuC	Pseudomonas aeruginosa	HB159	GCF_003835485.1
NZ_NSQK01000003.1	73645	75768	-	WP_052154687.1	DNA recombination protein RmuC	Pseudomonas aeruginosa	H3	GCF_003834945.1
NZ_NSVA01000002.1	73646	75769	-	WP_052154687.1	DNA recombination protein RmuC	Pseudomonas aeruginosa	So098	GCF_003837105.1
NZ_NTAH01000009.1	264675	266798	+	WP_052154687.1	DNA recombination protein RmuC	Pseudomonas aeruginosa	PA-W48	GCF_003841515.1
NZ_OVCS01000004.1	68054	70177	+	WP_052154687.1	DNA recombination protein RmuC	Pseudomonas aeruginosa	KCRI-309A	GCF_900406885.1
NZ_RAFZ01000058.1	162308	164431	+	WP_052154687.1	DNA recombination protein RmuC	Pseudomonas aeruginosa	HUM-313-D1	GCF_003628865.1
NZ_RAGA01000346.1	1512	3635	+	WP_052154687.1	DNA recombination protein RmuC	Pseudomonas aeruginosa	HUM-313-D2	GCF_003628855.1
NZ_CP093395.1	5077308	5079431	-	WP_199788277.1	DNA recombination protein RmuC	Pseudomonas aeruginosa	PA1_NCHU	GCF_022670795.1
NZ_PPDY01000011.1	108568	110691	+	WP_199788277.1	DNA recombination protein RmuC	Pseudomonas aeruginosa	WCHPA075006	GCF_002980375.1
NZ_RWVG01000002.1	551729	553852	+	WP_199788277.1	DNA recombination protein RmuC	Pseudomonas aeruginosa	37s051011BSL_PA1	GCF_004375455.1
NZ_JACEPQ010000006.1	167873	169405	+	WP_199865577.1	DNA recombination protein RmuC	Pseudomonas aeruginosa	PAL1.37	GCF_013912925.1
NZ_JACEQH010000003.1	167873	169405	+	WP_199865577.1	DNA recombination protein RmuC	Pseudomonas aeruginosa	PAL1.15	GCF_013913245.1
NZ_MPUX01000070.1	106725	108257	-	WP_199865577.1	DNA recombination protein RmuC	Pseudomonas aeruginosa	549782	GCF_001909655.1
NZ_NINN01000063.1	1527	3059	-	WP_199865577.1	DNA recombination protein RmuC	Pseudomonas aeruginosa	FFUP_PS_65	GCF_002188695.1
NZ_QVCJ02000010.1	73358	74890	-	WP_199865577.1	DNA recombination protein RmuC	Pseudomonas aeruginosa	PABL060	GCF_003410745.2
NZ_BBIR01000008.1	10790	12919	-	WP_245655573.1	DNA recombination protein RmuC	Pseudomonas japonica NBRC 103040 = DSM 22348	NBRC 103040	GCF_000730585.1
NZ_FZOL01000002.1	319325	321454	-	WP_245655573.1	DNA recombination protein RmuC	Pseudomonas japonica	DSM 22348	GCF_900188455.1
NZ_JAKJKF010000001.1	819798	821921	-	WP_237262870.1	DNA recombination protein RmuC	Pseudomonas stutzeri	L2	GCF_021713595.1
NZ_VOIN01000006.1	436942	438792	-	WP_146537863.1	DNA recombination protein RmuC	Pseudomonas aeruginosa	FMDP001	GCF_007896855.1
NZ_ATAJ02000008.1	93761	95884	+	WP_023095083.1	DNA recombination protein RmuC	Pseudomonas aeruginosa 148	148	GCF_000647595.2
NZ_BBQK01000017.1	55798	57921	-	WP_023095083.1	DNA recombination protein RmuC	Pseudomonas aeruginosa	KF702	GCF_000974565.1
NZ_CP021774.1	407341	409464	+	WP_023095083.1	DNA recombination protein RmuC	Pseudomonas aeruginosa	Pa124	GCF_002192475.1
NZ_CP022000.1	407341	409464	+	WP_023095083.1	DNA recombination protein RmuC	Pseudomonas aeruginosa	Pa127	GCF_002205355.1
NZ_CP023316.1	338028	340151	+	WP_023095083.1	DNA recombination protein RmuC	Pseudomonas aeruginosa	PPF-1	GCF_002287725.2
NZ_CP054473.1	147694	149817	+	WP_023095083.1	DNA recombination protein RmuC	Pseudomonas aeruginosa	PAAK095	GCF_013341315.1
NZ_CP093013.1	2498450	2500573	-	WP_023095083.1	DNA recombination protein RmuC	Pseudomonas aeruginosa	H19	GCF_022569875.1
NZ_JABDVH010000044.1	30705	32828	-	WP_023095083.1	DNA recombination protein RmuC	Pseudomonas aeruginosa	H52	GCF_015317985.1
NZ_JABLUD010000018.1	53046	55169	-	WP_023095083.1	DNA recombination protein RmuC	Pseudomonas aeruginosa	PASP453	GCF_013178635.1
NZ_JACWHD010000004.1	192293	194416	+	WP_023095083.1	DNA recombination protein RmuC	Pseudomonas aeruginosa	ZBX-P5	GCF_017693895.1
NZ_JAFCAB010000018.1	152215	154338	-	WP_023095083.1	DNA recombination protein RmuC	Pseudomonas aeruginosa	PA17-33	GCF_018340975.1
NZ_JAHDTC010000041.1	46895	49018	+	WP_023095083.1	DNA recombination protein RmuC	Pseudomonas aeruginosa	12294	GCF_020905575.1
NZ_JAJDPY010000035.1	18817	20940	-	WP_023095083.1	DNA recombination protein RmuC	Pseudomonas aeruginosa	M0215	GCF_020639615.1
NZ_JAJDQX010000019.1	55534	57657	-	WP_023095083.1	DNA recombination protein RmuC	Pseudomonas aeruginosa	M0007	GCF_020640575.1
NZ_JAJPLW010000026.1	47611	49734	+	WP_023095083.1	DNA recombination protein RmuC	Pseudomonas aeruginosa	191/1	GCF_022552375.1
NZ_JAJPSF010000048.1	30940	33063	-	WP_023095083.1	DNA recombination protein RmuC	Pseudomonas aeruginosa	L00022945	GCF_022408135.1
NZ_JAKEVX010000032.1	47013	49136	+	WP_023095083.1	DNA recombination protein RmuC	Pseudomonas aeruginosa	17387	GCF_021491515.1
NZ_JAKKRD010000011.1	189037	191160	+	WP_023095083.1	DNA recombination protein RmuC	Pseudomonas aeruginosa	WW108	GCF_021739465.1
NZ_JAMJQC010000073.1	9100	11223	-	WP_023095083.1	DNA recombination protein RmuC	Pseudomonas aeruginosa	17469	GCF_023556275.1
NZ_JAMJQE010000007.1	202	2325	+	WP_023095083.1	DNA recombination protein RmuC	Pseudomonas aeruginosa	17392	GCF_023556375.1
NZ_JTNH01000051.1	53061	55184	-	WP_023095083.1	DNA recombination protein RmuC	Pseudomonas aeruginosa	AZPAE15039	GCF_000790345.1
NZ_JTOB01000014.1	53061	55184	-	WP_023095083.1	DNA recombination protein RmuC	Pseudomonas aeruginosa	AZPAE15019	GCF_000793045.1
NZ_JTWR01000042.1	46872	48995	+	WP_023095083.1	DNA recombination protein RmuC	Pseudomonas aeruginosa	AZPAE14715	GCF_000796725.1
NZ_JTWV01000004.1	2038	4161	-	WP_023095083.1	DNA recombination protein RmuC	Pseudomonas aeruginosa	AZPAE14711	GCF_000797345.1
NZ_JTXF01000027.1	146772	148895	+	WP_023095083.1	DNA recombination protein RmuC	Pseudomonas aeruginosa	AZPAE14700	GCF_000794735.1
NZ_JTXM01000030.1	7585	9708	-	WP_023095083.1	DNA recombination protein RmuC	Pseudomonas aeruginosa	AZPAE14692	GCF_000794585.1
NZ_KI518796.1	349567	351690	+	WP_023095083.1	DNA recombination protein RmuC	Pseudomonas aeruginosa BL20	BL20	GCF_000480745.1
NZ_KI518852.1	329693	331816	+	WP_023095083.1	DNA recombination protein RmuC	Pseudomonas aeruginosa BL13	BL13	GCF_000480885.1
NZ_KI518869.1	297963	300086	+	WP_023095083.1	DNA recombination protein RmuC	Pseudomonas aeruginosa BL12	BL12	GCF_000480905.1
NZ_KI518886.1	2996430	2998553	-	WP_023095083.1	DNA recombination protein RmuC	Pseudomonas aeruginosa BL09	BL09	GCF_000480965.1
NZ_KI518967.1	342721	344844	+	WP_023095083.1	DNA recombination protein RmuC	Pseudomonas aeruginosa BWHPSA028	BWHPSA028	GCF_000481145.1
NZ_KI914533.1	1231717	1233840	+	WP_023095083.1	DNA recombination protein RmuC	Pseudomonas aeruginosa BWHPSA039	BWHPSA039	GCF_000520415.1
NZ_LCZC01000001.1	40153	42276	+	WP_023095083.1	DNA recombination protein RmuC	Pseudomonas protegens	AU13852	GCF_001020815.1
NZ_LJZK01000108.1	52943	55066	-	WP_023095083.1	DNA recombination protein RmuC	Pseudomonas aeruginosa	ATCC 33364	GCF_001444915.1
NZ_LLNN01000027.1	15247	17370	+	WP_023095083.1	DNA recombination protein RmuC	Pseudomonas aeruginosa	WH-SGI-V-07242	GCF_001450785.1
NZ_LLPL01000049.1	430746	432869	-	WP_023095083.1	DNA recombination protein RmuC	Pseudomonas aeruginosa	WH-SGI-V-07424	GCF_001451455.1
NZ_LLSJ01000050.1	50505	52628	+	WP_023095083.1	DNA recombination protein RmuC	Pseudomonas aeruginosa	WH-SGI-V-07689	GCF_001452495.1
NZ_LLUK01000088.1	56037	58160	-	WP_023095083.1	DNA recombination protein RmuC	Pseudomonas aeruginosa	WH-SGI-V-07284	GCF_001454085.1
NZ_LR130533.1	3670006	3672129	+	WP_023095083.1	DNA recombination protein RmuC	Pseudomonas aeruginosa		GCF_900618305.1
NZ_LR130534.1	350468	352591	+	WP_023095083.1	DNA recombination protein RmuC	Pseudomonas aeruginosa		GCF_900618285.1
NZ_LR739069.1	350970	353093	+	WP_023095083.1	DNA recombination protein RmuC	Pseudomonas aeruginosa	PcyII-40	GCF_902703195.1
NZ_LYLY01000054.1	13163	15286	+	WP_023095083.1	DNA recombination protein RmuC	Pseudomonas aeruginosa	ET02	GCF_001679905.1
NZ_MCMR01000012.1	14592	16715	+	WP_023095083.1	DNA recombination protein RmuC	Pseudomonas aeruginosa	E42A(B)	GCF_003698745.1
NZ_MWXJ01000004.1	50563	52686	+	WP_023095083.1	DNA recombination protein RmuC	Pseudomonas aeruginosa	265	GCF_002312545.1
NZ_NSNR01000004.1	26001	28124	+	WP_023095083.1	DNA recombination protein RmuC	Pseudomonas aeruginosa	PA-W4	GCF_003833785.1
NZ_NSWU01000028.1	50322	52445	+	WP_023095083.1	DNA recombination protein RmuC	Pseudomonas aeruginosa	AUS507	GCF_003838975.1
NZ_NTAR01000002.1	306834	308957	+	WP_023095083.1	DNA recombination protein RmuC	Pseudomonas aeruginosa	PA-W20	GCF_003841705.1
NZ_NTAU01000006.1	14813	16936	+	WP_023095083.1	DNA recombination protein RmuC	Pseudomonas aeruginosa	PA-W17	GCF_003841635.1
NZ_PPSO01000001.1	233682	235805	+	WP_023095083.1	DNA recombination protein RmuC	Pseudomonas aeruginosa	DLL7525	GCF_003312935.1
NZ_RAFC01000056.1	18643	20766	-	WP_023095083.1	DNA recombination protein RmuC	Pseudomonas aeruginosa	HUM-265	GCF_003629335.1
NZ_RWQB01000004.1	305480	307603	+	WP_023095083.1	DNA recombination protein RmuC	Pseudomonas aeruginosa	PA-CL512	GCF_004372395.1
NZ_RWQC01000009.1	306398	308521	+	WP_023095083.1	DNA recombination protein RmuC	Pseudomonas aeruginosa	PA-CL511	GCF_004372415.1
NZ_RWQD01000001.1	1203130	1205253	-	WP_023095083.1	DNA recombination protein RmuC	Pseudomonas aeruginosa	PA-CL510	GCF_004372435.1
NZ_RWQE01000005.1	297079	299202	+	WP_023095083.1	DNA recombination protein RmuC	Pseudomonas aeruginosa	PA-CL509	GCF_004372825.1
NZ_SCWL01000001.1	186239	188362	+	WP_023095083.1	DNA recombination protein RmuC	Pseudomonas aeruginosa	175	GCF_004349795.1
NZ_SCWO01000055.1	11878	14001	+	WP_023095083.1	DNA recombination protein RmuC	Pseudomonas aeruginosa	172	GCF_004350385.1
NZ_SCWQ01000076.1	11854	13977	+	WP_023095083.1	DNA recombination protein RmuC	Pseudomonas aeruginosa	170	GCF_004349865.1
NZ_SCXE01000010.1	56492	58615	+	WP_023095083.1	DNA recombination protein RmuC	Pseudomonas aeruginosa	153	GCF_004350055.1
NZ_SCYN01000002.1	2034	4157	-	WP_023095083.1	DNA recombination protein RmuC	Pseudomonas aeruginosa	107	GCF_004351215.1
NZ_SRHR01000078.1	5395	7518	+	WP_023095083.1	DNA recombination protein RmuC	Pseudomonas aeruginosa	F815101	GCF_004684765.1
NZ_SWGK01000007.1	189044	191167	+	WP_023095083.1	DNA recombination protein RmuC	Pseudomonas aeruginosa	C2-54	GCF_013169185.1
NZ_VJNK01000029.1	13926	16049	+	WP_023095083.1	DNA recombination protein RmuC	Pseudomonas aeruginosa	GO33	GCF_007004485.1
NZ_VRZB01000004.1	104554	106677	+	WP_023095083.1	DNA recombination protein RmuC	Pseudomonas aeruginosa	PA834	GCF_009729125.1
NZ_WCHS01000027.1	55949	58072	-	WP_023095083.1	DNA recombination protein RmuC	Pseudomonas aeruginosa	GO32	GCF_009025765.1
NZ_QVCV02000027.1	73313	74570	-	WP_147318930.1	DNA recombination protein RmuC	Pseudomonas aeruginosa	PABL047	GCF_003411805.2
NZ_CABMLY010000054.1	13754	15286	+	WP_196655173.1	DNA recombination protein RmuC	Pseudomonas aeruginosa		GCF_902387405.1
NZ_CP056092.1	427764	429296	+	WP_196655173.1	DNA recombination protein RmuC	Pseudomonas aeruginosa	PABCH14	GCF_013375855.1
NZ_FRRD01000020.1	48184	49716	+	WP_196655173.1	DNA recombination protein RmuC	Pseudomonas aeruginosa		GCF_900146835.1
NZ_FRRE01000025.1	18622	20154	-	WP_196655173.1	DNA recombination protein RmuC	Pseudomonas aeruginosa		GCF_900146845.1
NZ_FRSA01000047.1	18616	20148	-	WP_196655173.1	DNA recombination protein RmuC	Pseudomonas aeruginosa		GCF_900147075.1
NZ_JACEPV010000006.1	2022	3554	-	WP_196655173.1	DNA recombination protein RmuC	Pseudomonas aeruginosa	PAL1.30	GCF_013913025.1
NZ_JACEQP010000003.1	53067	54599	-	WP_196655173.1	DNA recombination protein RmuC	Pseudomonas aeruginosa	PAL1.7	GCF_013913425.1
NZ_JACHLG010000027.1	18661	20193	-	WP_196655173.1	DNA recombination protein RmuC	Pseudomonas aeruginosa	S00161	GCF_014204425.1
NZ_JAFFGW010000001.1	412600	414132	-	WP_196655173.1	DNA recombination protein RmuC	Pseudomonas aeruginosa	EM 2972704	GCF_019740495.1
NZ_JAHVMU010000032.1	18643	20175	-	WP_196655173.1	DNA recombination protein RmuC	Pseudomonas aeruginosa	HPAR1	GCF_019281935.1
NZ_JAHYAN010000013.1	51042	52574	+	WP_196655173.1	DNA recombination protein RmuC	Pseudomonas aeruginosa	CriePir198	GCF_019430105.1
NZ_JAHYSI010000009.1	2165	3697	-	WP_196655173.1	DNA recombination protein RmuC	Pseudomonas aeruginosa	B1106261	GCF_019431465.1
NZ_KV792778.1	747	2279	-	WP_196655173.1	DNA recombination protein RmuC	Pseudomonas sp. HMSC16B01	HMSC16B01	GCF_001808305.1
NZ_KV813581.1	16386	17918	+	WP_196655173.1	DNA recombination protein RmuC	Pseudomonas sp. HMSC063H08	HMSC063H08	GCF_001813645.1
NZ_MWXP01000005.1	56096	57628	-	WP_196655173.1	DNA recombination protein RmuC	Pseudomonas aeruginosa	146 Assistante	GCF_002312175.1
NZ_MWXQ01000007.1	56096	57628	-	WP_196655173.1	DNA recombination protein RmuC	Pseudomonas aeruginosa	Chir_D-144	GCF_002312195.1
NZ_MWXR01000001.1	220290	221822	+	WP_196655173.1	DNA recombination protein RmuC	Pseudomonas aeruginosa	PPF-7	GCF_002312585.1
NZ_MWXS01000008.1	56096	57628	-	WP_196655173.1	DNA recombination protein RmuC	Pseudomonas aeruginosa	PPF-21	GCF_002312245.1
NZ_MWXU01000008.1	56096	57628	-	WP_196655173.1	DNA recombination protein RmuC	Pseudomonas aeruginosa	PPF-2	GCF_002312215.1
NZ_NIOQ01000077.1	52954	54486	-	WP_196655173.1	DNA recombination protein RmuC	Pseudomonas aeruginosa	2330	GCF_002193675.1
NZ_NIPF01000106.1	52954	54486	-	WP_196655173.1	DNA recombination protein RmuC	Pseudomonas aeruginosa	833	GCF_002193905.1
NZ_NKXW01000025.1	53061	54593	-	WP_196655173.1	DNA recombination protein RmuC	Pseudomonas aeruginosa	Pae160	GCF_002216465.1
NZ_NQZZ01000035.1	48252	49784	+	WP_196655173.1	DNA recombination protein RmuC	Pseudomonas aeruginosa	env241a	GCF_002326605.1
NZ_NRAE01000024.1	53061	54593	-	WP_196655173.1	DNA recombination protein RmuC	Pseudomonas aeruginosa	env179	GCF_002326425.1
NZ_NRAR01000061.1	14517	16049	+	WP_196655173.1	DNA recombination protein RmuC	Pseudomonas aeruginosa	env126	GCF_002330675.1
NZ_NRAS01000034.1	48252	49784	+	WP_196655173.1	DNA recombination protein RmuC	Pseudomonas aeruginosa	env113a	GCF_002330305.1
NZ_NRCB01000017.1	25390	26922	-	WP_196655173.1	DNA recombination protein RmuC	Pseudomonas aeruginosa	Pa1076	GCF_003611405.1
NZ_NRCE01000005.1	52968	54500	-	WP_196655173.1	DNA recombination protein RmuC	Pseudomonas aeruginosa	Pa885	GCF_003669825.1
NZ_NRCG01000007.1	52958	54490	-	WP_196655173.1	DNA recombination protein RmuC	Pseudomonas aeruginosa	Pa1078	GCF_003669815.1
NZ_NRCH01000011.1	52963	54495	-	WP_196655173.1	DNA recombination protein RmuC	Pseudomonas aeruginosa	Pa423	GCF_003611345.1
NZ_NRFS01000005.1	53061	54593	-	WP_196655173.1	DNA recombination protein RmuC	Pseudomonas aeruginosa	env334	GCF_002330525.1
NZ_NRFU01000035.1	48252	49784	+	WP_196655173.1	DNA recombination protein RmuC	Pseudomonas aeruginosa	env241b	GCF_002330165.1
NZ_QDGI01000006.1	48253	49785	+	WP_196655173.1	DNA recombination protein RmuC	Pseudomonas aeruginosa	PA175	GCF_003332455.1
NZ_QHCK01000002.1	4040987	4042519	+	WP_196655173.1	DNA recombination protein RmuC	Pseudomonas aeruginosa	AR_0447	GCF_003260415.1
NZ_QVAP02000012.1	82324	83856	+	WP_196655173.1	DNA recombination protein RmuC	Pseudomonas aeruginosa	PABL108	GCF_003410485.2
NZ_QVCL02000019.1	51075	52607	+	WP_196655173.1	DNA recombination protein RmuC	Pseudomonas aeruginosa	PABL058	GCF_003410785.2
NZ_QVCO02000023.1	30607	32139	-	WP_196655173.1	DNA recombination protein RmuC	Pseudomonas aeruginosa	PABL055	GCF_003411555.2
NZ_QVDA02000045.1	48236	49768	+	WP_196655173.1	DNA recombination protein RmuC	Pseudomonas aeruginosa	PABL042	GCF_003411235.2
NZ_QVIQ01000035.1	47594	49126	+	WP_196655173.1	DNA recombination protein RmuC	Pseudomonas aeruginosa	PA_HTX1	GCF_003933495.1
NZ_QVIR01000037.1	7692	9224	-	WP_196655173.1	DNA recombination protein RmuC	Pseudomonas aeruginosa	PA_HTX2	GCF_003933315.1
NZ_RXCM01000002.1	305905	307437	+	WP_196655173.1	DNA recombination protein RmuC	Pseudomonas aeruginosa	P2404	GCF_003975215.1
NZ_RXDZ01000029.1	47871	49403	+	WP_196655173.1	DNA recombination protein RmuC	Pseudomonas aeruginosa	AUS511	GCF_003975615.1
NZ_RXFB01000005.1	49228	50760	+	WP_196655173.1	DNA recombination protein RmuC	Pseudomonas aeruginosa	AUS516	GCF_003976595.1
NZ_RXUE01000093.1	48125	49657	+	WP_196655173.1	DNA recombination protein RmuC	Pseudomonas aeruginosa	MRSN351791	GCF_003969555.1
NZ_RXVO01000015.1	36538	38070	+	WP_196655173.1	DNA recombination protein RmuC	Pseudomonas aeruginosa	MRSN16744	GCF_003969295.1
NZ_SCNO01000033.1	18679	20211	-	WP_196655173.1	DNA recombination protein RmuC	Pseudomonas sp. 3PA37B6	3PA37B6	GCF_005503545.1
NZ_VOKZ01000023.1	80243	81775	+	WP_196655173.1	DNA recombination protein RmuC	Pseudomonas aeruginosa	6206	GCF_007954155.1
NZ_VSIZ01000019.1	55541	57073	-	WP_196655173.1	DNA recombination protein RmuC	Pseudomonas aeruginosa	UMB2738	GCF_008086145.1
NZ_JAGGMD010000001.1	2203491	2205341	+	WP_209953570.1	DNA recombination protein RmuC	Pseudomonas sp. PvP088	PvP088	GCF_017875115.1
NZ_JAGGME010000001.1	6189342	6191192	-	WP_209953570.1	DNA recombination protein RmuC	Pseudomonas sp. PvP089	PvP089	GCF_017875165.1
NZ_JAGILB010000002.1	365474	367324	-	WP_209953570.1	DNA recombination protein RmuC	Pseudomonas putida	PvP085	GCF_017875105.1
NZ_JADLJR010000007.1	72173	74023	-	WP_196173169.1	DNA recombination protein RmuC	Pseudomonas pudica	20-MO00627-0	GCF_015680375.1
NZ_JADLJS010000006.1	132054	133904	+	WP_196173169.1	DNA recombination protein RmuC	Pseudomonas pudica	20-MO00628-0	GCF_015680405.1
NZ_LKKJ01000033.1	8553	9812	-	WP_241490968.1	DNA recombination protein RmuC	Pseudomonas sp. TTU2014-066ASC	TTU2014-066ASC	GCF_001446915.1
NZ_NIPD01000077.1	2317	3759	+	WP_088169980.1	DNA recombination protein RmuC	Pseudomonas aeruginosa	797	GCF_002193815.1
NZ_JAINWF010000023.1	3166	4425	-	WP_230697875.1	DNA recombination protein RmuC	Pseudomonas kunmingensis	IOP_13	GCF_021021335.1
NZ_POUV01000011.1	219604	220863	+	WP_230697875.1	DNA recombination protein RmuC	Pseudomonas kunmingensis	CCUG 36651	GCF_002890855.1
NZ_LHVJ01000012.1	122020	123870	-	WP_053145658.1	DNA recombination protein RmuC	Pseudomonas sp. P97.38	P97.38	GCF_001269745.1
NZ_WJZY01000003.1	88512	90362	-	WP_236378493.1	DNA recombination protein RmuC	Pseudomonas marginalis	PA-2-2B	GCF_021609365.1
NZ_BLJG01000038.1	1503	2762	+	WP_218031589.1	DNA recombination protein RmuC	Pseudomonas juntendi	BML3	GCF_009932375.1
