# Supplementary material for: The novel anti-phage system Shield co-opts an RmuC domain to mediate phage defense across Pseudomonas species
Source: PLoS Genet. 2023 Jun 5;19(6):e1010784. doi: 10.1371/journal.pgen.1010784 (PMC10270631; doi:10.1371/journal.pgen.1010784)
Supplement: S9 Table — (XLSX) [file pgen.1010784.s009.xlsx]

## Sheet: S9_Table
S9 Table: TMHMM prediction for ShdA homologues
# WP_240443035.1 Length: 526
# WP_240443035.1 Number of predicted TMRs: 1
WP_240443035.1	outside	1	8
WP_240443035.1	TMhelix	9	29
WP_240443035.1	inside	30	526
//
# WP_179217122.1 Length: 72
# WP_179217122.1 Number of predicted TMRs: 0
WP_179217122.1	inside	1	72
//
# WP_151134790.1 Length: 68
# WP_151134790.1 Number of predicted TMRs: 0
WP_151134790.1	inside	1	68
//
# WP_025297754.1 Length: 95
# WP_025297754.1 Number of predicted TMRs: 1
WP_025297754.1	outside	1	7
WP_025297754.1	TMhelix	8	25
WP_025297754.1	inside	26	95
//
# WP_058145757.1 Length: 95
# WP_058145757.1 Number of predicted TMRs: 1
WP_058145757.1	outside	1	8
WP_058145757.1	TMhelix	9	25
WP_058145757.1	inside	26	95
//
# WP_106733167.1 Length: 81
# WP_106733167.1 Number of predicted TMRs: 1
WP_106733167.1	outside	1	1
WP_106733167.1	TMhelix	2	11
WP_106733167.1	inside	12	81
//
# WP_155664935.1 Length: 81
# WP_155664935.1 Number of predicted TMRs: 1
WP_155664935.1	outside	1	1
WP_155664935.1	TMhelix	2	13
WP_155664935.1	inside	14	81
//
# WP_125834039.1 Length: 81
# WP_125834039.1 Number of predicted TMRs: 0
WP_125834039.1	inside	1	81
//
# WP_172792899.1 Length: 524
# WP_172792899.1 Number of predicted TMRs: 1
WP_172792899.1	outside	1	13
WP_172792899.1	TMhelix	14	25
WP_172792899.1	inside	26	524
//
# WP_140786428.1 Length: 526
# WP_140786428.1 Number of predicted TMRs: 1
WP_140786428.1	outside	1	17
WP_140786428.1	TMhelix	18	27
WP_140786428.1	inside	28	526
//
# WP_065426329.1 Length: 526
# WP_065426329.1 Number of predicted TMRs: 1
WP_065426329.1	outside	1	8
WP_065426329.1	TMhelix	9	29
WP_065426329.1	inside	30	526
//
# WP_079383059.1 Length: 526
# WP_079383059.1 Number of predicted TMRs: 1
WP_079383059.1	outside	1	8
WP_079383059.1	TMhelix	9	29
WP_079383059.1	inside	30	526
//
# WP_231740201.1 Length: 526
# WP_231740201.1 Number of predicted TMRs: 1
WP_231740201.1	outside	1	8
WP_231740201.1	TMhelix	9	29
WP_231740201.1	inside	30	526
//
# WP_023115263.1 Length: 526
# WP_023115263.1 Number of predicted TMRs: 1
WP_023115263.1	outside	1	8
WP_023115263.1	TMhelix	9	29
WP_023115263.1	inside	30	526
//
# WP_241510754.1 Length: 526
# WP_241510754.1 Number of predicted TMRs: 1
WP_241510754.1	outside	1	8
WP_241510754.1	TMhelix	9	29
WP_241510754.1	inside	30	526
//
# WP_049264406.1 Length: 524
# WP_049264406.1 Number of predicted TMRs: 1
WP_049264406.1	outside	1	15
WP_049264406.1	TMhelix	16	25
WP_049264406.1	inside	26	524
//
# WP_238326948.1 Length: 526
# WP_238326948.1 Number of predicted TMRs: 1
WP_238326948.1	outside	1	8
WP_238326948.1	TMhelix	9	29
WP_238326948.1	inside	30	526
//
# WP_031633112.1 Length: 524
# WP_031633112.1 Number of predicted TMRs: 1
WP_031633112.1	outside	1	15
WP_031633112.1	TMhelix	16	25
WP_031633112.1	inside	26	524
//
# WP_063837559.1 Length: 526
# WP_063837559.1 Number of predicted TMRs: 1
WP_063837559.1	outside	1	8
WP_063837559.1	TMhelix	9	29
WP_063837559.1	inside	30	526
//
# WP_071540622.1 Length: 526
# WP_071540622.1 Number of predicted TMRs: 1
WP_071540622.1	outside	1	8
WP_071540622.1	TMhelix	9	29
WP_071540622.1	inside	30	526
//
# WP_025297452.1 Length: 524
# WP_025297452.1 Number of predicted TMRs: 1
WP_025297452.1	outside	1	6
WP_025297452.1	TMhelix	7	27
WP_025297452.1	inside	28	524
//
# WP_070147860.1 Length: 526
# WP_070147860.1 Number of predicted TMRs: 1
WP_070147860.1	outside	1	8
WP_070147860.1	TMhelix	9	29
WP_070147860.1	inside	30	526
//
# WP_228761142.1 Length: 526
# WP_228761142.1 Number of predicted TMRs: 1
WP_228761142.1	outside	1	8
WP_228761142.1	TMhelix	9	29
WP_228761142.1	inside	30	526
//
# WP_124140907.1 Length: 518
# WP_124140907.1 Number of predicted TMRs: 1
WP_124140907.1	outside	1	5
WP_124140907.1	TMhelix	6	21
WP_124140907.1	inside	22	518
//
# WP_126571791.1 Length: 518
# WP_126571791.1 Number of predicted TMRs: 1
WP_126571791.1	outside	1	5
WP_126571791.1	TMhelix	6	19
WP_126571791.1	inside	20	518
//
# WP_232527384.1 Length: 526
# WP_232527384.1 Number of predicted TMRs: 1
WP_232527384.1	outside	1	8
WP_232527384.1	TMhelix	9	29
WP_232527384.1	inside	30	526
//
# WP_235584266.1 Length: 526
# WP_235584266.1 Number of predicted TMRs: 1
WP_235584266.1	outside	1	8
WP_235584266.1	TMhelix	9	29
WP_235584266.1	inside	30	526
//
# WP_087786958.1 Length: 524
# WP_087786958.1 Number of predicted TMRs: 1
WP_087786958.1	outside	1	15
WP_087786958.1	TMhelix	16	25
WP_087786958.1	inside	26	524
//
# WP_228778169.1 Length: 526
# WP_228778169.1 Number of predicted TMRs: 1
WP_228778169.1	outside	1	8
WP_228778169.1	TMhelix	9	29
WP_228778169.1	inside	30	526
//
# WP_236079907.1 Length: 526
# WP_236079907.1 Number of predicted TMRs: 1
WP_236079907.1	outside	1	8
WP_236079907.1	TMhelix	9	29
WP_236079907.1	inside	30	526
//
# WP_238954630.1 Length: 526
# WP_238954630.1 Number of predicted TMRs: 1
WP_238954630.1	outside	1	8
WP_238954630.1	TMhelix	9	29
WP_238954630.1	inside	30	526
//
# WP_043106458.1 Length: 524
# WP_043106458.1 Number of predicted TMRs: 1
WP_043106458.1	outside	1	6
WP_043106458.1	TMhelix	7	27
WP_043106458.1	inside	28	524
//
# WP_034017985.1 Length: 524
# WP_034017985.1 Number of predicted TMRs: 1
WP_034017985.1	outside	1	6
WP_034017985.1	TMhelix	7	27
WP_034017985.1	inside	28	524
//
# WP_073666500.1 Length: 524
# WP_073666500.1 Number of predicted TMRs: 1
WP_073666500.1	outside	1	13
WP_073666500.1	TMhelix	14	25
WP_073666500.1	inside	26	524
//
# WP_196476661.1 Length: 526
# WP_196476661.1 Number of predicted TMRs: 1
WP_196476661.1	outside	1	8
WP_196476661.1	TMhelix	9	29
WP_196476661.1	inside	30	526
//
# WP_128704223.1 Length: 524
# WP_128704223.1 Number of predicted TMRs: 1
WP_128704223.1	outside	1	15
WP_128704223.1	TMhelix	16	25
WP_128704223.1	inside	26	524
//
# WP_108116052.1 Length: 518
# WP_108116052.1 Number of predicted TMRs: 1
WP_108116052.1	outside	1	5
WP_108116052.1	TMhelix	6	21
WP_108116052.1	inside	22	518
//
# WP_210982944.1 Length: 229
# WP_210982944.1 Number of predicted TMRs: 0
WP_210982944.1	inside	1	229
//
# WP_198421420.1 Length: 518
# WP_198421420.1 Number of predicted TMRs: 1
WP_198421420.1	outside	1	6
WP_198421420.1	TMhelix	7	22
WP_198421420.1	inside	23	518
//
# WP_088135368.1 Length: 524
# WP_088135368.1 Number of predicted TMRs: 1
WP_088135368.1	outside	1	15
WP_088135368.1	TMhelix	16	25
WP_088135368.1	inside	26	524
//
# WP_235581972.1 Length: 217
# WP_235581972.1 Number of predicted TMRs: 0
WP_235581972.1	inside	1	217
//
# WP_237752443.1 Length: 105
# WP_237752443.1 Number of predicted TMRs: 0
WP_237752443.1	inside	1	105
//
# WP_233787826.1 Length: 436
# WP_233787826.1 Number of predicted TMRs: 0
WP_233787826.1	inside	1	436
//
# WP_236080768.1 Length: 175
# WP_236080768.1 Number of predicted TMRs: 0
WP_236080768.1	inside	1	175
//
# WP_230964886.1 Length: 526
# WP_230964886.1 Number of predicted TMRs: 1
WP_230964886.1	outside	1	8
WP_230964886.1	TMhelix	9	27
WP_230964886.1	inside	28	526
//
# WP_031691248.1 Length: 676
# WP_031691248.1 Number of predicted TMRs: 1
WP_031691248.1	outside	1	7
WP_031691248.1	TMhelix	8	26
WP_031691248.1	inside	27	676
//
# WP_043087442.1 Length: 175
# WP_043087442.1 Number of predicted TMRs: 0
WP_043087442.1	inside	1	175
//
# WP_052156607.1 Length: 676
# WP_052156607.1 Number of predicted TMRs: 1
WP_052156607.1	outside	1	7
WP_052156607.1	TMhelix	8	26
WP_052156607.1	inside	27	676
//
# WP_078452129.1 Length: 526
# WP_078452129.1 Number of predicted TMRs: 1
WP_078452129.1	outside	1	8
WP_078452129.1	TMhelix	9	29
WP_078452129.1	inside	30	526
//
# WP_109933952.1 Length: 524
# WP_109933952.1 Number of predicted TMRs: 1
WP_109933952.1	outside	1	6
WP_109933952.1	TMhelix	7	27
WP_109933952.1	inside	28	524
//
# WP_125881257.1 Length: 524
# WP_125881257.1 Number of predicted TMRs: 1
WP_125881257.1	outside	1	6
WP_125881257.1	TMhelix	7	27
WP_125881257.1	inside	28	524
//
# WP_234034845.1 Length: 112
# WP_234034845.1 Number of predicted TMRs: 0
WP_234034845.1	inside	1	112
//
# WP_143506126.1 Length: 523
# WP_143506126.1 Number of predicted TMRs: 1
WP_143506126.1	outside	1	3
WP_143506126.1	TMhelix	4	24
WP_143506126.1	inside	25	523
//
# WP_078452141.1 Length: 523
# WP_078452141.1 Number of predicted TMRs: 1
WP_078452141.1	outside	1	3
WP_078452141.1	TMhelix	4	22
WP_078452141.1	inside	23	523
//
# WP_128708491.1 Length: 523
# WP_128708491.1 Number of predicted TMRs: 1
WP_128708491.1	outside	1	4
WP_128708491.1	TMhelix	5	22
WP_128708491.1	inside	23	523
//
# WP_088136089.1 Length: 523
# WP_088136089.1 Number of predicted TMRs: 1
WP_088136089.1	outside	1	4
WP_088136089.1	TMhelix	5	22
WP_088136089.1	inside	23	523
//
# WP_088177171.1 Length: 523
# WP_088177171.1 Number of predicted TMRs: 1
WP_088177171.1	outside	1	7
WP_088177171.1	TMhelix	8	22
WP_088177171.1	inside	23	523
//
# WP_170859648.1 Length: 92
# WP_170859648.1 Number of predicted TMRs: 1
WP_170859648.1	outside	1	6
WP_170859648.1	TMhelix	7	16
WP_170859648.1	inside	17	92
//
# WP_124171356.1 Length: 92
# WP_124171356.1 Number of predicted TMRs: 1
WP_124171356.1	outside	1	6
WP_124171356.1	TMhelix	7	18
WP_124171356.1	inside	19	92
//
# WP_051424555.1 Length: 516
# WP_051424555.1 Number of predicted TMRs: 1
WP_051424555.1	outside	1	1
WP_051424555.1	TMhelix	2	20
WP_051424555.1	inside	21	516
//
# WP_187808583.1 Length: 521
# WP_187808583.1 Number of predicted TMRs: 1
WP_187808583.1	outside	1	3
WP_187808583.1	TMhelix	4	24
WP_187808583.1	inside	25	521
//
# WP_110684028.1 Length: 521
# WP_110684028.1 Number of predicted TMRs: 1
WP_110684028.1	outside	1	3
WP_110684028.1	TMhelix	4	24
WP_110684028.1	inside	25	521
//
# WP_230697896.1 Length: 526
# WP_230697896.1 Number of predicted TMRs: 1
WP_230697896.1	outside	1	8
WP_230697896.1	TMhelix	9	29
WP_230697896.1	inside	30	526
//
# WP_237881090.1 Length: 704
# WP_237881090.1 Number of predicted TMRs: 1
WP_237881090.1	outside	1	7
WP_237881090.1	TMhelix	8	25
WP_237881090.1	inside	26	704
//
# WP_193075126.1 Length: 517
# WP_193075126.1 Number of predicted TMRs: 1
WP_193075126.1	outside	1	8
WP_193075126.1	TMhelix	9	29
WP_193075126.1	inside	30	517
//
# WP_088193918.1 Length: 524
# WP_088193918.1 Number of predicted TMRs: 1
WP_088193918.1	outside	1	15
WP_088193918.1	TMhelix	16	25
WP_088193918.1	inside	26	524
//
# WP_192329154.1 Length: 521
# WP_192329154.1 Number of predicted TMRs: 1
WP_192329154.1	outside	1	4
WP_192329154.1	TMhelix	5	25
WP_192329154.1	inside	26	521
//
# WP_061904584.1 Length: 521
# WP_061904584.1 Number of predicted TMRs: 1
WP_061904584.1	outside	1	3
WP_061904584.1	TMhelix	4	24
WP_061904584.1	inside	25	521
//
# WP_225024324.1 Length: 526
# WP_225024324.1 Number of predicted TMRs: 1
WP_225024324.1	outside	1	8
WP_225024324.1	TMhelix	9	27
WP_225024324.1	inside	28	526
//
# WP_088294302.1 Length: 518
# WP_088294302.1 Number of predicted TMRs: 1
WP_088294302.1	outside	1	6
WP_088294302.1	TMhelix	7	22
WP_088294302.1	inside	23	518
//
# WP_073660362.1 Length: 524
# WP_073660362.1 Number of predicted TMRs: 1
WP_073660362.1	outside	1	15
WP_073660362.1	TMhelix	16	25
WP_073660362.1	inside	26	524
//
# WP_244539033.1 Length: 526
# WP_244539033.1 Number of predicted TMRs: 1
WP_244539033.1	outside	1	8
WP_244539033.1	TMhelix	9	27
WP_244539033.1	inside	28	526
//
# WP_237754537.1 Length: 526
# WP_237754537.1 Number of predicted TMRs: 1
WP_237754537.1	outside	1	8
WP_237754537.1	TMhelix	9	29
WP_237754537.1	inside	30	526
//
# WP_236081955.1 Length: 526
# WP_236081955.1 Number of predicted TMRs: 1
WP_236081955.1	outside	1	8
WP_236081955.1	TMhelix	9	27
WP_236081955.1	inside	28	526
//
# WP_049790913.1 Length: 81
# WP_049790913.1 Number of predicted TMRs: 1
WP_049790913.1	outside	1	1
WP_049790913.1	TMhelix	2	11
WP_049790913.1	inside	12	81
