# Supplementary material for: The novel anti-phage system Shield co-opts an RmuC domain to mediate phage defense across Pseudomonas species
Source: PLoS Genet. 2023 Jun 5;19(6):e1010784. doi: 10.1371/journal.pgen.1010784 (PMC10270631; doi:10.1371/journal.pgen.1010784)
Supplement: S10 Table — (XLSX) [file pgen.1010784.s010.xlsx]

## Sheet: S10_Table
S10 Table: List of hits from Dali server searches for AN400_RS26695 predicted structure
Rank	Vote	Identity	Ranges	Ali length	Bitscore	E-value	Identifier	Description	Species	Gene name
1	4592	1	1-214:1-214	214	489.5	0	tr|A0A8G5PUL8|A0A8G5PUL8_PSEAI	Peptidase M15	Pseudomonas aeruginosa	IPC133_29945
2	4580	1	1-214:1-214	214	488.2	0	tr|A0A485ITD2|A0A485ITD2_PSEAI	Peptidase M15	Pseudomonas aeruginosa	IPC1485_11410
3	4488	0.98	1-214:1-214	214	479.8	0	tr|A0A6M3V6D7|A0A6M3V6D7_PSEAI	Uncharacterized protein	Pseudomonas aeruginosa	PA52Ts2_4039
4	4348	0.97	1-214:1-214	214	474.4	0	tr|A0A7G5DIF9|A0A7G5DIF9_9PSED	Peptidase M15	Pseudomonas sp. MSPm1	HS968_15970
5	4132	0.93	1-214:1-214	214	457.1	0	tr|A0A2V2SXS9|A0A2V2SXS9_9PSED	Peptidase M15	Pseudomonas sp. RW407	DK254_08095
6	4136	0.93	1-214:1-214	214	456.7	0	tr|A0A367M749|A0A367M749_PSEAI	Peptidase M15	Pseudomonas aeruginosa	DT376_18905
7	4124	0.93	1-214:1-214	214	455.5	0	tr|A0A8G2JZG1|A0A8G2JZG1_PSEAI	Peptidase M15	Pseudomonas aeruginosa	IPC1606_20325
8	4130	0.93	1-214:1-214	214	455	0	tr|A0A550F6I1|A0A550F6I1_9PSED	Peptidase M15	Pseudomonas sp. ALS1279	EQ831_22275
9	4113	0.93	1-214:1-214	214	454.6	0	tr|A0A140SFQ0|A0A140SFQ0_PSEAI	Peptidase M15	Pseudomonas aeruginosa	CSB93_5934
10	4113	0.93	1-214:1-214	214	454.6	0	tr|A6VE80|A6VE80_PSEA7	Uncharacterized protein	Pseudomonas aeruginosa (strain PA7)	PSPA7_6049
11	4122	0.93	1-214:1-214	214	453.8	0	tr|A0A396RYH6|A0A396RYH6_9PSED	Peptidase M15	Pseudomonas jilinensis	C2846_08350
12	4110	0.93	1-214:1-214	214	452.9	0	tr|A0A8I0VC68|A0A8I0VC68_PSEME	Peptidase M15	Pseudomonas mendocina	IVE04_08095
13	4110	0.93	1-214:1-214	214	452.9	0	tr|A0A2N1ZL73|A0A2N1ZL73_9GAMM	Peptidase M15	Gammaproteobacteria bacterium HGW-Gammaproteobacteria-12	CVV08_02975
14	3919	0.91	1-214:1-214	214	447.9	0	tr|A0A3R8VLR8|A0A3R8VLR8_9PSED	Peptidase M15	Pseudomonas sp. o96-267	EGJ23_18870
15	4030	0.91	1-214:1-214	214	446.7	0	tr|A0A1G8EVK3|A0A1G8EVK3_9PSED	Uncharacterized protein	Pseudomonas abietaniphila	SAMN05216605_1083
16	3862	0.9	1-214:1-214	214	443.7	0	tr|A0A5J6QQD6|A0A5J6QQD6_9PSED	Peptidase M15	Pseudomonas lalkuanensis	FXN65_17595
17	3752	0.88	1-214:1-214	214	433.6	0	tr|I4CRU2|I4CRU2_PSEST	Uncharacterized protein	Pseudomonas stutzeri CCUG 29243	A458_07765
18	3782	0.88	1-214:1-214	214	433.6	0	tr|A0A0T6VJ89|A0A0T6VJ89_9PSED	Peptidase M15	Pseudomonas sp. TTU2014-105ASC	AO741_17990
19	3752	0.88	1-214:1-214	214	433.6	0	tr|V4QN51|V4QN51_PSECO	Uncharacterized protein	Pseudomonas chloritidismutans AW-1	F753_01235
20	3752	0.88	1-214:1-214	214	433.6	0	tr|A0A2N8R9G8|A0A2N8R9G8_PSEST	Peptidase M15	Pseudomonas stutzeri	CXK99_20350
21	3740	0.88	1-214:1-214	214	432.4	0	tr|A0A3R8VWE1|A0A3R8VWE1_PSEST	Peptidase M15	Pseudomonas stutzeri	EGI99_11865
22	3736	0.88	1-214:1-214	214	432	0	tr|S6L069|S6L069_PSEST	Uncharacterized protein	Pseudomonas stutzeri B1SMN1	B382_13279
23	3748	0.88	1-214:1-214	214	432	0	tr|A0A427E743|A0A427E743_9PSED	Peptidase M15	Pseudomonas xanthomarina	EGJ28_11360
24	3736	0.88	1-214:1-214	214	432	0	tr|A0A350L8V4|A0A350L8V4_PSESP	Peptidase M15	Pseudomonas sp.	E2594_15400
25	3766	0.88	1-214:1-214	214	432	0	tr|A0A2U9N8C2|A0A2U9N8C2_9PSED	Peptidase M15	Pseudomonas sp. R2A2	DM292_01825
26	3736	0.88	1-214:1-214	214	432	0	tr|A0A7Y1C8P5|A0A7Y1C8P5_9PSED	Peptidase M15	Pseudomonas sp. WS 5018	HBN77_12290
27	3736	0.88	1-214:1-214	214	432	0	tr|A0A4S2BCZ5|A0A4S2BCZ5_PSEST	Peptidase M15	Pseudomonas stutzeri	E5834_08910
28	3748	0.87	1-214:1-214	214	430.3	0	tr|A0A8H0SVE5|A0A8H0SVE5_PSEST	Peptidase M15	Pseudomonas stutzeri	AK6_17220
29	3748	0.87	1-214:1-214	214	430.3	0	tr|A4VJK5|A4VJK5_PSEU5	Uncharacterized protein	Pseudomonas stutzeri (strain A1501)	PST_1466
30	3721	0.87	1-214:1-214	214	429.9	0	tr|A0A2D7ZWT8|A0A2D7ZWT8_PSESP	Peptidase M15	Pseudomonas sp.	CMK96_04250
31	3721	0.87	1-214:1-214	214	429.9	0	tr|A0A2D6QIU8|A0A2D6QIU8_9GAMM	Peptidase M15	Pseudomonadales bacterium	CMK74_04380
32	3817	0.86	1-214:1-214	214	428.2	0	tr|A0A5J6QRH8|A0A5J6QRH8_9PSED	Peptidase M15	Pseudomonas lalkuanensis	FXN65_24070
33	3681	0.86	1-214:1-214	214	424.4	0	tr|A0A212B9F1|A0A212B9F1_9PSED	Peptidase M15	Pseudomonas sp. A46	B6S59_28215
34	3622	0.86	1-214:1-214	214	424.4	0	tr|A0A3D2M509|A0A3D2M509_PSESP	Peptidase M15	Pseudomonas sp.	DHV63_04395
35	3572	0.86	1-214:1-214	214	421.5	0	tr|A0A2E2GGG2|A0A2E2GGG2_PSESP	Peptidase M15	Pseudomonas sp.	CMK99_13220
36	3572	0.86	1-214:1-214	214	421.5	0	tr|A0A5S5B515|A0A5S5B515_PSEST	Uncharacterized protein	Pseudomonas stutzeri	A9A72_124795
37	3609	0.84	1-214:1-214	214	418.5	0	tr|A0A1B8THE9|A0A1B8THE9_9PSED	Peptidase M15	Pseudomonas sp. AU12215	A9513_004825
38	3609	0.84	1-214:1-214	214	418.5	0	tr|A0A8G3ILH0|A0A8G3ILH0_PSEAI	Peptidase M15	Pseudomonas aeruginosa	IPC1499_19485
39	3511	0.82	1-214:1-214	214	414.7	0	tr|A0A3T0SEP2|A0A3T0SEP2_9GAMM	Peptidase M15	Pseudomonadaceae bacterium SI-3	C1896_07700
40	3541	0.83	1-214:1-214	214	413.9	0	tr|A0A8F8RCT4|A0A8F8RCT4_PSEAI	Peptidase M15	Pseudomonas aeruginosa	K0E62_18860
41	3511	0.82	1-214:1-214	214	413.5	0	tr|A0A8F9L6Z4|A0A8F9L6Z4_PSEAI	Peptidase M15	Pseudomonas aeruginosa	K0E62_07480
42	3587	0.85	1-214:1-212	212	412.6	0	tr|A0A2N3HBW9|A0A2N3HBW9_9PSED	Peptidase M15	Pseudomonas sp. YY-1	CXP40_06695
43	3587	0.85	1-214:1-212	212	412.6	0	tr|W6QXZ2|W6QXZ2_PSEP5	Uncharacterized protein	Pseudomonas pseudoalcaligenes (strain CECT 5344)	BN5_3174
44	3587	0.85	1-214:1-212	212	412.6	0	tr|F8GZN7|F8GZN7_PSEUT	Uncharacterized protein	Pseudomonas stutzeri (strain ATCC 17588 / DSM 5190 / CCUG 11256 / JCM 5965 / LMG 11199 / NBRC 14165 / NCIMB 11358 / Stanier 221)	PSTAB_3400
45	3587	0.85	1-214:1-212	212	412.6	0	tr|A0A5C8YBV0|A0A5C8YBV0_PSEME	Peptidase M15	Pseudomonas mendocina	FVE88_18040
46	3462	0.81	1-214:1-214	214	405.9	0	tr|A0A5F1BPY6|A0A5F1BPY6_PSEAI	Peptidase M15	Pseudomonas aeruginosa	ECC04_002270
47	3746	0.98	38-214:1-177	177	402.6	0	tr|A0A8G5WAT5|A0A8G5WAT5_PSEAI	Peptidase M15	Pseudomonas aeruginosa	IPC162_08545
48	3378	0.83	1-214:1-212	212	401.7	0	tr|A0A3R8UZM4|A0A3R8UZM4_9PSED	Peptidase M15	Pseudomonas sp. o96-267	EGJ86_03275
49	3357	0.8	1-214:1-214	214	398.8	0	tr|A0A5J6QVH6|A0A5J6QVH6_PSEDE	Peptidase M15	Pseudomonas denitrificans	F1C79_03245
50	3338	0.81	1-214:1-212	212	395.4	0	tr|A0A1I3WLD4|A0A1I3WLD4_9PSED	Uncharacterized protein	Pseudomonas kunmingensis	SAMN05216194_11439
51	3301	0.81	1-214:1-212	212	395.4	0	tr|A0A550EVL3|A0A550EVL3_PSEME	Peptidase M15	Pseudomonas mendocina	EQ826_12600
52	3335	0.85	24-214:1-191	191	383.7	0	tr|L8MSE0|L8MSE0_PSEFK	Uncharacterized protein	Pseudomonas furukawaii	ppKF707_3999
53	2810	0.73	1-214:1-214	214	354.7	0	tr|A0A3D9F391|A0A3D9F391_PSEOL	Peptidase M15-like protein	Pseudomonas oleovorans	DFO60_0420
54	2783	0.72	1-214:1-219	214	343.4	0	tr|A0A7Y1HSA4|A0A7Y1HSA4_9PSED	Peptidase M15	Pseudomonas oryzihabitans	HBN99_14165
55	2757	0.86	59-214:1-156	156	317.8	0	tr|A0A098FLV0|A0A098FLV0_9PSED	Uncharacterized protein	Pseudomonas xanthomarina	PXNS11_150174
56	2200	0.66	1-199:1-201	199	295.9	0	tr|A0A2T1E650|A0A2T1E650_9CYAN	Peptidase M15	filamentous cyanobacterium Phorm 46	C7B69_10300
57	2241	0.65	1-203:1-206	203	294.3	0	tr|K9VHG0|K9VHG0_9CYAN	Uncharacterized protein	Oscillatoria nigro-viridis PCC 7112	Osc7112_2198
58	2193	0.63	1-199:1-201	199	288	0	tr|F5UB75|F5UB75_9CYAN	Uncharacterized protein	Microcoleus vaginatus FGP-2	MicvaDRAFT_4265
59	2034	0.6	1-214:1-213	212	281.2	0	tr|A0A5Q4E5H8|A0A5Q4E5H8_9CYAN	Peptidase M15	Leptolyngbya sp. DLM2.Bin27	EA368_13695
60	2150	0.63	1-199:1-194	193	279.6	0	tr|A0A2S3QY73|A0A2S3QY73_VIBVL	Peptidase M15	Vibrio vulnificus	CRN52_19180
61	2144	0.63	1-194:1-196	194	278.3	0	tr|Q8YQU7|Q8YQU7_NOSS1	All3719 protein	Nostoc sp. (strain PCC 7120 / SAG 25.82 / UTEX 2576)	all3719
62	2144	0.63	1-194:1-196	194	278.3	0	tr|A0A1Z4KK82|A0A1Z4KK82_ANAVA	Uncharacterized protein	Trichormus variabilis NIES-23	NIES23_21380
63	2081	0.61	1-199:1-201	199	277.9	0	tr|A0A235HLM1|A0A235HLM1_9NOSO	Peptidase M15	Nostoc sp. 'Peltigera membranacea cyanobiont' 213	CDG77_33990
64	2167	0.7	1-169:1-170	169	277.5	0	tr|A0A8H9K947|A0A8H9K947_VIBVL	Peptidase M15	Vibrio vulnificus	I7730_10520
65	2152	0.69	1-169:1-170	169	277	0	tr|A0A854GRE1|A0A854GRE1_VIBVL	Uncharacterized protein	Vibrio vulnificus	XM78_c20002
66	2108	0.61	1-199:1-201	199	277	0	tr|A0A6P1KZE8|A0A6P1KZE8_9NOSO	Peptidase M15	Nostoc sp. ATCC 53789	GJB62_32340
67	2016	0.6	1-215:1-209	208	276.2	0	tr|A0A7Z3YJE6|A0A7Z3YJE6_9GAMM	Peptidase M15	Aeromonas veronii Hm21	M001_013510
68	2013	0.57	1-215:1-215	214	275.4	0	tr|A0A846E340|A0A846E340_9CYAN	Peptidase M15	Desertifilum sp. SIO1I2	F6K32_19305
69	1940	0.58	1-214:1-213	212	274.9	0	tr|A0A2W4YEK7|A0A2W4YEK7_9CYAN	Peptidase M15	Shackletoniella antarctica	DCF17_00540
70	1940	0.58	1-214:1-213	212	274.9	0	tr|A0A2W7AQB9|A0A2W7AQB9_9CYAN	Peptidase M15	Leptolyngbya sp.	DCF21_09355
71	2094	0.66	1-180:1-179	178	274.5	0	tr|A0A7T0H3F8|A0A7T0H3F8_9VIBR	Peptidase M15	Vibrio kanaloae	BTD91_08860
72	1993	0.6	1-215:1-209	208	274.5	0	tr|A0A2T4N7V4|A0A2T4N7V4_9GAMM	Peptidase M15	Aeromonas veronii	DAA48_02135
73	1973	0.6	1-215:1-209	208	274.1	0	tr|A0A4S5CNY9|A0A4S5CNY9_9GAMM	Peptidase M15	Aeromonas veronii	E8Q35_08375
74	2016	0.65	1-181:1-180	179	273.3	0	tr|A0A1H5Y5X4|A0A1H5Y5X4_9VIBR	Uncharacterized protein	Vibrio hangzhouensis	SAMN04488244_108153
75	2030	0.64	1-187:5-192	187	273.3	0	tr|A0A7Z9BQ62|A0A7Z9BQ62_9CYAN	Uncharacterized protein	Planktothrix paucivesiculata PCC 9631	PL9631_1100035
76	2021	0.68	1-169:1-170	169	272.4	0	tr|A0A845MRM0|A0A845MRM0_9GAMM	Peptidase M15	Alcanivorax sp. DP30	GQF00_09400
77	2075	0.66	1-180:1-179	178	272	0	tr|A0A2N7FJK7|A0A2N7FJK7_VIBSP	Peptidase M15	Vibrio splendidus	BCU17_13225
78	2022	0.69	1-169:1-170	169	271.6	0	tr|A0A8A7WU97|A0A8A7WU97_9GAMM	Peptidase M15	Marinobacter salsuginis	HZ997_17650
79	1986	0.64	1-203:1-198	197	271.6	0	tr|A0A1B7UGX3|A0A1B7UGX3_9GAMM	Peptidase M15	Rheinheimera sp. SA_1	A5320_17765
80	1925	0.57	1-215:1-218	214	271.6	0	tr|A0A1E5QFN7|A0A1E5QFN7_9CYAN	Peptidase M15	Desertifilum sp. IPPAS B-1220	BH720_19410
81	1928	0.63	1-211:1-205	203	271.2	0	tr|A0A0U4VB54|A0A0U4VB54_9GAMM	Peptidase M15	Rheinheimera sp. F8	ATY27_06300
82	2048	0.62	1-187:1-189	187	269.9	0	tr|A0A1C0V4Y6|A0A1C0V4Y6_9NOSO	Peptidase M15	Nostoc sp. MBR 210	BCD64_08890
83	1918	0.59	1-199:1-200	199	269.1	0	tr|A0A6P2AYK6|A0A6P2AYK6_9CYAN	Peptidase M15	Spirulina sp. DLM2.Bin59	EA366_03905
84	2001	0.63	1-184:8-192	184	268.6	0	tr|A0A6J7ZGC7|A0A6J7ZGC7_PLARU	Uncharacterized protein	Planktothrix rubescens NIVA-CYA 18	PLAN_100403
85	1825	0.59	1-199:1-201	199	267.8	0	tr|A0A2G4F341|A0A2G4F341_9CYAN	Peptidase M15	Tychonema bourrellyi FEM_GT703	CP500_006895
86	1987	0.63	1-180:1-179	178	267	0	tr|Q1Z6C6|Q1Z6C6_9GAMM	Uncharacterized protein	Photobacterium profundum 3TCK	P3TCK_11078
87	1982	0.63	1-179:1-178	177	266.5	0	tr|A0A1T1HCU6|A0A1T1HCU6_OCELI	Peptidase M15	Oceanospirillum linum	BTA35_0206575
88	1978	0.67	1-169:1-170	169	266.5	0	tr|A0A0H4I0Q9|A0A0H4I0Q9_9GAMM	Peptidase M15	Marinobacter psychrophilus	ABA45_08925
89	1943	0.63	1-172:1-173	172	266.1	0	tr|A0A2N7K3R7|A0A2N7K3R7_VIBSP	Peptidase M15	Vibrio splendidus	BCT47_12180
90	1990	0.63	1-183:8-191	183	266.1	0	tr|A0A4P5ZDI2|A0A4P5ZDI2_PLAAG	Uncharacterized protein	Planktothrix agardhii CCAP 1459/11A	PA905_20460
91	1920	0.67	1-169:1-170	169	265.7	0	tr|A0A3T0CYU9|A0A3T0CYU9_9GAMM	Peptidase M15	Marinobacter sp. NP-4(2019)	EHN06_20055
92	1994	0.66	1-169:1-170	169	265.7	0	tr|A0A4Q7IBW2|A0A4Q7IBW2_VIBVL	Peptidase M15	Vibrio vulnificus	D8T65_11165
93	1824	0.58	1-199:1-201	199	265.3	0	tr|A0A355CHX6|A0A355CHX6_9CYAN	Peptidase M15	Microcoleaceae bacterium UBA10368	DD001_06495
94	2045	0.62	1-199:1-194	193	265.3	0	tr|A0A0B8PV86|A0A0B8PV86_9VIBR	Uncharacterized protein	Vibrio sp. JCM 19236	JCM19236_959
95	1824	0.58	1-199:1-201	199	265.3	0	tr|A0A3D5G9X5|A0A3D5G9X5_9CYAN	Peptidase M15	Microcoleaceae bacterium UBA9251	DGO89_13965
96	1928	0.66	1-169:1-170	169	264	0	tr|M1FJK3|M1FJK3_9GAMM	Uncharacterized protein	Marinobacter sp. BSs20148	MRBBS_3791
97	1912	0.59	6-199:2-196	193	263.6	0	tr|A0A0S3TWN1|A0A0S3TWN1_9CYAN	Uncharacterized protein	Leptolyngbya sp. NIES-3755	LEP3755_01450
98	2434	0.99	1-116:1-116	116	262.3	0	tr|A0A8D9JJJ8|A0A8D9JJJ8_PSEAI	Uncharacterized protein	Pseudomonas aeruginosa PA38182	BN889_02998
99	1814	0.57	1-214:1-208	207	259	0	tr|A0A5Q4ZV56|A0A5Q4ZV56_9GAMM	Uncharacterized protein	Aliivibrio wodanis	AW0309160_01392
100	1822	0.59	1-214:1-208	207	259	0	tr|A0A3M1FE85|A0A3M1FE85_9BACT	Peptidase M15	Candidatus Parcubacteria bacterium	D6779_11565
